# Supplementary material for: Transmission of stimulus-induced epigenetic changes through cell division is coupled to continuous transcription factor activity
Source: Front Immunol. 2023 Mar 14;14:1129577. doi: 10.3389/fimmu.2023.1129577 (PMC10043173; doi:10.3389/fimmu.2023.1129577)
Supplement: Supplementary file 2 [file Table_1.xls]

## Sheet: results_2h
genes	logFC	t	P.Value	adj.P.Val	control_avg_exp	BG_avg_exp
Il1rn	3.41869	56.3783	4.45706e-30	4.67769e-26	5.12928	8.5527
Clec4e	1.73893	43.7794	4.4891e-27	2.35566e-23	7.1269	8.8681
Srxn1	1.38754	42.148	1.2633e-26	4.41944e-23	7.1954	8.58505
Mdm2	1.51024	40.481	3.78823e-26	9.93937e-23	6.65504	8.16675
Ralgds	2.2929	39.58	6.98572e-26	1.16003e-22	4.09568	6.38301
Ccl4	2.36044	39.5457	7.15226e-26	1.16003e-22	4.95446	7.30821
Mmp12	1.44329	39.4314	7.73724e-26	1.16003e-22	7.18848	8.63231
Plk2	2.07276	39.0554	1.00376e-25	1.31681e-22	6.88352	8.95528
Cxcl2	3.96966	38.7897	1.20831e-25	1.40902e-22	2.87072	6.85477
Slc2a1	1.56068	38.2787	1.73201e-25	1.81774e-22	6.52638	8.08651
Irg1	2.67149	37.4334	3.17451e-25	3.02878e-22	5.25545	7.92948
Bhlhe40	1.87274	37.0318	4.25322e-25	3.71979e-22	5.8952	7.76947
Ccl3	1.82344	36.7835	5.10406e-25	4.12055e-22	7.06677	8.89042
Tlr2	1.12461	36.3488	7.04384e-25	5.28037e-22	8.24332	9.36765
Tnfaip3	2.00417	35.3951	1.447e-24	1.01242e-21	4.65273	6.6509
Rin2	-1.58984	-34.7881	2.31047e-24	1.51553e-21	7.44395	5.84686
Ppap2b	2.1174	34.5821	2.713e-24	1.67488e-21	4.42756	6.54481
Fam46c	2.11897	34.1098	3.93441e-24	2.21917e-21	4.08687	6.21303
Csf1	2.05742	34.0834	4.01755e-24	2.21917e-21	5.9457	8.00229
Il7r	1.55706	33.9637	4.41822e-24	2.31846e-21	6.47331	8.03059
Atf3	1.42671	30.4827	8.1383e-23	4.06721e-20	7.27086	8.69654
Ccl2	1.24299	30.2387	1.0099e-22	4.65806e-20	7.17172	8.41394
Plau	1.53234	30.2266	1.02082e-22	4.65806e-20	6.02605	7.55544
Mmp13	2.0127	30.0013	1.24792e-22	5.45705e-20	3.7053	5.72475
Ets2	1.19649	29.3745	2.1988e-22	9.23058e-20	6.20429	7.40031
Vcl	1.24994	29.1975	2.58555e-22	1.00818e-19	6.2269	7.47457
Pdgfb	1.5774	29.1941	2.59371e-22	1.00818e-19	4.83964	6.42053
Slc7a11	1.9667	28.3821	5.52001e-22	2.06902e-19	4.75337	6.72902
Ccl7	1.97857	27.7782	9.80979e-22	3.55013e-19	3.76639	5.74357
Cflar	1.1447	27.5674	1.20228e-21	4.20598e-19	6.47638	7.62147
Maff	2.74797	27.1174	1.86532e-21	6.27407e-19	2.41453	5.16911
Ifrd1	0.830414	27.0918	1.91301e-21	6.27407e-19	8.68908	9.52044
Zfand5	1.06462	26.7045	2.80806e-21	8.93047e-19	6.8081	7.87213
Lima1	0.90498	26.4216	3.72887e-21	1.15102e-18	7.32926	8.23339
Dok7	2.22793	25.9018	6.32601e-21	1.8969e-18	3.58397	5.81324
Tnf	1.84248	25.6084	8.56245e-21	2.49619e-18	4.71562	6.56718
Ugcg	1.30143	25.4866	9.71765e-21	2.7564e-18	5.5209	6.82116
Rusc2	1.15992	25.2939	1.18867e-20	3.28293e-18	6.02492	7.18294
Rcan1	1.26443	25.0503	1.53641e-20	4.13451e-18	5.14725	6.40959
Pik3r5	0.925601	24.9874	1.64243e-20	4.30934e-18	7.19758	8.1233
Pard6b	1.81327	24.9477	1.71306e-20	4.38501e-18	3.45555	5.27592
Ccrl2	2.68597	24.8847	1.83185e-20	4.57745e-18	1.97672	4.66882
Wfs1	1.49063	24.6675	2.31062e-20	5.63953e-18	4.92069	6.40988
St3gal1	1.00967	24.6174	2.4383e-20	5.81591e-18	6.13315	7.14765
Eaf1	0.90165	24.5646	2.58089e-20	6.01106e-18	6.71152	7.61204
Impact	1.10489	24.5455	2.63467e-20	6.01106e-18	5.64663	6.75047
Dusp4	1.23356	24.3454	3.27182e-20	7.3059e-18	5.98958	7.22489
Tjp2	0.982021	24.32	3.36354e-20	7.35425e-18	7.09542	8.07904
Dcbld2	1.53975	24.2846	3.49531e-20	7.48639e-18	4.15763	5.69184
Tnfaip2	0.925752	24.1316	4.13119e-20	8.67137e-18	7.96777	8.89563
Tmem132a	1.11839	23.7798	6.08871e-20	1.25296e-17	5.85615	6.97695
Icam1	0.989215	23.6475	7.05405e-20	1.4237e-17	6.11692	7.10601
Nlrp3	1.12503	23.6166	7.30196e-20	1.44593e-17	5.73551	6.8611
Sqstm1	0.890895	23.4565	8.73684e-20	1.6808e-17	9.0137	9.90678
Plxna1	1.07358	23.4492	8.80838e-20	1.6808e-17	7.37726	8.4491
Gp49a	0.899606	23.3133	1.02668e-19	1.92411e-17	7.88541	8.78541
Lilrb4	0.820679	23.2232	1.13692e-19	2.05472e-17	8.6391	9.45927
Rgl1	0.885451	23.2186	1.14282e-19	2.05472e-17	6.77555	7.66101
Zc3h12c	1.40116	23.2092	1.15511e-19	2.05472e-17	4.38279	5.78761
Akap2	2.23082	23.1634	1.21677e-19	2.12833e-17	2.75263	4.97459
Kdm6b	1.80274	23.0973	1.3119e-19	2.25711e-17	3.50146	5.30574
Nckap5l	1.09304	22.9863	1.48913e-19	2.52072e-17	7.13377	8.22574
Gdf15	2.45578	22.7752	1.89805e-19	3.15082e-17	4.05377	6.51153
Insig1	0.91602	22.7646	1.92142e-19	3.15082e-17	6.81461	7.73039
Vegfa	1.73538	22.5348	2.50837e-19	4.01974e-17	4.92191	6.67068
Atp13a4	2.12522	22.5282	2.5279e-19	4.01974e-17	2.97904	5.10686
Dusp5	2.60847	22.3076	3.27286e-19	5.12667e-17	2.01193	4.61047
Slc11a2	0.994388	21.9213	5.17355e-19	7.98477e-17	6.17169	7.16625
Rapgef2	1.3445	21.7503	6.35022e-19	9.65877e-17	5.31509	6.65463
Gadd45b	1.38084	21.7275	6.52666e-19	9.78532e-17	5.1496	6.52152
Tank	0.988701	21.6127	7.49713e-19	1.1082e-16	6.31682	7.3084
Sema4d	1.02279	21.5189	8.40018e-19	1.22444e-16	6.6832	7.70946
Zdhhc18	1.45386	21.3094	1.0845e-18	1.55916e-16	4.01366	5.48296
Slc30a1	1.08197	21.1868	1.26074e-18	1.78804e-16	5.16579	6.24367
Irak2	0.954869	21.1613	1.30103e-18	1.82058e-16	5.71957	6.67194
Stx3	0.948897	21.0641	1.46693e-18	2.02571e-16	6.21442	7.16039
Itga5	1.01072	21.0094	1.56988e-18	2.13972e-16	6.48311	7.49559
Gas2l3	0.98235	20.9742	1.64009e-18	2.20676e-16	6.59145	7.57241
Hivep3	1.97425	20.8977	1.80376e-18	2.36017e-16	3.98439	5.9637
Tnip1	0.794328	20.8899	1.82151e-18	2.36017e-16	6.46649	7.263
Ampd3	1.28124	20.8899	1.82157e-18	2.36017e-16	5.00973	6.29437
Lrp12	0.873782	20.8318	1.95838e-18	2.50649e-16	7.22724	8.10074
Zyx	1.04278	20.699	2.31329e-18	2.92505e-16	5.79021	6.83092
Tgm2	1.08176	20.6209	2.55233e-18	3.18889e-16	5.34284	6.43113
Trib3	1.24864	20.5476	2.79988e-18	3.45702e-16	4.25299	5.49994
Zswim4	1.58857	20.4007	3.37401e-18	4.11747e-16	3.49079	5.07027
Csrnp1	1.90883	20.36	3.5532e-18	4.28631e-16	2.91763	4.80869
Rab20	1.28874	20.3136	3.77036e-18	4.49659e-16	4.23792	5.52823
Maml2	-1.82842	-20.2894	3.88891e-18	4.58585e-16	4.75533	2.92743
Dusp6	-1.50162	-20.274	3.96629e-18	4.62514e-16	6.38142	4.87767
Cdkn1a	1.23702	20.2565	4.05637e-18	4.67819e-16	4.70411	5.95244
Cd274	1.38262	19.9442	6.06801e-18	6.92215e-16	4.15091	5.5339
Tnn	1.61117	19.9223	6.24334e-18	7.04558e-16	3.4124	5.01712
Cpeb4	1.37947	19.8099	7.22886e-18	8.03966e-16	5.12748	6.50839
1810013L24Rik	0.93297	19.8047	7.27745e-18	8.03966e-16	NA	NA
Fam20c	1.13249	19.7333	7.99083e-18	8.73581e-16	6.3819	7.51655
Gpnmb	0.568608	19.6799	8.57137e-18	9.27387e-16	12.5988	13.1676
Dnmt3a	0.776336	19.5987	9.53781e-18	1.02142e-15	8.36877	9.14332
Hgsnat	0.894347	19.5478	1.02002e-17	1.08132e-15	6.9289	7.82414
Igf2bp2	1.05665	19.4843	1.10947e-17	1.16438e-15	5.35543	6.4094
Ptgs2	1.7321	19.4537	1.15541e-17	1.18906e-15	4.73616	6.46484
Ehd1	0.781436	19.4536	1.15564e-17	1.18906e-15	6.69658	7.47871
Malt1	0.880719	19.3876	1.26153e-17	1.28541e-15	5.57325	6.4512
Src	1.64526	19.3724	1.28744e-17	1.2992e-15	3.69405	5.35226
Myo1e	0.725034	19.3316	1.35942e-17	1.35877e-15	7.63405	8.3584
Atf4	0.64851	19.3008	1.41639e-17	1.40236e-15	9.20409	9.85148
Nfkbia	0.88584	19.2674	1.48124e-17	1.45286e-15	6.35208	7.23978
Sesn2	1.36009	19.2427	1.53106e-17	1.48782e-15	4.15001	5.50657
Hmgcr	0.750742	19.0815	1.90156e-17	1.8309e-15	7.1523	7.90288
Lhfpl2	0.705968	18.9663	2.22242e-17	2.12039e-15	8.333	9.03753
Nfkb2	0.770693	18.8855	2.48045e-17	2.34526e-15	6.45505	7.22547
Lamc2	3.0679	18.8707	2.53102e-17	2.3717e-15	0.80579	3.86657
S1pr1	-1.06474	-18.8454	2.61987e-17	2.43323e-15	6.31449	5.24575
Sdc4	0.680887	18.815	2.73072e-17	2.51394e-15	7.16848	7.84951
Egr2	3.0457	18.7453	3.00404e-17	2.74151e-15	0.942535	4.0045
Ppp1r15a	0.982198	18.7321	3.05901e-17	2.76761e-15	5.11959	6.10463
Osgin2	1.25229	18.62	3.56847e-17	3.20095e-15	4.57318	5.83511
Fnip2	0.815192	18.5572	3.8917e-17	3.4613e-15	7.96604	8.7834
Tnfrsf1b	0.664278	18.4307	4.63757e-17	4.09002e-15	7.13401	7.79896
Stx11	2.03	18.399	4.8468e-17	4.23893e-15	2.54398	4.59001
Nedd4l	0.91849	18.3333	5.31193e-17	4.60733e-15	5.40087	6.32376
Gpr137b	1.08117	18.2851	5.68231e-17	4.88819e-15	5.32798	6.41967
Dot1l	0.846269	18.1974	6.42681e-17	5.48369e-15	6.91341	7.75992
Fam129b	0.695505	18.1638	6.73734e-17	5.70228e-15	8.21458	8.91054
Pmp22	0.691997	18.1155	7.2123e-17	6.05545e-15	7.82628	8.51761
Flnb	0.888567	17.8554	1.04347e-16	8.69141e-15	7.12422	8.00959
Ell2	0.737869	17.8166	1.10302e-16	9.11512e-15	6.58372	7.32086
Myo10	0.765573	17.6655	1.3704e-16	1.12362e-14	7.74718	8.51262
Slfn2	1.01517	17.6452	1.41111e-16	1.14803e-14	6.8082	7.82348
Slc6a8	1.1911	17.6314	1.43951e-16	1.16213e-14	4.53629	5.74272
Gpr137b-ps	0.912976	17.6096	1.48552e-16	1.19011e-14	NA	NA
Ctsk	0.662514	17.5702	1.57257e-16	1.25031e-14	11.0998	11.7622
Mcoln2	0.746336	17.4762	1.80236e-16	1.42224e-14	6.50289	7.24843
Cyp51	0.625433	17.4462	1.88308e-16	1.47484e-14	6.66996	7.29487
Txnrd1	0.578336	17.4151	1.97042e-16	1.53182e-14	8.69651	9.27774
Tes	0.701137	17.3641	2.12268e-16	1.63805e-14	6.62548	7.32208
Tnip3	0.919367	17.3387	2.20313e-16	1.68773e-14	5.94471	6.86106
Herpud1	0.933588	17.3277	2.23887e-16	1.70268e-14	5.15927	6.09196
Nfkbie	1.2661	17.2651	2.45414e-16	1.85296e-14	4.02204	5.2919
Chac1	2.07265	17.1927	2.73028e-16	2.04674e-14	1.66362	3.7577
4632428N05Rik	-1.25893	-17.1665	2.83785e-16	2.11229e-14	NA	NA
Tpm1	0.670114	17.1176	3.05087e-16	2.25485e-14	6.68655	7.3616
Tpm4	0.593717	17.1022	3.12085e-16	2.27738e-14	7.38919	7.98417
Clcn7	0.728851	17.1014	3.12476e-16	2.27738e-14	6.36171	7.09195
Ndrg1	1.27552	17.0732	3.25822e-16	2.35827e-14	4.5986	5.87831
Abcc5	0.678761	16.768	5.14113e-16	3.69562e-14	6.90938	7.59054
Nfat5	1.01669	16.7548	5.24421e-16	3.74408e-14	6.26115	7.28375
Hmox1	0.944345	16.7298	5.44608e-16	3.86193e-14	9.52423	10.4702
Bmf	-2.53512	-16.7129	5.5861e-16	3.93464e-14	3.81907	1.26377
Hilpda	1.40346	16.6345	6.28948e-16	4.37206e-14	4.69486	6.1011
Frmd6	1.49637	16.6344	6.29044e-16	4.37206e-14	3.30575	4.8281
Mcl1	0.530971	16.6289	6.34334e-16	4.37982e-14	8.95516	9.48597
Lpar6	-0.988357	-16.5158	7.53408e-16	5.16798e-14	6.0388	5.05427
Abcd2	-1.26146	-16.4077	8.88773e-16	6.05693e-14	5.39179	4.12558
Acsl1	0.719157	16.401	8.97928e-16	6.07984e-14	6.98413	7.70188
C3	0.787921	16.387	9.1737e-16	6.17167e-14	6.88254	7.67639
Saa3	1.16476	16.3021	1.04544e-15	6.98846e-14	4.55673	5.7356
Rassf2	-1.03925	-16.2924	1.06111e-15	7.04831e-14	6.57637	5.53763
Phlda1	2.3025	16.2753	1.08946e-15	7.19111e-14	1.33645	3.65209
Rnf19b	0.801048	16.265	1.10696e-15	7.26098e-14	5.26482	6.06871
Fosl2	1.16369	16.2386	1.15313e-15	7.51682e-14	4.48444	5.63731
Tlr8	-1.86411	-16.2279	1.17227e-15	7.59443e-14	4.8663	2.98757
Egr1	2.80186	16.222	1.18295e-15	7.6166e-14	0.879461	3.65756
Abca1	0.976901	16.1645	1.29325e-15	8.27601e-14	6.53995	7.51767
Vps37b	0.939358	16.1441	1.3349e-15	8.49077e-14	4.93402	5.86915
Tns3	0.627364	16.0981	1.43387e-15	9.06532e-14	7.41332	8.04113
Plaur	0.929512	16.0884	1.45574e-15	9.13825e-14	5.5289	6.45941
Gpr68	2.84941	16.0828	1.46848e-15	9.13825e-14	0.547394	3.39083
Daam1	0.869642	16.0815	1.47152e-15	9.13825e-14	5.63913	6.51196
Gna13	0.801159	16.0237	1.61038e-15	9.94174e-14	5.86144	6.66027
Lamc1	0.714633	15.9563	1.78946e-15	1.09827e-13	7.29079	8.0036
Zfp36l1	-1.02927	-15.93	1.86501e-15	1.13798e-13	6.31899	5.29005
Fabp4	0.971158	15.9205	1.89288e-15	1.14831e-13	8.14597	9.12054
Plek	0.615283	15.9152	1.90884e-15	1.15134e-13	9.37498	9.98897
3110043O21Rik	0.800934	15.8949	1.97071e-15	1.18187e-13	NA	NA
B4galt5	0.63775	15.8685	2.05422e-15	1.22495e-13	7.09879	7.7379
Tnfaip8l2	-0.872023	-15.83	2.18297e-15	1.29002e-13	5.73628	4.85693
Flrt2	0.941753	15.8279	2.19004e-15	1.29002e-13	5.6515	6.5916
Tnfrsf12a	1.17269	15.825	2.20023e-15	1.29002e-13	4.25318	5.442
Mtus1	-1.44145	-15.7757	2.37854e-15	1.38682e-13	5.08995	3.6339
Rhbdf2	0.806084	15.6941	2.70722e-15	1.56974e-13	4.98507	5.79256
Elac2	0.669069	15.6819	2.76017e-15	1.58165e-13	6.47904	7.14908
Id2	0.633217	15.6803	2.7673e-15	1.58165e-13	7.37752	8.01045
Nat6	1.11886	15.679	2.77297e-15	1.58165e-13	4.15589	5.28733
Sod2	0.533867	15.565	3.3261e-15	1.88689e-13	7.77985	8.31593
Lrpap1	0.491315	15.515	3.60357e-15	2.0333e-13	8.68596	9.17891
Ccl9	0.559829	15.4702	3.87231e-15	2.17325e-13	7.3834	7.94655
Mreg	0.856791	15.4496	4.00248e-15	2.23436e-13	4.66694	5.52332
Bmpr1a	0.700747	15.431	4.1245e-15	2.2903e-13	6.67634	7.37927
Spp1	0.933063	15.4185	4.20853e-15	2.32466e-13	11.0747	12.0075
Phlpp1	0.867195	15.366	4.58096e-15	2.51713e-13	5.45569	6.32259
Slc31a2	0.77845	15.3499	4.7017e-15	2.57002e-13	4.96587	5.74293
Ercc6	0.776613	15.3181	4.9501e-15	2.69178e-13	6.23234	7.01478
Slc15a3	0.724182	15.2996	5.10056e-15	2.7593e-13	8.00135	8.72754
Emp1	0.734577	15.247	5.55517e-15	2.98982e-13	6.63592	7.37008
Mtmr14	0.664269	15.2045	5.95335e-15	3.18778e-13	6.03139	6.70046
Plxna2	0.977406	15.1836	6.16016e-15	3.27613e-13	5.19992	6.17735
Clic4	0.487924	15.1815	6.18079e-15	3.27613e-13	8.36714	8.85217
Slc20a1	0.634514	15.1537	6.46889e-15	3.41161e-13	7.01467	7.64815
Rassf8	0.952084	15.1351	6.66868e-15	3.49939e-13	6.42155	7.37115
Dhrs9	0.890214	15.1013	7.04712e-15	3.67958e-13	5.2629	6.15668
Rnf149	0.453388	15.0983	7.08284e-15	3.67992e-13	8.16451	8.61794
Procr	0.786555	15.0853	7.23533e-15	3.74063e-13	5.408	6.19645
Pdgfa	1.505	15.0729	7.38384e-15	3.7987e-13	3.62738	5.12187
Traf1	2.14915	15.0628	7.50666e-15	3.84304e-13	1.36059	3.52409
2310044G17Rik	0.688955	14.9865	8.51157e-15	4.33635e-13	NA	NA
Plekho2	0.543223	14.9658	8.80728e-15	4.46534e-13	7.74851	8.289
Camk2d	0.640585	14.9061	9.72172e-15	4.90526e-13	6.18587	6.8247
Ldlr	0.68536	14.8934	9.92805e-15	4.9854e-13	6.17564	6.85863
Cyr61	2.06974	14.8611	1.04741e-14	5.23454e-13	1.49672	3.58181
Ctsb	0.386372	14.8477	1.07092e-14	5.3267e-13	11.3524	11.7386
Fas	1.3086	14.8069	1.14605e-14	5.67349e-13	3.12962	4.43566
Zbtb21	0.710567	14.7206	1.32358e-14	6.52159e-13	5.46349	6.17982
Rab15	0.848291	14.7175	1.33062e-14	6.52563e-13	5.32993	6.18387
Rab11fip1	0.964963	14.7054	1.35775e-14	6.62772e-13	4.1914	5.15343
Pim1	0.858427	14.5457	1.77584e-14	8.60536e-13	5.34183	6.20355
Tmem2	0.944669	14.5445	1.77929e-14	8.60536e-13	4.66133	5.60957
Sc4mol	0.663303	14.485	1.96756e-14	9.47228e-13	6.36311	7.02206
Litaf	0.58997	14.4775	1.99269e-14	9.54945e-13	8.33435	8.92322
Cd40	0.701254	14.46	2.05291e-14	9.79331e-13	5.43184	6.12879
Galnt6	0.570121	14.3887	2.31716e-14	1.10039e-12	7.23893	7.81186
Hmha1	-0.63458	-14.3686	2.39806e-14	1.13368e-12	7.82301	7.18742
Casp4	0.898558	14.3098	2.65104e-14	1.24765e-12	4.31096	5.21132
Cxcl10	1.31587	14.3048	2.67364e-14	1.25267e-12	3.95873	5.26745
Mafb	-0.993649	-14.2453	2.96048e-14	1.3809e-12	7.80591	6.81165
Slc25a25	0.838762	14.2061	3.16675e-14	1.47058e-12	4.72403	5.5555
Sesn1	-0.86343	-14.1938	3.23434e-14	1.49535e-12	5.78042	4.93052
Igsf6	0.72174	14.1827	3.29708e-14	1.51767e-12	6.1059	6.83524
Rab3il1	-1.00771	-14.1577	3.44171e-14	1.57732e-12	6.37933	5.36569
Prrg4	1.5829	14.1014	3.79316e-14	1.73083e-12	2.77874	4.38304
Plekhm3	0.743114	14.0682	4.01737e-14	1.82521e-12	6.48278	7.22784
Btg1	0.678381	14.0412	4.20992e-14	1.89959e-12	6.02521	6.70617
Nab2	0.875379	14.0402	4.21728e-14	1.89959e-12	5.09142	5.97367
Mfge8	0.549011	13.9967	4.54792e-14	2.03262e-12	7.95528	8.50321
Hivep2	1.22656	13.9963	4.55137e-14	2.03262e-12	3.61678	4.84882
Agpat4	0.920769	13.9734	4.73653e-14	2.10635e-12	4.73488	5.65661
Ier3	0.830935	13.97	4.76479e-14	2.10998e-12	6.1192	6.96038
Tmem189	0.459362	13.9652	4.80487e-14	2.11879e-12	8.52431	8.98377
Plk3	1.01483	13.9551	4.89002e-14	2.14731e-12	3.801	4.80929
Abca9	-0.705545	-13.8466	5.91049e-14	2.58461e-12	6.86203	6.15849
Dtx4	0.545747	13.8074	6.33149e-14	2.75722e-12	7.54444	8.08875
Hk3	0.495921	13.7673	6.79454e-14	2.94664e-12	7.78809	8.2842
Ptpn23	0.731752	13.7377	7.1585e-14	3.09171e-12	6.22472	6.95569
Rapgef5	0.870743	13.6631	8.16659e-14	3.51264e-12	4.98014	5.84645
Stat3	0.685189	13.6527	8.31848e-14	3.56336e-12	6.49092	7.17093
Mapkapk2	0.429315	13.5809	9.45021e-14	4.0317e-12	8.72359	9.15065
Atg13	0.626407	13.5751	9.5476e-14	4.05676e-12	6.35511	6.9864
Trim13	1.11412	13.5545	9.9042e-14	4.19131e-12	3.65975	4.78027
Ddit3	0.920773	13.5441	1.00898e-13	4.25272e-12	4.71122	5.63199
Cpe	0.94235	13.5208	1.05175e-13	4.41524e-12	4.52368	5.46672
Cybb	0.44868	13.515	1.06272e-13	4.44354e-12	9.59365	10.0416
Rnf19a	0.683163	13.4716	1.14839e-13	4.78268e-12	5.56311	6.24471
Zfp710	-0.701282	-13.4516	1.19028e-13	4.93755e-12	6.47478	5.76654
Pvr	1.00581	13.4463	1.20159e-13	4.96483e-12	4.193	5.20203
Irf8	-0.595941	-13.4325	1.23174e-13	5.06946e-12	6.65044	6.05422
P2ry2	0.883896	13.3772	1.36031e-13	5.57673e-12	4.26587	5.15099
Ankrd50	1.14024	13.3742	1.36769e-13	5.58518e-12	3.3587	4.5135
Atg12	0.586249	13.337	1.46246e-13	5.94903e-12	5.7106	6.29495
Gadd45a	1.5563	13.32	1.5081e-13	6.11101e-12	2.80304	4.34821
Tubb6	0.461936	13.3145	1.5231e-13	6.14806e-12	7.79759	8.25806
Cd300lb	0.503867	13.287	1.60076e-13	6.43677e-12	6.4171	6.92153
Cpt1a	-0.92487	-13.2776	1.62809e-13	6.52167e-12	6.37315	5.43885
Niacr1	1.09746	13.243	1.73355e-13	6.91774e-12	3.70751	4.80349
Tifab	-1.25109	-13.2387	1.74702e-13	6.94505e-12	4.77738	3.51078
Mitf	0.660961	13.233	1.76516e-13	6.99071e-12	6.18399	6.84222
Odc1	0.444508	13.2002	1.87359e-13	7.39224e-12	8.79485	9.24152
Med13	0.599105	13.1287	2.13403e-13	8.38827e-12	6.22041	6.82347
Pstpip2	1.07188	13.115	2.18771e-13	8.54447e-12	4.00141	5.08246
AU022793	0.569022	13.1145	2.19006e-13	8.54447e-12	6.38928	6.96065
Sun2	0.648763	13.1011	2.24398e-13	8.72245e-12	5.75909	6.41056
Rgs1	1.25111	13.0908	2.28687e-13	8.85635e-12	5.49075	6.74741
Eno2	1.36317	13.0624	2.40887e-13	9.29453e-12	2.86172	4.23078
Tmem251	0.743291	13.0521	2.4548e-13	9.43702e-12	5.25734	6.00472
4930444A02Rik	0.922058	13.0467	2.4791e-13	9.49567e-12	NA	NA
Osbpl8	0.586994	13.0046	2.67794e-13	1.01887e-11	8.1463	8.73627
Rilpl2	0.644869	13.0043	2.67944e-13	1.01887e-11	6.15064	6.79886
Sh3bp5	-0.707428	-12.9783	2.81067e-13	1.06491e-11	5.98588	5.26869
Bhlhe41	0.686181	12.9674	2.86763e-13	1.08258e-11	5.94074	6.62174
Zfand2a	0.552798	12.9517	2.95192e-13	1.11041e-11	6.22946	6.78389
Rsad2	1.29324	12.9092	3.19252e-13	1.19662e-11	5.22578	6.51504
Wsb2	0.530121	12.8581	3.5087e-13	1.30598e-11	6.9846	7.51582
Eps8	0.745984	12.858	3.50915e-13	1.30598e-11	5.06978	5.80725
Lrrc8d	0.548588	12.828	3.70983e-13	1.37578e-11	6.49653	7.04324
Fam198b	0.891193	12.7137	4.58966e-13	1.69607e-11	3.86902	4.75027
Tgfbi	-0.694583	-12.7111	4.61168e-13	1.69823e-11	8.31755	7.62692
Gpr183	-1.496	-12.7089	4.63069e-13	1.69927e-11	4.21863	2.7139
Nfatc2	-0.835855	-12.6571	5.10202e-13	1.86571e-11	5.76843	4.92175
Ccnd1	-0.469866	-12.6234	5.43442e-13	1.98036e-11	7.34098	6.87148
Gadd45g	1.20467	12.6002	5.67686e-13	2.06154e-11	3.34713	4.55951
Tecpr1	0.750228	12.5777	5.92235e-13	2.14328e-11	6.37085	7.12544
Tor3a	0.593056	12.5537	6.19596e-13	2.23459e-11	6.07494	6.66492
Atp6v1c1	0.397593	12.5448	6.30103e-13	2.2647e-11	8.46969	8.86771
Ctnnb1	0.372741	12.5362	6.40367e-13	2.29374e-11	10.051	10.422
Atp2b1	0.424807	12.5118	6.70583e-13	2.38664e-11	8.2665	8.6913
Mthfd2	0.410747	12.5116	6.70852e-13	2.38664e-11	7.92931	8.33973
Pik3cb	0.59301	12.5051	6.79107e-13	2.40785e-11	6.17043	6.76235
Irs2	1.11796	12.5003	6.85312e-13	2.42167e-11	3.78685	4.88968
Gpr84	0.666021	12.497	6.89551e-13	2.42847e-11	5.77837	6.44528
Tor4a	-0.780935	-12.4811	7.10634e-13	2.49435e-11	5.22067	4.44007
Slc22a4	0.735227	12.4692	7.26794e-13	2.53469e-11	5.56712	6.31155
Ccnd2	-2.57371	-12.4691	7.26958e-13	2.53469e-11	2.8435	0.260317
Hivep1	0.862026	12.4197	7.98333e-13	2.77434e-11	5.10618	5.98053
Slc3a2	0.523137	12.3969	8.33731e-13	2.88603e-11	8.64993	9.1741
Zfp217	-0.789735	-12.3954	8.35973e-13	2.88603e-11	6.1838	5.3905
Aff1	0.759703	12.3424	9.24739e-13	3.18201e-11	6.22708	6.9831
Ankrd33b	0.828844	12.3131	9.77914e-13	3.35399e-11	4.08435	4.91518
Cblb	0.912425	12.3109	9.82059e-13	3.35723e-11	3.93127	4.83507
Gcnt1	-0.659225	-12.2841	1.03384e-12	3.52278e-11	6.46265	5.79581
Lonrf3	0.555778	12.2629	1.07661e-12	3.64664e-11	6.86782	7.43032
Marcksl1	0.773781	12.2626	1.07714e-12	3.64664e-11	5.87106	6.6413
Rcsd1	-0.885232	-12.2382	1.12884e-12	3.80939e-11	5.17663	4.29536
Crybg3	0.665349	12.2362	1.13319e-12	3.8118e-11	5.85719	6.52665
Zfp263	0.639738	12.1775	1.2685e-12	4.25333e-11	5.3816	6.03022
Lat2	0.480259	12.1396	1.36457e-12	4.56088e-11	7.06956	7.55187
Igfbp4	-0.559163	-12.137	1.37144e-12	4.56928e-11	8.06942	7.50936
Foxf2	1.03025	12.1282	1.39477e-12	4.6323e-11	3.63443	4.67402
Id3	-0.870028	-12.1219	1.41186e-12	4.67073e-11	6.64444	5.76775
Rhoc	0.566525	12.1207	1.41524e-12	4.67073e-11	6.42738	6.99278
Lgals3	0.439096	12.0821	1.525e-12	5.01721e-11	10.4652	10.905
Ogfrl1	-0.592776	-12.0781	1.53684e-12	5.04036e-11	5.84586	5.2506
Tm4sf19	2.04616	12.057	1.60072e-12	5.23352e-11	1.49757	3.54742
Rbpj	0.459011	12.0363	1.66655e-12	5.43182e-11	7.47212	7.92927
Fam105a	-0.593299	-12.023	1.71012e-12	5.54085e-11	6.44827	5.85814
Plekhh2	0.754942	12.0228	1.71056e-12	5.54085e-11	4.93877	5.69979
Fzd5	1.17529	12.0196	1.72137e-12	5.55871e-11	3.09054	4.25166
Dusp16	0.69373	12.0017	1.78229e-12	5.73778e-11	4.85593	5.53615
Spag9	0.52101	12	1.78823e-12	5.73929e-11	7.13176	7.65646
Edem1	0.395077	11.9363	2.02459e-12	6.47806e-11	8.09555	8.48931
Cars	0.5193	11.8647	2.32898e-12	7.42938e-11	6.43328	6.95676
Mxd1	0.799147	11.8561	2.36831e-12	7.53195e-11	4.60298	5.39081
Fam219a	0.831742	11.829	2.49779e-12	7.91974e-11	4.65657	5.48509
Rrs1	0.430986	11.8262	2.51149e-12	7.93919e-11	7.4525	7.88183
Sema4a	-0.608506	-11.82	2.54238e-12	8.01269e-11	6.71415	6.10503
Riok3	0.46645	11.7819	2.74023e-12	8.6104e-11	6.72125	7.19253
Relb	1.14397	11.7592	2.86569e-12	8.97773e-11	3.79946	4.94246
Tiparp	0.761594	11.745	2.9468e-12	9.20435e-11	4.33906	5.09209
Ppfia1	0.511301	11.7246	3.06806e-12	9.55467e-11	6.56956	7.07923
Pkdcc	1.74881	11.7213	3.08818e-12	9.58888e-11	1.29014	3.05674
Pla2g5	0.60186	11.6945	3.25615e-12	1.00806e-10	4.90233	5.51076
Srfbp1	0.530732	11.6918	3.27352e-12	1.01046e-10	5.66253	6.19525
A630033H20Rik	0.906686	11.6618	3.4744e-12	1.06932e-10	4.2002	5.09235
Rtn4	0.430307	11.6135	3.82369e-12	1.17338e-10	7.29047	7.722
Wdr1	0.346776	11.6066	3.87675e-12	1.1862e-10	8.81766	9.16541
Cdk18	0.418077	11.6045	3.89285e-12	1.18766e-10	7.83848	8.25516
Tapbp	0.48529	11.5628	4.23031e-12	1.28687e-10	6.56036	7.04229
Wdr91	0.485097	11.5362	4.4607e-12	1.35304e-10	6.85044	7.33543
Tanc1	0.632306	11.5123	4.67921e-12	1.41194e-10	6.46559	7.0903
Lyl1	-0.703023	-11.512	4.68179e-12	1.41194e-10	5.68687	4.99323
Coq10b	0.817704	11.5003	4.79277e-12	1.44126e-10	4.54466	5.36654
Cog3	0.517855	11.4728	5.06397e-12	1.51847e-10	5.79618	6.31318
Actg1	0.592032	11.4712	5.08085e-12	1.51919e-10	8.17081	8.75954
Bcl2l1	0.733243	11.4212	5.61758e-12	1.6749e-10	5.22307	5.96063
Pde4b	0.807237	11.4184	5.6495e-12	1.67965e-10	4.62731	5.43964
Aars	0.403329	11.3767	6.14344e-12	1.82134e-10	7.67913	8.08388
H2-K1	0.439944	11.3746	6.17044e-12	1.82419e-10	NA	NA
Ptpre	0.618606	11.3368	6.65922e-12	1.9622e-10	6.0433	6.65785
Vwf	1.05919	11.3356	6.67466e-12	1.9622e-10	3.30795	4.34348
Tnfsf9	0.775765	11.3239	6.8349e-12	2.00369e-10	4.25495	5.01532
Slc7a1	0.477891	11.3174	6.92496e-12	2.02444e-10	7.90887	8.38346
Pip5k1a	0.542371	11.3146	6.96534e-12	2.03059e-10	6.11771	6.66193
Srf	0.655647	11.309	7.04441e-12	2.04795e-10	5.84781	6.50276
Ssfa2	0.424693	11.3043	7.11127e-12	2.06168e-10	6.52033	6.94798
Atp6v1h	0.401672	11.2827	7.42986e-12	2.14811e-10	7.50489	7.90648
Junb	0.789958	11.2791	7.48478e-12	2.15415e-10	7.18866	7.97926
Prss46	0.892023	11.2786	7.49181e-12	2.15415e-10	4.28326	5.16303
Zfp827	0.929071	11.2627	7.73684e-12	2.21853e-10	3.43295	4.37238
H2-K2	1.29409	11.2237	8.37557e-12	2.39514e-10	NA	NA
Ccny	0.422548	11.2151	8.52275e-12	2.43061e-10	7.51809	7.9405
Calhm2	-0.832211	-11.2077	8.65195e-12	2.46077e-10	4.64951	3.82038
Ikbke	0.509322	11.1871	9.02376e-12	2.55958e-10	6.61086	7.12454
Vat1	0.493082	11.1792	9.17013e-12	2.59408e-10	7.78753	8.28073
Arap3	0.446081	11.1643	9.45335e-12	2.66701e-10	6.34493	6.79159
Ccdc93	0.478112	11.1152	1.04509e-11	2.94055e-10	7.01179	7.48748
Lcp1	0.308433	11.1058	1.06549e-11	2.98992e-10	10.4941	10.8022
Ppard	0.937968	11.0822	1.11835e-11	3.12417e-10	3.93644	4.87666
Arl8b	0.346554	11.0817	1.11928e-11	3.12417e-10	8.64192	8.98811
Usp53	0.904156	11.0363	1.22876e-11	3.42066e-10	3.76757	4.65279
Ptgir	0.444362	11.0268	1.25295e-11	3.47877e-10	6.35346	6.79553
Plekho1	0.45078	11.0125	1.2904e-11	3.57328e-10	7.81961	8.27092
Ubap1	0.544014	10.9807	1.37785e-11	3.8054e-10	6.08333	6.63136
Gpr132	0.985554	10.9733	1.39905e-11	3.85382e-10	3.01064	3.97871
Anpep	0.538647	10.9695	1.41023e-11	3.87444e-10	7.49946	8.03887
Numb	0.454146	10.9463	1.47927e-11	4.05351e-10	6.37083	6.82127
Nfe2l2	0.356933	10.9165	1.57336e-11	4.30012e-10	7.77202	8.12824
Themis2	-0.942238	-10.9139	1.58184e-11	4.31206e-10	4.65126	3.71725
Fmnl1	-0.557269	-10.8986	1.63277e-11	4.43937e-10	6.87381	6.30824
Gfpt1	0.502123	10.8776	1.70563e-11	4.62549e-10	6.88778	7.3928
Adam17	0.387649	10.8739	1.71892e-11	4.6495e-10	7.99667	8.38497
Pald1	-0.53005	-10.8555	1.78567e-11	4.81763e-10	6.15195	5.62285
Gch1	1.09172	10.8289	1.88719e-11	5.07848e-10	3.4274	4.53291
Slc25a44	0.426277	10.8212	1.91801e-11	5.14821e-10	6.485	6.90775
Arap1	0.446016	10.8143	1.94543e-11	5.2085e-10	6.68995	7.1347
P2ry6	-1.24339	-10.7968	2.01783e-11	5.38857e-10	4.29997	3.0237
Fem1b	0.484603	10.7868	2.06033e-11	5.4881e-10	6.33598	6.82193
Mdfic	0.688031	10.7825	2.07896e-11	5.52371e-10	5.58545	6.26973
Iqgap1	0.372437	10.7756	2.10924e-11	5.59002e-10	9.89889	10.2695
Evi2b	-0.443685	-10.7543	2.20495e-11	5.82895e-10	6.84579	6.40115
Lmo4	0.58508	10.7433	2.2566e-11	5.95052e-10	6.06403	6.64604
Arl5c	0.821073	10.7187	2.37585e-11	6.24926e-10	3.86618	4.67974
Fnip1	0.563307	10.7106	2.41629e-11	6.33974e-10	6.14708	6.71208
Spryd7	0.616029	10.6914	2.51582e-11	6.58443e-10	5.33625	5.96433
Osm	0.835724	10.6735	2.612e-11	6.81913e-10	4.11098	4.93813
Tmem158	1.07636	10.6616	2.67813e-11	6.97444e-10	4.12174	5.19629
Txnip	-0.612385	-10.6337	2.84011e-11	7.37795e-10	7.59429	6.9749
Blcap	0.566672	10.626	2.88626e-11	7.47932e-10	5.18741	5.7583
Nabp1	0.707496	10.6169	2.94241e-11	7.60605e-10	4.2267	4.93957
Swap70	0.428159	10.6036	3.02591e-11	7.80268e-10	6.3801	6.81021
Slc16a10	0.393209	10.5803	3.17895e-11	8.17721e-10	6.70537	7.09765
Zfp395	-0.986211	-10.5494	3.39306e-11	8.70663e-10	4.55997	3.55125
Vgll4	-1.05221	-10.532	3.52034e-11	9.01122e-10	4.93496	3.83709
Irf2	-0.713144	-10.528	3.5506e-11	9.06656e-10	5.55453	4.84472
Zcchc2	0.511627	10.5198	3.61276e-11	9.19193e-10	6.1744	6.68411
Furin	0.631957	10.5192	3.61721e-11	9.19193e-10	5.44875	6.08672
Asns	0.404402	10.5137	3.66012e-11	9.27849e-10	7.10454	7.50959
Nuak2	-0.685772	-10.4779	3.94855e-11	9.98555e-10	5.01884	4.34768
Pdlim5	0.555197	10.4762	3.9635e-11	9.99926e-10	5.96777	6.52097
Rab3gap2	0.350802	10.4749	3.97367e-11	1.00009e-09	8.00593	8.35481
Oas3	0.867694	10.4704	4.01215e-11	1.00736e-09	6.0297	6.89679
Irf1	0.579474	10.4639	4.06832e-11	1.01902e-09	5.16808	5.74857
Dstn	0.401832	10.4616	4.08845e-11	1.02162e-09	7.31265	7.7137
Sgms2	0.909282	10.4595	4.10604e-11	1.02358e-09	3.64737	4.54138
Rnh1	0.437876	10.4439	4.24486e-11	1.05568e-09	7.72744	8.16482
Kcnj2	0.516148	10.4301	4.37145e-11	1.08459e-09	5.90334	6.41815
Sh3pxd2b	0.576461	10.427	4.4009e-11	1.08933e-09	6.98301	7.5571
Ptafr	1.2851	10.4104	4.55952e-11	1.12593e-09	2.52143	3.77356
B2m	0.455405	10.4019	4.64304e-11	1.14387e-09	8.91855	9.37484
Ccdc88a	0.705584	10.3905	4.75712e-11	1.16923e-09	6.04996	6.77304
Fblim1	0.470014	10.3649	5.0245e-11	1.23206e-09	6.02231	6.48409
Mmp10	1.44403	10.3438	5.2567e-11	1.28556e-09	1.51093	2.93376
Hmga2	0.546165	10.3429	5.26719e-11	1.28556e-09	5.36698	5.90794
Nfe2l1	0.383374	10.3388	5.31318e-11	1.29378e-09	7.17015	7.55036
Tgif1	0.471599	10.3027	5.74153e-11	1.39485e-09	5.96336	6.43976
Slc38a2	0.361575	10.295	5.83721e-11	1.41481e-09	8.45886	8.81981
Usf1	-0.495797	-10.2931	5.8605e-11	1.41719e-09	6.03084	5.53828
Zfp608	-1.00594	-10.289	5.91228e-11	1.42642e-09	4.21004	3.19353
Pnrc1	0.654181	10.2868	5.94083e-11	1.43002e-09	5.41724	6.0721
Mapk14	-0.400152	-10.2765	6.07377e-11	1.45868e-09	6.67821	6.27796
Map4k3	0.529507	10.2599	6.29432e-11	1.50819e-09	5.49351	6.02636
Hif1a	0.436603	10.2504	6.42424e-11	1.53582e-09	7.56422	7.99985
Slc2a6	0.485415	10.245	6.49992e-11	1.55038e-09	6.81331	7.30149
Helz2	0.698248	10.2437	6.51811e-11	1.55119e-09	7.09552	7.79755
Rnf144b	-0.510463	-10.2346	6.64609e-11	1.57807e-09	6.04156	5.53324
Pcyt1a	0.546548	10.2181	6.88807e-11	1.63183e-09	6.13097	6.67248
Gldc	1.77569	10.2153	6.92988e-11	1.63804e-09	1.19585	2.96726
Fgd2	-0.730423	-10.2082	7.03621e-11	1.65944e-09	6.11181	5.38798
Abtb2	1.09108	10.1977	7.19696e-11	1.69355e-09	2.8098	3.87537
Inpp5d	-0.38369	-10.1466	8.03817e-11	1.88726e-09	8.21303	7.82692
Arhgef7	0.34025	10.1385	8.18146e-11	1.91662e-09	7.58173	7.92175
Zfp467	-0.899854	-10.1276	8.37728e-11	1.95812e-09	3.96448	3.06501
Fcgr3	-0.340859	-10.1122	8.66109e-11	2.01996e-09	9.31855	8.97991
Ubtf	-0.343456	-10.1068	8.76286e-11	2.03916e-09	8.26962	7.92706
Fpgt	0.557359	10.0917	9.05523e-11	2.10254e-09	5.06953	5.62464
B3gnt2	0.561908	10.0829	9.23059e-11	2.13852e-09	5.45834	6.01419
Bcar1	1.35374	10.0809	9.27031e-11	2.14299e-09	2.1013	3.4674
Alcam	0.483435	10.0722	9.44853e-11	2.17939e-09	6.58849	7.0717
Kbtbd11	-0.968895	-10.0709	9.47595e-11	2.18092e-09	4.3427	3.33623
Nod2	1.02942	10.0648	9.60084e-11	2.20483e-09	2.38144	3.40085
Katnbl1	0.614253	10.0362	1.02193e-10	2.33969e-09	5.43768	6.05897
Dusp10	1.51701	10.0356	1.02327e-10	2.33969e-09	1.41267	2.94608
Cmtm3	0.381064	10.0309	1.03382e-10	2.35698e-09	6.49928	6.87791
Ppp1r18	-0.402153	-10.0302	1.03532e-10	2.35698e-09	7.20363	6.80056
Eif5	0.392552	10.0205	1.05761e-10	2.40252e-09	8.7696	9.16299
1300002K09Rik	0.764177	10.0006	1.10446e-10	2.50351e-09	NA	NA
Slc23a2	0.421162	9.99411	1.12027e-10	2.53389e-09	7.03985	7.45662
Cd109	1.892	9.98231	1.14956e-10	2.59272e-09	0.932325	2.83282
Plagl2	0.531652	9.98165	1.15122e-10	2.59272e-09	5.32295	5.84645
Fli1	-0.53727	-9.98013	1.15506e-10	2.59514e-09	6.18858	5.66239
Atf1	0.454823	9.97922	1.15734e-10	2.59514e-09	6.54006	6.9935
Traf3ip3	-0.783948	-9.97829	1.15971e-10	2.59514e-09	5.04331	4.25591
Mtmr10	0.604233	9.97664	1.16389e-10	2.59895e-09	4.54581	5.14821
Cd28	0.427928	9.96937	1.18258e-10	2.63507e-09	6.97622	7.40416
2310042D19Rik	1.09709	9.96459	1.19502e-10	2.65714e-09	NA	NA
Lgals3bp	0.65272	9.95267	1.22663e-10	2.72166e-09	6.01404	6.67301
Gm10485	1.47256	9.94184	1.25609e-10	2.78115e-09	1.49757	2.95354
Znrf1	0.547355	9.93075	1.28702e-10	2.84363e-09	6.55449	7.10941
Rybp	0.555212	9.91985	1.31819e-10	2.9064e-09	5.98595	6.54367
Bcor	-0.596009	-9.91714	1.32605e-10	2.91759e-09	5.58864	4.98824
Rnf103	0.681021	9.90227	1.37008e-10	3.00817e-09	4.51454	5.19033
Ier5	0.514112	9.89994	1.37711e-10	3.01182e-09	6.51766	7.02906
Vma21	0.71203	9.89822	1.38235e-10	3.01182e-09	5.40311	6.1118
Pou3f1	1.75538	9.89795	1.38316e-10	3.01182e-09	0.879461	2.62711
Cd9	0.317444	9.89793	1.38323e-10	3.01182e-09	8.66531	8.98233
Reps1	0.536084	9.85776	1.51109e-10	3.28342e-09	5.54444	6.08074
Nfam1	-0.829285	-9.85083	1.53433e-10	3.32702e-09	5.04487	4.19778
Ppp4r2	0.441583	9.82822	1.6128e-10	3.48342e-09	6.71258	7.15622
Nrp2	0.37269	9.82814	1.6131e-10	3.48342e-09	8.295	8.66746
Serpine1	1.05068	9.82009	1.64201e-10	3.53859e-09	3.0275	4.08779
Tbc1d9	0.692536	9.81033	1.67779e-10	3.60203e-09	4.23186	4.93456
Srgn	0.702367	9.81019	1.67832e-10	3.60203e-09	4.5043	5.21129
Pea15a	0.348444	9.79516	1.73501e-10	3.71611e-09	7.39051	7.73985
Tollip	0.4925	9.77927	1.79709e-10	3.84123e-09	5.81677	6.30396
Mtpn	0.456289	9.77425	1.81719e-10	3.87631e-09	8.02198	8.47576
Sgpl1	0.366871	9.76584	1.85137e-10	3.94119e-09	7.25882	7.62735
Dtl	-0.419671	-9.76343	1.86124e-10	3.9542e-09	6.8407	6.42002
Nfkbiz	0.675245	9.7625	1.86508e-10	3.95435e-09	3.80133	4.47375
Mapk6	0.361608	9.75227	1.90786e-10	4.03689e-09	7.78958	8.14916
C1qa	-0.677056	-9.72492	2.02722e-10	4.28082e-09	7.60882	6.93469
Pde4dip	0.481268	9.71643	2.06585e-10	4.35364e-09	5.84589	6.3277
Sdcbp	0.346088	9.706	2.11429e-10	4.44679e-09	8.6825	9.02691
Mtmr7	1.69773	9.7002	2.14171e-10	4.49196e-09	1.00747	2.69917
Cytip	-0.878095	-9.69965	2.14433e-10	4.49196e-09	4.69332	3.80362
Samd8	0.576983	9.67154	2.2828e-10	4.7725e-09	4.99211	5.57038
Sqle	0.359814	9.67046	2.2883e-10	4.7745e-09	7.81631	8.17399
Scd2	0.823633	9.63299	2.48772e-10	5.18029e-09	8.88482	9.70502
Arc	1.51711	9.61344	2.5988e-10	5.39716e-09	1.4397	3.00868
Por	0.392578	9.61286	2.60216e-10	5.39716e-09	8.03798	8.43055
Ninj1	0.515879	9.60966	2.62082e-10	5.42516e-09	7.07615	7.59262
Tnrc6b	-0.590923	-9.60097	2.67223e-10	5.52068e-09	5.69544	5.10349
Klhl6	-0.523844	-9.59395	2.71458e-10	5.59716e-09	6.07129	5.53881
5330426P16Rik	0.831754	9.58753	2.75386e-10	5.66701e-09	NA	NA
Trio	0.45083	9.55172	2.98395e-10	6.12848e-09	7.41015	7.85923
Pion	0.60564	9.54518	3.028e-10	6.20018e-09	4.93192	5.54982
Itgav	0.464444	9.54479	3.03067e-10	6.20018e-09	6.62203	7.08577
Nes	0.676265	9.53261	3.11468e-10	6.35964e-09	5.21932	5.90298
Tatdn2	0.33067	9.51516	3.23921e-10	6.60106e-09	7.51694	7.84752
Ifi27l1	0.560294	9.50881	3.28581e-10	6.68306e-09	6.64924	7.21138
Eid3	1.66447	9.49789	3.36754e-10	6.83605e-09	1.09323	2.7892
Rhou	1.3539	9.47017	3.58445e-10	7.26231e-09	2.14753	3.46728
Mafk	0.509203	9.46019	3.66598e-10	7.4132e-09	5.10175	5.61131
Abhd15	-1.19339	-9.45351	3.72161e-10	7.51121e-09	3.19834	1.97204
Chd7	0.592456	9.4461	3.78438e-10	7.6209e-09	5.88781	6.48031
Creb5	0.824956	9.44539	3.79048e-10	7.6209e-09	3.61015	4.44327
Ptprj	0.454039	9.44193	3.82015e-10	7.66586e-09	6.25093	6.70429
Cd82	0.467051	9.44023	3.8349e-10	7.67369e-09	5.80709	6.26875
Pcp4l1	0.610128	9.43979	3.83868e-10	7.67369e-09	5.38074	5.97732
Dpp7	0.473012	9.42128	4.00256e-10	7.98609e-09	6.28755	6.76015
F5	-0.525925	-9.41813	4.03122e-10	8.02801e-09	6.13081	5.59576
Vps18	0.42784	9.39135	4.28295e-10	8.51318e-09	6.34929	6.77301
Chst11	0.665421	9.38122	4.3824e-10	8.69439e-09	4.33775	4.98739
Vim	0.266994	9.37178	4.47717e-10	8.86564e-09	9.80653	10.0742
Tlr4	-0.603406	-9.35922	4.60651e-10	9.10459e-09	6.36481	5.76187
Gprc5a	1.64879	9.34136	4.79704e-10	9.46333e-09	0.825591	2.4965
Rai14	0.473365	9.33245	4.89512e-10	9.63871e-09	6.49421	6.96648
Gnptab	0.361958	9.32457	4.9835e-10	9.79436e-09	7.0843	7.44708
Pcdhac2	-0.739878	-9.31565	5.08559e-10	9.97632e-09	4.44432	3.7168
Tcirg1	0.419746	9.30672	5.18999e-10	1.01621e-08	8.9536	9.37479
Slfn10-ps	0.622405	9.30477	5.21309e-10	1.01883e-08	NA	NA
Ubc	0.406978	9.29691	5.30715e-10	1.03529e-08	8.4318	8.84374
Angptl4	-1.02523	-9.29349	5.34866e-10	1.04145e-08	3.96799	2.91524
Hsd17b7	0.5749	9.2643	5.71648e-10	1.11101e-08	5.47829	6.04083
Ttyh2	0.513028	9.26264	5.73824e-10	1.11318e-08	5.86511	6.37474
Slc27a1	0.450322	9.25849	5.79274e-10	1.12167e-08	7.73864	8.19118
Arrb2	-0.376947	-9.25644	5.81999e-10	1.12488e-08	7.89853	7.52164
Sox12	-0.728329	-9.2184	6.3483e-10	1.22473e-08	5.14511	4.41833
Rnf24	0.770781	9.20738	6.51036e-10	1.25369e-08	3.4953	4.26469
Bnip3	0.745807	9.19381	6.7157e-10	1.29087e-08	4.79223	5.53587
Traf3	0.4307	9.1865	6.82919e-10	1.30809e-08	6.39016	6.81766
Camta2	0.501137	9.18643	6.83022e-10	1.30809e-08	5.72415	6.22683
Pcyox1	-0.390638	-9.18196	6.90049e-10	1.31914e-08	6.5169	6.12029
Sc5d	0.532333	9.14204	7.56229e-10	1.44302e-08	5.62031	6.14749
Rps6ka2	1.14258	9.13182	7.74206e-10	1.47464e-08	2.99263	4.16529
Mroh1	0.409051	9.1206	7.94424e-10	1.51041e-08	6.72902	7.1347
Scd1	1.01105	9.11231	8.09719e-10	1.53671e-08	3.61366	4.64981
Csf2rb2	0.374834	9.10732	8.19078e-10	1.55166e-08	8.03311	8.40869
Tmem38b	0.432232	9.10555	8.2242e-10	1.55431e-08	5.95336	6.38368
Fgd4	-0.607596	-9.10501	8.23435e-10	1.55431e-08	5.5217	4.91842
Slc1a4	1.32212	9.10008	8.32842e-10	1.56754e-08	1.71282	3.05239
Hyal1	1.75306	9.09977	8.33431e-10	1.56754e-08	1.24514	2.97036
Yipf7	0.891133	9.08957	8.53248e-10	1.60194e-08	2.94637	3.84349
Tuba1c	0.351614	9.07585	8.80651e-10	1.64669e-08	7.38747	7.74083
Neurl3	-0.47872	-9.07553	8.81308e-10	1.64669e-08	6.69293	6.21373
Ndel1	0.55382	9.07529	8.81792e-10	1.64669e-08	5.44607	5.99237
Npc1	0.421311	9.07305	8.8637e-10	1.6523e-08	6.55696	6.97623
Anxa4	0.358668	9.06738	8.98037e-10	1.67108e-08	7.26574	7.62428
Mef2c	-0.562552	-9.06135	9.10601e-10	1.69146e-08	6.29222	5.71453
Cd36	0.299498	9.05841	9.16817e-10	1.7e-08	9.66242	9.96026
Nav2	0.615691	9.04816	9.38753e-10	1.7376e-08	6.19161	6.80235
Cd83	1.2074	9.04627	9.42859e-10	1.74213e-08	2.10453	3.29627
Alox5	-0.640904	-9.02868	9.81981e-10	1.81123e-08	5.13152	4.49007
Birc3	0.49248	9.02317	9.9456e-10	1.83121e-08	5.31235	5.79347
Susd3	-0.627998	-9.00595	1.03499e-09	1.90232e-08	5.46977	4.83067
1600014C10Rik	-0.760183	-8.99772	1.05491e-09	1.93554e-08	NA	NA
Sde2	0.397124	8.99688	1.05695e-09	1.9359e-08	6.86873	7.25995
Stk40	0.796241	8.99559	1.06013e-09	1.93833e-08	3.34384	4.13231
Kif20a	-0.33167	-8.98576	1.08455e-09	1.97953e-08	7.66999	7.33806
H2-Q4	0.597674	8.98225	1.0934e-09	1.99222e-08	NA	NA
Trim25	0.30956	8.9792	1.10115e-09	2.00286e-08	7.87509	8.18451
Rapgef1	0.405802	8.97345	1.11593e-09	2.02624e-08	6.91487	7.31941
Fam63a	0.410183	8.96922	1.12695e-09	2.04272e-08	6.60277	7.01367
Pstpip1	-0.566456	-8.95168	1.17374e-09	2.12387e-08	5.64385	5.07449
Arhgef10l	-0.38368	-8.9477	1.18464e-09	2.1399e-08	6.65887	6.27386
Slc4a7	0.574405	8.93011	1.23407e-09	2.22536e-08	5.44583	6.01463
Pcnx	0.512352	8.92218	1.25704e-09	2.26289e-08	5.61408	6.12256
Nfkbib	0.458982	8.9077	1.30013e-09	2.33645e-08	5.9257	6.38699
Serinc3	-0.363299	-8.90673	1.30305e-09	2.33769e-08	10.3181	9.95402
Nfkb1	0.364586	8.87824	1.39249e-09	2.49388e-08	7.45605	7.82183
Cep68	-0.581035	-8.87532	1.40201e-09	2.50665e-08	4.71205	4.13152
Atxn2l	0.399966	8.86912	1.42242e-09	2.53883e-08	7.85105	8.25185
Glipr1	0.343819	8.86619	1.43219e-09	2.55192e-08	7.27766	7.62529
Rab12	0.524002	8.86044	1.45153e-09	2.58034e-08	4.88821	5.4211
G530011O06Rik	1.33603	8.85999	1.45305e-09	2.58034e-08	1.85249	3.21645
Gde1	0.529731	8.85089	1.48423e-09	2.63126e-08	5.64592	6.17739
Zbtb7b	-0.461876	-8.81702	1.60655e-09	2.8433e-08	6.25687	5.79286
Optn	0.83681	8.81265	1.62303e-09	2.86763e-08	3.53887	4.39084
Samd1	-0.507895	-8.79403	1.69539e-09	2.99044e-08	5.94764	5.43292
Anxa5	0.359346	8.79276	1.70043e-09	2.9943e-08	7.77375	8.1335
Psap	0.284579	8.79069	1.70868e-09	3.00379e-08	10.4512	10.7359
Tec	0.385927	8.78926	1.71441e-09	3.00454e-08	6.65362	7.04151
Msh6	-0.368717	-8.78916	1.71483e-09	3.00454e-08	6.90751	6.5354
Ube2l6	0.641932	8.78751	1.72146e-09	3.01112e-08	5.15076	5.79373
Tulp4	0.606823	8.77091	1.78981e-09	3.12546e-08	5.06	5.66493
Cd44	0.307805	8.76481	1.81559e-09	3.16522e-08	8.22489	8.53092
Agfg1	0.406247	8.7526	1.86838e-09	3.25185e-08	6.95578	7.35839
Oasl2	0.7734	8.74723	1.89211e-09	3.2877e-08	5.74876	6.52443
1810011O10Rik	0.923581	8.74604	1.89741e-09	3.29145e-08	NA	NA
Atp8b4	0.414935	8.73738	1.93641e-09	3.35357e-08	6.91561	7.3386
Emb	-0.276523	-8.72894	1.97519e-09	3.4151e-08	8.86421	8.58763
Hyal2	0.539782	8.72448	1.99603e-09	3.44545e-08	4.75501	5.28507
Rsbn1	0.560669	8.72309	2.00256e-09	3.45104e-08	5.04812	5.60094
Cldn12	0.645283	8.71924	2.02078e-09	3.47674e-08	3.73759	4.38295
Sin3a	-0.35508	-8.69547	2.13711e-09	3.67086e-08	6.88787	6.53559
Rabgef1	0.532078	8.69338	2.14765e-09	3.68294e-08	4.60874	5.14067
Ero1l	0.525548	8.65766	2.33643e-09	4.00013e-08	5.33378	5.86878
Rassf5	-0.494227	-8.65275	2.36366e-09	4.04017e-08	5.4301	4.92597
Pdcd4	-0.71707	-8.64485	2.40816e-09	4.10954e-08	4.4208	3.71798
Rtn4rl1	-1.55075	-8.63664	2.45535e-09	4.18326e-08	1.79312	0.248807
Ly75	1.07526	8.6234	2.53343e-09	4.30929e-08	2.14834	3.22186
Pik3cd	-0.396398	-8.60343	2.65606e-09	4.51058e-08	6.58423	6.18145
Wsb1	0.435922	8.60024	2.67617e-09	4.53739e-08	6.87277	7.30656
Spsb4	0.871676	8.59864	2.68636e-09	4.54731e-08	2.84782	3.70629
Ccrn4l	0.804542	8.59013	2.74104e-09	4.63241e-08	3.17856	3.97378
Hmgxb3	0.37948	8.58526	2.77285e-09	4.67863e-08	5.80116	6.17576
Psmd8	0.344264	8.57887	2.81517e-09	4.74241e-08	8.38844	8.73254
Slc24a5	0.422457	8.57771	2.82294e-09	4.74787e-08	5.47518	5.90471
Nt5dc3	0.468369	8.57243	2.85851e-09	4.80002e-08	5.77618	6.23382
Msh2	-0.381903	-8.55925	2.94935e-09	4.94465e-08	6.60431	6.22413
Lfng	-0.683055	-8.53622	3.11514e-09	5.21427e-08	5.1229	4.4229
E330009J07Rik	0.779415	8.52496	3.19971e-09	5.34728e-08	3.61112	4.38607
Hist1h1c	0.601018	8.52158	3.22555e-09	5.3819e-08	5.99823	6.59327
Myo1d	0.509493	8.50736	3.33654e-09	5.55825e-08	4.52484	5.03796
Tmem119	-0.84492	-8.49805	3.41137e-09	5.6739e-08	4.3128	3.45736
Eea1	0.45734	8.49107	3.46856e-09	5.75989e-08	7.02006	7.48066
Rab43	0.474371	8.4878	3.49568e-09	5.79576e-08	4.88503	5.34906
Stk4	-0.269517	-8.47224	3.62779e-09	6.00531e-08	8.49065	8.22029
Fads2	0.340941	8.46876	3.65801e-09	6.0458e-08	6.98643	7.32619
Dapp1	-0.533376	-8.46794	3.66516e-09	6.04809e-08	5.28334	4.74152
Neat1	0.489719	8.46616	3.68078e-09	6.06433e-08	8.99989	9.49687
Akap13	0.403873	8.4429	3.89097e-09	6.40058e-08	6.5595	6.95887
2610507I01Rik	-0.631777	-8.43157	3.99784e-09	6.56609e-08	NA	NA
Anxa7	0.293586	8.42866	4.02572e-09	6.60155e-08	6.94317	7.23618
Dnajb4	0.519891	8.42491	4.06196e-09	6.65058e-08	5.21141	5.73629
Fam108c	0.526813	8.4194	4.11583e-09	6.72157e-08	5.65989	6.17517
Ptgs1	-0.555266	-8.41917	4.11812e-09	6.72157e-08	7.2853	6.73233
Micall1	0.63056	8.41472	4.1622e-09	6.77381e-08	4.99444	5.64528
Stxbp1	0.509538	8.41464	4.16304e-09	6.77381e-08	5.44788	5.9406
E2f8	-0.376982	-8.41208	4.18859e-09	6.80484e-08	6.52969	6.14721
Lrrfip2	0.476284	8.40617	4.2483e-09	6.89118e-08	6.20906	6.68739
Sars	0.272859	8.4033	4.27759e-09	6.92798e-08	8.34478	8.61902
Esyt2	0.414295	8.39998	4.31165e-09	6.97239e-08	5.46193	5.87103
Ralgapa2	0.420096	8.39893	4.32256e-09	6.97927e-08	6.60019	7.02243
Arid3a	-1.0605	-8.39759	4.33642e-09	6.9909e-08	3.2722	2.20002
Itgb5	-0.573528	-8.39347	4.3795e-09	7.03901e-08	6.28919	5.7226
Shc2	0.514119	8.39345	4.37968e-09	7.03901e-08	5.23089	5.73686
Cnr2	-0.956678	-8.37909	4.53303e-09	7.268e-08	3.78843	2.85042
1700066J24Rik	0.911867	8.37881	4.53601e-09	7.268e-08	NA	NA
Col23a1	0.509071	8.37302	4.59944e-09	7.3584e-08	4.91163	5.41875
Adam8	0.378973	8.36903	4.64367e-09	7.41786e-08	6.91747	7.29709
Parp14	0.526889	8.36024	4.74274e-09	7.5646e-08	6.2861	6.814
Eif1	0.399174	8.35101	4.84895e-09	7.72227e-08	7.51738	7.92161
Stk38l	0.520909	8.34479	4.92192e-09	7.82659e-08	5.00347	5.51818
Rela	0.374423	8.34105	4.96629e-09	7.88521e-08	6.34271	6.71825
Diap1	0.369584	8.3284	5.1197e-09	8.11651e-08	6.14794	6.51639
Ldb1	-0.330291	-8.32644	5.14378e-09	8.14238e-08	7.43267	7.10152
Baiap2	0.500283	8.32538	5.15696e-09	8.15095e-08	5.42684	5.92814
Klf6	0.33238	8.31424	5.29706e-09	8.35979e-08	7.63238	7.96228
Fgfr1	0.970742	8.30854	5.37023e-09	8.45724e-08	3.06123	4.00395
Glul	-0.322075	-8.30817	5.37492e-09	8.45724e-08	7.78255	7.46027
Pbx2	-0.461374	-8.30387	5.43094e-09	8.53259e-08	5.13854	4.67652
Cdc6	-0.404275	-8.2949	5.54951e-09	8.70585e-08	6.12991	5.72603
Zbtb12	-0.545402	-8.28661	5.66137e-09	8.86807e-08	4.68738	4.14365
Ipcef1	-1.31366	-8.28502	5.68309e-09	8.88882e-08	3.02075	1.73242
Sertad2	0.60509	8.27984	5.75452e-09	8.98715e-08	4.21938	4.80872
Ikzf1	-0.440926	-8.27741	5.7884e-09	9.02664e-08	5.76023	5.30962
Zfp740	-0.369888	-8.27147	5.87182e-09	9.14315e-08	6.25196	5.88242
Casp2	-0.684664	-8.25556	6.10169e-09	9.487e-08	5.14785	4.45039
Lcp2	0.568742	8.2536	6.13057e-09	9.5178e-08	4.71199	5.28241
Ifit1	0.654908	8.25201	6.15412e-09	9.54024e-08	3.96101	4.62161
Zfp275	0.574384	8.24918	6.19641e-09	9.59164e-08	4.552	5.11841
Smcr7l	0.423564	8.24546	6.25221e-09	9.6548e-08	5.74425	6.16005
Rabep1	0.379324	8.24524	6.25561e-09	9.6548e-08	6.94728	7.32757
Lamtor3	0.380235	8.23697	6.38181e-09	9.83511e-08	6.58254	6.95997
Hpgds	0.308126	8.22497	6.56967e-09	1.01098e-07	7.27542	7.58473
Nampt	0.311182	8.21561	6.72008e-09	1.03261e-07	8.72284	9.03538
Mnda	0.848253	8.19574	7.05116e-09	1.0819e-07	3.59605	4.45348
Tpcn2	0.427363	8.19186	7.11761e-09	1.0905e-07	5.94815	6.37836
Kank2	-0.590639	-8.19029	7.14479e-09	1.09307e-07	4.66835	4.06819
Anp32a	-0.37488	-8.17595	7.3974e-09	1.13007e-07	8.52522	8.15407
Zmynd8	-0.266449	-8.16864	7.52978e-09	1.14862e-07	8.57502	8.30702
C5ar2	-1.57141	-8.1628	7.63721e-09	1.16188e-07	2.01239	0.435329
Gm129	0.747319	8.16271	7.63886e-09	1.16188e-07	2.9211	3.681
Itgax	0.826019	8.15959	7.69695e-09	1.16902e-07	2.94415	3.78763
Slc35e4	0.402656	8.15786	7.72935e-09	1.17225e-07	5.37725	5.77593
Map3k5	-0.531083	-8.14802	7.91602e-09	1.19883e-07	4.78518	4.26292
Hmgb2	-0.402224	-8.13137	8.24286e-09	1.24491e-07	8.29251	7.8918
Anxa1	0.334833	8.13131	8.24407e-09	1.24491e-07	8.04426	8.37891
Plekhn1	0.666679	8.12866	8.29729e-09	1.25115e-07	3.87868	4.54214
Arhgap39	-0.471891	-8.12466	8.37833e-09	1.26156e-07	5.3545	4.88379
Acsl4	0.440341	8.11449	8.58804e-09	1.29128e-07	7.08757	7.52704
Ppp1r12b	0.474857	8.11343	8.61022e-09	1.29276e-07	6.27925	6.75504
Brd3	-0.394562	-8.1124	8.63189e-09	1.2937e-07	6.03859	5.6422
Zbtb10	0.64784	8.11196	8.6411e-09	1.2937e-07	3.96838	4.61908
Atp6v1e1	0.322023	8.10452	8.79899e-09	1.31546e-07	6.77852	7.09954
Gpr35	0.730154	8.09952	8.90672e-09	1.32967e-07	3.385	4.0941
Rnase4	-0.75861	-8.09671	8.96778e-09	1.33549e-07	3.95357	3.166
Lrp8	0.390276	8.09656	8.97115e-09	1.33549e-07	6.70749	7.0929
Angpt2	0.612859	8.08944	9.12791e-09	1.3569e-07	3.78843	4.40904
Ctdsp2	-0.479794	-8.08796	9.16086e-09	1.35988e-07	5.87716	5.38597
Tfap4	-0.595933	-8.08557	9.21441e-09	1.36589e-07	4.97392	4.37727
Slc6a17	0.467538	8.08479	9.23204e-09	1.36658e-07	4.33826	4.8074
Fam53c	0.449961	8.06556	9.67488e-09	1.43011e-07	5.89154	6.34503
Tax1bp1	0.3383	8.06365	9.7201e-09	1.43477e-07	8.65702	8.99745
Gas7	0.323772	8.0589	9.8335e-09	1.44947e-07	7.32908	7.65149
Hmgn2	-0.395554	-8.03607	1.03969e-08	1.53037e-07	7.10437	6.7116
Mid1ip1	0.396681	8.03215	1.04969e-08	1.54292e-07	5.78395	6.17743
Fmn1	0.485213	8.02341	1.07235e-08	1.57403e-07	5.58877	6.08167
Nars	0.253545	8.01592	1.09218e-08	1.60089e-07	9.11786	9.3722
Gla	0.343562	8.01042	1.10697e-08	1.62032e-07	7.07473	7.42068
Gbp2	1.20095	7.99049	1.16229e-08	1.69891e-07	1.41002	2.62879
Atp6v1a	0.284572	7.97593	1.20448e-08	1.75813e-07	8.90604	9.18936
Phf15	-0.426361	-7.96438	1.23906e-08	1.8061e-07	6.09784	5.66823
Fes	-0.335391	-7.94537	1.29823e-08	1.88973e-07	7.19115	6.85891
Ahnak	0.410679	7.94035	1.31432e-08	1.9105e-07	8.66296	9.0714
Ppp1r9b	-0.41408	-7.93875	1.31948e-08	1.91535e-07	7.11348	6.69605
Bin2	-0.371456	-7.93576	1.32922e-08	1.92682e-07	7.08482	6.71859
Fbxl20	-0.756827	-7.91166	1.4103e-08	2.04093e-07	4.26429	3.49646
Rassf3	-0.393763	-7.91122	1.41183e-08	2.04093e-07	6.15563	5.75508
Npc2	0.27161	7.90726	1.42565e-08	2.05808e-07	9.04262	9.31531
Klf9	0.549344	7.9047	1.43465e-08	2.06822e-07	4.16487	4.72095
Csk	-0.32928	-7.88516	1.50531e-08	2.16481e-07	7.03031	6.7031
Trip10	0.387144	7.88503	1.50578e-08	2.16481e-07	5.48604	5.87693
Irf7	0.796177	7.88015	1.524e-08	2.18801e-07	4.77395	5.58038
Pik3ap1	0.289671	7.87952	1.52637e-08	2.18843e-07	7.47031	7.75692
Mfsd7a	0.987681	7.87808	1.53177e-08	2.19317e-07	1.89898	2.92333
Slain2	0.348967	7.86213	1.59319e-08	2.278e-07	7.24987	7.59565
Slc41a2	0.512006	7.85032	1.64024e-08	2.34208e-07	4.64	5.14612
Ptpn6	-0.249415	-7.84555	1.65965e-08	2.36658e-07	8.46456	8.21581
Slc9a1	0.474208	7.83875	1.68775e-08	2.40338e-07	5.15131	5.61993
Tbk1	0.346848	7.83638	1.69764e-08	2.41248e-07	6.75703	7.10321
Cd300lg	-0.509613	-7.83612	1.69873e-08	2.41248e-07	4.80763	4.30287
Apbb2	0.435487	7.83555	1.70112e-08	2.41261e-07	5.55692	5.98057
Notch1	-0.95157	-7.82487	1.7466e-08	2.47376e-07	4.50427	3.54108
Klhdc5	-0.700279	-7.82185	1.75968e-08	2.48892e-07	4.57822	3.85656
Id1	-0.95731	-7.81979	1.76866e-08	2.49826e-07	4.08835	3.11129
Lmnb1	-0.268026	-7.8169	1.78132e-08	2.51276e-07	7.77133	7.50441
Oas1a	0.530453	7.81412	1.79361e-08	2.5267e-07	5.46197	5.99915
Cd14	0.24991	7.8072	1.82454e-08	2.56683e-07	8.59266	8.84293
Rasgef1b	0.356551	7.80266	1.84515e-08	2.59235e-07	6.28326	6.63948
Idi1	0.665752	7.79923	1.86083e-08	2.61088e-07	3.69426	4.35401
Arhgap31	0.40641	7.78609	1.92232e-08	2.69355e-07	6.34994	6.74926
Syne1	0.434247	7.78381	1.9332e-08	2.7052e-07	7.17012	7.60249
Mbp	-0.423484	-7.78161	1.94377e-08	2.71636e-07	5.64275	5.21101
Colec12	0.257339	7.78045	1.94934e-08	2.72052e-07	8.84517	9.10322
Hvcn1	0.3484	7.77118	1.99462e-08	2.78002e-07	5.76297	6.11072
Myo18b	1.46621	7.76788	2.01101e-08	2.79914e-07	0.611425	2.06903
Atp6v0d2	1.36419	7.76242	2.03839e-08	2.83349e-07	0.958323	2.28761
2610507B11Rik	-0.259305	-7.76034	2.0489e-08	2.84433e-07	NA	NA
Zfand3	0.443353	7.75262	2.0885e-08	2.89549e-07	5.12525	5.55473
Insig2	0.491665	7.75198	2.0918e-08	2.89624e-07	4.85124	5.3384
Hhex	-0.503772	-7.73986	2.15565e-08	2.98071e-07	5.13702	4.63607
Cmpk2	0.794161	7.73888	2.16085e-08	2.98397e-07	3.57262	4.37379
Sipa1	-0.39914	-7.73684	2.17182e-08	2.99517e-07	6.78247	6.38442
Ncapd2	-0.269813	-7.72979	2.21019e-08	3.04408e-07	7.66536	7.39208
Thap11	-0.437186	-7.72008	2.26407e-08	3.11421e-07	5.52838	5.09279
Zc3h12a	0.789327	7.71503	2.29267e-08	3.14943e-07	3.05422	3.82734
Lasp1	0.271356	7.71444	2.29602e-08	3.1499e-07	8.21176	8.48237
Stam2	0.319841	7.70027	2.37834e-08	3.25857e-07	6.56482	6.88539
Ly6a	0.648469	7.69893	2.38627e-08	3.26518e-07	4.01348	4.66591
Cbx4	-0.590539	-7.69707	2.39728e-08	3.27597e-07	4.8704	4.28411
Scarb2	-0.291595	-7.694	2.41564e-08	3.29677e-07	7.10685	6.81102
Fbxw11	0.34113	7.6923	2.42592e-08	3.3065e-07	6.49445	6.83083
Serpinb1c	0.900007	7.68271	2.48448e-08	3.38192e-07	2.44195	3.33661
Urb1	0.422867	7.67939	2.50506e-08	3.40552e-07	5.5098	5.93713
Bnip3l	0.412802	7.67768	2.51576e-08	3.41564e-07	6.35372	6.76337
Lrmp	-0.327672	-7.6764	2.52381e-08	3.42215e-07	6.91385	6.58233
Filip1l	-0.482157	-7.67375	2.54051e-08	3.44035e-07	5.59606	5.10026
4933426M11Rik	0.348634	7.6714	2.5554e-08	3.45604e-07	NA	NA
Tsc22d4	-0.380098	-7.66665	2.58576e-08	3.49261e-07	6.70108	6.31906
Yrdc	0.364044	7.66005	2.62865e-08	3.54598e-07	5.91379	6.27771
Lss	0.36567	7.65609	2.65471e-08	3.57653e-07	5.78847	6.14697
Slc6a12	0.537989	7.64741	2.71277e-08	3.65007e-07	6.2168	6.75389
B4galt1	-0.37392	-7.64612	2.72146e-08	3.65707e-07	6.10063	5.72643
Ttc7b	0.393101	7.64135	2.75406e-08	3.69615e-07	5.86804	6.24729
Tmem248	0.3488	7.63866	2.77255e-08	3.71621e-07	5.78664	6.13683
Cd86	0.392737	7.61589	2.93464e-08	3.92845e-07	5.8535	6.25037
Ehmt1	-0.3471	-7.61027	2.97609e-08	3.97482e-07	6.36771	6.01469
Med13l	0.448492	7.60983	2.9794e-08	3.97482e-07	5.58093	6.02938
Mfsd6	-0.499405	-7.60966	2.98064e-08	3.97482e-07	5.74279	5.25567
Usp36	0.393148	7.60586	3.00902e-08	4.00758e-07	5.70289	6.09908
Socs3	-0.931825	-7.60239	3.03527e-08	4.03742e-07	5.0094	4.08476
Apobec1	-0.307389	-7.59609	3.08343e-08	4.09628e-07	7.46261	7.15307
Dna2	-0.429322	-7.59076	3.12474e-08	4.14591e-07	5.94295	5.51633
Dnajb2	0.512204	7.58658	3.15755e-08	4.18416e-07	4.13826	4.65731
Bub1b	-0.285023	-7.57329	3.26427e-08	4.31571e-07	7.90109	7.61471
Mgat5	0.514231	7.5732	3.26506e-08	4.31571e-07	5.40736	5.92949
Plcb2	0.284566	7.55583	3.41013e-08	4.5018e-07	6.99591	7.27939
Bcl9l	-0.719846	-7.54674	3.48863e-08	4.59965e-07	4.43283	3.70555
Gmeb2	0.400294	7.54543	3.50009e-08	4.60896e-07	5.01417	5.41954
Adam15	-0.308655	-7.5428	3.52319e-08	4.63357e-07	7.58364	7.27077
Zbtb17	0.431276	7.53234	3.61684e-08	4.75078e-07	5.38338	5.82288
Wdhd1	-0.355763	-7.53128	3.62643e-08	4.75336e-07	6.79577	6.44101
Lbr	-0.28658	-7.53112	3.62786e-08	4.75336e-07	7.52101	7.23024
Bcl3	0.622634	7.52064	3.72445e-08	4.87383e-07	3.71676	4.34523
Ctsd	0.228324	7.50287	3.89432e-08	5.08978e-07	11.4388	11.6674
Tmem185b	0.416983	7.49403	3.9817e-08	5.1975e-07	6.1373	6.55001
Twf2	-0.319365	-7.48967	4.02554e-08	5.24821e-07	6.40899	6.09533
5430435G22Rik	0.273388	7.48481	4.07499e-08	5.30568e-07	NA	NA
Mir22hg	0.934064	7.48435	4.07974e-08	5.30568e-07	2.86349	3.81589
Slc1a5	0.296806	7.48339	4.08955e-08	5.31186e-07	7.86579	8.16223
Piezo1	0.399533	7.48022	4.12228e-08	5.34131e-07	7.27089	7.66992
Neu1	0.387164	7.48021	4.1224e-08	5.34131e-07	5.57861	5.97225
Irf2bpl	0.590134	7.47743	4.15135e-08	5.37219e-07	5.60416	6.19537
Kif3c	0.533735	7.47086	4.22048e-08	5.45492e-07	4.53268	5.06663
Isg15	1.04622	7.46238	4.31147e-08	5.56567e-07	2.86154	3.96176
6330416G13Rik	-0.518202	-7.45911	4.34709e-08	5.60475e-07	NA	NA
Itga4	-0.310913	-7.45676	4.37279e-08	5.62847e-07	7.88768	7.57536
Irf5	-0.401705	-7.45645	4.37621e-08	5.62847e-07	6.73928	6.34684
B630005N14Rik	0.656302	7.44876	4.46181e-08	5.73154e-07	4.58927	5.24151
Nab1	0.311751	7.44697	4.48196e-08	5.75039e-07	6.97118	7.28
Atm	-0.422375	-7.4453	4.50076e-08	5.76745e-07	6.7643	6.34881
Zan	1.04942	7.44274	4.52995e-08	5.79778e-07	2.4914	3.51287
Hsd3b7	0.582941	7.42052	4.7907e-08	6.12405e-07	4.27212	4.86056
M6pr	0.237649	7.41652	4.83928e-08	6.17862e-07	8.53654	8.77262
Cln8	0.330853	7.41024	4.91653e-08	6.26962e-07	6.21796	6.54393
Nf2	0.28326	7.4013	5.02871e-08	6.40489e-07	7.29495	7.57747
H2-D1	0.415532	7.39994	5.04591e-08	6.41902e-07	NA	NA
Cd68	0.29459	7.3946	5.11438e-08	6.49823e-07	9.71951	10.0144
Prr5	-0.600268	-7.38777	5.20328e-08	6.60319e-07	4.19676	3.58447
Mafg	0.423762	7.38496	5.24039e-08	6.64226e-07	5.72512	6.14847
Rgs14	-0.614727	-7.37565	5.36506e-08	6.79207e-07	4.32661	3.71362
Maf	-0.899886	-7.37064	5.43344e-08	6.87036e-07	4.20852	3.29179
Rap1b	0.303719	7.36998	5.44242e-08	6.87343e-07	7.83162	8.13316
Raph1	0.397124	7.36063	5.57266e-08	7.02945e-07	5.80414	6.20375
Sort1	-0.311898	-7.36007	5.58048e-08	7.03087e-07	6.72695	6.40806
Amotl1	0.540124	7.3571	5.62257e-08	7.0754e-07	4.61598	5.14342
Gnas	0.225367	7.35654	5.63052e-08	7.07692e-07	10.3862	10.6114
Sgk1	0.437788	7.34942	5.73286e-08	7.19694e-07	5.56216	6.00008
Elk3	-0.423337	-7.3454	5.79141e-08	7.2555e-07	5.3154	4.88413
Sh3bp2	0.351703	7.34527	5.79334e-08	7.2555e-07	6.26814	6.62373
Jup	0.737466	7.34301	5.82657e-08	7.28842e-07	3.12227	3.85505
Eif4ebp1	0.497441	7.34244	5.835e-08	7.29028e-07	6.21284	6.70704
Xpc	-0.438844	-7.3409	5.85771e-08	7.30995e-07	5.2312	4.7876
Ctsa	0.204159	7.33933	5.88107e-08	7.33038e-07	10.8933	11.0972
Zfp462	0.489994	7.33706	5.91502e-08	7.36396e-07	5.15231	5.63699
Mxi1	-0.32845	-7.33463	5.95149e-08	7.40058e-07	6.93635	6.60292
Slc5a3	0.516873	7.32782	6.05499e-08	7.52037e-07	4.67985	5.20665
Slco4a1	0.430498	7.32718	6.0648e-08	7.52365e-07	7.12867	7.55854
Rnasel	-0.400106	-7.32401	6.11371e-08	7.57537e-07	5.64971	5.2502
Map4k4	0.262125	7.32038	6.17012e-08	7.6344e-07	7.90903	8.17137
Arhgap30	-0.279961	-7.32001	6.1759e-08	7.6344e-07	8.25801	7.97737
Polr3d	0.36504	7.3181	6.2058e-08	7.66234e-07	5.40012	5.76614
Clcn6	0.52916	7.31482	6.25757e-08	7.71718e-07	3.83551	4.36386
F10	1.39907	7.29643	6.55619e-08	8.07597e-07	1.13522	2.55332
Ssh2	-0.545732	-7.29504	6.57946e-08	8.09512e-07	5.2701	4.72741
Zbtb18	0.423826	7.2904	6.65728e-08	8.18128e-07	5.58923	6.00773
Ddx58	0.553335	7.28289	6.78535e-08	8.32892e-07	5.77634	6.33584
Ppp1r21	-0.390401	-7.27598	6.90539e-08	8.46637e-07	5.74995	5.35288
Sgms1	0.39931	7.27498	6.92292e-08	8.47795e-07	5.50401	5.89537
Cdr2	0.451386	7.26322	7.13276e-08	8.72474e-07	5.08969	5.5433
Spdl1	0.371093	7.26013	7.18893e-08	8.78321e-07	6.77714	7.15084
Slc38a7	0.349013	7.25569	7.27063e-08	8.87271e-07	5.79092	6.13502
Dmxl1	0.479808	7.25089	7.35974e-08	8.97101e-07	5.92266	6.40462
Rpa2	-0.305967	-7.24626	7.44694e-08	9.06677e-07	6.32594	6.02069
Stk11ip	0.34031	7.24371	7.49531e-08	9.1151e-07	6.54911	6.8847
Actr3	0.210582	7.23621	7.63959e-08	9.27981e-07	9.05024	9.25989
Ttpal	0.360041	7.23372	7.68818e-08	9.32803e-07	6.02414	6.38824
Arl5b	0.809083	7.22717	7.81739e-08	9.47384e-07	2.94843	3.77214
Mfsd12	0.471743	7.21369	8.09025e-08	9.79322e-07	6.40654	6.87401
Zfp655	0.465904	7.18568	8.68859e-08	1.05054e-06	4.74828	5.21752
Pfkp	0.395282	7.1795	8.82659e-08	1.06482e-06	7.05208	7.44871
Siglec1	0.406304	7.17948	8.82701e-08	1.06482e-06	5.77728	6.18396
Celsr1	1.2607	7.17821	8.85559e-08	1.06704e-06	1.13315	2.36396
Slamf8	0.802278	7.17733	8.87545e-08	1.06821e-06	3.51348	4.35168
Dmpk	-0.993947	-7.16961	9.05206e-08	1.08822e-06	3.3101	2.31048
Cpd	0.285931	7.16761	9.09825e-08	1.09252e-06	7.36035	7.6484
Efr3b	0.614783	7.16198	9.23004e-08	1.10708e-06	4.27065	4.87934
Dync1li1	0.281356	7.15362	9.42914e-08	1.12967e-06	6.80588	7.08533
Lrig1	0.896715	7.15221	9.46298e-08	1.13243e-06	2.24421	3.15157
Ripk2	0.527283	7.15096	9.49339e-08	1.13477e-06	4.01999	4.54708
Rraga	0.303615	7.14017	9.7586e-08	1.16515e-06	6.17065	6.47016
Pip4k2b	-0.332626	-7.12972	1.00226e-07	1.19421e-06	6.34302	6.01252
Rab11fip5	-0.487203	-7.12964	1.00248e-07	1.19421e-06	5.70888	5.21125
Psmd10	0.415924	7.12812	1.00638e-07	1.19751e-06	5.54316	5.95722
Pip5k1b	0.696699	7.1254	1.01339e-07	1.20448e-06	3.2702	3.97844
Basp1	0.603208	7.12438	1.01604e-07	1.20625e-06	8.4528	9.0557
Scamp1	0.355651	7.11788	1.03306e-07	1.22508e-06	5.78628	6.13355
Cdkn2b	1.34819	7.11728	1.03466e-07	1.22559e-06	1.03189	2.40842
Smcr8	0.336877	7.1154	1.03965e-07	1.23012e-06	6.79711	7.13175
Ext1	0.324636	7.11321	1.04547e-07	1.23514e-06	5.9676	6.29089
Adamtsl5	0.879979	7.11292	1.04625e-07	1.23514e-06	2.66553	3.55283
Ndfip2	0.507393	7.11095	1.05154e-07	1.23999e-06	5.03273	5.53657
Chpf2	0.385455	7.10944	1.05561e-07	1.24339e-06	5.73469	6.11737
Ptprs	0.345908	7.10846	1.05826e-07	1.24512e-06	7.4324	7.7806
Azin1	0.230982	7.10169	1.07675e-07	1.26546e-06	8.57861	8.81072
Aldoa	0.189609	7.09684	1.0902e-07	1.27982e-06	10.6219	10.8118
Prosc	0.333836	7.0915	1.10522e-07	1.29601e-06	5.7238	6.05554
Fdps	0.357677	7.0897	1.11033e-07	1.30055e-06	7.32389	7.68618
Mxd4	-0.650898	-7.08519	1.1232e-07	1.31416e-06	4.10303	3.47072
Gars	0.229978	7.08134	1.13435e-07	1.32573e-06	8.46991	8.69983
Def8	-0.330249	-7.077	1.14702e-07	1.33904e-06	6.01123	5.67508
Adrbk2	0.295959	7.07409	1.15561e-07	1.34757e-06	6.37562	6.67157
Eif1a	0.277565	7.07152	1.16324e-07	1.35496e-06	7.90849	8.1848
Map3k14	-0.531813	-7.05557	1.2118e-07	1.40996e-06	4.39175	3.86103
Prss50	0.487412	7.04941	1.23108e-07	1.43022e-06	4.93237	5.42369
Dvl2	0.347012	7.04914	1.23194e-07	1.43022e-06	5.38001	5.73198
Ticam1	0.519448	7.04785	1.23603e-07	1.43339e-06	3.83866	4.37795
Prkar1b	0.890655	7.04627	1.24104e-07	1.4376e-06	2.69768	3.60524
Serpinb8	0.594996	7.02348	1.31582e-07	1.52255e-06	3.76607	4.38289
Osbp2	0.850876	7.02281	1.31807e-07	1.52348e-06	2.18817	3.05977
Usp31	0.372239	7.01476	1.34563e-07	1.55362e-06	5.93866	6.30738
Kif21b	-0.315442	-7.01401	1.34823e-07	1.55491e-06	6.43771	6.11778
Esd	0.280094	7.00911	1.36529e-07	1.57286e-06	7.87938	8.16142
Oasl1	0.579248	6.99712	1.40804e-07	1.62032e-06	5.65225	6.22188
Cstb	0.306922	6.99464	1.41705e-07	1.62891e-06	8.17455	8.48439
Rragc	0.313269	6.99193	1.42698e-07	1.63852e-06	6.85403	7.17272
Nuak1	-1.14813	-6.9897	1.43515e-07	1.64534e-06	2.15241	0.990931
Ahcyl1	0.231709	6.98946	1.43605e-07	1.64534e-06	8.53064	8.76105
Sgsm1	0.433262	6.98824	1.44055e-07	1.64866e-06	4.61488	5.05613
Deptor	-0.493309	-6.98783	1.44209e-07	1.64866e-06	5.08736	4.58683
Avl9	0.367972	6.97212	1.50159e-07	1.71482e-06	5.62738	6.00033
Ppp1r10	0.399736	6.97057	1.50757e-07	1.71977e-06	6.0716	6.47761
Hace1	0.573166	6.96617	1.52475e-07	1.73749e-06	3.65997	4.25063
Gmnn	-0.380722	-6.95213	1.58092e-07	1.79953e-06	6.64149	6.26571
Eya3	0.288462	6.94946	1.59182e-07	1.80998e-06	6.90964	7.19619
Phldb1	0.496639	6.94425	1.61332e-07	1.83245e-06	4.52128	5.03227
Gsn	0.23405	6.94358	1.61612e-07	1.83365e-06	7.50797	7.74084
Syt11	-0.391917	-6.94201	1.6227e-07	1.83912e-06	5.38341	4.97761
Ak4	0.478847	6.93922	1.63438e-07	1.85036e-06	5.76122	6.23428
Snx2	-0.262249	-6.93878	1.63626e-07	1.85049e-06	8.3716	8.10943
Kcnq1ot1	0.703663	6.93598	1.64812e-07	1.86189e-06	5.26129	6.00249
Arf6	0.282519	6.92613	1.6905e-07	1.90772e-06	8.18184	8.46415
Mfsd7b	0.331253	6.91509	1.73936e-07	1.96076e-06	6.32971	6.65719
Ncf1	-0.221263	-6.90203	1.79897e-07	2.02577e-06	8.14218	7.92081
Per1	0.506934	6.88501	1.87985e-07	2.11458e-06	5.07314	5.59226
Mat2a	0.218149	6.88443	1.88265e-07	2.11546e-06	8.85639	9.0745
Atp6v0d1	0.273137	6.88099	1.8995e-07	2.13211e-06	7.09825	7.36914
Scpep1	0.257007	6.87124	1.94798e-07	2.18419e-06	7.39263	7.65155
Snx30	0.322519	6.86438	1.98282e-07	2.22088e-06	6.33209	6.65948
Btk	-0.258245	-6.85555	2.02863e-07	2.26977e-06	6.9785	6.72412
Eif2c2	0.424848	6.85404	2.0366e-07	2.27626e-06	7.01116	7.43699
Mum1	-0.43108	-6.85224	2.04607e-07	2.28442e-06	5.39629	4.96789
Pgm2l1	-0.443266	-6.84507	2.0844e-07	2.32342e-06	5.4136	4.97213
Pla2g6	0.400691	6.84488	2.08543e-07	2.32342e-06	5.17102	5.58211
Etv3	0.349755	6.84199	2.10108e-07	2.33837e-06	6.11049	6.45606
Abr	0.248101	6.84073	2.10798e-07	2.34356e-06	7.73094	7.97793
Wbp2	0.390304	6.83411	2.14441e-07	2.38154e-06	6.11655	6.50399
Timeless	-0.349634	-6.83	2.16738e-07	2.40451e-06	6.34402	5.99039
Mvb12b	-0.456434	-6.82745	2.18173e-07	2.41787e-06	5.74856	5.27748
Plcxd2	1.07428	6.82179	2.21392e-07	2.45096e-06	1.75161	2.81461
Snx20	0.438227	6.82053	2.22117e-07	2.4564e-06	5.02956	5.46896
E2f2	-0.492524	-6.81822	2.23453e-07	2.46857e-06	4.81462	4.34037
Bcar3	0.852387	6.81253	2.26774e-07	2.50262e-06	2.51807	3.3381
Oas1g	0.560113	6.80892	2.28905e-07	2.52349e-06	4.22649	4.78373
Arhgap10	0.249554	6.80443	2.31587e-07	2.54873e-06	6.79207	7.04068
Sirpa	0.226338	6.80427	2.31681e-07	2.54873e-06	8.84562	9.07329
2900026A02Rik	-0.567841	-6.8006	2.33897e-07	2.57029e-06	NA	NA
Bach1	0.360646	6.80022	2.3413e-07	2.57029e-06	5.74315	6.09725
Acadm	-0.269745	-6.79864	2.35086e-07	2.57809e-06	7.1409	6.87215
Man2a2	-0.36113	-6.79351	2.3824e-07	2.60994e-06	6.22549	5.86184
Lacc1	0.3776	6.78857	2.4131e-07	2.64082e-06	5.18364	5.5573
Rhbdd1	0.346496	6.78756	2.41945e-07	2.64502e-06	5.21261	5.5592
Rhob	0.445715	6.78635	2.42708e-07	2.65059e-06	6.18069	6.61972
Rbfa	-0.303697	-6.78379	2.44322e-07	2.66544e-06	6.32735	6.02774
Atp2a2	0.221916	6.78218	2.45344e-07	2.67382e-06	9.06993	9.28946
Sertad1	0.760538	6.78038	2.46495e-07	2.68357e-06	2.92397	3.71333
Stap1	0.37462	6.77475	2.50122e-07	2.72024e-06	6.69296	7.07117
Stk17b	-0.337839	-6.7682	2.54418e-07	2.76409e-06	6.21524	5.88335
Rbm43	-0.58717	-6.7638	2.57339e-07	2.79293e-06	4.31994	3.71859
Gripap1	0.246277	6.76231	2.58339e-07	2.8009e-06	7.04253	7.29135
Sav1	0.357929	6.75661	2.62191e-07	2.83972e-06	6.18793	6.54153
Snx33	0.535629	6.7549	2.63359e-07	2.84943e-06	4.0923	4.62617
Herc4	-0.330211	-6.75322	2.64514e-07	2.85898e-06	6.2872	5.95449
Tmem37	-0.551203	-6.75115	2.65934e-07	2.87138e-06	4.93035	4.38338
Itsn1	-0.300456	-6.74077	2.7321e-07	2.9469e-06	7.31076	7.01151
Tgoln1	0.392506	6.73951	2.74104e-07	2.95351e-06	5.72085	6.11073
Znf512b	-0.394259	-6.73744	2.75584e-07	2.96347e-06	5.46487	5.08774
Limch1	1.02645	6.73719	2.75766e-07	2.96347e-06	1.89893	2.94139
Tfdp2	-0.390099	-6.73704	2.75876e-07	2.96347e-06	5.15493	4.76064
Pip5k1c	0.301666	6.73437	2.77795e-07	2.98104e-06	6.63573	6.93461
Pf4	-0.416165	-6.7314	2.79947e-07	3.00107e-06	7.6909	7.27766
Patl1	0.337949	6.72978	2.81134e-07	3.01072e-06	6.90492	7.2377
Sgk3	-0.348077	-6.72832	2.82201e-07	3.01906e-06	5.72314	5.37873
Tmod1	0.57557	6.72105	2.87591e-07	3.07359e-06	3.43679	4.02895
Gab2	0.356049	6.71193	2.94496e-07	3.14418e-06	6.09026	6.43795
Lrp5	-0.326018	-6.70598	2.99093e-07	3.19003e-06	6.24968	5.91803
Tal1	-0.415305	-6.70427	3.00428e-07	3.201e-06	5.13724	4.7061
Adam10	-0.264212	-6.69369	3.0882e-07	3.28709e-06	7.21803	6.95286
Hmgb3	-0.371661	-6.69069	3.11248e-07	3.30957e-06	5.5899	5.22068
Dut	-0.297662	-6.68935	3.12334e-07	3.31776e-06	6.55334	6.26227
Flt1	0.651644	6.68596	3.15109e-07	3.34385e-06	3.13884	3.80067
Slc35e3	0.590496	6.67909	3.20797e-07	3.40078e-06	3.55455	4.14022
Kcnk6	-0.346362	-6.67344	3.25561e-07	3.4478e-06	5.47789	5.11792
Gm16907	0.972192	6.67273	3.26166e-07	3.45072e-06	1.96925	2.92829
Sh3bp4	0.753964	6.66774	3.30438e-07	3.4904e-06	2.69986	3.44082
Wfdc17	0.524742	6.66757	3.30582e-07	3.4904e-06	4.77659	5.30861
Tbc1d14	-0.349374	-6.66615	3.3181e-07	3.49985e-06	6.26463	5.92197
Snx10	0.296559	6.66142	3.35923e-07	3.53967e-06	6.7413	7.03593
2310022A10Rik	0.424988	6.66089	3.36391e-07	3.54105e-06	NA	NA
Trib2	-1.03405	-6.65494	3.41654e-07	3.59285e-06	2.25339	1.24562
Fbxw4	-0.412604	-6.65186	3.4441e-07	3.6182e-06	5.80842	5.38787
Psmd11	0.255476	6.64767	3.48194e-07	3.65305e-06	6.97762	7.23228
Fbxo30	0.607829	6.64742	3.48423e-07	3.65305e-06	4.40341	5.01517
Helb	-0.309591	-6.62726	3.67258e-07	3.84668e-06	5.97681	5.66704
Chic2	0.368593	6.62365	3.70735e-07	3.87606e-06	4.91565	5.29363
Bcl10	0.352308	6.62358	3.70802e-07	3.87606e-06	6.05707	6.41118
Lpar5	-0.74264	-6.61202	3.82172e-07	3.99094e-06	3.23204	2.46407
Car13	0.564504	6.60343	3.90852e-07	4.07753e-06	4.34896	4.91981
Mgat4a	-0.438604	-6.60239	3.91919e-07	4.0846e-06	6.24051	5.79779
Prss16	-0.792866	-6.59949	3.94908e-07	4.11167e-06	2.88358	2.08987
9030617O03Rik	-0.340203	-6.5969	3.97589e-07	4.13548e-06	NA	NA
D1Ertd622e	-0.318012	-6.59494	3.9963e-07	4.15259e-06	7.15163	6.82449
Atp6v0a1	0.295339	6.5912	4.03556e-07	4.18924e-06	6.28332	6.57809
Mical2	0.419296	6.58994	4.04893e-07	4.19897e-06	5.34727	5.77286
Arl8a	0.263618	6.58885	4.0605e-07	4.20681e-06	7.31758	7.58116
Metrnl	0.370172	6.5879	4.07056e-07	4.21307e-06	5.51957	5.88289
Nde1	-0.270141	-6.57859	4.17097e-07	4.31274e-06	6.78165	6.50922
Rab32	-0.304579	-6.57138	4.25042e-07	4.39056e-06	6.68109	6.37153
Lonrf1	0.70168	6.57078	4.25713e-07	4.39318e-06	2.73824	3.43181
Psd	0.638823	6.56184	4.35796e-07	4.49281e-06	3.85002	4.51414
Glrp1	0.502946	6.5594	4.38589e-07	4.51717e-06	4.28782	4.7699
Cndp2	0.260856	6.54826	4.51574e-07	4.64634e-06	7.25876	7.52291
Zc3hav1	0.370461	6.5383	4.6352e-07	4.76459e-06	6.41226	6.78385
Kdelc2	-0.559669	-6.53401	4.68762e-07	4.81376e-06	3.99355	3.44114
Il2rg	0.258801	6.51406	4.93949e-07	5.06744e-06	6.8264	7.08383
Bclaf1	-0.275327	-6.51172	4.96979e-07	5.09355e-06	8.73495	8.4591
Mavs	-0.327558	-6.50634	5.04051e-07	5.16099e-06	5.65602	5.32653
AI467606	-0.603328	-6.5035	5.07824e-07	5.19339e-06	4.35622	3.76079
Tmem106a	0.310976	6.50321	5.08205e-07	5.19339e-06	6.13408	6.44437
Zbtb1	-0.425509	-6.50178	5.10116e-07	5.20785e-06	5.33091	4.92746
St8sia4	-0.631038	-6.48842	5.28336e-07	5.38862e-06	4.89424	4.25297
1810033B17Rik	-0.757898	-6.48713	5.30121e-07	5.40157e-06	NA	NA
Golga4	0.302943	6.48526	5.32736e-07	5.42295e-06	6.96905	7.27001
Ptpn12	0.259104	6.48441	5.33933e-07	5.42987e-06	6.58326	6.84079
Oit3	0.636794	6.47524	5.46943e-07	5.5568e-06	3.69182	4.31858
Fabp3	0.47807	6.47451	5.47997e-07	5.56212e-06	5.40497	5.89703
Atp6v1d	0.30204	6.4673	5.58479e-07	5.66303e-06	7.42356	7.72745
Rps6ka1	-0.260003	-6.46206	5.66219e-07	5.73598e-06	6.97924	6.72052
Prdx1	0.211982	6.45846	5.71608e-07	5.78499e-06	10.0044	10.2178
Kidins220	0.286429	6.45209	5.81263e-07	5.8727e-06	7.44593	7.72957
Pex12	0.466622	6.45201	5.81395e-07	5.8727e-06	4.12095	4.60697
Napa	0.2912	6.4403	5.99585e-07	6.05062e-06	6.09541	6.38619
B230120H23Rik	0.318203	6.43932	6.01122e-07	6.0603e-06	6.59596	6.91128
Marveld1	-0.412106	-6.43489	6.08171e-07	6.12505e-06	5.30599	4.87418
Tnfrsf26	0.393547	6.43455	6.08712e-07	6.12505e-06	5.24941	5.6408
Cep89	-0.405932	-6.43114	6.14209e-07	6.17445e-06	5.13314	4.73174
Arhgap8	0.485422	6.42942	6.16995e-07	6.19652e-06	4.66371	5.13754
Gtf2a1	0.372903	6.42818	6.19003e-07	6.20851e-06	5.74723	6.11804
Rgs9	-0.35812	-6.42796	6.19372e-07	6.20851e-06	6.11188	5.75994
Brd2	0.193944	6.42041	6.3181e-07	6.32715e-06	8.45211	8.64578
Rhobtb2	-0.514048	-6.41624	6.3878e-07	6.39084e-06	4.49777	3.97973
Rhebl1	-0.583867	-6.40125	6.64503e-07	6.64186e-06	3.78401	3.20791
Idua	0.556902	6.39744	6.71212e-07	6.70254e-06	3.86671	4.42107
Hax1	0.289923	6.39504	6.7548e-07	6.73875e-06	7.27366	7.56828
Hp1bp3	-0.263986	-6.39332	6.78537e-07	6.76281e-06	7.46983	7.19892
Slc25a33	0.522456	6.3914	6.81987e-07	6.79075e-06	3.84724	4.35409
Thap6	0.572709	6.39083	6.83013e-07	6.79306e-06	3.60889	4.19905
Tspan7	0.67884	6.39055	6.83513e-07	6.79306e-06	3.35262	4.01945
Sntb2	0.449206	6.38922	6.85907e-07	6.8104e-06	5.4083	5.84191
H2-Q5	0.539917	6.3834	6.96514e-07	6.90918e-06	NA	NA
Polr3gl	-0.405836	-6.37954	7.03653e-07	6.9734e-06	5.51519	5.12078
Mgrn1	0.38015	6.37607	7.10116e-07	7.02938e-06	5.56474	5.93689
Rasd2	0.76344	6.37579	7.1064e-07	7.02938e-06	2.13366	2.89437
Paqr7	-0.431435	-6.37272	7.16408e-07	7.07829e-06	5.04377	4.60532
Cdk6	0.571685	6.37245	7.16934e-07	7.07829e-06	4.34192	4.89254
Myc	1.21276	6.37207	7.1765e-07	7.0787e-06	1.3019	2.49496
Eif4b	-0.172396	-6.36719	7.26944e-07	7.16364e-06	10.1914	10.0187
Actn4	0.193124	6.36593	7.29374e-07	7.18084e-06	8.65343	8.84493
Zc3h11a	0.231859	6.34541	7.69951e-07	7.57323e-06	7.6182	7.84953
Itgb2	0.247978	6.32768	8.06868e-07	7.92891e-06	7.32075	7.57026
Ndrg4	0.699798	6.31903	8.25531e-07	8.10472e-06	3.61736	4.32962
Atp13a3	0.333724	6.31217	8.40636e-07	8.2453e-06	7.56024	7.89325
Ptgr1	0.288764	6.31032	8.44748e-07	8.2779e-06	5.75939	6.0475
Ado	0.414456	6.30047	8.67038e-07	8.4884e-06	5.28837	5.70902
5730508B09Rik	0.528562	6.28391	9.05866e-07	8.86027e-06	NA	NA
Afg3l2	0.228422	6.28113	9.12561e-07	8.91744e-06	7.34112	7.56626
Tnrc18	-0.366664	-6.27929	9.17011e-07	8.95259e-06	5.89767	5.53227
Cd180	0.273129	6.27439	9.28973e-07	9.06094e-06	6.65594	6.92808
Snx16	0.531458	6.27329	9.31685e-07	9.07895e-06	4.03277	4.54812
Tpp1	0.235764	6.26847	9.43664e-07	9.18715e-06	7.53981	7.77344
Fam117b	-0.301343	-6.26417	9.54471e-07	9.28375e-06	5.97728	5.67867
Abca5	0.536286	6.2617	9.60721e-07	9.33589e-06	3.8155	4.33702
Ifi30	-0.204081	-6.25897	9.67689e-07	9.3949e-06	8.96295	8.76018
Malat1	0.603367	6.25136	9.87394e-07	9.57735e-06	9.44988	10.0522
Amz1	0.315976	6.24566	1.00241e-06	9.71405e-06	5.99931	6.31972
Galc	0.298558	6.23267	1.03754e-06	1.00452e-05	5.89921	6.19967
Itgb1	0.188907	6.22928	1.04691e-06	1.01266e-05	8.38797	8.57691
Alox5ap	-0.311896	-6.22567	1.05696e-06	1.02144e-05	6.9675	6.65665
Map3k3	-0.333306	-6.22147	1.0688e-06	1.03193e-05	5.77758	5.4398
Spty2d1	0.399552	6.21418	1.08965e-06	1.0511e-05	4.63986	5.03747
Serpinf1	-0.556062	-6.21326	1.09234e-06	1.05272e-05	4.75147	4.19942
Suco	0.386653	6.2065	1.11209e-06	1.07077e-05	4.8806	5.27717
Cfp	-0.362981	-6.20091	1.12871e-06	1.08577e-05	6.94323	6.57954
Glrx	-0.406775	-6.2003	1.13054e-06	1.08654e-05	5.07098	4.66793
Siah2	0.727114	6.19976	1.13216e-06	1.0871e-05	2.68376	3.38994
Adamts10	-0.485645	-6.19856	1.13576e-06	1.08956e-05	4.84634	4.35665
D10Wsu52e	-0.211968	-6.19716	1.14001e-06	1.09264e-05	7.75069	7.53889
Hmgb1	-0.252591	-6.19649	1.14204e-06	1.09358e-05	8.976	8.72579
Serpinb9b	1.12224	6.19503	1.14648e-06	1.09684e-05	1.15886	2.27961
Hlx	-0.450715	-6.18741	1.16991e-06	1.11823e-05	5.0947	4.6321
Abhd10	0.390351	6.18453	1.17887e-06	1.12577e-05	4.38575	4.78766
Myl12a	0.244155	6.1841	1.18022e-06	1.12604e-05	7.60379	7.84903
Mtmr4	-0.383522	-6.18354	1.18198e-06	1.1267e-05	5.35794	4.96559
Mvp	0.259601	6.17967	1.19417e-06	1.13661e-05	6.74096	6.99972
5031414D18Rik	-1.0881	-6.17955	1.19455e-06	1.13661e-05	NA	NA
Mcm7	-0.200132	-6.17853	1.19782e-06	1.13869e-05	7.94489	7.74372
Zfp385a	-0.370123	-6.1769	1.20301e-06	1.14259e-05	6.39062	6.02428
Speg	0.247981	6.17504	1.20895e-06	1.14719e-05	7.92035	8.16882
Max	0.216935	6.17443	1.21091e-06	1.14801e-05	7.62816	7.84474
Map3k1	-0.347653	-6.17231	1.21775e-06	1.15345e-05	6.04241	5.69063
Ccne2	-0.432251	-6.17186	1.21922e-06	1.15381e-05	5.10376	4.67523
Erf	-0.40549	-6.168	1.23177e-06	1.16463e-05	6.43073	6.0144
Msr1	-0.28176	-6.15945	1.26007e-06	1.19032e-05	7.48288	7.2023
Psd4	0.32921	6.15319	1.28123e-06	1.20921e-05	5.76067	6.09481
Rfc1	-0.242169	-6.15143	1.28724e-06	1.2138e-05	8.04665	7.80257
Uhrf2	0.256871	6.14824	1.29818e-06	1.22302e-05	6.62728	6.88785
Nrbp1	-0.292808	-6.14296	1.31655e-06	1.23921e-05	6.51418	6.2235
Slc39a10	0.273741	6.14061	1.32479e-06	1.24585e-05	7.04659	7.31588
Cebpb	0.89648	6.13862	1.33183e-06	1.25134e-05	7.14777	8.04577
Gpr65	-0.33605	-6.12833	1.36877e-06	1.2849e-05	6.42422	6.08321
Klhl24	-0.380467	-6.12779	1.37072e-06	1.28558e-05	5.09992	4.71183
Cbx3	-0.322619	-6.12592	1.37757e-06	1.29086e-05	6.1812	5.86187
Ipo7	0.236805	6.12402	1.38455e-06	1.29624e-05	8.47039	8.70756
Tnfsf12	0.658522	6.12155	1.39369e-06	1.30364e-05	3.00798	3.67601
Wdr82	-0.234222	-6.11972	1.40049e-06	1.30882e-05	7.04919	6.81206
Dgkd	0.232922	6.11445	1.42024e-06	1.3261e-05	7.70161	7.93294
Acbd3	0.262733	6.10759	1.44643e-06	1.34839e-05	6.64311	6.9083
Rel	0.444424	6.10753	1.44667e-06	1.34839e-05	3.91731	4.34938
Slc25a12	-0.230859	-6.10266	1.46553e-06	1.36475e-05	7.17244	6.93696
Lgals8	0.242285	6.10017	1.47527e-06	1.37205e-05	6.31921	6.56566
Msn	0.206832	6.09999	1.47598e-06	1.37205e-05	9.37287	9.57798
Ehmt2	-0.231159	-6.09475	1.49671e-06	1.38993e-05	7.67874	7.44881
Cfb	1.03158	6.09446	1.49786e-06	1.38993e-05	0.838662	1.89492
Ggta1	-0.262382	-6.09114	1.5112e-06	1.40106e-05	6.432	6.17754
Ctsc	-0.221436	-6.08556	1.53379e-06	1.42075e-05	8.48785	8.26576
Slc38a6	0.364769	6.08433	1.53885e-06	1.42419e-05	5.17227	5.54757
Ptchd1	0.754968	6.08087	1.55309e-06	1.43609e-05	2.65853	3.38649
Gnaq	0.211602	6.07871	1.56205e-06	1.44311e-05	7.52379	7.73666
Eif4e	0.218892	6.07456	1.57943e-06	1.45788e-05	8.2626	8.48038
Ppp1r26	-0.792024	-6.0684	1.60558e-06	1.48037e-05	3.09824	2.26757
4930506M07Rik	-0.260679	-6.06815	1.60661e-06	1.48037e-05	NA	NA
Ctsz	0.169199	6.05991	1.64231e-06	1.51193e-05	11.3448	11.5152
Arrdc4	0.481616	6.05794	1.65096e-06	1.51856e-05	4.22436	4.69828
Hist1h2bc	0.367508	6.05609	1.65913e-06	1.52474e-05	5.53048	5.9022
Nqo2	-0.287136	-6.05384	1.6691e-06	1.53257e-05	5.83022	5.54381
Myadml2	-1.06526	-6.04843	1.69333e-06	1.55345e-05	1.74844	0.678436
B3gnt1	-0.463365	-6.03849	1.73883e-06	1.5938e-05	4.35341	3.87163
Thbd	-1.39868	-6.03392	1.76016e-06	1.61194e-05	1.64292	0.245677
Foxa1	0.953466	6.03218	1.76834e-06	1.61802e-05	1.67124	2.67689
Tbc1d10a	0.483988	6.02582	1.7986e-06	1.64428e-05	4.33844	4.8115
Dhx58	0.583092	6.02512	1.80198e-06	1.64594e-05	4.62823	5.22151
Aph1c	0.935731	6.02328	1.81087e-06	1.65262e-05	1.39116	2.2955
Cdca7l	-0.266785	-6.02196	1.81722e-06	1.65697e-05	5.96869	5.70528
Atf5	0.503886	6.02091	1.82234e-06	1.6602e-05	4.31743	4.82804
Pim3	0.314653	6.02027	1.82547e-06	1.66137e-05	5.47897	5.78744
Vav1	0.222132	6.01999	1.8268e-06	1.66137e-05	7.58738	7.80914
Chst12	-0.594347	-6.01226	1.8649e-06	1.69455e-05	4.33533	3.74794
Gart	-0.209362	-6.01148	1.86881e-06	1.69664e-05	8.04602	7.83729
Pls3	0.243068	6.00955	1.87844e-06	1.70391e-05	6.87243	7.11349
Snhg1	0.263531	6.00814	1.88555e-06	1.70888e-05	6.74997	7.01442
Dnmbp	0.468019	6.00722	1.89018e-06	1.7116e-05	4.36624	4.84657
Nin	-0.296001	-6.00655	1.89353e-06	1.71315e-05	8.28391	7.98471
Mphosph6	0.363116	6.00461	1.9034e-06	1.7206e-05	5.43778	5.79649
Sestd1	0.27343	6.00195	1.91694e-06	1.73135e-05	6.15314	6.4229
Wars	0.237899	6.00153	1.91909e-06	1.7318e-05	6.89195	7.1281
Fuca2	0.222443	5.99696	1.94268e-06	1.75158e-05	6.71357	6.93642
Plekhm2	0.326038	5.99331	1.96172e-06	1.76723e-05	5.98107	6.31317
Hes1	-1.36696	-5.98859	1.98659e-06	1.78811e-05	2.06366	0.673995
Exoc3	-0.326012	-5.98501	2.00571e-06	1.80376e-05	6.45698	6.13352
Vps37c	0.406649	5.98464	2.00768e-06	1.80399e-05	5.37788	5.77998
Lyst	0.451128	5.97845	2.04116e-06	1.83251e-05	6.48993	6.93732
Slc7a5	0.287112	5.97419	2.06451e-06	1.85189e-05	6.61135	6.89739
Mid1	1.12632	5.96557	2.11266e-06	1.89346e-05	1.07569	2.2393
Uba2	-0.202211	-5.96465	2.11787e-06	1.8965e-05	7.8316	7.62948
Abl2	0.306491	5.96424	2.12017e-06	1.89695e-05	7.06684	7.37348
Nploc4	0.216573	5.96366	2.12343e-06	1.89824e-05	6.91018	7.12446
Mmd	-0.44048	-5.96298	2.12732e-06	1.9001e-05	5.23058	4.79647
C030046E11Rik	0.297149	5.96234	2.13098e-06	1.90175e-05	6.39618	6.6951
Tars	0.200406	5.96154	2.1355e-06	1.90417e-05	8.40682	8.6072
Sf1	0.239996	5.95937	2.14795e-06	1.91229e-05	8.54636	8.78552
Twsg1	0.333091	5.95932	2.14826e-06	1.91229e-05	4.9098	5.24878
Srebf2	0.264622	5.95659	2.16394e-06	1.92463e-05	7.46087	7.72035
Plekhg2	0.745867	5.95501	2.17314e-06	1.93048e-05	2.27026	3.0156
Il17ra	-0.448853	-5.95483	2.17421e-06	1.93048e-05	4.83532	4.39321
Iqgap3	0.227872	5.9527	2.1866e-06	1.93985e-05	7.19136	7.41735
Aacs	0.285074	5.94893	2.20877e-06	1.95786e-05	5.89587	6.17802
Il6ra	-0.436693	-5.94615	2.22527e-06	1.97082e-05	6.06561	5.62214
Camsap2	-0.321305	-5.94573	2.22777e-06	1.97137e-05	6.56671	6.24838
Gda	-0.418109	-5.94519	2.23098e-06	1.97255e-05	5.83207	5.41431
Itgal	-0.314648	-5.94123	2.25473e-06	1.99187e-05	6.07188	5.75619
Tmem199	0.275027	5.93502	2.29246e-06	2.0235e-05	5.75285	6.03226
Mesdc1	0.531086	5.93253	2.3078e-06	2.03533e-05	5.30551	5.83211
Dusp7	-0.376258	-5.92961	2.32595e-06	2.04961e-05	6.10657	5.72804
Ptpro	-0.466536	-5.925	2.35481e-06	2.0733e-05	4.54918	4.07255
A430105I19Rik	-1.0401	-5.91551	2.41536e-06	2.12483e-05	2.86152	1.86173
Traf6	0.378403	5.914	2.42518e-06	2.13168e-05	5.32494	5.69773
Mkl2	0.330852	5.91133	2.44258e-06	2.14518e-05	5.41522	5.73391
Smurf1	0.357579	5.90847	2.46135e-06	2.15986e-05	4.45961	4.82245
Cacul1	0.238839	5.90543	2.48147e-06	2.17569e-05	7.4175	7.65478
Tspan32	-0.812687	-5.90285	2.49864e-06	2.18892e-05	2.78006	1.98539
Gne	-0.440712	-5.89882	2.52577e-06	2.21084e-05	4.57369	4.12503
Sft2d2	-0.25437	-5.89836	2.5289e-06	2.21174e-05	6.40154	6.13821
Dram1	0.414312	5.89621	2.54351e-06	2.22266e-05	4.40628	4.82024
Hsd11b1	-0.877517	-5.89271	2.56745e-06	2.24171e-05	2.7428	1.83511
Vasp	0.265236	5.8921	2.57165e-06	2.24351e-05	6.91975	7.18174
Eif4a1	0.162463	5.8892	2.59171e-06	2.25913e-05	10.6764	10.839
Myh9	0.211204	5.88498	2.62117e-06	2.28292e-05	9.73917	9.95064
Psmb6	0.222889	5.88275	2.63686e-06	2.29468e-05	8.8554	9.07956
Atp6v1g1	0.29875	5.87523	2.69056e-06	2.33947e-05	7.22969	7.52543
Gorab	0.445323	5.87473	2.69415e-06	2.34065e-05	4.02364	4.4573
4933430I17Rik	0.766919	5.87223	2.71227e-06	2.35283e-05	NA	NA
Soat1	0.194133	5.87218	2.71264e-06	2.35283e-05	9.10794	9.29982
Flna	0.191201	5.86771	2.74529e-06	2.37764e-05	9.86	10.0493
1810030O07Rik	-0.321647	-5.86765	2.74578e-06	2.37764e-05	NA	NA
Abi3	-0.439354	-5.85462	2.8434e-06	2.46013e-05	4.67146	4.24617
Trem1	-0.526109	-5.85142	2.86791e-06	2.4793e-05	4.26601	3.74191
Mllt11	0.411031	5.84958	2.88207e-06	2.48949e-05	5.00002	5.41582
Cdt1	0.31048	5.84087	2.95019e-06	2.54624e-05	6.73747	7.04757
Cbl	0.472383	5.83601	2.9889e-06	2.57753e-05	6.32732	6.80229
Gramd1b	0.414298	5.82708	3.06141e-06	2.63789e-05	4.64876	5.05279
P4ha1	0.251877	5.82429	3.08437e-06	2.65549e-05	6.54099	6.79028
Lpin2	0.320724	5.82271	3.09751e-06	2.66462e-05	5.56017	5.88018
Smc3	-0.233369	-5.81931	3.12592e-06	2.68686e-05	8.18309	7.95246
Snrk	-0.467886	-5.81751	3.14106e-06	2.69581e-05	4.13283	3.67529
Calm2	-0.195086	-5.81746	3.14147e-06	2.69581e-05	8.79388	8.60025
Lrrc16a	0.483971	5.81662	3.14855e-06	2.69968e-05	3.70296	4.1719
Slc5a6	-0.303901	-5.81596	3.15415e-06	2.70227e-05	5.51308	5.20189
Trappc5	-0.318155	-5.81058	3.20001e-06	2.73932e-05	6.00388	5.68735
Lpcat1	-0.522961	-5.80997	3.20524e-06	2.74156e-05	4.14425	3.59438
Mfng	-0.546506	-5.80671	3.23344e-06	2.76344e-05	4.19913	3.6482
Fos	-0.963067	-5.80435	3.254e-06	2.77874e-05	6.61788	5.67673
Gna15	-0.573448	-5.8034	3.2623e-06	2.78357e-05	3.80834	3.26574
Atp5sl	-0.429391	-5.80214	3.27332e-06	2.7907e-05	5.05991	4.65769
Lrp1	0.312269	5.79978	3.29415e-06	2.80617e-05	9.02988	9.34056
Fam107b	0.253895	5.79805	3.30952e-06	2.81698e-05	6.35112	6.60692
Fabp5	0.279564	5.7956	3.33138e-06	2.83329e-05	9.81862	10.1014
Slc24a6	0.298086	5.79501	3.33658e-06	2.83542e-05	5.38234	5.68354
Fndc3a	0.322561	5.79465	3.33983e-06	2.83589e-05	5.62559	5.95158
Ugp2	0.320219	5.79242	3.35994e-06	2.85065e-05	6.47516	6.79222
AI462493	-0.406892	-5.78869	3.39374e-06	2.87701e-05	5.40279	4.99935
Plekha2	-0.252077	-5.78827	3.39757e-06	2.87793e-05	6.95635	6.70715
Tm6sf1	-0.477519	-5.78043	3.46987e-06	2.9368e-05	4.68094	4.18932
Gns	0.2437	5.76857	3.58229e-06	3.0295e-05	7.62098	7.8639
Med15	0.298702	5.76091	3.65673e-06	3.08997e-05	6.54517	6.84029
Uap1l1	0.222528	5.75791	3.68635e-06	3.11249e-05	7.0392	7.2612
Zbed4	-0.364069	-5.75056	3.75989e-06	3.17203e-05	4.88498	4.52307
Nxpe3	-0.558647	-5.74798	3.78609e-06	3.19156e-05	4.1649	3.59676
Ahr	0.877443	5.74241	3.84326e-06	3.23716e-05	1.83643	2.72904
Btbd1	-0.340554	-5.74191	3.84842e-06	3.23891e-05	5.12133	4.77937
Naa10	-0.282738	-5.73239	3.94818e-06	3.3202e-05	5.73101	5.44351
Lyz2	-0.194892	-5.73049	3.96843e-06	3.33456e-05	11.1549	10.9617
Asrgl1	-0.288772	-5.72988	3.97499e-06	3.3374e-05	6.18743	5.89518
Phf11d	0.426127	5.72817	3.99325e-06	3.35005e-05	5.32235	5.75388
Pde1b	0.350202	5.72695	4.00646e-06	3.35845e-05	5.51376	5.87145
Igf1	0.186847	5.72405	4.03776e-06	3.38198e-05	9.27212	9.45818
Pde10a	0.435917	5.71566	4.12993e-06	3.45643e-05	3.72464	4.15646
Tmem229b	-0.403398	-5.71534	4.13352e-06	3.45668e-05	4.98782	4.57314
Cd300a	0.216666	5.7144	4.14399e-06	3.46267e-05	6.70385	6.91994
Midn	-0.42947	-5.71403	4.14816e-06	3.4634e-05	5.70112	5.27475
Eef2k	-0.406677	-5.71158	4.17551e-06	3.48347e-05	4.91704	4.50276
Ankrd13d	-0.708019	-5.71089	4.18332e-06	3.48721e-05	2.89092	2.1554
Casp3	-0.361778	-5.70985	4.195e-06	3.49417e-05	5.83808	5.47183
Knstrn	-0.219777	-5.70818	4.21399e-06	3.50721e-05	7.0432	6.82226
Rap2a	-0.408687	-5.70778	4.21845e-06	3.50814e-05	4.90926	4.49497
Dbi	0.229427	5.70433	4.25787e-06	3.53811e-05	7.93043	8.1612
2023-09-11	0.219373	5.70127	4.29301e-06	3.56449e-05	NA	NA
Tk1	-0.2984	-5.69862	4.3238e-06	3.58721e-05	6.41715	6.11783
Zfp120	-0.495176	-5.69594	4.35507e-06	3.61031e-05	4.70593	4.22059
Pced1a	0.285314	5.69519	4.3639e-06	3.61477e-05	5.66035	5.94939
Plxnb2	-0.196337	-5.69367	4.38183e-06	3.62676e-05	9.07923	8.88138
Nhsl2	-0.687122	-5.69263	4.39413e-06	3.63407e-05	3.09114	2.40994
9430023L20Rik	-0.282306	-5.69027	4.42212e-06	3.65434e-05	NA	NA
Hip1	-0.258398	-5.6819	4.52288e-06	3.73466e-05	7.16912	6.90567
Dars2	-0.240304	-5.68138	4.52917e-06	3.73692e-05	6.29436	6.05565
Soat2	0.673078	5.67819	4.56831e-06	3.76625e-05	3.05155	3.72801
Rgs2	-0.265395	-5.67712	4.58148e-06	3.77415e-05	6.74976	6.48442
Slc44a2	0.256267	5.67603	4.59494e-06	3.78227e-05	6.81898	7.06979
Smarca2	-0.304225	-5.67489	4.60913e-06	3.78902e-05	6.59018	6.27698
Nbeal2	-0.364229	-5.67479	4.61036e-06	3.78902e-05	5.94104	5.57069
Tmem144	0.257325	5.67424	4.61709e-06	3.79157e-05	6.18644	6.43955
D4Wsu53e	-0.285863	-5.67364	4.6246e-06	3.79477e-05	7.27701	6.99067
Bak1	-0.229773	-5.67074	4.66089e-06	3.82157e-05	7.1553	6.92341
Hexb	0.278442	5.66869	4.68668e-06	3.83971e-05	6.27502	6.55109
Cxcl14	-0.343789	-5.66741	4.70287e-06	3.84997e-05	5.96953	5.62574
St6gal1	-0.332483	-5.6666	4.7132e-06	3.85542e-05	5.50055	5.15106
Eid1	-0.260708	-5.66543	4.72798e-06	3.8645e-05	7.15883	6.89955
Sirt2	0.299511	5.66332	4.75493e-06	3.8835e-05	5.26634	5.56695
Fktn	0.412343	5.66099	4.78487e-06	3.90492e-05	4.51147	4.91566
Cenpf	-0.315865	-5.66016	4.79561e-06	3.91064e-05	7.85202	7.53447
Oxr1	-0.234539	-5.65809	4.82239e-06	3.92942e-05	6.56213	6.32641
Slc11a1	0.245263	5.65543	4.85719e-06	3.95169e-05	7.86549	8.11288
Flcn	0.260454	5.65542	4.85725e-06	3.95169e-05	6.0497	6.30323
Atp6ap2	0.242142	5.6526	4.89427e-06	3.97769e-05	6.99452	7.23266
Pfkfb3	0.276368	5.65241	4.89679e-06	3.97769e-05	5.67757	5.94945
Kpna3	0.257849	5.64949	4.93555e-06	4.00608e-05	7.33678	7.5937
1810009A15Rik	-0.287447	-5.6492	4.9394e-06	4.0061e-05	NA	NA
Ncdn	0.310619	5.64885	4.94402e-06	4.00676e-05	6.14413	6.45261
Arhgap25	-0.268764	-5.64824	4.95219e-06	4.01028e-05	5.73372	5.47141
Fcgr1	-0.254783	-5.64742	4.9631e-06	4.01601e-05	7.37218	7.1153
Fam32a	-0.246658	-5.64576	4.98543e-06	4.03098e-05	6.91481	6.66909
Dennd2c	-0.434772	-5.63949	5.07039e-06	4.09651e-05	4.49066	4.05135
Gm8909	0.443252	5.63671	5.10846e-06	4.1241e-05	4.03947	4.48176
Asb6	0.289991	5.6357	5.12237e-06	4.13215e-05	5.49861	5.78308
4930404N11Rik	0.39137	5.63407	5.14496e-06	4.14719e-05	NA	NA
Ptk2b	0.234981	5.63286	5.16184e-06	4.1576e-05	6.95288	7.18503
Hspa14	-0.23034	-5.62348	5.29394e-06	4.26073e-05	6.7644	6.53471
Stac2	0.771974	5.62274	5.30456e-06	4.26601e-05	2.12171	2.87961
Zfp652	-0.454382	-5.62236	5.30995e-06	4.26707e-05	4.68552	4.2338
Atf7ip	0.464714	5.61754	5.37944e-06	4.3196e-05	4.53164	5.01228
Polr2b	-0.208442	-5.61214	5.4584e-06	4.37966e-05	8.31926	8.11061
Tmem194b	-0.826898	-5.61142	5.46892e-06	4.38475e-05	2.83935	1.98735
Exosc8	-0.305685	-5.6111	5.47371e-06	4.38524e-05	5.90774	5.59621
Adrbk1	-0.204654	-5.60876	5.50836e-06	4.40963e-05	7.95884	7.75287
Nsmce4a	-0.259368	-5.60823	5.51624e-06	4.41257e-05	6.30675	6.04639
Lrrc58	0.318627	5.60759	5.5257e-06	4.41677e-05	6.36443	6.68191
Mllt6	0.297257	5.60632	5.54475e-06	4.42863e-05	6.5478	6.85075
Adamts7	1.45223	5.60125	5.62108e-06	4.48618e-05	0.149406	1.59228
Usp16	0.278066	5.59948	5.64802e-06	4.50425e-05	6.09592	6.37183
Hmgcs1	0.26568	5.59271	5.75213e-06	4.58379e-05	6.41671	6.67387
Tfrc	0.2309	5.58668	5.84642e-06	4.6554e-05	9.24132	9.47133
Otud7b	0.267889	5.58319	5.90175e-06	4.6959e-05	6.21855	6.4857
Ccnd3	-0.298451	-5.58011	5.95097e-06	4.73147e-05	5.55151	5.25593
Pbxip1	-0.262094	-5.57878	5.97236e-06	4.74488e-05	6.3399	6.08517
Zfp142	0.325511	5.57788	5.98687e-06	4.75281e-05	5.25261	5.5843
Tlr5	-0.796937	-5.57236	6.07686e-06	4.82061e-05	2.63569	1.8279
Tonsl	-0.379017	-5.56983	6.1185e-06	4.84998e-05	5.25478	4.86858
Rab31	-0.266192	-5.56634	6.17644e-06	4.89221e-05	6.5773	6.30687
Polr2e	-0.221198	-5.56533	6.19326e-06	4.89837e-05	7.33681	7.11737
Snapc5	-0.375306	-5.56531	6.19355e-06	4.89837e-05	4.51948	4.14547
Bcas2	-0.213456	-5.56436	6.20943e-06	4.9071e-05	6.96634	6.75306
Eif6	0.215572	5.56409	6.21394e-06	4.9071e-05	7.93702	8.15519
Rc3h1	0.38851	5.56282	6.23535e-06	4.9203e-05	5.84615	6.24349
Slc35f6	0.246369	5.55847	6.30896e-06	4.97464e-05	6.46399	6.71141
A430093F15Rik	1.03849	5.55668	6.3395e-06	4.99498e-05	1.16205	2.24364
Kpna2	0.206297	5.55508	6.36704e-06	5.01291e-05	7.84634	8.05322
Pdik1l	-0.376546	-5.55447	6.37746e-06	5.01735e-05	4.79465	4.42462
Parp2	-0.320312	-5.55064	6.44377e-06	5.06572e-05	6.01422	5.70031
Fam129a	-0.322388	-5.54959	6.46206e-06	5.0763e-05	6.79697	6.46833
Plekha1	0.269486	5.5446	6.5498e-06	5.14137e-05	5.83059	6.10432
Fasn	0.231737	5.54408	6.55891e-06	5.14467e-05	8.45306	8.68066
Chd2	0.331612	5.54359	6.56765e-06	5.14768e-05	6.40622	6.73729
Clspn	-0.32058	-5.54141	6.60652e-06	5.17429e-05	6.88318	6.5625
Etf1	0.174144	5.53801	6.66741e-06	5.21808e-05	8.83822	9.01161
Ndufb10	-0.251676	-5.52594	6.8883e-06	5.38694e-05	6.7463	6.49532
Oas2	0.48041	5.52398	6.92488e-06	5.41152e-05	5.47649	5.95451
Lsp1	-0.497738	-5.52236	6.95535e-06	5.43128e-05	4.51985	4.01386
Pofut2	0.287524	5.52028	6.99445e-06	5.45722e-05	5.59694	5.87407
Gdpd1	0.302134	5.52001	6.99966e-06	5.45722e-05	5.61863	5.91745
Xaf1	0.616097	5.51977	7.00417e-06	5.45722e-05	3.38097	4.01839
Cbx6	-0.274572	-5.5194	7.01112e-06	5.45858e-05	6.40995	6.13321
Eed	-0.21964	-5.51606	7.07463e-06	5.50395e-05	6.61773	6.40087
Ubald1	0.310957	5.5033	7.32298e-06	5.69294e-05	5.9187	6.22587
Naglu	0.388984	5.50274	7.33409e-06	5.69735e-05	5.28298	5.66981
Cacna1b	0.754401	5.5019	7.35066e-06	5.706e-05	2.24522	2.99485
Rfwd3	-0.234342	-5.50142	7.36029e-06	5.70926e-05	6.70938	6.47197
Slc39a6	0.222755	5.49896	7.40929e-06	5.74188e-05	6.79301	7.01276
Naaa	-0.464263	-5.49876	7.41329e-06	5.74188e-05	4.37364	3.88573
H2-T23	0.380651	5.49513	7.48648e-06	5.79429e-05	NA	NA
1810011H11Rik	-0.323093	-5.49268	7.53624e-06	5.8285e-05	NA	NA
Dusp3	0.187675	5.47984	7.80248e-06	6.02998e-05	7.6821	7.86647
Dusp2	0.809616	5.47546	7.89528e-06	6.0972e-05	2.45946	3.24612
Tlk2	0.253509	5.47248	7.95918e-06	6.13928e-05	5.73532	5.99045
E330020D12Rik	-0.365725	-5.47238	7.96147e-06	6.13928e-05	4.78279	4.41996
Itpripl2	0.264403	5.4704	8.00418e-06	6.16768e-05	6.21935	6.48273
Icosl	-0.527905	-5.46972	8.01883e-06	6.17444e-05	3.91996	3.39525
Ndst2	0.467546	5.46839	8.04774e-06	6.19216e-05	4.02049	4.49015
Cyth4	-0.19417	-5.46467	8.12913e-06	6.2502e-05	8.09759	7.90201
Dtnbp1	0.260264	5.46341	8.15699e-06	6.26703e-05	6.37604	6.63902
Spata13	0.388778	5.46227	8.18208e-06	6.28171e-05	4.36935	4.7504
Slc9a4	0.293862	5.46197	8.18871e-06	6.2822e-05	5.88265	6.17311
Cd74	0.32323	5.45748	8.28878e-06	6.35433e-05	6.04428	6.36639
Zfp503	0.549787	5.45523	8.33944e-06	6.3885e-05	4.09385	4.6356
Adrb2	-0.755581	-5.45379	8.37189e-06	6.40868e-05	3.5417	2.76167
Lamtor4	-0.341626	-5.45284	8.39347e-06	6.42051e-05	5.92665	5.58867
Tshz1	0.515566	5.44851	8.49225e-06	6.49134e-05	3.9154	4.40502
Dhcr7	0.314684	5.44705	8.52586e-06	6.51229e-05	5.17546	5.48101
Ctnnd2	0.731116	5.44278	8.62494e-06	6.58318e-05	2.64019	3.36832
Tcf7l2	-0.467742	-5.44138	8.65771e-06	6.60339e-05	4.43745	3.96106
Rab10	0.256087	5.44057	8.67671e-06	6.61308e-05	7.63735	7.8899
Tra2a	0.197111	5.43795	8.73851e-06	6.65156e-05	7.40854	7.6061
Nol10	0.242779	5.43789	8.73987e-06	6.65156e-05	6.16985	6.40852
Atp6v0b	0.221521	5.43315	8.85264e-06	6.7325e-05	7.8395	8.06084
Sdc1	0.302912	5.43183	8.88446e-06	6.7518e-05	5.2079	5.51204
Irgm1	0.380764	5.42972	8.93519e-06	6.78544e-05	5.27429	5.65791
Trim47	-0.451076	-5.42139	9.13899e-06	6.93519e-05	4.58888	4.15921
Plbd2	0.316737	5.41953	9.18504e-06	6.9651e-05	6.02923	6.34977
Mfap3l	0.578501	5.41557	9.28414e-06	7.03517e-05	3.17462	3.77952
Nfatc3	-0.271297	-5.41459	9.30878e-06	7.04875e-05	6.65029	6.3742
Zcchc11	-0.312449	-5.41392	9.32562e-06	7.05641e-05	6.60445	6.30006
Rnd1	0.525303	5.41311	9.34607e-06	7.06679e-05	3.42262	3.94517
Mllt4	0.284868	5.41145	9.38829e-06	7.08962e-05	6.16301	6.4433
Scly	0.275271	5.41139	9.38977e-06	7.08962e-05	5.84376	6.12162
Ccnf	0.21883	5.4102	9.41997e-06	7.10335e-05	6.48513	6.70517
Trim30a	0.522432	5.41014	9.42149e-06	7.10335e-05	4.15963	4.69507
Erp29	-0.192602	-5.40723	9.49616e-06	7.1545e-05	8.64952	8.45632
BC037034	-0.464552	-5.40691	9.50435e-06	7.15554e-05	5.28525	4.82703
Slc7a8	0.249917	5.40606	9.52626e-06	7.16689e-05	7.19037	7.43761
Fam49a	0.284334	5.40209	9.62913e-06	7.2391e-05	5.80962	6.09631
Ppm1e	0.575214	5.4003	9.67595e-06	7.26908e-05	2.90009	3.47769
Ier2	0.46353	5.39114	9.9189e-06	7.44265e-05	4.28241	4.74477
Alg5	-0.32886	-5.39106	9.92117e-06	7.44265e-05	4.97626	4.65839
Usp21	-0.327344	-5.39055	9.93474e-06	7.44751e-05	5.23875	4.91909
Hnrnpr	-0.245618	-5.38779	1.00093e-05	7.49808e-05	7.59927	7.35346
Eif4g3	0.251766	5.38631	1.00495e-05	7.5194e-05	6.87057	7.12845
Slc12a4	0.337704	5.38621	1.00521e-05	7.5194e-05	5.05172	5.39502
Plin3	0.221111	5.38446	1.00998e-05	7.5497e-05	6.45635	6.67796
Htra1	0.883189	5.38255	1.01522e-05	7.58348e-05	1.49707	2.3834
Parp3	0.272469	5.38142	1.01834e-05	7.60134e-05	5.90329	6.1796
Csgalnact2	0.391333	5.37681	1.03113e-05	7.69137e-05	4.89529	5.27132
Ankrd37	0.876439	5.3749	1.03648e-05	7.72575e-05	1.52632	2.39788
Rbm4	0.322948	5.36916	1.05272e-05	7.84121e-05	4.59836	4.91569
Ppp1r8	-0.263266	-5.36795	1.05619e-05	7.85919e-05	6.59979	6.34183
Pms2	-0.367533	-5.36779	1.05663e-05	7.85919e-05	5.00072	4.63525
Rbl2	-0.355594	-5.36653	1.06025e-05	7.88055e-05	5.07994	4.71567
Ptges	0.851677	5.36622	1.06115e-05	7.88163e-05	1.68823	2.58626
Aig1	0.550506	5.36595	1.06193e-05	7.88186e-05	2.9866	3.53662
Plec	0.27535	5.36394	1.06772e-05	7.91924e-05	8.91368	9.18744
Fxyd2	0.529132	5.36143	1.07499e-05	7.96754e-05	3.4408	3.99882
Pkp4	0.247549	5.3581	1.08474e-05	8.03415e-05	6.65617	6.90388
Cers5	-0.206972	-5.35386	1.09727e-05	8.12118e-05	6.76515	6.55605
Pcf11	0.226093	5.34669	1.11881e-05	8.27477e-05	6.29171	6.51882
Parp12	0.35685	5.34474	1.12474e-05	8.31277e-05	5.79348	6.15572
Nacc2	-0.373623	-5.34398	1.12705e-05	8.32402e-05	4.58436	4.1976
Rhoq	0.27719	5.33979	1.13991e-05	8.41301e-05	5.22689	5.49482
Adap1	-0.228438	-5.33952	1.14075e-05	8.4133e-05	6.47113	6.2383
Arl14ep	0.286333	5.33819	1.14488e-05	8.43789e-05	5.40366	5.68444
Triap1	-0.324149	-5.33485	1.15527e-05	8.50847e-05	5.17538	4.8437
Elf1	-0.241698	-5.334	1.15794e-05	8.52218e-05	6.72948	6.47935
Rdh13	0.246383	5.33357	1.15929e-05	8.52609e-05	5.87138	6.11326
Ccng2	-0.510965	-5.33242	1.1629e-05	8.54668e-05	4.11969	3.58132
Nlrp1b	-0.901423	-5.32516	1.18601e-05	8.71042e-05	1.85506	0.981296
Pik3cg	-0.273777	-5.32464	1.18771e-05	8.71677e-05	6.55494	6.2755
Glcci1	0.53391	5.32403	1.18965e-05	8.72495e-05	3.25759	3.80342
Rnf2	0.259844	5.32282	1.19356e-05	8.7475e-05	6.05204	6.30899
Osbpl2	-0.36639	-5.32011	1.20237e-05	8.80594e-05	5.54201	5.18589
Crot	-0.386452	-5.31957	1.20414e-05	8.81275e-05	4.36956	3.99018
Slc25a1	0.345471	5.31882	1.20659e-05	8.82447e-05	6.01346	6.3574
Chuk	0.217748	5.31811	1.2089e-05	8.83527e-05	6.47489	6.69185
Gpr176	0.303128	5.3176	1.21056e-05	8.84124e-05	5.07434	5.37735
N4bp2	-0.486783	-5.31467	1.22024e-05	8.90572e-05	4.75826	4.28523
Mthfr	0.380658	5.31251	1.22738e-05	8.95162e-05	4.56321	4.96361
Lonp1	0.185371	5.30954	1.23732e-05	9.01783e-05	7.64855	7.83405
Top2b	-0.260233	-5.30444	1.25454e-05	9.13701e-05	6.8238	6.57
Napb	0.546939	5.30413	1.2556e-05	9.13837e-05	3.09614	3.64908
Acat2	0.297699	5.3002	1.26905e-05	9.22989e-05	5.31323	5.61255
Dnajc1	0.307358	5.29813	1.27619e-05	9.27536e-05	5.108	5.41165
Acaa2	-0.312843	-5.29737	1.27882e-05	9.28806e-05	5.29104	4.99508
Gm16516	0.503872	5.2946	1.28847e-05	9.3466e-05	3.51906	4.03404
Smox	0.305401	5.29454	1.28866e-05	9.3466e-05	5.39317	5.69484
Tbl1xr1	-0.28634	-5.29394	1.29075e-05	9.3553e-05	5.68045	5.40326
Dyrk1a	0.251235	5.29204	1.29744e-05	9.39723e-05	6.09038	6.339
Arsg	-0.294624	-5.29035	1.30338e-05	9.43377e-05	5.08159	4.78784
Cln5	0.227104	5.28915	1.30765e-05	9.45816e-05	6.22514	6.45317
Engase	-0.451156	-5.28792	1.31201e-05	9.48055e-05	4.59739	4.14451
Sla	-0.767762	-5.28777	1.31255e-05	9.48055e-05	3.30423	2.60862
1110007C09Rik	0.281937	5.2865	1.31708e-05	9.50673e-05	NA	NA
Tmem63b	0.301783	5.28617	1.31825e-05	9.50837e-05	5.15159	5.44695
Grina	0.284928	5.28593	1.31912e-05	9.50837e-05	6.4502	6.73896
Kif15	-0.250909	-5.28567	1.32003e-05	9.50841e-05	6.67758	6.42839
Fadd	0.381676	5.28349	1.32786e-05	9.55825e-05	4.19192	4.5729
Fndc3b	0.387039	5.28251	1.3314e-05	9.57712e-05	4.44382	4.82547
Prkx	0.402523	5.28029	1.33943e-05	9.62831e-05	4.01012	4.41361
Steap3	0.259089	5.2741	1.36213e-05	9.78478e-05	6.55392	6.81704
Pck2	0.238309	5.27106	1.37337e-05	9.85879e-05	6.39916	6.64372
Ntpcr	-0.446137	-5.27074	1.37459e-05	9.8608e-05	4.0965	3.65788
Klf4	0.581005	5.26813	1.38434e-05	9.92396e-05	3.17576	3.75143
Cmip	0.283026	5.26578	1.39318e-05	9.98052e-05	6.21105	6.48891
Smap2	-0.228998	-5.26318	1.40307e-05	0.000100445	6.54728	6.32028
Trim35	0.259715	5.26244	1.40589e-05	0.000100578	6.93792	7.19223
Angptl2	0.263538	5.26162	1.40901e-05	0.000100692	5.74305	6.00589
Slc39a14	0.319921	5.26152	1.4094e-05	0.000100692	5.21152	5.53542
Arpc5	0.166352	5.25829	1.42179e-05	0.000101508	8.69186	8.85648
Acat1	-0.207232	-5.25682	1.42746e-05	0.000101822	7.12248	6.91856
Gng12	0.203368	5.25665	1.42812e-05	0.000101822	6.94078	7.14127
0610031J06Rik	0.235069	5.25519	1.4338e-05	0.000102157	NA	NA
G3bp2	-0.190324	-5.2531	1.44194e-05	0.000102667	8.54487	8.35426
Nlrc3	0.285002	5.24546	1.47214e-05	0.000104747	5.41874	5.7022
Jund	0.709734	5.24403	1.47788e-05	0.000105084	5.04952	5.74708
Aspm	-0.318847	-5.24319	1.48125e-05	0.000105252	6.82217	6.50057
Guk1	-0.315446	-5.23537	1.51301e-05	0.000107436	5.17069	4.85679
Tle1	-0.483679	-5.23062	1.53262e-05	0.000108755	4.5321	4.04716
BC005537	-0.162047	-5.2296	1.53689e-05	0.000108984	9.17482	9.01259
Dab2	-0.189079	-5.22569	1.55326e-05	0.000110071	9.00653	8.81602
Pddc1	-0.584128	-5.22227	1.56776e-05	0.000111023	3.626	3.03551
Pcyox1l	-0.393624	-5.2203	1.57614e-05	0.000111541	4.38214	4.00552
Stk11	-0.245114	-5.21701	1.59028e-05	0.000112467	6.35518	6.10988
Sat1	0.291583	5.21673	1.59152e-05	0.000112478	6.11637	6.40634
Slc25a37	0.238642	5.21506	1.59872e-05	0.000112911	5.86277	6.10487
Csf2ra	0.380597	5.21292	1.60803e-05	0.000113492	7.18689	7.56829
Ccdc125	-0.779424	-5.21114	1.61582e-05	0.000113965	2.68901	1.93263
Hipk2	0.371526	5.20419	1.64661e-05	0.000116059	6.24402	6.61196
Ghitm	0.171547	5.2018	1.65729e-05	0.000116699	8.10973	8.28258
Vamp1	-0.902365	-5.20167	1.65791e-05	0.000116699	2.3744	1.5076
Lims2	0.983835	5.19893	1.67025e-05	0.000117489	1.16133	2.15333
Dock8	-0.219449	-5.19713	1.67843e-05	0.000117985	8.18471	7.96233
Arhgap6	0.466895	5.1968	1.67996e-05	0.000118013	3.68181	4.15578
Trim16	-0.445932	-5.19618	1.6828e-05	0.000118134	3.77314	3.3476
Dcun1d3	0.378885	5.19434	1.69122e-05	0.000118645	3.91361	4.29391
Cdip1	0.340984	5.19401	1.69271e-05	0.00011867	4.99365	5.32212
Pogk	0.221776	5.18683	1.72604e-05	0.000120927	6.75543	6.97568
Ing1	-0.27495	-5.18324	1.74293e-05	0.000122028	5.79921	5.52261
Akap6	1.05663	5.18254	1.74626e-05	0.00012218	0.317107	1.34988
Actr1b	0.230387	5.17733	1.77116e-05	0.000123839	7.05966	7.29022
Ywhag	0.167265	5.17535	1.78066e-05	0.000124421	8.86566	9.03046
Epb4.1l1	0.260741	5.17498	1.78247e-05	0.000124446	6.01992	6.27653
Aebp2	0.212142	5.17479	1.78338e-05	0.000124446	6.303	6.5167
Hk2	0.201039	5.17262	1.7939e-05	0.000125096	7.81628	8.01894
Tmem68	0.310614	5.16789	1.81712e-05	0.000126632	5.30835	5.63425
Ep300	-0.253691	-5.1605	1.85395e-05	0.000129112	7.45715	7.20061
Mvd	0.270623	5.15845	1.86431e-05	0.000129747	5.57877	5.85186
Arhgef39	-0.366765	-5.15805	1.8663e-05	0.0001298	4.63723	4.26529
Tinf2	0.268895	5.15712	1.87105e-05	0.000130044	5.14357	5.41882
Cd3eap	-0.252309	-5.15608	1.87633e-05	0.000130325	6.1653	5.91749
Haus4	-0.268806	-5.15356	1.88919e-05	0.000131131	5.9396	5.66907
AW549877	0.30987	5.14911	1.91218e-05	0.000132639	5.33071	5.6332
Mtss1	0.243961	5.14642	1.92621e-05	0.000133524	6.89913	7.13823
Cd5	0.649479	5.14095	1.95503e-05	0.000135433	2.48544	3.14723
Plekhg3	-0.295371	-5.13977	1.96128e-05	0.000135776	5.35937	5.05764
Slc25a45	-0.287262	-5.13805	1.97046e-05	0.000136322	5.85436	5.57111
Ust	0.481376	5.13597	1.98165e-05	0.000137005	3.52353	4.0282
Fbxo33	0.305672	5.13451	1.98951e-05	0.000137458	5.41308	5.7191
Stx4a	0.265636	5.1324	2.00093e-05	0.000138156	6.50392	6.77382
Hexa	0.197407	5.12809	2.02449e-05	0.000139691	8.20275	8.40073
Pla2g4a	-0.193362	-5.12709	2.03003e-05	0.000139981	8.24065	8.04846
Rbmx	0.232524	5.11404	2.10327e-05	0.000144936	6.63688	6.87207
Eogt	-0.374628	-5.11362	2.10565e-05	0.000145005	4.71679	4.35359
Col4a2	0.885288	5.11072	2.12232e-05	0.000146057	1.04267	1.95903
Epc1	0.285701	5.10431	2.15958e-05	0.000148524	5.18615	5.47397
Kif2c	-0.208664	-5.09268	2.22885e-05	0.000153188	6.62909	6.41896
Myo1b	0.375218	5.09244	2.23035e-05	0.000153191	4.10658	4.4844
Ccnl1	0.316557	5.08756	2.26007e-05	0.000155131	5.26447	5.59879
Antxr2	-0.298513	-5.08419	2.28086e-05	0.000156455	5.65687	5.35966
Wdfy2	-0.394486	-5.07896	2.31353e-05	0.000158592	5.13246	4.73068
Rcan3	-0.428785	-5.07814	2.3187e-05	0.000158843	4.00698	3.57714
Ifi35	0.330743	5.0767	2.32775e-05	0.000159294	4.99695	5.32726
Phlpp2	-0.472704	-5.07661	2.32832e-05	0.000159294	4.09384	3.5939
Itgam	-0.263717	-5.07585	2.33317e-05	0.00015943	7.67729	7.41147
Peli2	-0.359862	-5.07582	2.33334e-05	0.00015943	4.64369	4.28854
Gar1	-0.291469	-5.07516	2.33752e-05	0.000159612	6.88258	6.59606
Mcm9	0.38212	5.07429	2.34306e-05	0.000159886	3.93868	4.31425
Trip12	0.22414	5.07256	2.35411e-05	0.000160472	9.00789	9.23282
Abl1	-0.2499	-5.07224	2.35614e-05	0.000160472	6.06039	5.81075
Pprc1	0.200968	5.07222	2.35624e-05	0.000160472	7.567	7.7661
Sf3a3	-0.20892	-5.07069	2.36611e-05	0.00016104	7.36697	7.15728
Selplg	-0.32402	-5.06726	2.38821e-05	0.00016239	5.35822	5.03063
Zswim8	0.282945	5.06714	2.38904e-05	0.00016239	5.49139	5.77658
1700017B05Rik	0.247487	5.06686	2.39084e-05	0.000162407	NA	NA
Zbtb16	-0.855619	-5.06286	2.41698e-05	0.000164076	2.42408	1.57581
Pkp2	0.388058	5.06213	2.42173e-05	0.000164293	4.37346	4.75228
Ccdc102a	-0.815512	-5.06086	2.43012e-05	0.000164755	1.89147	1.08989
Erbb2ip	0.267749	5.05843	2.44624e-05	0.000165741	6.85338	7.12273
Lpcat3	0.244924	5.05587	2.46327e-05	0.000166787	6.15052	6.40005
Rnpep	-0.207656	-5.0486	2.51242e-05	0.000169989	8.05604	7.84723
Smarcd2	-0.238886	-5.0484	2.51379e-05	0.000169989	6.12521	5.88478
Lpxn	0.180398	5.04812	2.51573e-05	0.00017001	7.37852	7.55721
Arfgef2	0.198631	5.04749	2.52005e-05	0.000170193	7.88766	8.08582
Fkbp5	-0.232372	-5.04654	2.52656e-05	0.000170523	6.54989	6.31407
Cyp4v3	0.388741	5.04307	2.5505e-05	0.000172028	4.35826	4.72854
Tmem135	0.293463	5.04118	2.56363e-05	0.000172802	5.54703	5.84731
Dyrk2	0.413744	5.03928	2.57688e-05	0.000173584	3.98733	4.39502
Mrpl49	-0.251842	-5.0383	2.58376e-05	0.000173865	6.33834	6.08242
Nsd1	-0.259854	-5.03821	2.58436e-05	0.000173865	7.06726	6.80725
Trpm2	-0.525899	-5.03733	2.59059e-05	0.000174106	3.34214	2.82811
Msantd3	0.589427	5.03723	2.59127e-05	0.000174106	2.81883	3.40923
Zfp131	0.240749	5.03641	2.59705e-05	0.000174383	6.04418	6.28657
Mex3c	0.306261	5.03577	2.60159e-05	0.000174576	5.25955	5.56027
Mef2d	0.269573	5.03304	2.62094e-05	0.000175698	6.55516	6.82612
Usp1	-0.170619	-5.03294	2.62165e-05	0.000175698	8.24623	8.07403
Thrap3	-0.169584	-5.0287	2.65203e-05	0.00017762	7.71555	7.54582
Psip1	-0.231124	-5.02845	2.65384e-05	0.000177628	7.92884	7.69705
Syne2	0.78177	5.02641	2.66858e-05	0.0001785	1.80954	2.60296
Gtpbp2	0.334602	5.02434	2.68364e-05	0.000179393	5.09141	5.4291
Mast3	-0.286762	-5.02353	2.68953e-05	0.000179594	6.22967	5.94189
Ddit4	0.511138	5.02342	2.69034e-05	0.000179594	3.83199	4.35286
App	0.188665	5.02323	2.69177e-05	0.000179594	8.0471	8.23485
Ephx1	0.261598	5.02154	2.70411e-05	0.000180303	5.51055	5.77588
Lsm6	-0.230442	-5.02038	2.71266e-05	0.000180758	6.50805	6.27677
Rasa4	0.43665	5.01769	2.73257e-05	0.000181969	4.24369	4.69275
Fam76b	-0.362145	-5.0138	2.76158e-05	0.000183784	5.59035	5.22
Cd63	0.192013	5.01109	2.78204e-05	0.000185029	8.6662	8.86055
Kdm3b	-0.223257	-5.0107	2.78499e-05	0.000185107	6.46596	6.23765
Gpr56	-0.737403	-5.00883	2.79916e-05	0.000185932	3.15501	2.35895
Ncf2	-0.184245	-5.00649	2.817e-05	0.000186998	8.39655	8.21202
Trp53inp2	0.263344	5.00555	2.8242e-05	0.000187357	5.27483	5.53481
Cers6	0.250569	5.00023	2.86535e-05	0.000189967	6.43714	6.68818
Iqce	-0.481517	-4.99766	2.88546e-05	0.00019118	3.99579	3.52649
Tmsb4x	-0.197307	-4.99272	2.92444e-05	0.00019364	9.03925	8.84401
Slc36a1	-0.373113	-4.99008	2.9455e-05	0.000194912	4.81397	4.4408
Akirin1	0.303406	4.98565	2.98119e-05	0.000197149	5.54801	5.85967
Fbf1	-0.268479	-4.9854	2.98321e-05	0.000197158	5.44557	5.18314
2310015A10Rik	-0.574683	-4.98079	3.02078e-05	0.000199516	NA	NA
Dcaf5	-0.290017	-4.97913	3.03442e-05	0.000200291	5.59016	5.30908
Cmtm4	0.336513	4.97661	3.05529e-05	0.00020145	5.19515	5.53897
Golm1	-0.24709	-4.97655	3.05583e-05	0.00020145	6.35416	6.10584
Sec23b	0.190746	4.97609	3.05963e-05	0.000201574	7.30826	7.49694
Pcyt2	0.219326	4.97346	3.08158e-05	0.000202893	6.03199	6.25134
Trim8	-0.269028	-4.97321	3.08365e-05	0.000202902	6.84052	6.56579
Il18rap	-0.569839	-4.97246	3.08992e-05	0.000203187	3.61881	3.05456
Ppat	-0.183235	-4.97008	3.11e-05	0.00020438	7.6483	7.46372
Ptma	-0.191937	-4.96887	3.12026e-05	0.000204926	10.6656	10.4745
Usb1	0.343247	4.96811	3.12669e-05	0.00020522	4.61859	4.95724
Npat	-0.282215	-4.96237	3.17584e-05	0.000208315	5.92067	5.6384
Pik3c3	-0.24001	-4.96141	3.18414e-05	0.000208729	6.38779	6.14077
Arrdc3	-0.899519	-4.95986	3.19762e-05	0.000209482	2.65019	1.73935
Ubxn4	0.169634	4.95837	3.21056e-05	0.000210199	7.79869	7.96872
Elf4	-0.246078	-4.95326	3.25546e-05	0.000213006	5.53137	5.28639
Meis1	-0.523709	-4.95199	3.26676e-05	0.000213611	3.74604	3.21455
Fam64a	-0.22739	-4.94804	3.30198e-05	0.00021578	6.46756	6.23994
Zc3hav1l	-0.769294	-4.94743	3.30749e-05	0.000216005	2.40482	1.59471
Ltbr	-0.278562	-4.94704	3.31097e-05	0.000216098	5.28036	5.0025
Snhg4	-0.400999	-4.94479	3.33127e-05	0.000217288	4.70498	4.31033
Fbxo32	-0.619628	-4.94435	3.33524e-05	0.000217412	3.1097	2.53281
Nhsl1	-0.513324	-4.94389	3.33947e-05	0.000217553	3.19549	2.68512
Stxbp5	0.215335	4.94035	3.37175e-05	0.000219519	6.4304	6.64738
Dnajc7	-0.216526	-4.93348	3.43523e-05	0.000223514	8.12736	7.91054
Havcr2	-0.354939	-4.9325	3.44442e-05	0.000223972	4.44783	4.09082
Ddx26b	-0.326697	-4.93132	3.45547e-05	0.000224526	4.9811	4.66542
Sh3glb1	0.174339	4.93114	3.45721e-05	0.000224526	7.8374	8.01289
Rab22a	0.222446	4.93081	3.46032e-05	0.000224589	6.32085	6.54337
Ppp1cc	-0.188035	-4.92975	3.47023e-05	0.000224977	7.41427	7.23027
Cx3cr1	-0.849115	-4.92972	3.47058e-05	0.000224977	1.7224	0.89101
Arid4a	-0.297851	-4.9292	3.47549e-05	0.000225068	5.98497	5.69786
Rtp4	0.536529	4.92891	3.47823e-05	0.000225068	4.6643	5.19412
Tcf3	-0.298167	-4.92889	3.47842e-05	0.000225068	5.73843	5.43196
Plekha4	0.522954	4.92771	3.48958e-05	0.000225651	2.72176	3.2256
Hnrnpa2b1	-0.212358	-4.92682	3.49798e-05	0.000226055	11.4324	11.2222
Clec4d	0.223027	4.92635	3.50251e-05	0.000226208	8.15894	8.38744
Cep110	-0.248117	-4.92522	3.5133e-05	0.000226765	7.24637	6.99827
Smc6	-0.228539	-4.92256	3.53874e-05	0.000228267	7.45653	7.23069
Paics	-0.153687	-4.92209	3.54328e-05	0.00022842	8.92456	8.77249
Rab40c	-0.297074	-4.92091	3.55466e-05	0.000229012	5.02683	4.73148
Cdc7	0.253982	4.92053	3.5583e-05	0.000229106	6.03776	6.29188
H2afz	-0.207161	-4.91911	3.57207e-05	0.000229852	9.08024	8.87282
Iffo1	-0.511406	-4.91713	3.59139e-05	0.000230954	4.21078	3.73127
Cfl1	0.161808	4.91603	3.60209e-05	0.0002315	11.1142	11.2758
Ntn1	0.725553	4.91028	3.65882e-05	0.000235002	2.23655	2.98264
Rin3	-0.319722	-4.90811	3.68048e-05	0.000236249	5.59987	5.26365
Pstk	-0.461066	-4.90787	3.68294e-05	0.000236262	3.88069	3.41728
Gprc5b	0.704051	4.9071	3.6906e-05	0.000236609	1.51416	2.21362
Klf7	0.527057	4.90605	3.70115e-05	0.000237082	2.99305	3.48825
Zbtb4	-0.488416	-4.90572	3.70451e-05	0.000237082	3.76383	3.27831
Grn	0.207186	4.90569	3.70475e-05	0.000237082	8.89777	9.10385
Zfp961	-0.395011	-4.90503	3.71147e-05	0.000237366	4.26818	3.86691
Ugt1a7c	-0.252082	-4.90373	3.72459e-05	0.000237925	6.51932	6.27088
Hspa5	0.175999	4.90361	3.72581e-05	0.000237925	10.1973	10.3749
Was	-0.211666	-4.90349	3.727e-05	0.000237925	6.68105	6.46892
Epsti1	0.315734	4.89933	3.76936e-05	0.000240483	5.39136	5.70384
Lpcat4	-0.352249	-4.89665	3.79697e-05	0.000242097	4.88262	4.51178
Apbb3	0.387736	4.89591	3.80458e-05	0.000242435	3.89361	4.29528
Csf2rb	0.218643	4.89274	3.83753e-05	0.000244386	8.85925	9.0783
Cdc23	-0.215555	-4.89201	3.84507e-05	0.000244718	6.27805	6.05929
Aoah	0.29572	4.8892	3.87464e-05	0.00024645	5.02247	5.31286
Mbnl2	0.233122	4.88612	3.90713e-05	0.000248367	6.61334	6.84515
Klhl5	-0.225416	-4.88549	3.91391e-05	0.000248647	6.66366	6.42753
Sbk1	-0.585059	-4.88431	3.92642e-05	0.000249291	3.10167	2.52894
Hs6st1	0.275822	4.88041	3.96826e-05	0.000251795	5.91389	6.18314
Slc30a4	0.28748	4.87869	3.98686e-05	0.000252822	5.8732	6.15809
Nfkbid	0.302852	4.87816	3.99266e-05	0.000253037	5.25775	5.56421
Tjap1	0.364087	4.87727	4.00232e-05	0.000253497	4.71878	5.07792
Tspan14	-0.319134	-4.87683	4.00702e-05	0.000253641	5.3729	5.04327
Tapt1	0.295061	4.87618	4.01411e-05	0.000253936	5.28673	5.57406
Plekha8	0.29868	4.87396	4.03842e-05	0.00025532	5.12055	5.41879
Lair1	0.237861	4.87267	4.05268e-05	0.000256068	5.64773	5.88719
Comt	-0.196512	-4.87171	4.06321e-05	0.000256579	7.06232	6.8616
Luc7l3	-0.27432	-4.86887	4.09466e-05	0.000258409	8.00074	7.72977
Cry1	0.414863	4.86683	4.11743e-05	0.00025969	4.02611	4.41432
Iffo2	0.296598	4.86653	4.12085e-05	0.000259749	4.93582	5.22821
Fads1	0.18507	4.86436	4.14518e-05	0.000261127	7.48414	7.66631
Rapgef6	0.26878	4.86409	4.14826e-05	0.000261164	5.89844	6.15736
Adamts1	0.646802	4.86295	4.1611e-05	0.000261815	2.23342	2.87755
Agfg2	-0.253353	-4.86271	4.1638e-05	0.000261828	5.36915	5.10725
Armc10	-0.296592	-4.85867	4.20975e-05	0.000264559	4.85457	4.55447
Ifih1	0.486592	4.85711	4.22765e-05	0.000265525	3.84287	4.33888
Skil	-0.360584	-4.85583	4.24244e-05	0.000266294	5.27041	4.8937
S1pr2	0.330362	4.85083	4.30048e-05	0.000269776	5.02598	5.3495
Ppp1r15b	0.185205	4.84964	4.3144e-05	0.000270488	7.26003	7.44412
Sh3bgrl	0.376688	4.84874	4.32495e-05	0.000270987	6.40432	6.77138
Aox1	-0.586544	-4.84617	4.35527e-05	0.000272724	3.03951	2.43418
Tsku	-0.364888	-4.84542	4.36413e-05	0.000273116	4.82616	4.44032
Sdc3	0.247788	4.84488	4.37051e-05	0.000273352	6.79097	7.03485
Ctns	0.31731	4.8423	4.40127e-05	0.000275112	4.85267	5.16664
Stx6	0.262859	4.83674	4.46828e-05	0.000279135	5.54876	5.81228
Exoc5	0.238918	4.83417	4.49957e-05	0.000280922	6.08995	6.32984
Ccpg1	-0.294461	-4.82966	4.55504e-05	0.000284216	5.0901	4.79274
Klrg2	-0.65483	-4.8275	4.58194e-05	0.000285725	2.51323	1.86634
Trmt61a	0.23273	4.82398	4.6259e-05	0.000288295	5.62355	5.8608
Aldh9a1	-0.170563	-4.82312	4.63672e-05	0.000288797	7.36591	7.19335
Xrcc6bp1	-0.589985	-4.82265	4.64271e-05	0.000288999	3.7411	3.14638
Stk3	0.278705	4.82073	4.66696e-05	0.000290336	6.0647	6.34164
Rxra	-0.232174	-4.81991	4.67735e-05	0.000290616	6.52028	6.28207
Gdap10	0.607817	4.8198	4.67876e-05	0.000290616	2.57644	3.15484
Hgs	0.225857	4.81972	4.67977e-05	0.000290616	6.07877	6.30267
Ankmy2	-0.343986	-4.81947	4.68298e-05	0.000290644	4.60336	4.2563
Als2	0.245379	4.81457	4.74579e-05	0.000294368	5.75882	6.00794
Clk1	-0.33328	-4.81183	4.78122e-05	0.000296297	7.04621	6.71598
Tnrc6a	-0.196311	-4.81173	4.78253e-05	0.000296297	7.27791	7.08263
Tmem206	0.202929	4.81113	4.79032e-05	0.000296604	6.32289	6.52376
St18	0.415442	4.80464	4.8755e-05	0.0003017	3.30989	3.74121
Slc31a1	0.193123	4.80321	4.8946e-05	0.000302703	6.87729	7.06878
Rnf145	0.282305	4.80109	4.92275e-05	0.000304227	5.1562	5.43644
Crem	0.52575	4.80092	4.92503e-05	0.000304227	2.67294	3.2264
Stim2	0.249936	4.79905	4.95012e-05	0.000305597	5.27882	5.5209
Sp110	0.294577	4.79565	4.99614e-05	0.000308257	5.7866	6.08806
Setd1b	-0.34215	-4.79131	5.05537e-05	0.000311728	5.79785	5.46832
Prune2	0.775765	4.78919	5.08462e-05	0.000313288	1.80172	2.60763
Tfec	0.275659	4.78904	5.08663e-05	0.000313288	4.65168	4.9231
Mrpl41	-0.284947	-4.78794	5.10188e-05	0.000314042	5.55654	5.27439
Trf	-0.212741	-4.78647	5.12231e-05	0.000315115	7.78263	7.57479
Tmem51	-0.497465	-4.78524	5.13949e-05	0.000315972	4.03274	3.54612
Prr12	-0.358363	-4.78504	5.14226e-05	0.000315972	5.51425	5.1538
Whsc1	-0.188012	-4.78027	5.20925e-05	0.000319901	7.92558	7.73926
Slc46a3	-0.477243	-4.77836	5.23635e-05	0.000321377	4.17259	3.68535
Sp3	-0.27305	-4.77636	5.26496e-05	0.000322944	6.7622	6.48811
Paf1	0.199757	4.77453	5.29119e-05	0.000324363	7.13531	7.33944
Hccs	0.318982	4.76817	5.38334e-05	0.00032982	5.28294	5.5942
Snrpd1	-0.288053	-4.76534	5.42491e-05	0.000332173	7.62164	7.33781
Prkab2	0.399486	4.76161	5.48019e-05	0.000335305	3.90078	4.28435
Thap3	-0.574874	-4.76146	5.48246e-05	0.000335305	2.98253	2.42041
Ang	-0.856262	-4.7609	5.49074e-05	0.000335616	1.98782	1.13464
Zfp296	-0.637562	-4.75971	5.5085e-05	0.000336506	3.03477	2.40549
C5ar1	0.278051	4.75596	5.56492e-05	0.000339755	6.4859	6.76278
Arhgdib	-0.190827	-4.75535	5.57416e-05	0.000340121	9.42052	9.23011
Setx	-0.288742	-4.75448	5.58732e-05	0.000340726	6.47861	6.19209
Entpd7	0.287155	4.75402	5.59436e-05	0.000340957	4.91415	5.19327
Tmbim6	0.173802	4.75134	5.63517e-05	0.000343159	8.21282	8.3849
4931406C07Rik	-0.285408	-4.75122	5.63703e-05	0.000343159	NA	NA
Tmem40	-0.335231	-4.74857	5.67774e-05	0.000345437	4.42551	4.09786
Cdk17	0.270017	4.74833	5.68156e-05	0.000345446	5.02973	5.29851
Lpin1	0.373635	4.74814	5.68447e-05	0.000345446	4.16148	4.51903
Ifitm3	0.191262	4.74713	5.70011e-05	0.000346077	8.43481	8.62836
Dek	-0.172299	-4.74704	5.70145e-05	0.000346077	8.02996	7.85815
Dpy30	-0.225588	-4.74383	5.75142e-05	0.000348908	6.4759	6.25092
Zfp64	-0.271299	-4.74183	5.78273e-05	0.000350605	5.76675	5.48411
Fam212a	-0.822286	-4.7339	5.90864e-05	0.000358032	2.25558	1.42601
Zmym3	-0.334079	-4.73346	5.91559e-05	0.000358246	4.84926	4.507
Ezh1	-0.318751	-4.73219	5.93605e-05	0.000359278	4.83396	4.51663
Fdft1	0.225124	4.73141	5.94866e-05	0.000359834	5.93523	6.15973
Npm3	-0.211272	-4.73089	5.95704e-05	0.000360133	7.05346	6.84303
Fam49b	-0.193052	-4.73024	5.96754e-05	0.000360368	7.55969	7.36564
Trim29	0.691752	4.73023	5.96778e-05	0.000360368	1.83643	2.50971
Atg2a	0.263684	4.72545	6.04583e-05	0.000364871	5.76904	6.0392
Tnfrsf1a	-0.256936	-4.72469	6.0583e-05	0.000365413	6.10809	5.84633
Zmym2	-0.310407	-4.72246	6.09507e-05	0.00036742	5.71954	5.42985
Tbc1d2	0.44838	4.72129	6.11442e-05	0.000368374	2.87518	3.32384
Zfp362	-0.446883	-4.72084	6.12189e-05	0.000368613	4.27658	3.84114
Myef2	0.244836	4.71807	6.16809e-05	0.000371182	5.73238	5.97419
Lat	1.0282	4.7161	6.20117e-05	0.000372959	1.03607	2.06479
Jun	0.278192	4.71395	6.23757e-05	0.000374933	7.23031	7.51471
C77080	0.486993	4.70988	6.30691e-05	0.000378884	3.03757	3.53544
Kif22	-0.195403	-4.70812	6.33704e-05	0.000380476	6.69827	6.50531
Cald1	-0.262001	-4.7067	6.36162e-05	0.000381734	6.28075	6.01099
Plcd3	0.494146	4.70345	6.41795e-05	0.000384894	3.2516	3.73069
Serpinb9	0.388774	4.7029	6.42758e-05	0.000385251	4.19633	4.57934
Gdi2	-0.147989	-4.7017	6.44861e-05	0.000386291	9.08247	8.93598
Calm3	-0.166794	-4.69893	6.49714e-05	0.000388976	7.89061	7.72478
Klf13	-0.368366	-4.69596	6.5499e-05	0.000391911	4.94072	4.5628
Ankrd44	-0.279706	-4.69452	6.57547e-05	0.000393217	5.52244	5.2393
Golph3	0.229978	4.69389	6.58675e-05	0.000393667	6.97442	7.20367
8430427H17Rik	-0.280763	-4.69352	6.59338e-05	0.000393839	NA	NA
Ttf2	-0.183519	-4.69221	6.6168e-05	0.000395013	6.9672	6.78378
Phf21b	-0.463757	-4.68896	6.67551e-05	0.000398291	4.02101	3.5634
Gm17066	0.50101	4.68838	6.68611e-05	0.000398697	3.68508	4.17642
Pla2g2e	0.78833	4.68214	6.80028e-05	0.000405275	1.15782	1.97233
Gyk	0.255347	4.68108	6.81983e-05	0.00040621	6.05029	6.29755
Zfp658	-0.607626	-4.67981	6.84348e-05	0.000407364	3.13275	2.55526
Ccnb2	-0.221756	-4.67962	6.84697e-05	0.000407364	6.27601	6.04232
Mepce	-0.223932	-4.67924	6.85409e-05	0.000407556	5.85295	5.63095
Rara	-0.360916	-4.67872	6.86372e-05	0.000407898	4.66321	4.31104
Cep57	-0.243247	-4.67655	6.90416e-05	0.000410069	5.71796	5.46779
Pkmyt1	0.360423	4.67537	6.92643e-05	0.000411159	5.00822	5.37
B4galnt2	0.473526	4.67399	6.95243e-05	0.000412469	3.09107	3.56323
Rfwd2	-0.211756	-4.67224	6.98547e-05	0.000414195	5.99649	5.78316
Ifitm6	-0.65999	-4.66928	7.04185e-05	0.000417302	2.30309	1.63094
Wdr11	0.183186	4.6684	7.05868e-05	0.000418063	6.78274	6.96709
Sp100	0.452953	4.66781	7.07005e-05	0.000418501	4.11747	4.57017
Tm2d2	-0.276598	-4.6673	7.0798e-05	0.000418787	5.83873	5.5521
Rhoj	0.33331	4.66714	7.08287e-05	0.000418787	4.38149	4.70044
Abcg1	0.399001	4.66654	7.09447e-05	0.000419237	5.00605	5.40262
Set	-0.141227	-4.66447	7.13439e-05	0.000421358	9.57716	9.43698
Csda	0.138735	4.66403	7.14286e-05	0.000421621	8.97705	9.11478
Mgst1	-0.196758	-4.6628	7.1668e-05	0.000422797	6.94192	6.7484
Aagab	-0.241091	-4.65967	7.22802e-05	0.000426169	6.0083	5.76379
Usp18	0.387133	4.65169	7.38626e-05	0.000435254	4.77467	5.15994
Csnk1g2	-0.220193	-4.65137	7.39262e-05	0.000435352	6.62863	6.40223
Rdx	-0.165834	-4.65119	7.39621e-05	0.000435352	7.4889	7.32209
Mtf2	0.254871	4.64864	7.44752e-05	0.000438126	6.00603	6.25665
Spns1	0.252375	4.64826	7.45535e-05	0.000438341	6.12394	6.38235
Nkain1	0.242628	4.64686	7.4837e-05	0.000439761	5.41602	5.65894
Srebf1	0.283399	4.64616	7.49797e-05	0.000440354	5.88504	6.16419
2610015P09Rik	-0.436361	-4.64588	7.50363e-05	0.00044044	NA	NA
Nsdhl	0.290918	4.64443	7.53325e-05	0.000441836	4.98929	5.27941
Aff4	0.250625	4.6443	7.53584e-05	0.000441836	6.74424	6.99059
Mdp1	-0.390001	-4.64299	7.56273e-05	0.000443165	4.12823	3.73149
Bst2	0.2922	4.64221	7.57865e-05	0.00044385	5.86728	6.16432
Hey1	-0.61332	-4.64117	7.60017e-05	0.000444862	3.15562	2.54798
Sik3	0.224059	4.6372	7.68252e-05	0.000449194	6.0686	6.28868
Gsk3b	0.224684	4.63719	7.68274e-05	0.000449194	6.06003	6.27823
Btg2	0.48345	4.63511	7.72607e-05	0.000451476	3.61675	4.13474
Dennd4a	0.226229	4.63351	7.75969e-05	0.000453188	6.4704	6.69657
Alpk1	0.275518	4.63286	7.7735e-05	0.000453742	5.15478	5.44845
Slc16a3	0.188622	4.63252	7.78058e-05	0.000453836	7.68372	7.87091
Ucp2	-0.202208	-4.63237	7.78374e-05	0.000453836	8.84173	8.64004
Setd1a	0.205501	4.63105	7.81166e-05	0.00045521	7.02961	7.23561
Ahrr	-0.537941	-4.62457	7.95037e-05	0.000463036	3.11688	2.61066
Dido1	-0.193701	-4.61797	8.09403e-05	0.000471142	7.37463	7.1786
Cyth3	0.303247	4.61712	8.11264e-05	0.000471963	4.74027	5.03634
Ssb	-0.208189	-4.61642	8.12815e-05	0.000472603	8.87195	8.66635
Mtf1	0.269812	4.61497	8.16004e-05	0.000474195	4.88065	5.13898
Cdk9	0.193395	4.61335	8.196e-05	0.000476021	6.75143	6.94039
Itgb3	0.504267	4.6127	8.2106e-05	0.000476605	3.45271	3.97984
Acss2	0.487216	4.61237	8.21782e-05	0.000476761	2.81847	3.3133
Tpr	-0.224896	-4.6121	8.22385e-05	0.000476847	9.15363	8.93145
Cdc40	-0.245213	-4.611	8.2485e-05	0.000478012	6.33809	6.09037
Acot1	-0.342761	-4.60967	8.27826e-05	0.000479472	4.38226	4.0403
Uevld	-0.334556	-4.60538	8.37516e-05	0.000484817	4.27756	3.9401
Jmjd7	-0.709132	-4.60472	8.39019e-05	0.000485419	2.35041	1.67273
Tln1	0.19088	4.60167	8.4598e-05	0.000489177	9.00785	9.19647
Asb1	0.37671	4.59928	8.51488e-05	0.000491941	4.34888	4.71235
Tmx2	-0.233537	-4.59919	8.51699e-05	0.000491941	5.52627	5.30297
Cfh	-0.521465	-4.59458	8.62425e-05	0.000497863	3.39708	2.87435
Stard5	0.280015	4.5939	8.64001e-05	0.000498498	5.28944	5.56585
Hspe1	-0.181829	-4.59219	8.68017e-05	0.000500541	7.75667	7.57427
Myl12b	-0.177522	-4.58597	8.8278e-05	0.000508774	7.43495	7.25729
Dusp1	0.509649	4.58501	8.85079e-05	0.000509819	6.37073	6.88562
Fxr2	0.177978	4.58464	8.85981e-05	0.000510059	6.61201	6.78646
Rin1	-0.41155	-4.58288	8.90222e-05	0.0005118	4.37661	3.96474
AI607873	0.223605	4.58261	8.90866e-05	0.0005118	8.44248	8.66607
D16Ertd472e	-0.403479	-4.58261	8.9088e-05	0.0005118	3.86902	3.44703
Bri3bp	-0.189178	-4.58257	8.90957e-05	0.0005118	7.40874	7.21815
Dnajc9	-0.235994	-4.58189	8.92599e-05	0.000512134	5.93804	5.70204
Ptp4a1	0.670617	4.58179	8.9286e-05	0.000512134	2.64326	3.31738
Prmt7	-0.218058	-4.58163	8.93247e-05	0.000512134	5.73759	5.51771
Snx7	0.221938	4.58153	8.93489e-05	0.000512134	6.07706	6.30099
Ccl5	0.576502	4.58004	8.9709e-05	0.000513917	2.53771	3.09964
Adar	0.231543	4.57966	8.98029e-05	0.000514174	7.08692	7.3188
Tmem184b	0.27981	4.57786	9.02424e-05	0.000516409	6.12203	6.39014
Pole3	-0.255579	-4.57337	9.13461e-05	0.00052244	6.23061	5.98661
5830415F09Rik	0.347926	4.57186	9.17229e-05	0.000524309	NA	NA
Nfs1	-0.208551	-4.57013	9.21522e-05	0.000526477	6.38308	6.16895
Bzw2	-0.157898	-4.56921	9.23825e-05	0.000527505	8.0466	7.88867
Slc39a1	0.202244	4.56753	9.28043e-05	0.000529625	6.32266	6.53193
Fbxo28	0.252439	4.56599	9.31935e-05	0.000531557	5.26504	5.51433
Slpi	0.268106	4.56512	9.34137e-05	0.000532524	5.07802	5.34564
Pagr1a	-0.236398	-4.56254	9.4069e-05	0.000535968	5.75324	5.51308
Ppp2r2a	0.1843	4.56066	9.45506e-05	0.00053842	6.80181	6.98515
Sdhd	-0.176321	-4.55896	9.49873e-05	0.000540555	7.71632	7.54389
Sgol2	-0.267665	-4.55855	9.50925e-05	0.000540555	6.0279	5.75603
Cops3	-0.226048	-4.55853	9.50978e-05	0.000540555	6.59536	6.36125
Cdk2ap2	-0.359627	-4.5584	9.51316e-05	0.000540555	4.8499	4.48416
Rmnd5a	-0.187384	-4.55396	9.62833e-05	0.000546804	7.08694	6.9047
Rdh11	0.22821	4.55304	9.65242e-05	0.000547875	5.89744	6.12855
Pgam1	0.19748	4.55163	9.68937e-05	0.000549675	8.11582	8.31356
Cnksr3	0.318687	4.55016	9.72795e-05	0.000551566	4.42574	4.75132
Mtr	-0.227165	-4.54724	9.80518e-05	0.000555645	6.31722	6.09254
Pak1	-0.294667	-4.54644	9.82648e-05	0.00055628	5.24163	4.96008
2810001G20Rik	-0.657681	-4.54626	9.83127e-05	0.00055628	NA	NA
Casp8	-0.196337	-4.54622	9.83229e-05	0.00055628	6.84979	6.65779
Aplp1	0.495923	4.54578	9.84405e-05	0.000556645	2.52606	3.01293
Pi4k2a	0.173228	4.54305	9.91738e-05	0.000560489	6.68468	6.85908
Mocs1	0.278391	4.54262	9.92873e-05	0.000560829	5.02541	5.30205
P2rx4	0.272322	4.5414	9.96158e-05	0.000562382	5.33583	5.61249
Lbh	-0.538878	-4.54051	9.98569e-05	0.00056344	3.46134	2.9034
Tmf1	-0.2184	-4.53891	0.000100291	0.000565586	6.36381	6.14697
Tmem38a	-0.405503	-4.53856	0.000100386	0.000565817	4.06303	3.68416
Zdhhc20	0.235017	4.53776	0.000100604	0.000566743	6.04865	6.28851
Mob1b	0.308684	4.53743	0.000100694	0.000566943	4.88604	5.2023
Utp15	0.186146	4.53477	0.000101423	0.000570745	6.29672	6.48284
Pdxk	0.182482	4.53204	0.000102176	0.000574673	7.28973	7.47152
Fbl	-0.227631	-4.53141	0.000102352	0.000575146	7.44633	7.22058
Uso1	0.155376	4.53134	0.00010237	0.000575146	7.78729	7.94176
Gbp3	0.478959	4.52593	0.000103882	0.000583329	3.47496	3.95386
Strn3	0.206717	4.5189	0.000105878	0.00059422	6.67752	6.88697
Cetn3	-0.277165	-4.51821	0.000106078	0.000595021	6.47413	6.20523
Cnpy4	-0.350527	-4.51722	0.000106363	0.000596302	4.24985	3.91516
Trmt2b	-0.264819	-4.5144	0.000107178	0.000600552	4.87019	4.60484
Ost4	-0.196138	-4.50923	0.000108688	0.00060869	6.56038	6.36555
Trpm1	0.417833	4.50784	0.000109099	0.000610661	3.38399	3.81624
Psrc1	-0.422325	-4.5072	0.000109289	0.000611399	3.91767	3.47591
Rogdi	-0.354717	-4.49952	0.000111587	0.000623923	4.62658	4.2582
Rmnd5b	-0.336102	-4.49498	0.000112966	0.000631005	4.82813	4.46893
Tet2	-0.302326	-4.49496	0.000112974	0.000631005	6.03908	5.74359
Slbp	-0.208333	-4.49459	0.000113085	0.000631289	6.58404	6.37234
Tlcd1	-0.632119	-4.48956	0.000114637	0.000639418	3.06703	2.39267
C330006A16Rik	-0.343807	-4.48948	0.000114663	0.000639418	5.13743	4.78776
Ncbp2	-0.199564	-4.48709	0.000115405	0.000643218	6.56407	6.36723
Ivl	-0.910448	-4.48615	0.000115701	0.000644524	1.39186	0.475209
Samsn1	0.326357	4.48458	0.000116194	0.000646926	4.7509	5.08742
Zfp653	0.416154	4.48271	0.000116782	0.000649566	3.56411	3.98857
Tomm5	-0.249123	-4.48268	0.000116792	0.000649566	6.36213	6.11438
Smg8	0.218458	4.48248	0.000116857	0.000649583	5.72757	5.94414
C920009B18Rik	0.476155	4.48167	0.000117114	0.000650666	3.24103	3.73373
1700019L03Rik	0.733267	4.48025	0.000117564	0.000652825	NA	NA
Vps37a	0.287183	4.47857	0.000118099	0.000655446	4.89782	5.20448
Lpl	0.179342	4.47751	0.000118437	0.000656977	10.8321	11.0088
Ubac1	-0.309321	-4.47416	0.000119518	0.000662619	5.10229	4.77807
Etnk1	0.228466	4.47283	0.000119949	0.000664659	6.1115	6.34066
Cldn25	0.361656	4.47145	0.000120397	0.000666789	4.26598	4.62412
Ccdc130	0.347032	4.46995	0.000120888	0.000669155	3.56852	3.93233
Mkl1	0.223406	4.46951	0.000121033	0.000669444	6.19427	6.41548
Kdm5b	0.332347	4.4694	0.000121068	0.000669444	4.22972	4.56113
Ralgps2	-0.451754	-4.46643	0.000122046	0.0006745	3.80914	3.36422
Upp1	0.709932	4.46555	0.000122336	0.000675744	1.07731	1.79402
Rcbtb2	-0.23816	-4.46316	0.000123129	0.000679449	6.89797	6.66039
Snrpb2	-0.201721	-4.46314	0.000123136	0.000679449	7.67679	7.47643
Dnajb9	0.443082	4.46264	0.000123303	0.000680012	3.66904	4.1454
Elmo2	-0.193719	-4.46046	0.000124034	0.000683686	6.85	6.65447
Renbp	0.252304	4.45909	0.000124493	0.000685795	6.53424	6.79157
Zfp212	-0.355542	-4.45893	0.000124547	0.000685795	4.405	4.03518
Ccbe1	0.622426	4.45582	0.000125601	0.00069109	2.81841	3.43051
Fam118b	0.284016	4.4557	0.000125641	0.00069109	4.63835	4.92899
Mdc1	-0.221807	-4.4546	0.000126016	0.000692788	7.22101	6.99692
Zfp266	-0.353909	-4.45392	0.000126249	0.000693707	4.40508	4.059
Cited2	0.328018	4.45303	0.000126554	0.000695019	5.79202	6.11731
St6galnac4	0.251464	4.45282	0.000126625	0.000695031	5.8047	6.06956
Fkbp1b	-0.595835	-4.45263	0.000126688	0.000695031	3.50879	2.93627
Racgap1	-0.154849	-4.45105	0.000127234	0.000697658	7.92459	7.76836
H1f0	0.199987	4.44893	0.000127965	0.0007013	7.15658	7.3585
Ift52	-0.172339	-4.44649	0.000128811	0.000705569	6.96236	6.7904
Tspan13	0.414731	4.44593	0.000129008	0.000706283	3.84471	4.23537
Mib2	0.254108	4.44533	0.000129217	0.000707055	4.77337	5.03133
Cebpg	0.200268	4.44477	0.000129412	0.000707754	5.84223	6.03825
Ubqln1	0.166861	4.44399	0.000129687	0.000708887	7.40278	7.5682
Olfr111	0.888297	4.44128	0.000130642	0.000713735	0.995241	1.90428
Polr2j	-0.188814	-4.43895	0.000131467	0.000717869	6.49281	6.30157
Ube2f	0.206263	4.43869	0.00013156	0.000718004	6.87744	7.08403
Gatc	-0.250741	-4.4381	0.00013177	0.000718778	5.57995	5.33146
Rab1	0.170925	4.43702	0.000132154	0.000720494	8.01913	8.18924
Plin2	-0.155204	-4.43649	0.000132344	0.000721158	8.53815	8.3825
Prepl	0.245889	4.43522	0.000132798	0.000723053	4.97416	5.2221
Zfp706	-0.171345	-4.43514	0.00013283	0.000723053	7.49108	7.32273
Prdx5	0.211249	4.43217	0.000133901	0.000728505	7.23622	7.4481
Ezr	0.154561	4.42976	0.000134777	0.000732475	7.3934	7.54809
Mxd3	-0.781814	-4.42953	0.000134861	0.000732475	1.76256	0.979354
Eif2c4	-0.428891	-4.42945	0.000134887	0.000732475	3.84344	3.4148
Phax	-0.218913	-4.42939	0.000134909	0.000732475	6.37753	6.1682
Wdr37	0.349186	4.42899	0.000135056	0.000732894	4.23742	4.57433
Slc9a8	0.205812	4.42796	0.000135434	0.000734564	6.2864	6.49328
Fbxo34	0.255753	4.42673	0.000135884	0.000736624	4.87934	5.13688
Enpp4	0.321348	4.4229	0.0001373	0.000743915	4.64705	4.95412
Fn3krp	-0.563147	-4.41755	0.000139301	0.000754368	3.24993	2.69766
Atp6v1b2	0.135279	4.41724	0.000139419	0.000754615	8.63279	8.76784
Chd5	0.774648	4.41678	0.000139592	0.000755163	1.31733	2.08775
BC017643	-0.221876	-4.41567	0.00014001	0.000757035	5.72572	5.51181
Eya4	0.511534	4.41471	0.000140373	0.000758609	3.26861	3.79063
Rasa3	-0.184336	-4.41323	0.000140939	0.000761272	7.18329	6.99647
Sec24a	0.272932	4.41206	0.000141382	0.000762932	5.21142	5.48897
Nlrc5	0.285068	4.41204	0.000141391	0.000762932	5.09564	5.38665
Cxcr4	-0.221205	-4.41121	0.000141708	0.000764245	6.02899	5.80829
Rp2h	-0.312559	-4.4095	0.000142367	0.000767408	5.02933	4.71066
Gm4262	0.966769	4.40905	0.000142538	0.000767935	0.668816	1.67939
Rbpms2	0.680741	4.4083	0.000142828	0.0007691	1.87469	2.58446
D930015E06Rik	-0.202469	-4.40675	0.000143427	0.000771931	5.93804	5.73398
Dvl1	0.253837	4.40628	0.000143609	0.000772499	5.71246	5.97365
Ccdc115	-0.177511	-4.4061	0.00014368	0.000772499	6.95497	6.77357
Tep1	-0.234377	-4.4028	0.000144969	0.00077903	6.41327	6.17451
Dhx40	-0.243706	-4.40174	0.000145384	0.000780862	5.53681	5.30027
Nono	-0.131802	-4.39971	0.000146182	0.000784748	8.97377	8.84143
Ap3s1	0.232598	4.39934	0.000146331	0.000785143	6.63054	6.86746
Arfrp1	0.235945	4.39829	0.000146744	0.000786702	5.41748	5.64967
Rangrf	-0.39537	-4.39823	0.000146771	0.000786702	4.42601	4.02674
Gpx1	-0.188197	-4.39667	0.000147391	0.000789621	8.32271	8.13295
Parp1	-0.1456	-4.39504	0.000148039	0.000792687	9.39764	9.25142
Hist1h1d	0.750794	4.39276	0.000148954	0.000797181	2.78387	3.52483
Amdhd2	0.2988	4.3918	0.000149341	0.000798845	4.998	5.31441
Mink1	0.215954	4.38877	0.000150569	0.000805005	6.59524	6.81551
Parn	-0.223296	-4.38806	0.000150861	0.000806154	5.31782	5.09884
Rad18	0.215193	4.38441	0.000152354	0.00081372	6.12441	6.33967
Stat5a	-0.357968	-4.38387	0.000152579	0.000814506	4.2757	3.92293
Vps9d1	-0.425477	-4.38172	0.000153466	0.000818823	3.85495	3.44607
Zhx2	0.588055	4.38111	0.000153721	0.000819767	2.38747	3.02187
Map4k5	0.241931	4.38035	0.000154034	0.000821018	5.50073	5.7366
Sec24d	0.170398	4.37963	0.000154336	0.00082221	6.39763	6.56811
Sema3c	0.482924	4.37783	0.000155089	0.00082542	2.39049	2.87573
Stom	0.190177	4.37781	0.000155096	0.00082542	6.64034	6.82794
Rere	-0.246213	-4.37537	0.000156121	0.000830456	6.64205	6.39074
Tmem173	-0.229728	-4.37379	0.00015679	0.000833592	6.36738	6.12763
Chek2	-0.324988	-4.37317	0.000157054	0.000834572	4.21897	3.90046
Xist	0.296957	4.37281	0.000157203	0.000834944	9.92363	10.2278
C920025E04Rik	0.672709	4.37199	0.000157556	0.000836395	1.86305	2.51813
Prr13	0.267855	4.37025	0.000158296	0.000839895	6.22987	6.49393
Atp2a3	0.203391	4.36869	0.000158966	0.000843025	6.05847	6.25962
Nlrp1a	-0.469262	-4.36763	0.000159421	0.000845013	3.64179	3.19222
4930486L24Rik	-0.887142	-4.36502	0.000160548	0.000850555	NA	NA
Man1a	0.279713	4.36401	0.000160987	0.00085245	5.16518	5.45117
Dyrk3	-0.330788	-4.36024	0.000162633	0.000860732	4.42236	4.10029
Asf1a	-0.257337	-4.35691	0.000164101	0.000868067	4.97452	4.71046
Casp8ap2	-0.280872	-4.35496	0.000164969	0.000872216	6.06717	5.79883
Dcaf4	-0.259066	-4.35202	0.000166285	0.00087854	4.83019	4.57711
Itga6	-0.300034	-4.35191	0.000166332	0.00087854	5.37071	5.08053
Hoxa1	-0.423361	-4.35094	0.000166772	0.000880419	3.841	3.41142
Fbrs	0.264203	4.34825	0.000167987	0.000886388	5.97033	6.2378
Cdk19	-0.276477	-4.34399	0.000169928	0.00089618	5.18243	4.89745
Ddx23	-0.164886	-4.34373	0.000170051	0.000896374	7.88194	7.71639
Nt5e	-0.762921	-4.33953	0.000171987	0.000906125	2.0543	1.28296
Fam53b	-0.292351	-4.33651	0.000173394	0.000913082	4.7058	4.40557
Hdgf	-0.111196	-4.33535	0.000173941	0.000914796	9.92297	9.81202
Atp6v1f	0.188015	4.33532	0.000173954	0.000914796	6.63459	6.81606
Nup210l	-0.707693	-4.33526	0.000173981	0.000914796	2.80011	2.08789
Ifi203	0.317285	4.33408	0.000174536	0.000917255	6.63227	6.94921
Dtd1	-0.361097	-4.33149	0.00017576	0.000923224	4.85674	4.47615
Ppp2r4	-0.174185	-4.32904	0.000176926	0.000928883	7.30709	7.13197
[truncated: 8,496 more rows]

## Sheet: results_4h
genes	logFC	t	P.Value	adj.P.Val	control_avg_exp	BG_avg_exp
Il1rn	3.4809	50.8	7.72854e-29	8.1111e-25	5.1339	8.61589
Mmp12	1.76762	44.8958	2.25916e-27	1.18549e-23	7.18822	8.95588
Srxn1	1.42089	40.8699	2.92072e-26	9.96305e-23	7.19546	8.61601
Clec4e	1.72962	40.4775	3.79726e-26	9.96305e-23	7.12617	8.85597
Slc2a1	1.54476	37.2971	3.50455e-25	7.35604e-22	6.52469	8.06963
Il7r	1.78072	35.4534	1.38395e-24	2.42077e-21	6.47229	8.25368
Bhlhe40	1.82178	34.1112	3.92983e-24	5.89193e-21	5.8964	7.71809
Irg1	2.82687	33.7771	5.12713e-24	6.72615e-21	5.25619	8.08605
Mdm2	1.32032	32.808	1.12482e-23	1.31167e-20	6.65549	7.9761
Fam46c	2.31909	31.0696	4.87424e-23	5.11552e-20	4.08949	6.40831
Plk2	1.74761	30.5433	7.71522e-23	7.36102e-20	6.88286	8.63089
Slc7a11	2.39774	29.7273	1.59641e-22	1.39619e-19	4.75433	7.15099
Dok7	2.93387	29.5749	1.83236e-22	1.47928e-19	3.58629	6.52171
Hmox1	1.66329	29.024	3.03332e-22	2.27391e-19	9.52452	11.1863
Ppap2b	1.99979	28.4537	5.15999e-22	3.61028e-19	4.43145	6.43207
Plxna1	1.26288	27.6135	1.14982e-21	7.54208e-19	7.3789	8.64144
Sqstm1	1.07248	27.4151	1.39389e-21	8.60523e-19	9.01453	10.0868
Rin2	-1.24314	-27.1547	1.79816e-21	1.04843e-18	7.44496	6.20207
Nckap5l	1.2807	26.469	3.55505e-21	1.9637e-18	7.13536	8.4159
Tnfaip3	1.64886	25.7582	7.33345e-21	3.84823e-18	4.65139	6.2995
Hgsnat	1.22547	25.6815	7.93784e-21	3.96703e-18	6.92888	8.15395
Wfs1	1.60055	25.5866	8.75803e-21	4.17798e-18	4.9226	6.52248
Lhfpl2	0.950582	25.1057	1.44902e-20	6.61192e-18	8.33247	9.28285
Tjp2	1.05797	24.9083	1.78638e-20	7.8117e-18	7.09795	8.15625
Eps8	1.47889	24.2734	3.53841e-20	1.48543e-17	5.06468	6.54322
Fnip2	1.07467	24.2337	3.69494e-20	1.49148e-17	7.96656	9.04129
Ifrd1	0.77031	24.0684	4.42742e-20	1.72095e-17	8.68886	9.45949
Plau	1.30146	24.004	4.75215e-20	1.76576e-17	6.0241	7.32497
Csf1	1.56759	23.9776	4.89256e-20	1.76576e-17	5.94734	7.5158
Igf2bp2	1.38697	23.9493	5.04742e-20	1.76576e-17	5.35599	6.74365
Procr	1.33661	23.7736	6.13062e-20	2.05598e-17	5.40646	6.74296
Ccl3	1.27215	23.7535	6.26884e-20	2.05598e-17	7.06647	8.33894
Mmp13	2.04617	23.5725	7.67124e-20	2.43969e-17	3.70829	5.75536
Ctsk	0.909741	23.4401	8.89923e-20	2.74698e-17	11.0997	12.01
Insig1	0.997721	23.3641	9.6944e-20	2.90693e-17	6.8122	7.80914
Vegfa	1.96939	23.2045	1.16124e-19	3.35586e-17	4.92652	6.89758
Lrpap1	0.755656	23.168	1.21042e-19	3.35586e-17	8.68678	9.44245
Gpnmb	0.677221	23.1372	1.25359e-19	3.35586e-17	12.5994	13.2767
Dcbld2	1.55802	23.1243	1.27216e-19	3.35586e-17	4.15432	5.71245
Tgm2	1.25516	23.1195	1.27903e-19	3.35586e-17	5.34787	6.60327
Fabp4	1.46919	22.9407	1.56897e-19	4.01617e-17	8.14646	9.6165
Dnmt3a	0.918263	22.713	2.03962e-19	5.09663e-17	8.36897	9.2874
Fam129b	0.871397	22.4461	2.78232e-19	6.7908e-17	8.21588	9.0869
Rusc2	1.0608	22.296	3.31763e-19	7.91329e-17	6.02596	7.0856
Impact	1.09835	22.0102	4.65274e-19	1.08512e-16	5.64642	6.74395
Atf3	1.08941	21.9831	4.8054e-19	1.09636e-16	7.26963	8.3593
Vcl	1.00049	21.8102	5.90914e-19	1.3195e-16	6.22751	7.22752
Eaf1	0.832939	21.6388	7.26359e-19	1.58815e-16	6.71147	7.5444
Trib3	1.47238	21.5542	8.04752e-19	1.72365e-16	4.25572	5.72997
Gpr68	3.68864	21.4846	8.75708e-19	1.83811e-16	0.546237	4.2317
Cpeb4	1.63683	21.2812	1.12269e-18	2.31032e-16	5.12778	6.76432
Igfbp4	-1.02231	-21.1543	1.31235e-18	2.64868e-16	8.06983	7.04633
Saa3	1.6239	21.0638	1.46749e-18	2.86492e-16	4.56078	6.18658
Rassf8	1.39366	21.0526	1.48797e-18	2.86492e-16	6.4211	7.81509
Lat2	0.874252	21.0454	1.50139e-18	2.86492e-16	7.07057	7.94447
Rsad2	2.31206	21.0018	1.58477e-18	2.97003e-16	5.21834	7.53618
Zfp36l1	-1.44664	-20.8621	1.88571e-18	3.47203e-16	6.31846	4.87394
Tns3	0.821815	20.8246	1.97618e-18	3.53306e-16	7.4135	8.23527
Atp13a4	2.64765	20.8206	1.98619e-18	3.53306e-16	2.97265	5.62185
Cxcl2	2.56326	20.7094	2.2831e-18	3.99352e-16	2.87342	5.43435
Gadd45b	1.48071	20.5645	2.74067e-18	4.71529e-16	5.14673	6.62522
Ugcg	1.12731	20.5106	2.93403e-18	4.96656e-16	5.51722	6.64457
Rgl1	0.807765	20.4935	2.99846e-18	4.99505e-16	6.77636	7.5848
Hk3	0.75203	20.3801	3.4636e-18	5.67976e-16	7.78877	8.54099
Lilrb4	0.74565	20.2295	4.19911e-18	6.72468e-16	8.63819	9.38433
Ccl4	1.36524	20.224	4.22896e-18	6.72468e-16	4.9438	6.30885
Fmnl1	-1.13765	-20.2047	4.33489e-18	6.72629e-16	6.87575	5.73897
Lrp12	0.88531	20.2005	4.35815e-18	6.72629e-16	7.22683	8.11163
Cd274	1.58685	20.1022	4.94581e-18	7.52265e-16	4.15114	5.73858
Pald1	-1.05019	-20.0549	5.25739e-18	7.88233e-16	6.15342	5.102
4930444A02Rik	1.56394	19.7532	7.78474e-18	1.15072e-15	NA	NA
Tes	0.840958	19.7043	8.30102e-18	1.20999e-15	6.6234	7.46423
Txnrd1	0.663821	19.6028	9.4865e-18	1.36385e-15	8.69737	9.36077
Flnb	1.00315	19.5892	9.65842e-18	1.3698e-15	7.12478	8.12725
Hmgcr	0.805887	19.463	1.14127e-17	1.59241e-15	7.15215	7.95754
Litaf	0.807335	19.4552	1.15315e-17	1.59241e-15	8.33501	9.14229
Mthfd2	0.650768	19.3557	1.31629e-17	1.79409e-15	7.92966	8.58093
Dusp4	1.03771	19.2883	1.44031e-17	1.93795e-15	5.98764	7.02466
Abcc5	0.819436	19.2327	1.55159e-17	2.06126e-15	6.90906	7.7278
Tpm1	0.790863	19.178	1.66976e-17	2.19052e-15	6.68767	7.47925
Pik3r5	0.733814	19.144	1.74791e-17	2.26474e-15	7.19877	7.93244
Cdkn1a	1.287	19.0981	1.85948e-17	2.37991e-15	4.70645	5.99516
Daam1	1.09401	18.9591	2.24427e-17	2.83779e-15	5.64194	6.73785
Ndrg1	1.52754	18.8285	2.68095e-17	3.3137e-15	4.59983	6.13207
Akap2	2.11758	18.8277	2.6838e-17	3.3137e-15	2.75027	4.86955
Gas2l3	0.938092	18.8039	2.7726e-17	3.38354e-15	6.58898	7.52756
Abca9	-1.06777	-18.7775	2.8743e-17	3.46733e-15	6.86252	5.79834
Tgfbi	-1.05943	-18.7657	2.92111e-17	3.48375e-15	8.31822	7.25758
Nedd4l	1.00495	18.7532	2.97163e-17	3.48916e-15	5.40349	6.40928
Slc15a3	0.925514	18.7482	2.99214e-17	3.48916e-15	8.00408	8.9299
Colec12	0.632556	18.7273	3.07903e-17	3.55103e-15	8.84614	9.47907
Bhlhe41	1.04074	18.6647	3.35536e-17	3.82766e-15	5.9401	6.98012
Ddit3	1.46672	18.6281	3.52883e-17	3.98226e-15	4.71131	6.17787
Slc6a8	1.40877	18.6125	3.60545e-17	4.02545e-15	4.54311	5.94937
Gp49a	0.762243	18.6022	3.65749e-17	4.04056e-15	7.88481	8.64796
Zfand5	0.800174	18.4974	4.22765e-17	4.62179e-15	6.80669	7.60662
Ccny	0.71715	18.4511	4.5085e-17	4.87801e-15	7.51764	8.23507
Aars	0.665412	18.365	5.08197e-17	5.44237e-15	7.68037	8.34553
S1pr1	-1.10743	-18.2908	5.63745e-17	5.97627e-15	6.31352	5.20309
Sc4mol	0.90715	18.2583	5.89978e-17	6.19182e-15	6.36015	7.2675
Ctsb	0.48466	18.1891	6.50179e-17	6.71768e-15	11.3523	11.8369
Cyp51	0.692206	18.1862	6.52886e-17	6.71768e-15	6.66977	7.36128
Galnt6	0.7318	18.1135	7.23285e-17	7.36978e-15	7.24042	7.97247
Arrb2	-0.76944	-18.0765	7.62033e-17	7.68994e-15	7.89897	7.12843
Atp6v1c1	0.589338	18.0452	7.96576e-17	7.96197e-15	8.46988	9.05909
Tmem189	0.604169	18.0106	8.36608e-17	8.28321e-15	8.52512	9.12921
Ctnnb1	0.548396	17.9963	8.53777e-17	8.37419e-15	10.05	10.5983
Pmp22	0.718674	17.8671	1.02612e-16	9.97142e-15	7.82493	8.54343
Tnfaip2	0.712304	17.8175	1.10153e-16	1.0606e-14	7.96806	8.67984
Slc30a1	0.972619	17.7882	1.14879e-16	1.09605e-14	5.16515	6.13759
Hmha1	-0.807563	-17.7477	1.21754e-16	1.15118e-14	7.82462	7.01569
Maml2	-1.6463	-17.6535	1.39431e-16	1.30654e-14	4.75626	3.11199
Ralgds	1.20163	17.5683	1.57683e-16	1.4645e-14	4.09537	5.29654
Ifit1	1.54738	17.4103	1.98413e-16	1.82662e-14	3.96112	5.51367
Stx3	0.851262	17.3542	2.15354e-16	1.96534e-14	6.21276	7.06387
Atf4	0.601176	17.3082	2.30379e-16	2.08433e-14	9.20432	9.80575
Flrt2	1.06219	17.2563	2.48606e-16	2.23002e-14	5.65169	6.71429
Rab15	1.14438	17.2445	2.52985e-16	2.25007e-14	5.33187	6.47503
Ccrl2	2.22368	17.1983	2.70776e-16	2.37766e-14	1.97065	4.19362
Neurl3	-1.0639	-17.1956	2.71862e-16	2.37766e-14	6.69163	5.62568
Esd	0.711266	17.1781	2.78968e-16	2.41964e-14	7.88015	8.59141
Dab2	-0.640867	-17.1447	2.93072e-16	2.52114e-14	9.00717	8.36625
Rnf149	0.533234	17.1296	2.9968e-16	2.55703e-14	8.16396	8.69745
Rab3il1	-1.35695	-17.1175	3.05114e-16	2.5824e-14	6.37934	5.02079
2310044G17Rik	0.82041	17.0965	3.1473e-16	2.64247e-14	NA	NA
Asns	0.686281	17.056	3.34213e-16	2.78378e-14	7.10593	7.79288
Cflar	0.777197	16.9878	3.69889e-16	3.05668e-14	6.47583	7.25374
Gpr137b-ps	0.953869	16.9819	3.7317e-16	3.0597e-14	NA	NA
Cd300lb	0.674371	16.9225	4.07761e-16	3.30667e-14	6.41704	7.09231
Mcoln2	0.77855	16.9195	4.09592e-16	3.30667e-14	6.5025	7.28016
Ccdc88a	1.20985	16.8955	4.24549e-16	3.40125e-14	6.05289	7.26348
Malt1	0.858544	16.8449	4.57982e-16	3.6413e-14	5.57404	6.43221
Zdhhc18	1.26299	16.8266	4.70739e-16	3.6716e-14	4.02112	5.28279
Mef2c	-1.19165	-16.8257	4.71411e-16	3.6716e-14	6.28903	5.0969
Gpr137b	1.08539	16.8244	4.72288e-16	3.6716e-14	5.32992	6.41406
Rassf2	-1.17497	-16.8072	4.84655e-16	3.74004e-14	6.57838	5.40367
Acsl1	0.758856	16.7409	5.35527e-16	4.10245e-14	6.98566	7.74489
Hilpda	1.60545	16.656	6.08875e-16	4.63054e-14	4.6834	6.28636
Lgals3	0.622693	16.6263	6.36828e-16	4.80828e-14	10.4658	11.0883
Pard6b	1.33949	16.6128	6.50007e-16	4.87273e-14	3.45718	4.79742
Sod2	0.591758	16.5716	6.92063e-16	5.15121e-14	7.78027	8.37167
Atg12	0.787101	16.5574	7.07166e-16	5.22655e-14	5.71002	6.49732
Filip1l	-1.36749	-16.4529	8.29365e-16	6.08685e-14	5.59862	4.23133
Sesn2	1.38617	16.4044	8.93316e-16	6.51066e-14	4.15426	5.53921
Inpp5d	-0.631509	-16.2881	1.06816e-15	7.66705e-14	8.21392	7.58171
Dusp6	-1.14151	-16.2865	1.07079e-15	7.66705e-14	6.37859	5.24021
Plekho1	0.686875	16.2846	1.0739e-15	7.66705e-14	7.82026	8.5072
Bcor	-1.06855	-16.2722	1.09469e-15	7.76268e-14	5.59097	4.52287
Abcd2	-1.43346	-16.2422	1.14661e-15	8.07632e-14	5.38966	3.9553
Spp1	1.0131	16.1925	1.23824e-15	8.66352e-14	11.075	12.0893
Osgin2	1.26633	16.1688	1.28467e-15	8.92891e-14	4.57187	5.84152
Ampd3	1.06295	16.1617	1.29891e-15	8.96847e-14	5.01113	6.07107
Ldlr	0.748325	16.1365	1.35076e-15	9.26552e-14	6.17695	6.92449
Nat6	1.2391	16.1198	1.38631e-15	9.41024e-14	4.15899	5.39469
Pdgfb	0.999781	16.1182	1.38979e-15	9.41024e-14	4.83597	5.83433
4632428N05Rik	-1.23543	-16.0942	1.44267e-15	9.70568e-14	NA	NA
Irgm1	1.2307	16.0703	1.49733e-15	1.00092e-13	5.27308	6.50897
Mafb	-1.15901	-16.0498	1.54608e-15	1.02697e-13	7.80581	6.64609
Gdf15	2.01554	16.0443	1.55925e-15	1.0292e-13	4.04929	6.06335
Sema4a	-0.897149	-16.0353	1.58154e-15	1.03739e-13	6.71648	5.81991
Arl8b	0.507041	15.8414	2.144e-15	1.39759e-13	8.64201	9.14946
Clcn7	0.692236	15.7605	2.43648e-15	1.57845e-13	6.36381	7.05535
AU022793	0.731684	15.7514	2.47177e-15	1.5914e-13	6.3902	7.12289
Alcam	0.787542	15.7476	2.4868e-15	1.5914e-13	6.58675	7.37471
Tpm4	0.581372	15.7236	2.58337e-15	1.64318e-13	7.38829	7.97044
Chst11	1.1927	15.7079	2.64868e-15	1.67457e-13	4.34206	5.53376
Fam198b	1.2337	15.6515	2.89714e-15	1.82069e-13	3.86274	5.09614
Src	1.59009	15.5111	3.62592e-15	2.26512e-13	3.7019	5.29008
1810013L24Rik	0.785178	15.4869	3.76962e-15	2.34095e-13	NA	NA
Rilpl2	0.815763	15.4686	3.8825e-15	2.39687e-13	6.15076	6.96514
Gfpt1	0.734394	15.4393	4.06966e-15	2.49773e-13	6.8875	7.62267
Tlr8	-2.08451	-15.3715	4.53972e-15	2.77002e-13	4.86801	2.78155
Ercc6	0.830509	15.3504	4.69768e-15	2.84984e-13	6.23453	7.06509
Sema4d	0.757898	15.3368	4.80215e-15	2.89647e-13	6.6858	7.44312
Ptgir	0.645366	15.2567	5.46849e-15	3.27953e-13	6.35371	6.99904
Pla2g5	0.834224	15.2025	5.97288e-15	3.56167e-13	4.90385	5.73822
Stx11	2.07519	15.1947	6.04939e-15	3.58691e-13	2.54152	4.61573
Cmpk2	1.65769	15.1173	6.86557e-15	4.04799e-13	3.56008	5.22156
3110043O21Rik	0.859925	15.1021	7.03832e-15	4.12666e-13	NA	NA
Atp6v1h	0.558258	15.0674	7.45127e-15	4.34451e-13	7.50425	8.06328
Sars	0.504807	15.0433	7.75123e-15	4.49026e-13	8.34536	8.85004
C3	0.745367	15.0405	7.78683e-15	4.49026e-13	6.88549	7.63101
Tnfrsf26	0.98581	15.0214	8.03648e-15	4.6089e-13	5.25	6.23872
Cpt1a	-1.13904	-14.9206	9.49012e-15	5.41298e-13	6.37254	5.23015
Ccl2	0.65403	14.9077	9.69466e-15	5.49636e-13	7.17092	7.82509
Lrp5	-0.753218	-14.9041	9.75381e-15	5.49636e-13	6.25147	5.49832
Ptpn6	-0.497682	-14.9016	9.79341e-15	5.49636e-13	8.46528	7.96762
Tor3a	0.75578	14.8463	1.07343e-14	5.99235e-13	6.07431	6.83128
Ptgr1	0.716334	14.7279	1.30768e-14	7.26143e-13	5.75858	6.4735
Wsb2	0.625712	14.5965	1.63002e-14	9.00374e-13	6.98481	7.61039
Zfand2a	0.67264	14.5884	1.65234e-14	9.05251e-13	6.22967	6.90422
Slc11a2	0.710213	14.5871	1.65611e-14	9.05251e-13	6.16964	6.87998
Atp6v0d2	2.53889	14.5765	1.686e-14	9.16815e-13	0.945987	3.48361
Id3	-1.15752	-14.5371	1.80175e-14	9.7471e-13	6.64254	5.48145
B4galt5	0.599196	14.5292	1.826e-14	9.82763e-13	7.10052	7.69906
Mfge8	0.574841	14.5053	1.90138e-14	1.01556e-12	7.95606	8.53071
E2f8	-0.686385	-14.5037	1.90629e-14	1.01556e-12	6.53126	5.84406
Id2	0.623487	14.4939	1.9382e-14	1.02734e-12	7.37607	7.99971
Csrnp1	1.48182	14.4529	2.07757e-14	1.09568e-12	2.90954	4.39069
Tec	0.673679	14.4468	2.09934e-14	1.10163e-12	6.65423	7.32899
Ralgapa2	0.733247	14.3959	2.28884e-14	1.19509e-12	6.60246	7.33716
Rgs1	1.50686	14.3726	2.38163e-14	1.23308e-12	5.48151	6.98814
Pdgfa	1.64851	14.3717	2.38509e-14	1.23308e-12	3.62297	5.27595
Lamc2	2.60059	14.358	2.44167e-14	1.25614e-12	0.808731	3.41219
Fgd2	-1.115	-14.3168	2.61961e-14	1.34111e-12	6.1139	4.9947
Maff	1.72108	14.29	2.74226e-14	1.39709e-12	2.40769	4.12476
Tecpr1	0.888025	14.2377	2.99931e-14	1.52067e-12	6.37472	7.26204
Fam20c	0.856146	14.2295	3.0421e-14	1.53494e-12	6.3833	7.23893
Zfp395	-1.44064	-14.1846	3.28585e-14	1.64986e-12	4.56369	3.12181
Prdx1	0.479574	14.1819	3.3013e-14	1.64986e-12	10.0038	10.4835
Bcl2l1	0.926133	14.1486	3.49656e-14	1.73916e-12	5.23092	6.1567
Chac1	2.17906	14.1413	3.5407e-14	1.75281e-12	1.67033	3.84705
St3gal1	0.629313	14.1215	3.66346e-14	1.80507e-12	6.13549	6.76478
Neat1	0.803357	14.1145	3.70807e-14	1.81851e-12	9.00163	9.80511
Ppard	1.33584	14.0669	4.02692e-14	1.95711e-12	3.93887	5.27376
Bmf	-2.26055	-14.0667	4.02797e-14	1.95711e-12	3.8249	1.55883
Riok3	0.591015	14.0262	4.32102e-14	2.0761e-12	6.72201	7.31347
Rps6ka2	1.79006	14.0253	4.32766e-14	2.0761e-12	3.00392	4.79097
Pik3cb	0.689873	14.0247	4.33222e-14	2.0761e-12	6.1718	6.86266
Tnn	1.25453	13.9969	4.54702e-14	2.16914e-12	3.41431	4.66906
Bnip3	1.16815	13.9914	4.59003e-14	2.17975e-12	4.7846	5.95695
Ubtf	-0.490765	-13.9741	4.73035e-14	2.2299e-12	8.26961	7.77811
Zfp462	0.959238	13.9732	4.73814e-14	2.2299e-12	5.15822	6.11902
Dtx4	0.56958	13.9442	4.98395e-14	2.33512e-12	7.5448	8.11358
Evi2b	-0.614097	-13.8196	6.1976e-14	2.89084e-12	6.84548	6.23291
Tmem132a	0.70056	13.8053	6.35547e-14	2.95136e-12	5.85613	6.5557
Sesn1	-0.938929	-13.8024	6.38779e-14	2.9533e-12	5.78168	4.84239
Rcsd1	-1.11055	-13.7826	6.61396e-14	3.04445e-12	5.17731	4.06464
1300002K09Rik	1.14787	13.7499	7.00565e-14	3.21067e-12	NA	NA
Pkdcc	2.07832	13.7359	7.18118e-14	3.26792e-12	1.30031	3.37512
Irak2	0.683524	13.735	7.19286e-14	3.26792e-12	5.7199	6.40434
Plxnb2	-0.480532	-13.7254	7.31584e-14	3.30947e-12	9.08052	8.59971
Scd2	1.17388	13.6882	7.81287e-14	3.51915e-12	8.88552	10.0612
Tnip1	0.548032	13.6458	8.42093e-14	3.76411e-12	6.46808	7.01588
Bmpr1a	0.651109	13.6444	8.44209e-14	3.76411e-12	6.67548	7.32715
Map3k5	-1.10097	-13.6429	8.46432e-14	3.76411e-12	4.78494	3.68899
Dock8	-0.591963	-13.6241	8.75166e-14	3.87547e-12	8.18582	7.59374
Serinc3	-0.576041	-13.5879	9.3336e-14	4.11581e-12	10.3169	9.74053
Irf5	-0.782252	-13.5837	9.40259e-14	4.12888e-12	6.7404	5.95857
Mreg	0.830915	13.5684	9.66207e-14	4.22514e-12	4.66474	5.49482
Ifit2	1.2725	13.564	9.73781e-14	4.22933e-12	4.54368	5.82185
Ppp1r15a	0.798026	13.5632	9.75223e-14	4.22933e-12	5.12109	5.92043
Hk2	0.531533	13.535	1.02546e-13	4.42889e-12	7.81707	8.34897
Vat1	0.617103	13.5131	1.06636e-13	4.58668e-12	7.78716	8.40412
Rhoc	0.667646	13.5051	1.0816e-13	4.6332e-12	6.42601	7.0939
Camk2d	0.628435	13.5027	1.08627e-13	4.6343e-12	6.1831	6.81154
Casp4	1.02034	13.4814	1.12857e-13	4.79529e-12	4.31108	5.33456
Pcyt1a	0.778535	13.4416	1.21184e-13	5.12833e-12	6.13017	6.90831
Ogfrl1	-0.734167	-13.4318	1.23338e-13	5.19852e-12	5.84364	5.11116
Glul	-0.534394	-13.3174	1.51521e-13	6.36084e-12	7.78309	7.24805
Mtus1	-1.28095	-13.2735	1.64031e-13	6.8586e-12	5.08994	3.81129
Tbc1d9	0.985605	13.2712	1.64714e-13	6.85984e-12	4.24168	5.22873
Cars	0.598039	13.2223	1.79972e-13	7.46565e-12	6.43481	7.0344
Mcl1	0.437679	13.2154	1.82237e-13	7.52985e-12	8.95464	9.3929
Spryd7	0.85028	13.1465	2.06579e-13	8.50213e-12	5.33893	6.18869
Rassf4	-0.452844	-13.1227	2.15741e-13	8.84454e-12	8.23246	7.78041
Azin1	0.440666	13.1169	2.18015e-13	8.903e-12	8.57868	9.01938
Arhgef10l	-0.596564	-13.0631	2.40583e-13	9.78652e-12	6.6585	6.06045
Fdft1	0.673234	13.0326	2.54387e-13	1.03081e-11	5.93613	6.60881
H2-K1	0.516574	13.0259	2.57518e-13	1.03948e-11	NA	NA
Arhgap10	0.486503	12.9974	2.71373e-13	1.09121e-11	6.79234	7.27847
Csk	-0.56587	-12.9613	2.90009e-13	1.1617e-11	7.03009	6.46377
C1qa	-0.935372	-12.9039	3.22375e-13	1.28643e-11	7.60729	6.66853
Dtl	-0.586787	-12.8903	3.30582e-13	1.31419e-11	6.84047	6.25198
P2ry6	-1.7507	-12.814	3.8077e-13	1.50799e-11	4.30753	2.55307
Agpat4	0.922074	12.7904	3.97812e-13	1.56956e-11	4.73718	5.65748
B2m	0.580672	12.7766	4.08186e-13	1.60446e-11	8.91832	9.4994
Fam63a	0.618491	12.7699	4.13306e-13	1.61852e-11	6.60384	7.22274
Nfatc2	-0.855233	-12.7602	4.20845e-13	1.64192e-11	5.77297	4.917
Nars	0.416819	12.7411	4.36113e-13	1.69437e-11	9.11842	9.53577
Rhou	2.0131	12.7393	4.37517e-13	1.69437e-11	2.14719	4.16565
Anxa4	0.535746	12.7351	4.40965e-13	1.70144e-11	7.26445	7.80095
Myo1e	0.487691	12.7284	4.46581e-13	1.71098e-11	7.63468	8.12209
Dpp7	0.680224	12.7282	4.46697e-13	1.71098e-11	6.2885	6.96695
Ptgs1	-0.920566	-12.7108	4.61411e-13	1.76091e-11	7.28381	6.36191
Ccnd2	-2.75935	-12.7082	4.63732e-13	1.76336e-11	2.83436	0.0746798
Cblb	0.968119	12.6776	4.90997e-13	1.8603e-11	3.9307	4.90039
Cd28	0.582007	12.6682	4.99741e-13	1.88661e-11	6.97489	7.5574
Cog3	0.62519	12.6543	5.12859e-13	1.9292e-11	5.79644	6.4214
Psmd8	0.527809	12.6314	5.35361e-13	2.00665e-11	8.38819	8.91594
Psap	0.40949	12.5806	5.88941e-13	2.19866e-11	10.4517	10.861
Ly75	1.77689	12.579	5.90779e-13	2.19866e-11	2.1601	3.93562
Pik3cd	-0.599429	-12.5608	6.1133e-13	2.26259e-11	6.58574	5.98592
Tubb6	0.448138	12.56	6.12269e-13	2.26259e-11	7.79634	8.24422
Ccl9	0.470683	12.5529	6.20579e-13	2.28526e-11	7.38446	7.85434
Hivep2	1.24401	12.5494	6.24637e-13	2.29216e-11	3.62156	4.86871
Cd9	0.417783	12.5354	6.41319e-13	2.34517e-11	8.66443	9.08228
Nampt	0.494023	12.5274	6.5105e-13	2.37249e-11	8.72288	9.21792
Gripap1	0.48145	12.5126	6.69479e-13	2.4312e-11	7.04277	7.5239
Clec4d	0.59225	12.4916	6.96665e-13	2.5212e-11	8.15969	8.75203
Nfam1	-1.09568	-12.4827	7.08531e-13	2.55534e-11	5.04924	3.95294
Tnfrsf12a	1.05019	12.4808	7.10967e-13	2.55534e-11	4.25811	5.30675
Elac2	0.555794	12.4778	7.15071e-13	2.56132e-11	6.48137	7.03628
Itga4	-0.542384	-12.4543	7.47639e-13	2.66887e-11	7.88705	7.34516
Ccnd1	-0.466898	-12.4193	7.98876e-13	2.8421e-11	7.34065	6.87378
Ppp1r18	-0.522252	-12.3961	8.34872e-13	2.96013e-11	7.20275	6.67975
Cpe	0.959638	12.351	9.09699e-13	3.21458e-11	4.5256	5.48492
Parp14	0.826416	12.3483	9.1451e-13	3.22073e-11	6.28648	7.11496
Tiparp	0.922018	12.324	9.57883e-13	3.3622e-11	4.33698	5.25964
Slfn2	0.786322	12.3119	9.8026e-13	3.42928e-11	6.80726	7.59554
Fes	-0.538458	-12.305	9.93166e-13	3.46288e-11	7.19306	6.65323
Sgms2	1.2459	12.2681	1.06595e-12	3.70435e-11	3.64829	4.89659
Tapbp	0.52357	12.2335	1.13892e-12	3.94487e-11	6.56094	7.08457
Fam105a	-0.654856	-12.1896	1.23922e-12	4.27815e-11	6.45017	5.79391
Ninj1	0.677288	12.1724	1.28097e-12	4.40781e-11	7.0759	7.75234
Zfp385a	-0.77398	-12.1686	1.29036e-12	4.42558e-11	6.39093	5.61585
Ipcef1	-2.42147	-12.148	1.34249e-12	4.5894e-11	3.03345	0.61091
Tm4sf19	2.19108	12.1395	1.36474e-12	4.65032e-11	1.48504	3.67093
Fabp5	0.608809	12.1364	1.37297e-12	4.66319e-11	9.81948	10.4288
Hax1	0.578343	12.1271	1.39776e-12	4.73208e-11	7.2733	7.85218
Bin2	-0.609196	-12.1129	1.43671e-12	4.84831e-11	7.08679	6.47852
Anxa5	0.519885	12.0864	1.51223e-12	5.08682e-11	7.77475	8.29534
Lgals8	0.526096	12.0843	1.5183e-12	5.09092e-11	6.31959	6.84623
Nbeal2	-0.817277	-12.0462	1.63486e-12	5.4643e-11	5.94384	5.12294
Sh3bp5	-0.735845	-12.0332	1.67638e-12	5.58526e-11	5.98927	5.25236
Trio	0.576479	11.9846	1.84258e-12	6.1196e-11	7.41061	7.98699
Atp6v1d	0.593477	11.9726	1.88623e-12	6.2448e-11	7.42448	8.01826
F5	-0.714251	-11.9689	1.89984e-12	6.27006e-11	6.13349	5.4208
Ets2	0.524384	11.9438	1.99516e-12	6.564e-11	6.20401	6.72848
Gde1	0.767298	11.9263	2.06422e-12	6.76998e-11	5.64579	6.41202
Eno2	1.42302	11.9157	2.10753e-12	6.8905e-11	2.87389	4.29559
Lrrfip2	0.74031	11.9121	2.12236e-12	6.91745e-11	6.21216	6.95178
Tax1bp1	0.517887	11.8677	2.31495e-12	7.52181e-11	8.65777	9.17649
Adrbk1	-0.44467	-11.8038	2.62474e-12	8.48149e-11	7.95938	7.5137
Zfp710	-0.624821	-11.8034	2.62647e-12	8.48149e-11	6.47485	5.85047
Dhrs9	0.797357	11.7946	2.67257e-12	8.58021e-11	5.2631	6.06172
Oas3	1.01303	11.7944	2.67339e-12	8.58021e-11	6.02886	7.0443
Ctsd	0.364228	11.7806	2.74737e-12	8.79074e-11	11.4391	11.8031
Tnfrsf1b	0.432391	11.7514	2.90971e-12	9.2819e-11	7.13531	7.56729
Chd5	2.11976	11.7477	2.93134e-12	9.32255e-11	1.31	3.43092
Kank2	-0.951853	-11.7392	2.98114e-12	9.45228e-11	4.67059	3.71563
Mapk14	-0.475062	-11.7238	3.07315e-12	9.71466e-11	6.67849	6.2039
Oasl2	1.1263	11.7201	3.09537e-12	9.75553e-11	5.74848	6.87909
Ero1l	0.750441	11.7147	3.12881e-12	9.8314e-11	5.3335	6.08781
Vim	0.340403	11.6973	3.23803e-12	1.01442e-10	9.80706	10.1475
Wdr91	0.51379	11.6916	3.27489e-12	1.02292e-10	6.85209	7.36566
Fuca2	0.463084	11.6702	3.41666e-12	1.06403e-10	6.71479	7.17817
Cybb	0.396194	11.6633	3.46423e-12	1.07565e-10	9.59328	9.99005
Tank	0.603147	11.6614	3.47707e-12	1.07646e-10	6.31633	6.91984
Cd82	0.608379	11.6557	3.51646e-12	1.08545e-10	5.80619	6.41379
Cd109	2.39333	11.6516	3.54542e-12	1.09118e-10	0.918274	3.31147
Slc25a44	0.472677	11.6496	3.55944e-12	1.09229e-10	6.4853	6.95785
Apbb2	0.643351	11.6424	3.61063e-12	1.10477e-10	5.5579	6.20135
Tiam1	-0.949855	-11.6268	3.72416e-12	1.13619e-10	4.59185	3.64259
Ifi27l1	0.737808	11.6227	3.75466e-12	1.14218e-10	6.64756	7.38596
5330426P16Rik	1.1474	11.6211	3.76629e-12	1.14241e-10	NA	NA
Dusp5	1.65031	11.606	3.88181e-12	1.17405e-10	2.01369	3.66425
Il6ra	-0.927542	-11.6018	3.91408e-12	1.18041e-10	6.06692	5.13981
Frmd4b	-0.561655	-11.5938	3.97668e-12	1.19585e-10	7.1209	6.56102
Plekhn1	0.998621	11.5784	4.10104e-12	1.2293e-10	3.88819	4.88607
Gla	0.524095	11.5771	4.11134e-12	1.2293e-10	7.07493	7.5992
Itsn1	-0.537623	-11.5671	4.19442e-12	1.25058e-10	7.31268	6.77481
Cd36	0.393299	11.5639	4.22065e-12	1.25484e-10	9.6612	10.0546
Tcirg1	0.531133	11.5594	4.25867e-12	1.25914e-10	8.95458	9.48532
Tmem119	-1.29575	-11.5594	4.25911e-12	1.25914e-10	4.31772	3.01964
Rnh1	0.500693	11.5496	4.34285e-12	1.28029e-10	7.72704	8.22709
Psmb6	0.455718	11.548	4.35672e-12	1.28078e-10	8.85551	9.31101
Igsf6	0.655623	11.5405	4.42272e-12	1.29655e-10	6.10793	6.76333
Katnbl1	0.776863	11.4933	4.86071e-12	1.42098e-10	5.43289	6.20859
Sipa1	-0.6148	-11.4876	4.91685e-12	1.4334e-10	6.78342	6.16863
Wdr1	0.354365	11.4693	5.1e-12	1.48267e-10	8.81775	9.17209
Pstpip2	1.15561	11.4362	5.45023e-12	1.58012e-10	3.99858	5.15328
Tmem251	0.724152	11.425	5.57403e-12	1.61155e-10	5.25683	5.97989
Edem1	0.389948	11.3975	5.89113e-12	1.69856e-10	8.09497	8.48483
Afg3l2	0.427345	11.3922	5.95439e-12	1.71209e-10	7.33991	7.76778
Hyal1	2.42504	11.3905	5.97515e-12	1.71337e-10	1.22884	3.65971
Eya3	0.489369	11.3449	6.5517e-12	1.87357e-10	6.91038	7.39936
Spsb4	1.30355	11.3421	6.58875e-12	1.87905e-10	2.85073	4.15378
Fdps	0.597621	11.339	6.62946e-12	1.88553e-10	7.32452	7.92195
Ptpre	0.66942	11.3376	6.64781e-12	1.88564e-10	6.04446	6.71266
Map3k14	-0.882373	-11.326	6.80669e-12	1.9255e-10	4.39619	3.5122
Ppfia1	0.506433	11.3214	6.86997e-12	1.93818e-10	6.57099	7.07811
Csf2rb2	0.478393	11.3164	6.93946e-12	1.95254e-10	8.03419	8.51242
Atg13	0.548948	11.3118	7.00432e-12	1.96552e-10	6.35756	6.90553
Il17ra	-0.913288	-11.2975	7.20966e-12	2.01774e-10	4.8403	3.93346
Fnbp1l	-0.524066	-11.2885	7.34233e-12	2.04941e-10	6.87765	6.35482
Lonrf3	0.549118	11.2603	7.77536e-12	2.16394e-10	6.86746	7.417
Zswim4	1.00535	11.2591	7.79389e-12	2.16394e-10	3.49316	4.49718
Hivep3	1.14251	11.2549	7.86133e-12	2.1769e-10	3.99495	5.13529
Eif4ebp1	0.808387	11.2519	7.90813e-12	2.1841e-10	6.21205	7.02002
Ank	-0.517805	-11.2483	7.96613e-12	2.19434e-10	6.33211	5.8145
Zbtb18	0.681549	11.2391	8.11769e-12	2.22861e-10	5.58692	6.26865
Myo10	0.499456	11.2381	8.13299e-12	2.22861e-10	7.74863	8.24809
Gpr183	-1.43917	-11.2332	8.21548e-12	2.24535e-10	4.21638	2.7817
Tmem158	1.296	11.2297	8.27351e-12	2.25534e-10	4.12226	5.4186
Aoah	0.752264	11.2034	8.72903e-12	2.37335e-10	5.02154	5.77616
Zbtb21	0.582176	11.1962	8.85843e-12	2.40231e-10	5.46763	6.05008
C3ar1	-0.496561	-11.1924	8.92717e-12	2.41471e-10	7.88991	7.39365
Mkl2	0.649826	11.1847	9.06833e-12	2.44659e-10	5.4145	6.06405
Cndp2	0.464564	11.1704	9.33589e-12	2.51231e-10	7.25986	7.72475
Trim25	0.392923	11.1673	9.39613e-12	2.52206e-10	7.87602	8.2694
Fads2	0.464509	11.1573	9.58841e-12	2.5671e-10	6.98717	7.45199
Lpar6	-0.725078	-11.1415	9.90323e-12	2.64464e-10	6.03741	5.31301
Myo18b	2.11698	11.1247	1.02502e-11	2.73036e-10	0.613943	2.73046
Sqle	0.423892	11.1215	1.03173e-11	2.74127e-10	7.81632	8.23998
Hvcn1	0.548278	11.1189	1.03714e-11	2.74426e-10	5.76249	6.30893
Sdcbp	0.410159	11.1185	1.03809e-11	2.74426e-10	8.68083	9.09116
Rragc	0.520195	11.1134	1.04902e-11	2.7662e-10	6.85453	7.37424
Ifit3	1.81166	11.0955	1.08807e-11	2.86157e-10	2.76989	4.59317
2310042D19Rik	1.30376	11.0932	1.09325e-11	2.86157e-10	NA	NA
Fpgt	0.672998	11.0932	1.09337e-11	2.86157e-10	5.06888	5.74163
Nfe2l1	0.423506	11.0919	1.09613e-11	2.86165e-10	7.17139	7.59497
Ncapd2	-0.396411	-11.0824	1.11786e-11	2.91116e-10	7.66543	7.26896
Eid1	-0.549626	-11.0715	1.1431e-11	2.96951e-10	7.15803	6.60914
Glipr1	0.463797	11.0539	1.18513e-11	3.07108e-10	7.27884	7.74167
Plin3	0.47698	11.0509	1.19244e-11	3.08243e-10	6.45536	6.93184
Mfsd6	-0.824341	-11.0472	1.20147e-11	3.09815e-10	5.74769	4.92595
Cmtm3	0.449972	11.0375	1.22579e-11	3.14705e-10	6.49973	6.94913
Dot1l	0.526942	11.0372	1.22644e-11	3.14705e-10	6.91523	7.44153
Hlx	-0.915731	-11.0315	1.24096e-11	3.17655e-10	5.0969	4.17715
Ttyh2	0.621075	11.0222	1.26507e-11	3.23039e-10	5.86731	6.48873
Ctsc	-0.412465	-11.005	1.3105e-11	3.33827e-10	8.48692	8.07473
Nfkb2	0.471752	10.9925	1.34463e-11	3.41693e-10	6.4553	6.92531
Arid1a	-0.482209	-10.9801	1.37971e-11	3.49761e-10	7.70855	7.22587
Celsr1	1.98139	10.9406	1.49685e-11	3.78021e-10	1.12415	3.10497
Abhd15	-1.43007	-10.9401	1.4984e-11	3.78021e-10	3.19309	1.76727
Gpr65	-0.661197	-10.9297	1.53119e-11	3.85368e-10	6.41966	5.75737
Lmnb1	-0.387558	-10.918	1.56846e-11	3.93803e-10	7.77145	7.38356
Snx7	0.571732	10.9142	1.58107e-11	3.96022e-10	6.07835	6.6525
Adap1	-0.494804	-10.9068	1.60537e-11	3.99917e-10	6.47048	5.97592
2610507B11Rik	-0.373562	-10.9066	1.60599e-11	3.99917e-10	NA	NA
Atp6v1a	0.402907	10.906	1.60805e-11	3.99917e-10	8.90499	9.3081
Cdc6	-0.568245	-10.8987	1.63243e-11	4.05021e-10	6.13104	5.56397
Slamf8	1.30325	10.858	1.77632e-11	4.39681e-10	3.51632	4.82251
Cytip	-1.24547	-10.8453	1.82416e-11	4.5046e-10	4.68364	3.43431
Atp6v1e1	0.455959	10.8199	1.92303e-11	4.73761e-10	6.7793	7.23576
Ehd1	0.467312	10.8085	1.96925e-11	4.84011e-10	6.69655	7.16327
Traf3ip3	-0.999385	-10.7997	2.00559e-11	4.91792e-10	5.04095	4.04406
Limch1	1.76395	10.7962	2.02054e-11	4.94303e-10	1.89699	3.65817
Mbp	-0.613964	-10.7814	2.08394e-11	5.08626e-10	5.64676	5.03242
Brd3	-0.538969	-10.7793	2.09291e-11	5.09288e-10	6.03896	5.50201
Arap1	0.4601	10.7785	2.09635e-11	5.09288e-10	6.69036	7.14994
Rpa2	-0.495387	-10.7771	2.10276e-11	5.09663e-10	6.32709	5.8324
Stat3	0.551627	10.7633	2.16406e-11	5.22755e-10	6.49314	7.0441
Klhl6	-0.663764	-10.7627	2.16673e-11	5.22755e-10	6.07182	5.40928
Anpep	0.53026	10.7454	2.24656e-11	5.40773e-10	7.50156	8.0317
Zfp655	0.775671	10.7363	2.28968e-11	5.49891e-10	4.75225	5.5303
Itgb3	1.27531	10.7299	2.3205e-11	5.56019e-10	3.4586	4.73762
Ubap1	0.570983	10.7184	2.37711e-11	5.68286e-10	6.08555	6.65686
Itgb2	0.422675	10.6965	2.48918e-11	5.93725e-10	7.32277	7.74502
Nuak2	-0.725124	-10.6724	2.61809e-11	6.23058e-10	5.02008	4.29552
Dcun1d3	0.876591	10.6691	2.63615e-11	6.25936e-10	3.91288	4.78896
Pea15a	0.398126	10.6558	2.71092e-11	6.42238e-10	7.39085	7.78985
Sox12	-0.891037	-10.636	2.82668e-11	6.68154e-10	5.14705	4.25121
Optn	1.19025	10.6312	2.85536e-11	6.73416e-10	3.54628	4.74019
Ehmt2	-0.416563	-10.6167	2.94397e-11	6.92758e-10	7.67967	7.26225
Tlr4	-0.738155	-10.6072	3.00308e-11	7.05086e-10	6.36169	5.62745
Fam219a	0.788359	10.5813	3.17215e-11	7.43119e-10	4.65685	5.44506
Bcl2l11	-0.578663	-10.5714	3.23902e-11	7.57093e-10	5.9985	5.42164
Mertk	-1.0252	-10.5677	3.26418e-11	7.60325e-10	3.85264	2.8334
Tmem37	-1.01696	-10.5673	3.26733e-11	7.60325e-10	4.92647	3.90856
E330009J07Rik	1.05285	10.5529	3.36802e-11	7.82022e-10	3.61534	4.66929
Adam15	-0.440622	-10.5293	3.5406e-11	8.20279e-10	7.58426	7.14278
Ikzf1	-0.581762	-10.5231	3.58737e-11	8.29284e-10	5.75894	5.17736
Tpcn2	0.569546	10.5128	3.66682e-11	8.45786e-10	5.94909	6.51893
Alox5	-0.834747	-10.5105	3.68484e-11	8.48079e-10	5.13187	4.29848
Tmem199	0.522154	10.5013	3.75768e-11	8.62823e-10	5.75412	6.2786
Scd1	1.27265	10.5003	3.76534e-11	8.62823e-10	3.62628	4.90646
Deptor	-0.849909	-10.4918	3.83416e-11	8.76678e-10	5.08672	4.23863
Rnase4	-1.24349	-10.4747	3.97538e-11	9.06992e-10	3.9516	2.70756
Foxf2	0.990588	10.4553	4.14287e-11	9.43154e-10	3.63503	4.62531
Nup210	-0.428011	-10.4516	4.17618e-11	9.48681e-10	6.88023	6.45121
Rab32	-0.496264	-10.4503	4.18713e-11	9.49112e-10	6.68031	6.18304
Por	0.430013	10.4341	4.33494e-11	9.80501e-10	8.03988	8.4695
Rps6ka1	-0.434717	-10.4213	4.45431e-11	1.00533e-09	6.98037	6.54573
Ccl7	0.915495	10.4199	4.46756e-11	1.00616e-09	3.76503	4.68381
Tifab	-1.00672	-10.412	4.54349e-11	1.02107e-09	4.77779	3.76582
Tmem38b	0.540831	10.4057	4.6051e-11	1.0327e-09	5.95253	6.49496
Shc2	0.671345	10.4031	4.63031e-11	1.03532e-09	5.23316	5.90441
Oasl1	0.91546	10.4025	4.63652e-11	1.03532e-09	5.65039	6.57177
Insig2	0.727257	10.3993	4.66834e-11	1.04022e-09	4.85253	5.58493
Rtn4rl1	-1.89301	-10.3956	4.70533e-11	1.04506e-09	1.79987	-0.0934534
Gch1	1.19433	10.3951	4.70999e-11	1.04506e-09	3.43045	4.6223
Tfdp2	-0.675001	-10.388	4.78204e-11	1.05881e-09	5.15461	4.48289
Prss46	0.886524	10.3812	4.85272e-11	1.07219e-09	4.27703	5.1626
Ucp2	-0.464635	-10.3793	4.87218e-11	1.07423e-09	8.84242	8.37702
Gbp2	1.66467	10.376	4.90713e-11	1.07967e-09	1.40459	3.06744
Samd1	-0.633152	-10.3711	4.95872e-11	1.08874e-09	5.94909	5.31788
Rapgef5	0.734663	10.3604	5.07343e-11	1.1116e-09	4.97952	5.71505
Uhrf1	-0.409647	-10.351	5.17647e-11	1.13181e-09	8.10883	7.69949
Slc6a12	0.784749	10.3398	5.30175e-11	1.1568e-09	6.21684	7.00269
Plek	0.417702	10.3367	5.33762e-11	1.16221e-09	9.37369	9.79207
Susd3	-0.812456	-10.3309	5.40339e-11	1.17409e-09	5.46816	4.65366
Irf7	1.17407	10.3266	5.45382e-11	1.1826e-09	4.77281	5.95199
Fcgr3	-0.362754	-10.3256	5.46598e-11	1.18279e-09	9.3184	8.95591
Tsc22d4	-0.531897	-10.3212	5.51801e-11	1.19086e-09	6.70341	6.17155
Col23a1	0.720694	10.3205	5.52595e-11	1.19086e-09	4.91361	5.63616
Iqgap1	0.365972	10.3181	5.5544e-11	1.19454e-09	9.89919	10.2652
Vps37b	0.656831	10.3118	5.62995e-11	1.20831e-09	4.93665	5.59257
Eea1	0.592594	10.2869	5.93968e-11	1.27218e-09	7.01972	7.61388
Rab20	0.797746	10.2726	6.12418e-11	1.30903e-09	4.24338	5.03849
Itgal	-0.572449	-10.2593	6.30207e-11	1.34431e-09	6.07395	5.49938
Man2a2	-0.570752	-10.2548	6.36429e-11	1.35483e-09	6.22843	5.65799
Arl11	0.697734	10.2353	6.63638e-11	1.4072e-09	5.53169	6.23115
Rab43	0.626869	10.2353	6.6371e-11	1.4072e-09	4.88705	5.5129
Fndc3a	0.586942	10.2309	6.70011e-11	1.41769e-09	5.62518	6.21199
Lima1	0.382289	10.2211	6.84246e-11	1.4449e-09	7.32948	7.71203
Gm10485	1.61427	10.219	6.87418e-11	1.44869e-09	1.48947	3.10276
Usp18	0.918264	10.2102	7.00625e-11	1.47356e-09	4.77314	5.69775
Sgsm1	0.669545	10.209	7.02344e-11	1.47422e-09	4.61668	5.28658
Ankrd44	-0.730939	-10.2055	7.07792e-11	1.48269e-09	5.51916	4.78978
4930506M07Rik	-0.465809	-10.2022	7.1286e-11	1.49033e-09	NA	NA
Npc1	0.479947	10.1913	7.29831e-11	1.52278e-09	6.55923	7.03924
Tmem144	0.498731	10.1883	7.34562e-11	1.52961e-09	6.18416	6.68204
Fem1b	0.482363	10.1754	7.55331e-11	1.56771e-09	6.33567	6.81704
Prkar1b	1.37816	10.1751	7.55849e-11	1.56771e-09	2.70209	4.07538
Ak4	0.71108	10.1741	7.57423e-11	1.56788e-09	5.75842	6.47345
Ankrd33b	0.76722	10.1642	7.73872e-11	1.59878e-09	4.08903	4.85658
Spdl1	0.563032	10.1426	8.10802e-11	1.66994e-09	6.77758	7.34107
Celf2	-0.55645	-10.142	8.11871e-11	1.66994e-09	6.7786	6.22229
Slc22a4	0.649586	10.1413	8.1309e-11	1.66994e-09	5.57011	6.21602
Pfkp	0.579796	10.1182	8.54965e-11	1.75251e-09	7.05395	7.63582
Timeless	-0.54235	-10.1152	8.60504e-11	1.76043e-09	6.34576	5.80323
Hmga2	0.553254	10.1048	8.8026e-11	1.79734e-09	5.36398	5.91722
Tars	0.351192	10.0952	8.98696e-11	1.83142e-09	8.40733	8.759
Npc2	0.357861	10.0922	9.04671e-11	1.84002e-09	9.04186	9.40014
Mmp10	1.74101	10.0879	9.13029e-11	1.85343e-09	1.5092	3.25719
Cep68	-0.670826	-10.0832	9.22533e-11	1.86911e-09	4.7096	4.04014
BC005537	-0.31817	-10.0736	9.41935e-11	1.90474e-09	9.17496	8.85691
Zfhx3	-0.823884	-10.0594	9.71475e-11	1.9607e-09	4.74641	3.91768
Angpt2	0.913122	10.0582	9.73995e-11	1.96201e-09	3.7874	4.7021
Plxna2	0.695604	10.0552	9.80374e-11	1.97057e-09	5.20281	5.89729
Lrmp	-0.4677	-10.0545	9.82e-11	1.97057e-09	6.9143	6.44815
Ssh2	-0.786565	-10.0362	1.02197e-10	2.04687e-09	5.27264	4.48557
Slc38a7	0.497138	10.0324	1.03043e-10	2.05988e-09	5.791	6.28619
Clic4	0.331356	10.0172	1.06516e-10	2.12525e-09	8.36671	8.69799
Fyb	-0.513654	-10.0063	1.09087e-10	2.17243e-09	7.81178	7.29732
Lamtor3	0.491056	10.0035	1.0976e-10	2.18168e-09	6.58013	7.07202
Lss	0.498485	9.98385	1.14568e-10	2.27295e-09	5.78815	6.28653
Smap2	-0.462325	-9.96956	1.18208e-10	2.34074e-09	6.54877	6.08479
Sgk1	0.636369	9.95394	1.22321e-10	2.41762e-09	5.55907	6.19754
Slc20a1	0.440823	9.94719	1.24145e-10	2.44907e-09	7.01518	7.45599
Isg15	1.61587	9.91633	1.32842e-10	2.61571e-09	2.87094	4.49251
Rapgef2	0.692182	9.91433	1.33425e-10	2.62229e-09	5.31337	6.0092
Hsd17b7	0.666797	9.90608	1.35868e-10	2.66529e-09	5.47147	6.13574
C5ar2	-2.05732	-9.8901	1.40725e-10	2.75542e-09	2.00731	-0.0505796
Ctdsp2	-0.619207	-9.88655	1.41827e-10	2.77183e-09	5.87912	5.25765
Irf2	-0.69348	-9.88245	1.43112e-10	2.7887e-09	5.55399	4.85946
Ptafr	1.42829	9.8821	1.43222e-10	2.7887e-09	2.52105	3.94341
Plaur	0.605355	9.87326	1.46035e-10	2.83821e-09	5.53036	6.13442
Glrp1	0.882008	9.85798	1.51035e-10	2.92997e-09	4.2914	5.17107
9030617O03Rik	-0.557186	-9.8529	1.52736e-10	2.95749e-09	NA	NA
Cstb	0.449665	9.83422	1.59157e-10	3.07616e-09	8.17406	8.62369
Oas1a	0.730885	9.83131	1.60183e-10	3.0903e-09	5.46383	6.19737
Emb	-0.325371	-9.82191	1.63543e-10	3.14932e-09	8.86424	8.53947
Nt5e	-1.90901	-9.82008	1.64203e-10	3.15625e-09	2.04628	0.137256
Osbp2	1.24068	9.80848	1.68467e-10	3.23229e-09	2.19021	3.42682
Arhgap6	0.939075	9.80101	1.71273e-10	3.28013e-09	3.68604	4.63149
Ncor2	-0.590427	-9.79409	1.73912e-10	3.32461e-09	7.01567	6.42346
Samd8	0.639013	9.79197	1.7473e-10	3.33418e-09	4.98736	5.62893
Aff1	0.629544	9.78008	1.79388e-10	3.41683e-09	6.22986	6.85865
Zfp217	-0.620662	-9.76457	1.85658e-10	3.52986e-09	6.18871	5.56989
Itgax	1.05872	9.76296	1.86321e-10	3.53605e-09	2.95845	4.01549
Apobec1	-0.415071	-9.73485	1.98306e-10	3.75671e-09	7.46165	7.04729
Odc1	0.339948	9.73189	1.99613e-10	3.77466e-09	8.79472	9.13507
Mbnl1	-0.62062	-9.71778	2.05965e-10	3.88777e-09	7.03524	6.41459
Kif3c	0.744248	9.71279	2.08259e-10	3.92402e-09	4.53618	5.28061
Pcdhac2	-0.838418	-9.70912	2.09966e-10	3.94909e-09	4.45047	3.61209
Mnda	1.1698	9.69602	2.1617e-10	4.05851e-09	3.59643	4.77436
Bst2	0.658034	9.67655	2.25748e-10	4.23075e-09	5.86804	6.52825
Cyb5	0.410223	9.66784	2.30167e-10	4.30588e-09	7.36507	7.77499
Tmod1	0.914927	9.66046	2.33987e-10	4.36957e-09	3.437	4.35471
D930015E06Rik	-0.454351	-9.65067	2.39151e-10	4.45807e-09	5.93995	5.48395
Xaf1	1.24414	9.64121	2.44247e-10	4.54499e-09	3.38907	4.64296
Pip5k1a	0.49242	9.62645	2.52432e-10	4.68898e-09	6.12062	6.61308
Ldb1	-0.394155	-9.62467	2.53435e-10	4.6993e-09	7.43333	7.03825
Trerf1	-0.694843	-9.60306	2.65978e-10	4.92317e-09	4.99868	4.30299
F10	1.96205	9.59793	2.69049e-10	4.9645e-09	1.15271	3.1226
Fhod1	-0.592077	-9.59775	2.69157e-10	4.9645e-09	5.52948	4.93708
Anxa7	0.351024	9.56651	2.88661e-10	5.31491e-09	6.9429	7.29407
Hmgcs1	0.483665	9.55335	2.97303e-10	5.46443e-09	6.41386	6.898
Stam2	0.422226	9.54649	3.01915e-10	5.53952e-09	6.56328	6.98597
Atf1	0.464265	9.54255	3.04597e-10	5.57896e-09	6.53733	7.00262
Fcgr1	-0.457927	-9.53963	3.066e-10	5.60587e-09	7.37278	6.9171
Ctsz	0.272134	9.52755	3.15029e-10	5.74997e-09	11.345	11.617
5430435G22Rik	0.367044	9.52251	3.18619e-10	5.80539e-09	NA	NA
Rai14	0.505849	9.51486	3.24141e-10	5.89117e-09	6.49551	7.00264
Sc5d	0.608718	9.51444	3.24449e-10	5.89117e-09	5.61672	6.22444
Scpep1	0.367254	9.50191	3.33722e-10	6.04907e-09	7.3939	7.76059
Slc27a1	0.474979	9.49876	3.36093e-10	6.08154e-09	7.73885	8.2131
Itga6	-0.728486	-9.49475	3.39141e-10	6.12014e-09	5.37302	4.64679
Plekhh2	0.658245	9.49442	3.39392e-10	6.12014e-09	4.94217	5.59659
Ugp2	0.550005	9.48881	3.43703e-10	6.18724e-09	6.47454	7.02705
Ankrd50	0.901988	9.48078	3.49976e-10	6.28937e-09	3.36467	4.26338
Lyl1	-0.607898	-9.45863	3.67891e-10	6.60002e-09	5.68762	5.07605
Aldoa	0.255795	9.45698	3.69261e-10	6.6133e-09	10.622	10.8778
Abcd1	-0.596719	-9.44585	3.78654e-10	6.76998e-09	5.32754	4.72973
Laptm5	-0.397012	-9.445	3.79381e-10	6.77144e-09	8.50142	8.10368
Stk17b	-0.516721	-9.43345	3.89402e-10	6.9385e-09	6.21423	5.69989
Renbp	0.565435	9.431	3.91566e-10	6.96523e-09	6.53706	7.1037
Tpcn1	-0.409337	-9.43	3.92447e-10	6.96909e-09	6.81722	6.40747
Tmem154	0.54775	9.42794	3.94282e-10	6.98985e-09	5.65724	6.2061
Nrp2	0.364062	9.42678	3.95313e-10	6.9963e-09	8.29548	8.65947
Eif1	0.473323	9.39601	4.23799e-10	7.48782e-09	7.51927	7.9925
Ifngr1	-0.509175	-9.3911	4.28542e-10	7.55891e-09	5.67083	5.16149
Zfp827	0.870929	9.38733	4.32219e-10	7.61097e-09	3.4386	4.31147
Cdk19	-0.668327	-9.38435	4.35146e-10	7.64967e-09	5.18017	4.51362
Rab3gap2	0.324652	9.38215	4.3731e-10	7.67487e-09	8.00609	8.33056
2900026A02Rik	-0.804824	-9.37707	4.42375e-10	7.7508e-09	NA	NA
Coq10b	0.761024	9.36848	4.51073e-10	7.89002e-09	4.5421	5.30557
G530011O06Rik	1.51442	9.36264	4.57086e-10	7.97125e-09	1.86669	3.38059
Gadd45g	1.06288	9.36237	4.57364e-10	7.97125e-09	3.35311	4.41379
Rapgef1	0.427586	9.36176	4.57996e-10	7.97125e-09	6.91798	7.34552
Kdm3b	-0.426966	-9.35753	4.62413e-10	8.03481e-09	6.4676	6.04021
Tal1	-0.606104	-9.35374	4.66405e-10	8.08234e-09	5.13667	4.5295
Ephx1	0.548811	9.35348	4.66689e-10	8.08234e-09	5.51464	6.06365
Elf4	-0.492771	-9.34907	4.71378e-10	8.1501e-09	5.53383	5.03942
P4ha1	0.41668	9.3294	4.92911e-10	8.50839e-09	6.53939	6.95713
Fkbp5	-0.444753	-9.3174	5.06539e-10	8.72927e-09	6.55068	6.10703
Mgat5	0.662306	9.30341	5.2292e-10	8.9869e-09	5.41053	6.07474
Ier3	0.613401	9.30317	5.23201e-10	8.9869e-09	6.11942	6.73166
Osbpl8	0.433973	9.29246	5.36116e-10	9.19369e-09	8.14532	8.58016
Lfng	-0.802155	-9.27975	5.51869e-10	9.44839e-09	5.11454	4.31236
Rere	-0.544974	-9.26502	5.70715e-10	9.75514e-09	6.64368	6.09714
Arl5c	0.817851	9.25077	5.8957e-10	1.00521e-08	3.86163	4.67915
Fam117b	-0.474932	-9.25045	5.90006e-10	1.00521e-08	5.97556	5.50117
Gna13	0.499843	9.24217	6.01266e-10	1.02274e-08	5.85856	6.35905
Nab2	0.617719	9.23471	6.11592e-10	1.03862e-08	5.0947	5.71254
Elk3	-0.586886	-9.23036	6.177e-10	1.0473e-08	5.31622	4.72785
Scarb2	-0.372887	-9.2266	6.2304e-10	1.05465e-08	7.10677	6.73421
Pcyox1	-0.409394	-9.22454	6.25983e-10	1.05792e-08	6.51627	6.10863
Btk	-0.368708	-9.20474	6.54976e-10	1.10514e-08	6.97975	6.6109
Alox5ap	-0.488869	-9.20137	6.60053e-10	1.11138e-08	6.96627	6.47446
Ep300	-0.455674	-9.20088	6.60791e-10	1.11138e-08	7.45894	7.00369
Mgat4a	-0.666665	-9.19028	6.77026e-10	1.13686e-08	6.23909	5.57567
Skil	-0.773933	-9.18308	6.88285e-10	1.15392e-08	5.2716	4.49339
Frmd6	0.966846	9.17582	6.99831e-10	1.17141e-08	3.31272	4.28058
Pou3f1	1.70191	9.16332	7.20189e-10	1.20356e-08	0.877495	2.57948
Zfp608	-0.917315	-9.16241	7.21689e-10	1.20415e-08	4.21122	3.2899
Tnfaip8l2	-0.535821	-9.16014	7.25456e-10	1.20852e-08	5.73506	5.19852
Tle1	-0.982222	-9.1561	7.32211e-10	1.21728e-08	4.53106	3.54415
Cxcl14	-0.606164	-9.15505	7.33987e-10	1.21728e-08	5.97155	5.36477
Dok2	-0.607959	-9.15492	7.34193e-10	1.21728e-08	5.14125	4.53012
Bcar3	1.29053	9.14943	7.43504e-10	1.22935e-08	2.51112	3.80676
Cacna1b	1.34063	9.14925	7.43819e-10	1.22935e-08	2.2525	3.59381
Egr2	1.60819	9.14761	7.46627e-10	1.23205e-08	0.95532	2.56702
Adam10	-0.380052	-9.13816	7.63004e-10	1.2571e-08	7.21725	6.8371
Kifc3	-0.681564	-9.13635	7.66188e-10	1.26037e-08	4.79989	4.11518
Rin3	-0.617611	-9.13377	7.70732e-10	1.26586e-08	5.60386	4.98535
Usb1	0.667629	9.13121	7.75283e-10	1.27134e-08	4.62078	5.28847
Mtmr14	0.442542	9.11721	8.00657e-10	1.3109e-08	6.03109	6.47278
Mybl2	-0.33129	-9.11215	8.1002e-10	1.32417e-08	7.58195	7.25001
Ankrd37	1.53721	9.10416	8.25055e-10	1.34665e-08	1.53023	3.06872
Slc41a2	0.641444	9.10294	8.27381e-10	1.34835e-08	4.63939	5.28086
Gpr155	-1.27718	-9.09461	8.43391e-10	1.37231e-08	3.12979	1.84969
Actg1	0.478319	9.07793	8.76441e-10	1.42388e-08	8.16958	8.6466
Cd300lg	-0.659557	-9.07702	8.78282e-10	1.42466e-08	4.80875	4.14726
Cd40	0.501714	9.07097	8.9063e-10	1.44246e-08	5.42838	5.92989
Emilin2	-0.452953	-9.06355	9.05999e-10	1.46509e-08	6.32286	5.87121
Stx4a	0.506936	9.05849	9.16627e-10	1.4796e-08	6.50767	7.01427
Syt11	-0.540066	-9.05795	9.17786e-10	1.4796e-08	5.38233	4.83976
Csf2rb	0.415006	9.04026	9.56048e-10	1.53834e-08	8.85976	9.27456
Slfn10-ps	0.674108	9.03976	9.57156e-10	1.53834e-08	NA	NA
Nabp1	0.655784	9.03507	9.67573e-10	1.5527e-08	4.2308	4.8887
2310008H09Rik	0.373832	9.02698	9.85847e-10	1.57961e-08	NA	NA
Trim47	-0.828146	-9.0204	1.00096e-09	1.60138e-08	4.59294	3.75798
Notch1	-1.30839	-9.01711	1.0086e-09	1.61114e-08	4.50522	3.19212
Gcnt1	-0.510594	-9.01626	1.01059e-09	1.61188e-08	6.46113	5.94903
Tollip	0.472386	9.00431	1.03894e-09	1.65458e-08	5.81357	6.28704
Icosl	-1.01448	-8.99076	1.07205e-09	1.70472e-08	3.92873	2.91192
Tnfrsf11a	-0.662069	-8.98228	1.09332e-09	1.73591e-08	5.08443	4.42294
Numb	0.388239	8.97698	1.10683e-09	1.75471e-08	6.37146	6.76037
Lgals3bp	0.600153	8.97438	1.11353e-09	1.76267e-08	6.01741	6.62102
Mxd1	0.691336	8.97219	1.11919e-09	1.76832e-08	4.59584	5.289
Prex1	-0.4207	-8.9717	1.12047e-09	1.76832e-08	8.07924	7.65825
Znfx1	0.473471	8.96707	1.13258e-09	1.78318e-08	7.54832	8.02317
Itgb5	-0.641732	-8.9668	1.13328e-09	1.78318e-08	6.29257	5.6468
Lrrc8d	0.400575	8.95668	1.16022e-09	1.82283e-08	6.49766	6.89831
Kcnk6	-0.519387	-8.95554	1.1633e-09	1.82493e-08	5.47687	4.95702
Rars	0.331829	8.95171	1.17368e-09	1.83847e-08	8.57126	8.90369
Lamc1	0.409724	8.9384	1.21052e-09	1.89336e-08	7.29252	7.70275
Ghitm	0.307005	8.93054	1.23284e-09	1.9254e-08	8.10931	8.41651
Calhm2	-0.665097	-8.92365	1.25276e-09	1.9536e-08	4.64782	3.98628
Themis2	-0.778432	-8.92238	1.25646e-09	1.95647e-08	4.65733	3.88148
Sec14l1	-0.445655	-8.91508	1.27799e-09	1.98703e-08	6.77724	6.32981
Smarca2	-0.516026	-8.90525	1.30755e-09	2.03e-08	6.59224	6.07795
Irs2	0.91671	8.90328	1.31356e-09	2.0363e-08	3.78693	4.69978
Fnip1	0.513781	8.89245	1.34713e-09	2.08526e-08	6.14473	6.65836
Madd	-0.445144	-8.88134	1.38244e-09	2.13678e-08	6.06338	5.61759
Bcl9l	-0.926825	-8.87131	1.41518e-09	2.18416e-08	4.43868	3.51259
Phlpp1	0.535404	8.86505	1.43599e-09	2.21302e-08	5.45908	5.99364
Dgkg	-1.80392	-8.86088	1.45004e-09	2.2314e-08	2.61819	0.81379
Lrp8	0.43206	8.85396	1.47366e-09	2.26443e-08	6.70947	7.14154
Ccdc93	0.404126	8.85141	1.48243e-09	2.27458e-08	7.01112	7.41658
Herpud1	0.534778	8.84503	1.50471e-09	2.3054e-08	5.16178	5.69562
Twf2	-0.402038	-8.84301	1.5118e-09	2.31288e-08	6.40969	6.00774
Tnfsf12	1.04929	8.8416	1.51682e-09	2.31719e-08	3.01685	4.06135
Pstpip1	-0.598231	-8.8409	1.51931e-09	2.3176e-08	5.64608	5.04903
Lyst	0.688611	8.84007	1.52223e-09	2.31869e-08	6.49078	7.18166
Spag9	0.408474	8.83867	1.52721e-09	2.32291e-08	7.13037	7.53916
Mcm7	-0.29337	-8.83675	1.53409e-09	2.33e-08	7.94487	7.65177
Anxa1	0.384744	8.83145	1.55321e-09	2.35563e-08	8.0441	8.42915
Eif5	0.356485	8.82319	1.58352e-09	2.39813e-08	8.76965	9.12703
Sh3bp1	-0.589241	-8.81772	1.60392e-09	2.42552e-08	5.17658	4.587
Lcp1	0.250617	8.80662	1.6461e-09	2.48573e-08	10.4945	10.7455
Atp8b4	0.446153	8.80164	1.66543e-09	2.51131e-08	6.91705	7.3638
Snx2	-0.349919	-8.79478	1.69241e-09	2.54832e-08	8.37208	8.02279
Nsdhl	0.595483	8.78722	1.72264e-09	2.59013e-08	4.9905	5.58908
Btg1	0.470597	8.77682	1.76517e-09	2.65028e-08	6.02254	6.49358
Vwf	0.912974	8.75106	1.87516e-09	2.8114e-08	3.29522	4.20894
Pgk1	0.328981	8.74046	1.92245e-09	2.8782e-08	7.97158	8.30062
Cxcl10	0.997193	8.73552	1.94487e-09	2.90761e-08	3.94398	4.94667
Plekhg3	-0.528697	-8.73421	1.95087e-09	2.91243e-08	5.35971	4.83402
Lpcat4	-0.660944	-8.7331	1.95598e-09	2.91591e-08	4.88574	4.22697
Trem1	-0.962402	-8.73215	1.96036e-09	2.9183e-08	4.2615	3.29943
Gda	-0.675049	-8.73148	1.96343e-09	2.91873e-08	5.82657	5.15411
Id1	-1.07642	-8.7238	1.99923e-09	2.96774e-08	4.08559	2.99893
Arhgap17	-0.510208	-8.71806	2.02639e-09	3.00381e-08	6.11857	5.60754
Chpf2	0.493891	8.71283	2.0515e-09	3.03674e-08	5.73234	6.22352
Nt5dc3	0.491741	8.70973	2.06654e-09	3.05469e-08	5.77483	6.26692
Gpr132	0.872136	8.69715	2.12863e-09	3.14205e-08	2.99885	3.87064
B3gnt2	0.517349	8.67586	2.23821e-09	3.29916e-08	5.45613	5.97608
Zan	1.30584	8.675	2.24275e-09	3.30122e-08	2.49327	3.79694
Serpinb1c	1.16342	8.67125	2.26267e-09	3.32588e-08	2.43054	3.59649
Slc24a5	0.481357	8.65785	2.33538e-09	3.42794e-08	5.47457	5.95484
Cln5	0.397968	8.65012	2.37835e-09	3.48615e-08	6.2247	6.6246
Stac2	1.23579	8.64556	2.40413e-09	3.51902e-08	2.10752	3.34769
Rtp4	0.990493	8.64151	2.42725e-09	3.54791e-08	4.65349	5.65003
Slc31a2	0.518984	8.63092	2.48878e-09	3.63279e-08	4.96382	5.48243
Lbr	-0.341051	-8.62281	2.53695e-09	3.69796e-08	7.51952	7.17812
Emp1	0.462535	8.61754	2.56881e-09	3.7392e-08	6.63286	7.09452
Eif4a1	0.245441	8.61616	2.57722e-09	3.74625e-08	10.6759	10.9216
Ahcyl1	0.294313	8.60805	2.62713e-09	3.81352e-08	8.53045	8.82523
Pde4dip	0.4593	8.60681	2.63484e-09	3.81943e-08	5.8482	6.30777
Blcap	0.490192	8.58497	2.77475e-09	4.01669e-08	5.18563	5.67539
Bnip3l	0.477541	8.58357	2.78397e-09	4.02448e-08	6.34843	6.8277
Yipf7	0.964006	8.56781	2.89001e-09	4.17204e-08	2.94869	3.91153
Tmsb10	0.659746	8.55942	2.94817e-09	4.25015e-08	8.24737	8.90692
Trim28	-0.338195	-8.55717	2.96394e-09	4.26701e-08	8.29036	7.9516
Hpgds	0.340671	8.55059	3.01063e-09	4.3283e-08	7.27448	7.61535
Ubqln4	-0.34475	-8.54336	3.06274e-09	4.3972e-08	7.33273	6.98748
Zyx	0.476721	8.53669	3.11167e-09	4.46134e-08	5.79238	6.26871
Hyal2	0.565949	8.53473	3.1262e-09	4.47605e-08	4.75184	5.31341
Mid1ip1	0.441271	8.53144	3.15074e-09	4.50505e-08	5.7843	6.2253
Adam17	0.317027	8.51077	3.30958e-09	4.72572e-08	7.9965	8.31392
Frmd4a	0.415817	8.50161	3.38252e-09	4.8233e-08	5.98694	6.4029
Snx18	-0.395817	-8.501	3.38745e-09	4.82378e-08	6.62143	6.2258
Gnpda1	0.43226	8.49914	3.40248e-09	4.83862e-08	5.77031	6.2016
Msh6	-0.375229	-8.48087	3.5539e-09	5.04711e-08	6.90803	6.53294
Sash1	-0.384343	-8.4794	3.56641e-09	5.05804e-08	7.01166	6.627
Pi4k2a	0.330685	8.47321	3.61939e-09	5.12625e-08	6.68584	7.01683
Zfp467	-0.811445	-8.47231	3.62722e-09	5.13041e-08	3.96964	3.15375
Yrdc	0.437407	8.47153	3.6339e-09	5.13295e-08	5.91532	6.35356
Cfp	-0.51888	-8.467	3.67347e-09	5.18187e-08	6.94219	6.42181
Ccbe1	1.23799	8.46568	3.68504e-09	5.1912e-08	2.82425	4.06618
Ncf1	-0.283659	-8.45795	3.75359e-09	5.28069e-08	8.1422	7.85895
Gtf2i	-0.363172	-8.44823	3.84178e-09	5.39752e-08	7.18393	6.82151
Mx1	1.77813	8.44555	3.86648e-09	5.42496e-08	1.18104	2.96548
Rgs14	-0.76462	-8.44463	3.87491e-09	5.42953e-08	4.32545	3.56088
Actn4	0.26031	8.44103	3.90843e-09	5.4692e-08	8.65361	8.91372
Coro1a	-0.355649	-8.43922	3.92539e-09	5.48561e-08	7.9833	7.62704
Med13	0.417784	8.43856	3.93153e-09	5.48689e-08	6.2194	6.63686
Nfix	-0.89447	-8.43757	3.94084e-09	5.49258e-08	4.19532	3.2967
Acot1	-0.726687	-8.43689	3.94728e-09	5.49425e-08	4.37993	3.65367
P2rx4	0.55702	8.42779	4.03411e-09	5.60768e-08	5.3344	5.8919
Baiap2	0.526571	8.41938	4.11601e-09	5.71395e-08	5.42929	5.95444
Paqr7	-0.608388	-8.41144	4.19499e-09	5.8159e-08	5.04574	4.43919
Dhx58	0.925649	8.40494	4.26077e-09	5.89931e-08	4.62324	5.55505
Hip1	-0.394197	-8.40409	4.26943e-09	5.90351e-08	7.17092	6.77679
Csf1r	-0.290083	-8.39592	4.35381e-09	6.01226e-08	9.86136	9.57091
Slc40a1	0.590374	8.38911	4.42539e-09	6.10309e-08	5.36702	5.95563
Tpi1	0.278482	8.38023	4.52064e-09	6.22626e-08	9.74566	10.0247
Mfsd7a	1.16475	8.37433	4.58502e-09	6.30665e-08	1.90535	3.07109
Ncoa2	-0.447584	-8.36284	4.7132e-09	6.47448e-08	6.2076	5.76055
Ddx58	0.695191	8.35599	4.79129e-09	6.57315e-08	5.77868	6.47909
Rhbdd1	0.446518	8.35392	4.81517e-09	6.59729e-08	5.21281	5.65756
Tonsl	-0.601068	-8.35202	4.83716e-09	6.6123e-08	5.25942	4.65622
Rcan1	0.483961	8.35189	4.83873e-09	6.6123e-08	5.1437	5.62769
Gng12	0.332388	8.34474	4.92252e-09	6.71806e-08	6.93895	7.27096
E2f2	-0.623439	-8.33973	4.98213e-09	6.79057e-08	4.81814	4.19521
Sort1	-0.379029	-8.32364	5.17857e-09	7.04917e-08	6.72768	6.34891
Itgam	-0.440944	-8.31196	5.32613e-09	7.24064e-08	7.67804	7.23803
Msr1	-0.406611	-8.30136	5.46375e-09	7.41812e-08	7.48215	7.07435
Ext1	0.401366	8.30023	5.47868e-09	7.42878e-08	5.96811	6.36877
Atp6v1f	0.38775	8.29863	5.49984e-09	7.44784e-08	6.63439	7.02125
D1Ertd622e	-0.417665	-8.28513	5.68169e-09	7.6842e-08	7.14812	6.73068
Sgpl1	0.324589	8.28223	5.72149e-09	7.72806e-08	7.25936	7.58326
Slc2a6	0.404496	8.28109	5.73721e-09	7.73934e-08	6.81162	7.21578
Acsl4	0.47372	8.27813	5.77835e-09	7.78483e-08	7.08553	7.56099
Pik3ap1	0.317744	8.27742	5.7882e-09	7.7881e-08	7.47077	7.78813
Stk11ip	0.399995	8.27183	5.86681e-09	7.88376e-08	6.5501	6.9482
Sft2d2	-0.380841	-8.26757	5.92739e-09	7.95498e-08	6.40174	6.02084
Atp1a3	-0.394622	-8.25628	6.09099e-09	8.1641e-08	7.11693	6.72223
Gclm	0.324435	8.25558	6.10139e-09	8.16762e-08	8.07656	8.40016
Gramd1b	0.62205	8.24597	6.24453e-09	8.34858e-08	4.657	5.27834
Ptgs2	0.901836	8.23776	6.36973e-09	8.50513e-08	4.71994	5.61933
Mvb12b	-0.597139	-8.23201	6.45874e-09	8.61302e-08	5.74921	5.14922
Pdcd4	-0.776545	-8.21481	6.73309e-09	8.96748e-08	4.42466	3.64754
Zcchc2	0.419499	8.21187	6.7812e-09	9.02012e-08	6.17671	6.59757
Mvd	0.450306	8.20199	6.94519e-09	9.22655e-08	5.57523	6.02323
Ttc7b	0.431673	8.20071	6.96677e-09	9.24352e-08	5.86815	6.29996
Gabarapl1	0.408931	8.19832	7.00722e-09	9.28545e-08	6.17571	6.58306
Rassf5	-0.50683	-8.19352	7.08919e-09	9.38223e-08	5.43072	4.92158
Myo1c	-0.370634	-8.18331	7.26667e-09	9.59442e-08	6.89035	6.51875
Tnrc18	-0.488919	-8.18325	7.26781e-09	9.59442e-08	5.90025	5.40903
Rnf114	0.29657	8.18033	7.31934e-09	9.65031e-08	7.28239	7.57949
Stap1	0.489254	8.17478	7.4185e-09	9.76878e-08	6.69448	7.18535
Pkp4	0.397622	8.173	7.45054e-09	9.79868e-08	6.65916	7.05806
Irf2bpl	0.683052	8.17181	7.4721e-09	9.81473e-08	5.60527	6.2881
Itga5	0.417794	8.16599	7.57822e-09	9.94168e-08	6.48485	6.90252
Numa1	-0.378832	-8.15517	7.77987e-09	1.01935e-07	7.68151	7.30256
Cd200r4	1.01707	8.15366	7.80849e-09	1.02182e-07	3.13145	4.1547
Def8	-0.409168	-8.13742	8.12251e-09	1.06159e-07	6.01096	5.60189
Selplg	-0.561632	-8.1317	8.2361e-09	1.0751e-07	5.35615	4.79602
Ctsa	0.228794	8.1296	8.27826e-09	1.07847e-07	10.8934	11.122
Cic	-0.397587	-8.12939	8.2825e-09	1.07847e-07	7.051	6.65219
Pdgfc	-1.82256	-8.12732	8.32423e-09	1.08256e-07	1.31946	-0.502108
Reps1	0.464995	8.11889	8.49659e-09	1.10361e-07	5.54649	6.01078
Atp6v1g1	0.432894	8.10079	8.87923e-09	1.15189e-07	7.22623	7.65927
Cbx6	-0.413704	-8.07168	9.53174e-09	1.23451e-07	6.41171	5.99626
Dmpk	-1.18086	-8.07134	9.53964e-09	1.23451e-07	3.29774	2.11143
Traf1	1.45326	8.06988	9.57354e-09	1.23737e-07	1.35907	2.81477
Slc23a2	0.353414	8.06846	9.60681e-09	1.24014e-07	7.03839	7.39191
Pbxip1	-0.404146	-8.06464	9.69667e-09	1.2502e-07	6.34098	5.93535
Tcf7l2	-0.745688	-8.06372	9.71849e-09	1.25148e-07	4.4393	3.69029
Neu1	0.444273	8.05886	9.83429e-09	1.26484e-07	5.58157	6.02421
P2ry2	0.590299	8.05331	9.96841e-09	1.28052e-07	4.27099	4.86042
Antxr2	-0.528447	-8.04967	1.00574e-08	1.29037e-07	5.65906	5.12983
Gtpbp2	0.568607	8.04246	1.02359e-08	1.31168e-07	5.09271	5.66183
Mllt3	0.49619	8.03282	1.04797e-08	1.34128e-07	5.18664	5.68393
Lrrc27	0.577164	7.98182	1.18724e-08	1.51767e-07	4.91024	5.48265
Rbfa	-0.382686	-7.97667	1.20229e-08	1.53504e-07	6.32853	5.94632
Aacs	0.389186	7.96376	1.24095e-08	1.58247e-07	5.89474	6.28364
Glrx	-0.582041	-7.9481	1.28954e-08	1.64244e-07	5.07288	4.48628
Mxd4	-0.878628	-7.94669	1.29403e-08	1.64616e-07	4.11018	3.22721
Pvr	0.684931	7.94586	1.29667e-08	1.64753e-07	4.19462	4.88375
Slc38a2	0.284287	7.94265	1.3069e-08	1.65852e-07	8.45791	8.74213
Atf5	0.728865	7.93297	1.33835e-08	1.69637e-07	4.32263	5.05493
Cyb5r1	0.336099	7.93067	1.34594e-08	1.70394e-07	6.63285	6.96841
Slc29a3	0.54839	7.92838	1.35353e-08	1.71148e-07	5.57649	6.12415
H2-K2	1.11271	7.92524	1.364e-08	1.72264e-07	NA	NA
Ptpro	-0.726127	-7.9211	1.37796e-08	1.73818e-07	4.55254	3.83516
Tnf	0.679438	7.91939	1.38377e-08	1.74342e-07	4.72118	5.40546
Abhd10	0.56166	7.90697	1.42667e-08	1.79531e-07	4.3853	4.94516
Pkm	0.196752	7.88715	1.49796e-08	1.88276e-07	11.7353	11.9321
Dse	-0.45386	-7.88304	1.51319e-08	1.89864e-07	5.97236	5.52048
Stk3	0.495299	7.88277	1.51421e-08	1.89864e-07	6.06328	6.56045
Mrpl39	0.358225	7.87473	1.54449e-08	1.9343e-07	6.5425	6.90064
Kif20a	-0.304482	-7.85549	1.61947e-08	2.02579e-07	7.67046	7.36551
Wdr82	-0.31546	-7.84747	1.65183e-08	2.0638e-07	7.04967	6.73403
Stxbp1	0.50055	7.84093	1.6787e-08	2.09488e-07	5.44644	5.9464
Plk3	0.630677	7.83556	1.70108e-08	2.12029e-07	3.79247	4.42333
Rabep1	0.382809	7.82972	1.72581e-08	2.14856e-07	6.94729	7.32931
Sympk	-0.316182	-7.82855	1.73081e-08	2.15224e-07	7.52154	7.20518
B4galt1	-0.396409	-7.82087	1.76391e-08	2.1908e-07	6.10064	5.70428
Sla	-1.32606	-7.81599	1.78532e-08	2.21398e-07	3.3136	1.99355
Ankrd12	0.610294	7.81566	1.78679e-08	2.21398e-07	5.83706	6.44942
Agfg1	0.378639	7.81299	1.79861e-08	2.226e-07	6.95528	7.33439
Mtpn	0.373698	7.80894	1.81673e-08	2.24439e-07	8.01934	8.39325
Il18rap	-1.11002	-7.8087	1.81778e-08	2.24439e-07	3.62289	2.50289
Lbh	-1.16369	-7.80823	1.81989e-08	2.24439e-07	3.45314	2.29499
H2-Q4	0.55508	7.79802	1.86644e-08	2.29909e-07	NA	NA
Rnf19b	0.433655	7.78976	1.90493e-08	2.34189e-07	5.26689	5.70062
Serpinb9	0.716691	7.78961	1.90564e-08	2.34189e-07	4.18989	4.90741
Irf8	-0.351418	-7.77908	1.95599e-08	2.40094e-07	6.65063	6.29973
Bcat1	0.30868	7.77742	1.96405e-08	2.40802e-07	7.19959	7.509
Ftl1	0.266523	7.77548	1.97349e-08	2.41678e-07	12.2427	12.5088
Ifi35	0.558753	7.76929	2.00398e-08	2.45126e-07	4.99627	5.55631
Egr1	1.50933	7.76799	2.01042e-08	2.45627e-07	0.864068	2.37202
Cln8	0.367037	7.7671	2.01489e-08	2.45887e-07	6.21544	6.58177
Rab31	-0.397239	-7.76549	2.0229e-08	2.46578e-07	6.57661	6.17706
Tmem206	0.344989	7.75587	2.07171e-08	2.52235e-07	6.32063	6.66481
Lasp1	0.274783	7.75399	2.08139e-08	2.53119e-07	8.21282	8.48683
Basp1	0.685506	7.753	2.08651e-08	2.53448e-07	8.45208	9.13794
Erf	-0.536189	-7.7477	2.11413e-08	2.56507e-07	6.4291	5.89223
Il1rl1	-0.681379	-7.73516	2.18091e-08	2.64303e-07	4.44603	3.76361
Gnai2	-0.34126	-7.72195	2.25361e-08	2.72798e-07	8.59746	8.25504
Phf15	-0.421158	-7.7158	2.28828e-08	2.76676e-07	6.09974	5.67864
Tmem164	-0.372535	-7.71254	2.3069e-08	2.78606e-07	6.27559	5.90026
Zbtb7b	-0.423683	-7.70176	2.36952e-08	2.8584e-07	6.25862	5.83693
Ppp1r21	-0.452924	-7.69906	2.3855e-08	2.87438e-07	5.75046	5.299
Cd300a	0.312467	7.69758	2.39427e-08	2.88164e-07	6.7045	7.01662
Serpinb9b	1.51527	7.69652	2.40057e-08	2.8859e-07	1.16512	2.68212
Tbkbp1	-0.498075	-7.69603	2.40353e-08	2.88616e-07	5.7462	5.24728
Tuba1c	0.309617	7.68439	2.47408e-08	2.96748e-07	7.38671	7.69613
Fabp3	0.646209	7.68201	2.4888e-08	2.98173e-07	5.41172	6.06131
Rin1	-0.737736	-7.67928	2.50575e-08	2.99861e-07	4.37551	3.64049
Myo1d	0.493943	7.67387	2.53975e-08	3.03511e-07	4.52867	5.02218
Mtmr7	1.47108	7.6735	2.54204e-08	3.03511e-07	0.996801	2.47286
Arl14ep	0.458232	7.66718	2.58238e-08	3.07978e-07	5.39973	5.85995
Vps8	0.476301	7.65999	2.62904e-08	3.13187e-07	5.59436	6.07188
Mtss1	0.368993	7.65266	2.67749e-08	3.18597e-07	6.90023	7.26828
Dusp10	1.18559	7.64999	2.69537e-08	3.20361e-07	1.42181	2.61105
Mphosph6	0.506322	7.63906	2.76982e-08	3.28838e-07	5.44062	5.95142
Ccnd3	-0.430555	-7.63351	2.80837e-08	3.33038e-07	5.55546	5.1255
Rraga	0.344904	7.62157	2.89333e-08	3.42725e-07	6.16824	6.5124
Mapk6	0.29249	7.62001	2.90463e-08	3.43677e-07	7.78851	8.08081
Kcnn4	-0.423256	-7.61373	2.95051e-08	3.48712e-07	5.8905	5.46878
Plekho2	0.285951	7.61201	2.96316e-08	3.49813e-07	7.74891	8.03434
Abl1	-0.386368	-7.60533	3.01307e-08	3.55305e-07	6.06012	5.67303
Arnt2	1.58242	7.59403	3.0993e-08	3.65064e-07	0.858069	2.44244
Eogt	-0.661085	-7.58819	3.14487e-08	3.70016e-07	4.71172	4.05209
Cdk18	0.278027	7.58285	3.18718e-08	3.74574e-07	7.83962	8.11715
Arhgap30	-0.300825	-7.58046	3.20625e-08	3.76393e-07	8.25906	7.95853
Zfyve1	0.482391	7.57957	3.21343e-08	3.76816e-07	4.77397	5.25699
Slc46a3	-1.00153	-7.57451	3.2543e-08	3.81182e-07	4.17474	3.15888
Cd63	0.30078	7.55757	3.3953e-08	3.97254e-07	8.66585	8.96631
Camk1d	-0.53586	-7.55054	3.45555e-08	4.03852e-07	6.27618	5.73911
Parp3	0.410361	7.54098	3.53934e-08	4.13186e-07	5.90631	6.31893
Rnpep	-0.317149	-7.53903	3.55669e-08	4.1475e-07	8.05639	7.7395
Lat	1.70567	7.53277	3.61292e-08	4.2084e-07	1.0506	2.76152
Tet3	-0.398834	-7.52944	3.64323e-08	4.23899e-07	7.22101	6.82168
Atp6v0b	0.318132	7.52708	3.6648e-08	4.25937e-07	7.83811	8.15519
Naa10	-0.395989	-7.52588	3.67583e-08	4.26746e-07	5.73292	5.33614
0610031J06Rik	0.345421	7.52191	3.71262e-08	4.3054e-07	NA	NA
Phf11d	0.626277	7.51698	3.75883e-08	4.35419e-07	5.32449	5.95644
Sin3a	-0.315285	-7.51133	3.81249e-08	4.41147e-07	6.88937	6.57496
Lpin1	0.632207	7.5106	3.81952e-08	4.41317e-07	4.16032	4.79439
Scly	0.404319	7.5103	3.82236e-08	4.41317e-07	5.84657	6.24888
Elmsan1	-0.394811	-7.50649	3.85912e-08	4.45071e-07	6.31928	5.92382
Dhrs3	0.365353	7.50374	3.88578e-08	4.47654e-07	6.52149	6.88639
Slc9a4	0.437734	7.50325	3.89062e-08	4.47719e-07	5.88303	6.32198
Itpr2	0.477365	7.50242	3.8987e-08	4.48159e-07	5.24424	5.72266
Sh3pxd2a	-0.372995	-7.49413	3.9807e-08	4.57084e-07	6.51172	6.13732
Car13	0.723988	7.49288	3.99327e-08	4.58026e-07	4.35793	5.08608
Zfp740	-0.346558	-7.49043	4.01787e-08	4.60344e-07	6.25374	5.90771
Nfat5	0.497356	7.48862	4.03617e-08	4.61936e-07	6.26115	6.75628
Angptl4	-0.877025	-7.48749	4.04771e-08	4.62753e-07	3.97271	3.09288
Rhobtb2	-0.641937	-7.47932	4.13166e-08	4.71709e-07	4.49924	3.85838
Ung	-0.58177	-7.47899	4.13504e-08	4.71709e-07	5.25758	4.66785
Nwd1	-1.89364	-7.4742	4.18517e-08	4.7687e-07	1.24315	-0.651003
Hsp90aa1	0.300535	7.4738	4.18937e-08	4.7687e-07	10.517	10.8182
Alas1	0.413532	7.47197	4.20865e-08	4.78546e-07	6.11302	6.52389
Prkar2a	-0.386031	-7.45966	4.34101e-08	4.92744e-07	6.89101	6.50492
Zc3hav1	0.441163	7.45949	4.34291e-08	4.92744e-07	6.41567	6.85701
Psmd10	0.484183	7.45772	4.36228e-08	4.94407e-07	5.53774	6.0213
Plcxd2	1.30059	7.4564	4.37681e-08	4.95519e-07	1.7469	3.04845
Ppat	-0.286387	-7.45419	4.40117e-08	4.9774e-07	7.64708	7.36087
Sh2d3c	0.641526	7.45065	4.44058e-08	5.01656e-07	4.12981	4.77219
Yars	0.317807	7.44147	4.54443e-08	5.12837e-07	6.8843	7.20195
Ap3s1	0.428403	7.42569	4.72868e-08	5.33056e-07	6.62767	7.05808
Golm1	-0.400216	-7.42494	4.73766e-08	5.33495e-07	6.35246	5.95453
Gprc5b	1.13108	7.42234	4.7688e-08	5.36427e-07	1.5204	2.64567
Tcf3	-0.477609	-7.41577	4.84839e-08	5.44795e-07	5.74131	5.26325
Ppp1r3b	1.14614	7.40651	4.96301e-08	5.57078e-07	1.50764	2.66038
Tm6sf1	-0.687489	-7.40416	4.99248e-08	5.59787e-07	4.67768	3.99281
Nek6	0.306548	7.40291	5.00826e-08	5.60957e-07	6.97509	7.28138
Ccne1	-0.419314	-7.39545	5.10347e-08	5.7099e-07	5.9181	5.4999
Hsd17b12	0.262764	7.39482	5.1116e-08	5.7099e-07	7.46708	7.72984
Setd1b	-0.537515	-7.39424	5.11905e-08	5.7099e-07	5.80222	5.263
Jak1	0.271168	7.3942	5.11959e-08	5.7099e-07	8.24901	8.5205
H2-Q5	0.6994	7.39334	5.13073e-08	5.71065e-07	NA	NA
Herc4	-0.386298	-7.3933	5.13115e-08	5.71065e-07	6.28641	5.90183
Helz2	0.509518	7.3884	5.19511e-08	5.77571e-07	7.09743	7.60775
Tor4a	-0.45321	-7.37927	5.31627e-08	5.90415e-07	5.22571	4.7736
Siglec1	0.409246	7.37799	5.33346e-08	5.91699e-07	5.78143	6.19163
Slc8a1	-0.601995	-7.37548	5.36731e-08	5.94825e-07	4.66509	4.06619
Fli1	-0.415775	-7.36063	5.57262e-08	6.16927e-07	6.18928	5.77352
Cd68	0.298413	7.35962	5.58681e-08	6.17846e-07	9.71967	10.0181
Zfp503	0.786293	7.35655	5.63036e-08	6.22007e-07	4.08588	4.87195
Slc35e4	0.394931	7.35561	5.64375e-08	6.2283e-07	5.37654	5.76911
Pim1	0.512839	7.35079	5.71305e-08	6.29816e-07	5.33721	5.84829
Mroh1	0.337775	7.35006	5.72364e-08	6.30321e-07	6.73001	7.06695
Zc3h12c	0.546614	7.34422	5.80883e-08	6.39033e-07	4.38149	4.92888
Klf9	0.592389	7.33815	5.89869e-08	6.48239e-07	4.16788	4.75926
Nfkbib	0.404199	7.33344	5.96937e-08	6.5532e-07	5.92826	6.332
Ikbkg	0.434871	7.3256	6.08905e-08	6.67759e-07	5.90926	6.34205
Tnrc6b	-0.470119	-7.3246	6.10457e-08	6.68763e-07	5.69475	5.22658
C5ar1	-0.472864	-7.32175	6.14874e-08	6.72899e-07	6.48444	6.00974
Mdfic	0.514657	7.32118	6.15757e-08	6.73164e-07	5.57838	6.09447
Adamtsl5	1.00678	7.31899	6.19193e-08	6.75435e-07	2.67572	3.68363
Oas1g	0.655593	7.31857	6.1985e-08	6.75435e-07	4.2262	4.88658
Soat2	0.984286	7.31819	6.20447e-08	6.75435e-07	3.06244	4.05348
Msh2	-0.354325	-7.31777	6.21105e-08	6.75435e-07	6.60714	6.25113
Mcmbp	-0.340589	-7.3176	6.21367e-08	6.75435e-07	7.00834	6.66708
Gbp3	0.862191	7.31739	6.21696e-08	6.75435e-07	3.47526	4.34642
Nes	0.587222	7.31308	6.28536e-08	6.8216e-07	5.21986	5.81271
1110007C09Rik	0.416642	7.31082	6.3214e-08	6.85102e-07	NA	NA
Avl9	0.427177	7.31056	6.32552e-08	6.85102e-07	5.62393	6.05161
Fam49b	-0.3141	-7.30717	6.38012e-08	6.90302e-07	7.55803	7.24539
Hif1a	0.327727	7.30076	6.48467e-08	7.00524e-07	7.56339	7.8915
Als2	0.3993	7.30056	6.48794e-08	7.00524e-07	5.76142	6.16202
Slc25a12	-0.289677	-7.29116	6.64446e-08	7.16687e-07	7.17211	6.88119
Mtmr10	0.499299	7.28996	6.6648e-08	7.18143e-07	4.54076	5.04174
1700019L03Rik	1.217	7.28737	6.7086e-08	7.22121e-07	NA	NA
Zfand3	0.449989	7.27708	6.88609e-08	7.40466e-07	5.12209	5.57193
Serpinf1	-0.746839	-7.26705	7.06367e-08	7.58784e-07	4.75679	4.00549
Casp2	-0.622124	-7.26507	7.09928e-08	7.6183e-07	5.14129	4.5213
Ppp1r9b	-0.392633	-7.25645	7.25657e-08	7.77913e-07	7.11382	6.72168
Klrg2	-1.15007	-7.2504	7.36887e-08	7.89146e-07	2.51584	1.37561
Prrg4	0.989291	7.24551	7.46117e-08	7.9808e-07	2.77535	3.76344
Snx30	0.357056	7.24517	7.4675e-08	7.9808e-07	6.33441	6.69124
Ttpal	0.382743	7.24077	7.55149e-08	8.06235e-07	6.02629	6.40899
Arhgap27	-0.604656	-7.24035	7.55967e-08	8.06288e-07	4.544	3.93895
Mettl6	0.454323	7.23191	7.72374e-08	8.22951e-07	5.37696	5.83204
Kidins220	0.332503	7.21768	8.00839e-08	8.52415e-07	7.44614	7.77887
Trip12	0.327409	7.20737	8.22137e-08	8.74198e-07	9.0085	9.33654
Slc16a3	0.296061	7.20474	8.2767e-08	8.7919e-07	7.68237	7.97862
Tanc1	0.402703	7.20363	8.30013e-08	8.80788e-07	6.46754	6.87064
Map1lc3b	0.309643	7.1913	8.56505e-08	9.07982e-07	6.54371	6.85279
Pip4k2b	-0.348342	-7.18632	8.67434e-08	9.1864e-07	6.34425	5.99659
Adamts7	1.81175	7.18406	8.72451e-08	9.23021e-07	0.149406	1.95952
Prss50	0.529575	7.18287	8.75108e-08	9.24901e-07	4.92749	5.45688
Glud1	-0.242084	-7.18069	8.79972e-08	9.29105e-07	7.87054	7.62853
Mmd	-0.581196	-7.14864	9.54983e-08	1.00729e-06	5.22847	4.64455
Cldn12	0.614032	7.14524	9.6329e-08	1.01503e-06	3.73269	4.34727
B4galt7	0.478338	7.13948	9.77572e-08	1.02905e-06	4.42884	4.9044
Myadml2	-1.29903	-7.13615	9.85927e-08	1.0368e-06	1.74793	0.449021
Scamp1	0.38819	7.13475	9.89474e-08	1.03915e-06	5.78393	6.17309
Arrdc4	0.61151	7.13448	9.90137e-08	1.03915e-06	4.23346	4.84692
Stk4	-0.234651	-7.1333	9.93127e-08	1.04125e-06	8.49063	8.25647
Nub1	0.34357	7.13129	9.98262e-08	1.04558e-06	6.63387	6.97822
Tgif1	0.346183	7.13013	1.00123e-07	1.04764e-06	5.96339	6.30804
Ncf2	-0.272296	-7.12589	1.01213e-07	1.058e-06	8.39691	8.12396
Cnpy3	-0.357149	-7.12545	1.01328e-07	1.05814e-06	6.51725	6.15981
Pde3b	-1.0055	-7.12487	1.01477e-07	1.05865e-06	2.98989	1.98708
Niacr1	0.717254	7.12262	1.02061e-07	1.06369e-06	3.70061	4.42089
Gtf2a1	0.437883	7.11394	1.04352e-07	1.08648e-06	5.74132	6.1801
Kdm6b	0.632753	7.11328	1.0453e-07	1.08725e-06	3.49496	4.12762
Tpp1	0.275124	7.11011	1.05379e-07	1.095e-06	7.53878	7.81374
Tk1	-0.401059	-7.10933	1.05591e-07	1.09612e-06	6.41726	6.01496
Vgll4	-0.692689	-7.10558	1.0661e-07	1.1056e-06	4.93005	4.23875
Mgrn1	0.425312	7.1041	1.07013e-07	1.10869e-06	5.56288	5.98691
Atp6v0d1	0.290638	7.10291	1.07338e-07	1.11056e-06	7.09919	7.38922
Pls3	0.308359	7.10267	1.07405e-07	1.11056e-06	6.87206	7.18122
Fgfr1	0.842629	7.09581	1.09308e-07	1.12913e-06	3.07634	3.91647
Eif2s2	0.296687	7.08977	1.1101e-07	1.14558e-06	8.81912	9.1163
Znf512b	-0.443839	-7.08476	1.12445e-07	1.15924e-06	5.46649	5.02218
Hsd3b7	0.636755	7.08195	1.13257e-07	1.16647e-06	4.27589	4.91114
Itpr3	-0.357576	-7.08148	1.13394e-07	1.16673e-06	6.90153	6.54429
Tnni3k	1.32618	7.07052	1.16624e-07	1.1984e-06	1.49453	2.81551
Gbp7	1.00596	7.07026	1.167e-07	1.1984e-06	3.70011	4.72066
Mfap3l	0.85985	7.0672	1.17621e-07	1.20593e-06	3.17243	4.03593
Lims2	1.4527	7.06706	1.17663e-07	1.20593e-06	1.18265	2.64344
Prr12	-0.534636	-7.05487	1.21397e-07	1.24298e-06	5.51737	4.97832
Sgk3	-0.411327	-7.05325	1.21904e-07	1.24696e-06	5.72026	5.30993
Rps6ka5	-0.653296	-7.05265	1.22091e-07	1.24766e-06	4.86172	4.21194
Abcb1a	1.56163	7.04564	1.24306e-07	1.26833e-06	0.618117	2.17487
Mapkapk2	0.229135	7.04548	1.24356e-07	1.26833e-06	8.72342	8.95218
Upp1	1.19612	7.04271	1.25243e-07	1.27588e-06	1.06974	2.26325
Ctdsp1	-0.370957	-7.04242	1.25338e-07	1.27588e-06	6.62922	6.25735
Asap1	-0.347292	-7.0409	1.25827e-07	1.2796e-06	7.50978	7.16209
Maoa	0.432342	7.02207	1.32059e-07	1.34169e-06	5.60979	6.04376
Cdc7	0.395295	7.01969	1.32869e-07	1.3486e-06	6.04029	6.43621
Dstn	0.288016	7.0188	1.33172e-07	1.35038e-06	7.31065	7.59975
Vipas39	0.299971	7.01692	1.33817e-07	1.3556e-06	6.8466	7.14704
Oas2	0.647759	7.01535	1.3436e-07	1.3598e-06	5.47794	6.12839
4933430I17Rik	0.980123	7.01106	1.3585e-07	1.37355e-06	NA	NA
Pcx	0.415067	7.01044	1.36063e-07	1.37438e-06	5.76741	6.18085
St6gal1	-0.447128	-7.00953	1.36384e-07	1.3763e-06	5.50023	5.05508
Ptprj	-0.379868	-7.00013	1.3972e-07	1.40861e-06	6.25245	5.87274
Myo1b	0.568514	6.99749	1.40669e-07	1.41681e-06	4.10748	4.68092
Amz1	0.381113	6.99707	1.40823e-07	1.41701e-06	6.00033	6.37968
Sepn1	-0.400441	-6.9946	1.4172e-07	1.42467e-06	5.546	5.14585
Fbxw4	-0.483827	-6.98111	1.46723e-07	1.47354e-06	5.80725	5.32318
Parp1	-0.237524	-6.97836	1.47766e-07	1.4826e-06	9.3978	9.16062
Cttnbp2nl	-0.361166	-6.97303	1.49806e-07	1.50164e-06	6.6074	6.2462
Gprc5a	1.29188	6.97259	1.49976e-07	1.50191e-06	0.831298	2.12699
Nkain1	0.386107	6.97131	1.50472e-07	1.50543e-06	5.41873	5.80521
Nceh1	0.339077	6.97088	1.50636e-07	1.50565e-06	6.11148	6.45035
Arhgap8	0.559211	6.96902	1.51361e-07	1.51145e-06	4.66789	5.22294
Rab7	0.252096	6.95473	1.57035e-07	1.56662e-06	7.83092	8.08298
Acap3	-0.523019	-6.95284	1.57802e-07	1.57278e-06	4.95789	4.42787
Gars	0.230067	6.94482	1.61096e-07	1.60409e-06	8.47005	8.70028
Nol6	-0.274229	-6.94386	1.61496e-07	1.60654e-06	6.6888	6.41363
Trim8	-0.388359	-6.94134	1.62549e-07	1.61549e-06	6.84057	6.45059
Gadd45a	1.097	6.93491	1.65267e-07	1.64094e-06	2.79095	3.88088
Plcb2	0.270475	6.91752	1.72848e-07	1.71459e-06	6.99719	7.26736
Fhl3	-0.504902	-6.90717	1.77528e-07	1.75935e-06	4.96256	4.46056
Pmvk	0.427692	6.90572	1.78192e-07	1.76427e-06	5.67439	6.10306
1700066J24Rik	0.845502	6.90179	1.80011e-07	1.7806e-06	NA	NA
Ing1	-0.395752	-6.89651	1.8248e-07	1.80332e-06	5.79797	5.39979
Flnc	0.597395	6.89392	1.83706e-07	1.81373e-06	3.8779	4.47725
Gbe1	0.496687	6.89063	1.85276e-07	1.82751e-06	4.69818	5.19687
Samhd1	-0.239468	-6.88385	1.88549e-07	1.85678e-06	7.79909	7.56071
Rdh13	0.34504	6.88375	1.88597e-07	1.85678e-06	5.86958	6.21455
Ddit4	0.822579	6.87807	1.91387e-07	1.88249e-06	3.81586	4.63875
Fcgr2b	0.389573	6.86921	1.95822e-07	1.9243e-06	5.71291	6.1017
Dut	-0.327862	-6.86872	1.96069e-07	1.92493e-06	6.55297	6.22498
Mxi1	-0.320472	-6.84979	2.05911e-07	2.01966e-06	6.93556	6.61593
Srfbp1	0.349202	6.84423	2.08893e-07	2.04544e-06	5.66316	6.01309
Gart	-0.243457	-6.84417	2.08929e-07	2.04544e-06	8.04652	7.80266
Epb4.1l1	0.362134	6.84372	2.09169e-07	2.04588e-06	6.02327	6.38548
Slbp	-0.341326	-6.83721	2.12726e-07	2.07873e-06	6.58164	6.23943
Luzp1	-0.42051	-6.836	2.13394e-07	2.08332e-06	5.73558	5.31316
Ldha	0.224183	6.83422	2.14381e-07	2.09101e-06	10.4891	10.7139
Taok3	-0.317862	-6.83204	2.15592e-07	2.10087e-06	6.54757	6.23006
Cyp4v3	0.573057	6.81458	2.25571e-07	2.19608e-06	4.35728	4.93492
Add3	-0.413539	-6.80612	2.30575e-07	2.24191e-06	5.71883	5.30415
Nhsl2	-0.925677	-6.8059	2.30706e-07	2.24191e-06	3.09711	2.17092
Blm	0.358118	6.79672	2.36261e-07	2.29377e-06	6.18859	6.54805
Wdfy1	0.296149	6.79008	2.40365e-07	2.33073e-06	6.38428	6.68174
Tigd2	0.396646	6.78985	2.40513e-07	2.33073e-06	5.31368	5.71215
Sestd1	0.33231	6.78189	2.45531e-07	2.37716e-06	6.15401	6.48697
Was	-0.307881	-6.78073	2.46274e-07	2.38217e-06	6.68043	6.37285
Uba2	-0.239231	-6.77707	2.48622e-07	2.40266e-06	7.83161	7.59284
Gldc	1.2753	6.7688	2.54018e-07	2.45255e-06	1.21439	2.4898
Slc30a9	0.370588	6.76748	2.54889e-07	2.4587e-06	5.98608	6.35797
Stat2	0.634468	6.76302	2.57859e-07	2.48506e-06	4.79584	5.43489
Eif3c	0.205228	6.75817	2.61133e-07	2.51431e-06	9.45046	9.65621
Eed	-0.287725	-6.75391	2.6404e-07	2.53996e-06	6.61776	6.33062
Selenbp2	0.749667	6.75283	2.64782e-07	2.54477e-06	2.90929	3.66004
Mllt11	0.510102	6.75001	2.66727e-07	2.56111e-06	4.99852	5.50216
Tlr5	-1.10948	-6.74333	2.71402e-07	2.60362e-06	2.62459	1.51816
Degs1	0.27374	6.74182	2.72465e-07	2.61143e-06	7.4532	7.72645
Lemd2	0.413122	6.74111	2.72969e-07	2.61387e-06	4.9816	5.39294
Ccdc116	-1.12059	-6.74019	2.73624e-07	2.61776e-06	2.12395	1.00784
Dnajc1	0.409237	6.72968	2.81206e-07	2.68784e-06	5.10576	5.51697
Zmynd8	-0.22276	-6.72544	2.84322e-07	2.71516e-06	8.57574	8.3534
Smarcc1	-0.255272	-6.72226	2.86689e-07	2.73528e-06	7.91013	7.6549
Wbp2	0.394518	6.71768	2.9012e-07	2.76549e-06	6.12011	6.51324
Smcr8	0.332862	6.70949	2.96373e-07	2.82253e-06	6.79848	7.13103
Ski	-0.436824	-6.70164	3.02492e-07	2.8782e-06	6.09413	5.65507
Ptpn23	0.371826	6.69369	3.08823e-07	2.93577e-06	6.22531	6.59556
Dhx37	-0.348284	-6.69293	3.09434e-07	2.93892e-06	6.37224	6.02142
Metrnl	0.41707	6.6796	3.20373e-07	3.04006e-06	5.51754	5.9358
Fam129a	-0.411315	-6.66898	3.29371e-07	3.12263e-06	6.79709	6.38591
Prr5	-0.571997	-6.66574	3.32165e-07	3.14628e-06	4.19662	3.62321
Ccnf	0.27724	6.6645	3.33235e-07	3.15357e-06	6.48493	6.76155
Chmp4b	0.256814	6.65568	3.40998e-07	3.22413e-06	8.32559	8.58276
Sirt2	0.377375	6.65338	3.4305e-07	3.2406e-06	5.26725	5.64304
Soat1	0.224726	6.6507	3.4546e-07	3.26043e-06	9.10748	9.33215
Rnf24	0.63254	6.64883	3.47146e-07	3.27336e-06	3.49235	4.11928
Slc3a2	0.290323	6.64849	3.47453e-07	3.27336e-06	8.65108	8.9403
Tinf2	0.377361	6.64743	3.48414e-07	3.27947e-06	5.14463	5.51901
Nacc2	-0.50288	-6.64686	3.48938e-07	3.28146e-06	4.58632	4.08529
Rtn4	0.258038	6.64311	3.52364e-07	3.31051e-06	7.29064	7.54802
Kpna2	0.256327	6.64279	3.52659e-07	3.31051e-06	7.84606	8.10215
Sf3a1	-0.252689	-6.64211	3.53292e-07	3.31294e-06	7.10876	6.85533
Dock10	0.319996	6.64176	3.5361e-07	3.31294e-06	7.88281	8.20352
Psd4	0.372428	6.64149	3.53865e-07	3.31294e-06	5.76479	6.13737
Gmip	-0.288374	-6.63297	3.61821e-07	3.38441e-06	7.42063	7.13119
M6pr	0.221183	6.62761	3.66922e-07	3.42907e-06	8.53573	8.75633
Wbp1l	-0.338631	-6.62285	3.71516e-07	3.46892e-06	6.82556	6.48737
Rcbtb2	-0.389644	-6.61545	3.78771e-07	3.53351e-06	6.89759	6.50899
Snx12	0.342499	6.61445	3.79755e-07	3.53866e-06	5.78711	6.12864
Clcn6	0.506865	6.61411	3.80097e-07	3.53866e-06	3.83939	4.34758
Mmp19	0.629591	6.61357	3.80634e-07	3.53866e-06	4.0473	4.67668
Mll3	-0.446751	-6.61345	3.80752e-07	3.53866e-06	6.44465	5.99666
Josd1	-0.303689	-6.61319	3.81009e-07	3.53866e-06	6.43911	6.13423
Lgals9	0.406441	6.6093	3.849e-07	3.57023e-06	5.78185	6.19181
Engase	-0.598465	-6.60912	3.85088e-07	3.57023e-06	4.603	4.01025
3110002H16Rik	0.341359	6.60023	3.94136e-07	3.65089e-06	NA	NA
Mfng	-0.67766	-6.59804	3.96409e-07	3.6687e-06	4.19324	3.51046
Furin	0.416446	6.59529	3.99264e-07	3.68985e-06	5.45156	5.86653
Fam214b	0.993139	6.59516	3.99397e-07	3.68985e-06	2.78181	3.77153
Pgam1	0.290632	6.59256	4.02121e-07	3.71175e-06	8.11598	8.40694
Rcc2	-0.2322	-6.58631	4.0875e-07	3.76963e-06	8.78405	8.55123
Arhgap25	0.313645	6.57683	4.1902e-07	3.86095e-06	5.73667	6.04979
Tlr2	0.220198	6.57004	4.26537e-07	3.92676e-06	8.24234	8.46217
Tomm34	-0.260765	-6.5658	4.313e-07	3.96713e-06	7.34257	7.0831
Prosc	0.333852	6.55914	4.38884e-07	4.03335e-06	5.72247	6.05443
Hnrnpul1	-0.296706	-6.54839	4.51423e-07	4.14496e-06	7.66233	7.36456
Itpripl1	-0.610017	-6.5472	4.5283e-07	4.15424e-06	4.15044	3.53599
Cd180	0.295692	6.54608	4.54164e-07	4.16284e-06	6.65713	6.95291
Hmgxb3	0.299499	6.545	4.55452e-07	4.171e-06	5.80088	6.10065
Wbp5	0.410136	6.54426	4.5633e-07	4.1754e-06	5.33098	5.74265
Ivns1abp	-0.213845	-6.54054	4.60802e-07	4.21265e-06	8.86963	8.65619
Agpat9	1.39737	6.53835	4.63458e-07	4.23323e-06	0.741074	2.14688
Nsmce4a	-0.331652	-6.5372	4.64864e-07	4.24003e-06	6.30672	5.97553
Cat	0.302818	6.53708	4.6501e-07	4.24003e-06	7.51637	7.8188
Bri3bp	-0.279087	-6.52888	4.75108e-07	4.32835e-06	7.40869	7.12782
Lsp1	-0.661219	-6.52071	4.85403e-07	4.41831e-06	4.52414	3.8611
Gatsl2	-0.500536	-6.51779	4.89131e-07	4.44838e-06	4.78894	4.29508
Dip2c	0.409928	6.51636	4.90973e-07	4.46127e-06	5.20045	5.6112
Col4a2	1.20375	6.50942	5.00001e-07	4.53937e-06	1.04622	2.24545
Parp9	0.574388	6.50724	5.02859e-07	4.56137e-06	5.54897	6.12793
A130077B15Rik	-1.21624	-6.50653	5.03807e-07	4.56602e-06	2.176	0.95944
Whsc1	-0.264281	-6.50401	5.0715e-07	4.59235e-06	7.92637	7.66243
S1pr2	0.460455	6.49855	5.14466e-07	4.65458e-06	5.02561	5.486
Egln3	1.30965	6.49674	5.16911e-07	4.67268e-06	0.546511	1.85996
Ypel5	0.545356	6.49541	5.1872e-07	4.685e-06	3.96128	4.50589
Zdhhc12	0.669911	6.49365	5.2113e-07	4.70272e-06	4.0805	4.74736
Tbl1x	-0.352305	-6.49209	5.2326e-07	4.71788e-06	6.12954	5.77896
Slc1a4	0.918116	6.48846	5.28275e-07	4.75901e-06	1.71229	2.63517
Ptp4a3	-0.436254	-6.48787	5.29091e-07	4.76e-06	5.27896	4.83853
Mcf2l	0.515427	6.48773	5.29292e-07	4.76e-06	4.2663	4.78395
Ahnak	0.344762	6.481	5.38729e-07	4.84072e-06	8.6644	9.00968
Psme2	0.318009	6.47734	5.43932e-07	4.88329e-06	6.92829	7.24721
Oxr1	-0.283374	-6.47343	5.49548e-07	4.92949e-06	6.56174	6.27975
Hdac5	-0.367825	-6.47098	5.53105e-07	4.95494e-06	6.25827	5.88697
Ube2l6	0.533938	6.47083	5.53329e-07	4.95494e-06	5.15349	5.68597
Ipo7	0.259466	6.46502	5.61842e-07	5.02688e-06	8.4703	8.73025
Arfgap3	0.415561	6.45912	5.70617e-07	5.10104e-06	4.91505	5.3302
Ahrr	-0.957855	-6.45827	5.71896e-07	5.10813e-06	3.11675	2.1619
Tspan7	0.724324	6.45521	5.76517e-07	5.14503e-06	3.35813	4.07983
Fam168b	-0.225098	-6.44928	5.85575e-07	5.22033e-06	8.55111	8.32618
Tsc22d3	0.570285	6.44904	5.8595e-07	5.22033e-06	4.24236	4.81476
Dna2	-0.384311	-6.43831	6.02723e-07	5.36521e-06	5.94139	5.55874
Arhgef1	-0.299291	-6.43636	6.0582e-07	5.3882e-06	7.19162	6.89212
Exoc3l4	0.462578	6.4348	6.08315e-07	5.40581e-06	5.03454	5.49405
Unc119	-0.470306	-6.4203	6.31981e-07	5.60857e-06	5.45345	4.98032
Trim35	0.331174	6.42017	6.322e-07	5.60857e-06	6.93682	7.26724
Zbtb12	-0.456776	-6.41968	6.33017e-07	5.61108e-06	4.68884	4.23092
Erp29	-0.236584	-6.41886	6.3438e-07	5.61841e-06	8.64954	8.41256
Arl4c	-0.294885	-6.41263	6.4489e-07	5.70668e-06	7.39038	7.09496
Slc6a9	0.784497	6.41202	6.4592e-07	5.71098e-06	3.58879	4.3796
Prune2	1.15393	6.41104	6.47585e-07	5.72088e-06	1.79625	2.94661
Dbi	0.269427	6.40426	6.59261e-07	5.81913e-06	7.92966	8.19879
Arl6ip5	-0.246567	-6.40263	6.62102e-07	5.8393e-06	7.66978	7.42364
BC037034	-0.576064	-6.39913	6.6823e-07	5.88839e-06	5.28834	4.71206
Fbxl20	-0.664919	-6.39799	6.70246e-07	5.9012e-06	4.27246	3.6117
Malat1	0.638995	6.39554	6.74581e-07	5.93439e-06	9.44953	10.0907
Dld	0.211557	6.39503	6.75489e-07	5.93741e-06	8.46432	8.67663
Nisch	-0.294446	-6.39432	6.76751e-07	5.93897e-06	7.93865	7.6432
Hspa5	0.236606	6.3943	6.76799e-07	5.93897e-06	10.1976	10.4346
Cd244	-1.36961	-6.38959	6.85237e-07	6.00799e-06	1.58944	0.218862
Arntl	0.473163	6.38378	6.95817e-07	6.09566e-06	4.40032	4.87238
Spns1	0.355876	6.37858	7.05434e-07	6.17476e-06	6.12505	6.47942
Bub1b	-0.250948	-6.37817	7.06184e-07	6.17617e-06	7.90104	7.65053
Mical2	0.433378	6.37127	7.19166e-07	6.28447e-06	5.35329	5.78512
Vav1	0.243087	6.36706	7.27201e-07	6.3494e-06	7.58726	7.82977
Lhfp	0.934115	6.36631	7.28644e-07	6.35671e-06	3.10929	4.04633
Rala	0.379134	6.3625	7.3599e-07	6.41524e-06	5.85321	6.23501
Serp1	-0.388935	-6.3622	7.36576e-07	6.41524e-06	6.56054	6.17054
Zbtb2	-0.468519	-6.35969	7.4148e-07	6.4526e-06	4.7092	4.24097
Rhog	-0.359659	-6.35719	7.4638e-07	6.48986e-06	6.67546	6.31332
Hira	-0.303628	-6.35352	7.53642e-07	6.54758e-06	6.18277	5.87837
Glg1	-0.330068	-6.3515	7.57673e-07	6.57716e-06	6.19211	5.86089
Dst	0.36641	6.35056	7.59564e-07	6.58812e-06	8.52004	8.88612
Tbc1d14	-0.343812	-6.34556	7.6965e-07	6.67009e-06	6.26543	5.92284
Klhl5	-0.315187	-6.34082	7.79345e-07	6.74683e-06	6.66302	6.34819
Tmem104	0.40841	6.3406	7.79791e-07	6.74683e-06	4.85926	5.26565
Entpd6	-0.399004	-6.33996	7.81119e-07	6.75275e-06	4.89691	4.49777
Rgs9	-0.378344	-6.338	7.85182e-07	6.78229e-06	6.11185	5.73205
Tmem184b	0.392284	6.32624	8.09957e-07	6.99054e-06	6.12207	6.51193
Pik3r6	-0.480293	-6.32578	8.10921e-07	6.99311e-06	4.78837	4.30835
Actr1b	0.288594	6.32448	8.1373e-07	7.01157e-06	7.06034	7.34702
Usp25	-0.294828	-6.32082	8.21628e-07	7.07382e-06	7.17691	6.88253
Lonp1	0.226536	6.31163	8.41842e-07	7.24191e-06	7.64885	7.8756
Adam8	0.289588	6.30555	8.55469e-07	7.3528e-06	6.91874	7.20825
Mtr	-0.334265	-6.30512	8.56439e-07	7.3528e-06	6.31732	5.98464
Ppp4r2	0.301656	6.30495	8.56834e-07	7.3528e-06	6.71128	7.01425
Tep1	-0.348674	-6.29772	8.7338e-07	7.48866e-06	6.41516	6.06562
Ehd4	-0.25816	-6.29567	8.7811e-07	7.52307e-06	7.15137	6.89332
Slc37a2	-0.288073	-6.2946	8.80611e-07	7.53835e-06	6.93366	6.64457
Cfb	1.05868	6.29404	8.8192e-07	7.5434e-06	0.836977	1.89488
Git1	-0.275777	-6.29088	8.89311e-07	7.60043e-06	6.86819	6.59119
Tifa	-0.463773	-6.28845	8.95053e-07	7.64327e-06	5.18889	4.72654
Nin	-0.320587	-6.2866	8.99442e-07	7.67451e-06	8.28415	7.96434
Orai2	-0.452863	-6.28291	9.08275e-07	7.74358e-06	4.90942	4.45663
Capg	0.231908	6.2774	9.21608e-07	7.85087e-06	10.0322	10.2639
St3gal5	-0.363558	-6.26789	9.45093e-07	8.04441e-06	6.98498	6.62146
Cmtm4	0.440133	6.26398	9.54947e-07	8.12169e-06	5.19842	5.63527
Smurf1	0.404274	6.26256	9.58532e-07	8.14559e-06	4.45963	4.86446
Wars	0.252745	6.26198	9.60004e-07	8.15149e-06	6.89343	7.14633
Exo1	-0.336857	-6.25553	9.76547e-07	8.28525e-06	6.31473	5.97811
Srgn	0.494908	6.25424	9.79888e-07	8.30689e-06	4.49938	4.99786
D10Wsu52e	-0.222118	-6.252	9.85738e-07	8.34973e-06	7.7503	7.52775
Sorl1	-0.42483	-6.24794	9.96379e-07	8.43306e-06	5.67601	5.25351
Ccdc92	-0.80255	-6.24717	9.98424e-07	8.44356e-06	3.36419	2.56242
Vps39	0.288916	6.24657	1e-06	8.45008e-06	5.96357	6.25253
Amdhd2	0.451853	6.24087	1.01523e-06	8.57191e-06	5.00128	5.45298
Tcf4	-0.405441	-6.23937	1.01928e-06	8.59916e-06	5.8186	5.41423
Zbtb1	-0.440624	-6.23809	1.02273e-06	8.61787e-06	5.33258	4.8908
Abcg1	0.537698	6.23794	1.02314e-06	8.61787e-06	5.00729	5.55134
Naaa	-0.616921	-6.23447	1.03259e-06	8.69049e-06	4.36733	3.74855
Chaf1a	-0.27521	-6.22294	1.06465e-06	8.9531e-06	7.00666	6.73074
Stat1	0.352001	6.21837	1.07763e-06	9.05506e-06	6.48156	6.83576
Rnf19a	0.366195	6.21549	1.0859e-06	9.11721e-06	5.56094	5.92782
Ptbp1	-0.192752	-6.20976	1.10252e-06	9.24932e-06	9.2193	9.02603
Fam53c	0.365044	6.20043	1.13015e-06	9.47361e-06	5.88971	6.25224
Lcp2	0.460731	6.1983	1.13656e-06	9.51974e-06	4.71578	5.18141
Serpine1	0.669614	6.19546	1.14515e-06	9.58404e-06	3.02978	3.70245
Pgm2	0.29973	6.19475	1.1473e-06	9.5915e-06	6.32996	6.63144
Aldh18a1	0.250759	6.19457	1.14787e-06	9.5915e-06	7.23525	7.48606
Rab11fip5	-0.451744	-6.19245	1.15434e-06	9.63789e-06	5.70849	5.2545
Slpi	0.392496	6.18901	1.16492e-06	9.71467e-06	5.07451	5.46639
Dpysl2	-0.422941	-6.18886	1.16539e-06	9.71467e-06	4.97557	4.55548
Sp3	-0.376221	-6.18852	1.16644e-06	9.71571e-06	6.75953	6.38602
Kdm5b	0.495639	6.18371	1.18143e-06	9.83279e-06	4.22538	4.72323
Suv39h1	-0.273149	-6.18248	1.1853e-06	9.85718e-06	6.41852	6.14485
Mcu	0.387695	6.18015	1.19265e-06	9.91041e-06	4.82738	5.21532
Eif6	0.247685	6.17932	1.1953e-06	9.92455e-06	7.93734	8.1841
Eif4e	0.230037	6.17513	1.20867e-06	1.00276e-05	8.26078	8.49113
Smarca4	-0.237822	-6.17423	1.21157e-06	1.00438e-05	7.93197	7.69372
Tmem173	-0.356973	-6.17289	1.21588e-06	1.0066e-05	6.3646	6.00615
Cd300lf	0.44275	6.1728	1.21617e-06	1.0066e-05	4.6867	5.13281
Pdlim2	-0.773684	-6.17188	1.21915e-06	1.00827e-05	3.64337	2.87254
Rfc1	-0.254888	-6.17138	1.22077e-06	1.00882e-05	8.04716	7.79289
5031439G07Rik	-0.240301	-6.16693	1.23527e-06	1.02e-05	NA	NA
Arhgef7	0.211023	6.16592	1.2386e-06	1.02195e-05	7.58166	7.79217
Pten	-0.270588	-6.16108	1.25462e-06	1.03435e-05	6.84987	6.58026
Marveld1	-0.40773	-6.15649	1.27001e-06	1.04622e-05	5.30691	4.89869
Map4k3	0.350486	6.15484	1.27561e-06	1.05e-05	5.49419	5.84523
Apbb1ip	-0.322559	-6.15401	1.27842e-06	1.05149e-05	6.28604	5.96278
Znrf1	0.35996	6.14734	1.30129e-06	1.06946e-05	6.55584	6.91534
Gm8909	0.508425	6.14457	1.3109e-06	1.07652e-05	4.03189	4.54227
Mthfr	0.475707	6.14204	1.31977e-06	1.08296e-05	4.5692	5.04391
Prepl	0.374344	6.13898	1.33055e-06	1.09016e-05	4.97391	5.34911
Pgm2l1	-0.431323	-6.13895	1.33063e-06	1.09016e-05	5.41152	4.97697
Rbmx	0.295454	6.13747	1.33591e-06	1.09363e-05	6.63815	6.93546
Ndel1	0.423701	6.13426	1.34735e-06	1.10214e-05	5.44266	5.86449
Cgnl1	0.282809	6.12881	1.36703e-06	1.11675e-05	7.83707	8.1208
Rmnd5a	-0.266187	-6.12872	1.36734e-06	1.11675e-05	7.08593	6.81988
Abi3	-0.529922	-6.12793	1.37022e-06	1.11823e-05	4.67629	4.14314
Smcr7l	0.323673	6.12577	1.37811e-06	1.1238e-05	5.74547	6.06998
Actr3	0.18401	6.12436	1.3833e-06	1.12715e-05	9.04961	9.23386
Myl6	0.261523	6.11782	1.40758e-06	1.14605e-05	8.11928	8.38019
Slc9a1	0.381698	6.11753	1.40867e-06	1.14605e-05	5.1529	5.5351
Slc31a1	0.258549	6.11702	1.41059e-06	1.14672e-05	6.87679	7.13589
Abca1	0.393493	6.11656	1.41229e-06	1.14721e-05	6.54015	6.93744
Anp32a	-0.293932	-6.11506	1.41796e-06	1.15093e-05	8.52624	8.23335
Eif4b	-0.170229	-6.11444	1.42028e-06	1.15192e-05	10.1917	10.0216
Edem2	0.294234	6.11256	1.42742e-06	1.15682e-05	6.63389	6.92925
Uba7	0.583423	6.10593	1.45283e-06	1.1765e-05	3.76686	4.35284
Ppp2r5d	-0.307047	-6.10383	1.46099e-06	1.18219e-05	6.327	6.02069
4930404N11Rik	0.442709	6.10303	1.46407e-06	1.18378e-05	NA	NA
Ndfip2	0.476131	6.1024	1.46654e-06	1.18486e-05	5.02899	5.50298
Afp	0.343205	6.10191	1.46846e-06	1.1855e-05	6.35008	6.69149
Maf	-0.722714	-6.09936	1.47847e-06	1.19267e-05	4.19551	3.47479
Hes1	-1.40702	-6.0973	1.48659e-06	1.19829e-05	2.03951	0.631753
Ssfa2	0.248548	6.09426	1.49869e-06	1.20712e-05	6.51947	6.7679
Sbk1	-0.79355	-6.08724	1.52694e-06	1.22893e-05	3.10217	2.30972
Sp100	0.681154	6.08636	1.53056e-06	1.2309e-05	4.11175	4.80116
Tbc1d2	0.600738	6.08217	1.54773e-06	1.24376e-05	2.87383	3.47317
Pf4	-0.404935	-6.07913	1.56032e-06	1.25291e-05	7.69026	7.28349
Gpt2	0.45569	6.07842	1.56327e-06	1.25432e-05	4.43209	4.89086
Nxpe3	-0.684351	-6.06986	1.59932e-06	1.28227e-05	4.16605	3.47357
B4galnt2	0.660201	6.06906	1.60275e-06	1.28404e-05	3.08737	3.74481
Pik3cg	-0.333609	-6.0654	1.61844e-06	1.29562e-05	6.55543	6.22058
Aldh9a1	-0.222521	-6.06094	1.63781e-06	1.31012e-05	7.36626	7.14356
Hdgfrp3	-1.28003	-6.05849	1.64854e-06	1.3177e-05	2.05535	0.773071
Tshz1	0.614636	6.05653	1.65716e-06	1.32343e-05	3.91094	4.53065
Etf1	0.196309	6.05629	1.65823e-06	1.32343e-05	8.83789	9.03463
Ndrg4	0.785008	6.05477	1.66498e-06	1.32781e-05	3.62353	4.41223
Fbxo28	0.362219	6.05286	1.67344e-06	1.33354e-05	5.26587	5.62692
Sde2	0.286034	6.05207	1.67698e-06	1.33535e-05	6.86858	7.15527
Stab1	-0.348154	-6.0506	1.68359e-06	1.3396e-05	7.57639	7.22633
Gna12	-0.431504	-6.04868	1.69222e-06	1.34545e-05	5.40928	4.97298
Il1r1	-0.700755	-6.04764	1.69691e-06	1.34815e-05	3.67826	2.97974
Plekhm2	0.34406	6.04533	1.70741e-06	1.35547e-05	5.98292	6.32467
Dnajc9	-0.35061	-6.04382	1.71427e-06	1.35988e-05	5.93997	5.58771
Dnajb14	-0.604885	-6.04228	1.72135e-06	1.36447e-05	4.16177	3.55407
D10Bwg1379e	0.719063	6.03554	1.75258e-06	1.38818e-05	4.22175	4.94089
Dapp1	-0.422929	-6.02647	1.79549e-06	1.42109e-05	5.28024	4.86092
Slc9a8	0.288129	6.02289	1.81276e-06	1.43368e-05	6.28685	6.57408
Daglb	-0.381213	-6.02254	1.81443e-06	1.43392e-05	5.62501	5.24115
Gmnn	-0.359535	-6.0205	1.82434e-06	1.44067e-05	6.64366	6.28481
Nudt4	-0.245396	-6.01956	1.82891e-06	1.44319e-05	6.70068	6.45479
Dnajb2	0.446948	6.01743	1.83937e-06	1.45035e-05	4.13926	4.58764
Tpt1	0.196344	6.00425	1.90519e-06	1.50113e-05	10.5253	10.7217
Peli2	-0.474016	-6.00335	1.9098e-06	1.50363e-05	4.64373	4.16495
Stard7	-0.291864	-5.98917	1.98351e-06	1.56049e-05	6.97062	6.67726
Plxnd1	-0.240099	-5.98732	1.99335e-06	1.56706e-05	7.90818	7.6679
2610507I01Rik	-0.501794	-5.9796	2.0349e-06	1.59852e-05	NA	NA
Map6	0.72087	5.97777	2.04488e-06	1.60516e-05	2.7935	3.51598
Acss2	0.723969	5.97198	2.07673e-06	1.62894e-05	2.81993	3.545
Tab2	-0.264115	-5.96864	2.09535e-06	1.64232e-05	7.13944	6.8754
Hsd11b1	-1.0646	-5.96699	2.10462e-06	1.64835e-05	2.7363	1.66837
Arl8a	0.249853	5.9657	2.11189e-06	1.65281e-05	7.31896	7.5678
Prkag1	-0.222397	-5.96408	2.12108e-06	1.65877e-05	6.88173	6.65942
Dnmbp	0.499461	5.96201	2.13284e-06	1.66673e-05	4.3679	4.86612
H2-D1	0.344519	5.95958	2.14672e-06	1.67633e-05	NA	NA
Itprip	-0.415569	-5.95799	2.15587e-06	1.68222e-05	5.08118	4.66439
Dek	-0.22845	-5.95512	2.17251e-06	1.69394e-05	8.02979	7.80196
Fas	0.687417	5.95056	2.19917e-06	1.71346e-05	3.122	3.81382
Snx33	0.506223	5.94788	2.21498e-06	1.7245e-05	4.09107	4.59794
Lrrc16a	0.538881	5.94487	2.23285e-06	1.73712e-05	3.70262	4.23733
Tprn	-0.455177	-5.94371	2.23981e-06	1.74124e-05	4.48646	4.03008
Srrm1	-0.219917	-5.9381	2.27365e-06	1.76624e-05	7.90341	7.68368
Dvl2	0.308675	5.93636	2.28428e-06	1.77319e-05	5.38185	5.69065
Plp2	-0.370777	-5.93232	2.30911e-06	1.79114e-05	6.62215	6.24941
H1f0	0.279155	5.921	2.38014e-06	1.84487e-05	7.15708	7.43731
Ppia	0.220547	5.91467	2.4208e-06	1.87501e-05	10.1717	10.3922
Mprip	-0.254635	-5.9136	2.42778e-06	1.87902e-05	6.66803	6.41266
Tgoln1	0.370544	5.91276	2.43323e-06	1.88185e-05	5.71644	6.08751
Gatm	-0.27335	-5.91111	2.44398e-06	1.88877e-05	7.35937	7.08606
Rnf113a1	0.850462	5.90534	2.48203e-06	1.91677e-05	2.71385	3.56118
Mcm4	-0.226283	-5.90099	2.51113e-06	1.93782e-05	7.63821	7.41148
Slc38a6	0.401834	5.89936	2.5221e-06	1.94437e-05	5.1749	5.57587
Nanos1	-0.720049	-5.89918	2.52332e-06	1.94437e-05	3.50213	2.77905
Ifnar1	-0.264544	-5.89227	2.57043e-06	1.97921e-05	6.92948	6.66488
Ctc1	-0.372881	-5.88599	2.61409e-06	2.01135e-05	5.42278	5.05291
Phc2	-0.320499	-5.88103	2.64908e-06	2.03679e-05	6.17275	5.84952
Fblim1	0.282411	5.87995	2.65675e-06	2.04119e-05	6.0217	6.30433
Fgd4	-0.423891	-5.87908	2.66296e-06	2.04278e-05	5.52558	5.10319
Wdr7	0.3715	5.87892	2.66406e-06	2.04278e-05	5.46442	5.83731
Rab3d	-0.493099	-5.87884	2.66466e-06	2.04278e-05	4.38889	3.895
Cd81	-0.466202	-5.87478	2.69383e-06	2.06363e-05	4.81669	4.35201
Hmgb2	-0.30612	-5.86906	2.73543e-06	2.09397e-05	8.2927	7.98784
Camta2	0.339536	5.8588	2.81166e-06	2.15076e-05	5.72671	6.06556
C2cd3	-0.38322	-5.85723	2.82354e-06	2.15827e-05	5.30726	4.92509
Ninl	-0.414915	-5.85593	2.83344e-06	2.16426e-05	5.07518	4.66008
Ogfr	0.267256	5.85442	2.84487e-06	2.17141e-05	7.44418	7.71126
Clspn	-0.361145	-5.85396	2.84844e-06	2.17256e-05	6.88431	6.52518
Ccl5	0.87198	5.84938	2.88361e-06	2.19779e-05	2.54433	3.42153
Mknk2	-0.326737	-5.84671	2.90434e-06	2.21198e-05	6.53062	6.20349
Kat2a	-0.229863	-5.84615	2.90872e-06	2.2137e-05	6.69441	6.46427
Pla2g4a	-0.232761	-5.84426	2.92351e-06	2.22335e-05	8.241	8.0082
Mogs	-0.213094	-5.84173	2.94339e-06	2.23685e-05	7.72198	7.50824
Mlkl	0.386964	5.84046	2.9534e-06	2.24283e-05	5.55325	5.94408
Parp12	0.42119	5.84013	2.95606e-06	2.24323e-05	5.79381	6.21959
Creb5	0.5799	5.83913	2.96396e-06	2.2476e-05	3.6116	4.19871
Cdk2	-0.296822	-5.83768	2.97551e-06	2.25473e-05	5.86106	5.56339
Rgcc	1.35204	5.83683	2.98232e-06	2.25826e-05	0.613943	1.97173
Lyn	-0.284152	-5.83138	3.02623e-06	2.28985e-05	6.93038	6.64625
Zfp36	-0.455395	-5.83084	3.03067e-06	2.29053e-05	6.953	6.49457
Trps1	-0.412971	-5.83074	3.03149e-06	2.29053e-05	5.90088	5.49078
Slc43a2	-0.254721	-5.83028	3.03519e-06	2.29168e-05	7.11483	6.85917
Psmc1	0.225445	5.82718	3.06057e-06	2.30918e-05	9.06069	9.28676
Xylt1	0.76016	5.82577	3.07217e-06	2.31627e-05	2.9866	3.74569
Golga4	0.286857	5.82517	3.07713e-06	2.31834e-05	6.96865	7.25592
Trafd1	0.301137	5.82425	3.08469e-06	2.32237e-05	5.64473	5.94666
Man2a1	-0.355181	-5.81976	3.12215e-06	2.34888e-05	5.78272	5.42764
Psip1	-0.281969	-5.81872	3.13084e-06	2.35373e-05	7.92876	7.64795
Rnasel	-0.364564	-5.81241	3.18433e-06	2.39223e-05	5.65109	5.28762
Cd72	-0.319495	-5.80692	3.23163e-06	2.42604e-05	6.47177	6.15535
Hdac9	-1.2605	-5.7921	3.36282e-06	2.52272e-05	1.68213	0.422119
Pgpep1	0.486697	5.79005	3.38134e-06	2.53479e-05	4.23607	4.72187
Myl12a	0.23624	5.78503	3.42723e-06	2.56736e-05	7.60395	7.8396
Tmem2	0.431199	5.78176	3.45748e-06	2.58818e-05	4.66735	5.10179
Abca2	-0.429244	-5.77733	3.49895e-06	2.61736e-05	4.50739	4.07855
Pip4k2a	-0.275612	-5.7764	3.5077e-06	2.62203e-05	6.38156	6.10689
Tlk2	0.294076	5.77329	3.53705e-06	2.64209e-05	5.73509	6.03083
Tatdn2	0.20761	5.77289	3.54088e-06	2.64307e-05	7.51644	7.72439
Trim30a	0.633718	5.76777	3.58993e-06	2.67778e-05	4.15562	4.79929
Pck2	0.270936	5.76698	3.59759e-06	2.68158e-05	6.39905	6.66933
Efr3b	0.534311	5.76664	3.60084e-06	2.68198e-05	4.2773	4.81232
Dyrk3	-0.484333	-5.7664	3.60323e-06	2.68198e-05	4.41992	3.93808
Ltbp3	-0.445874	-5.76352	3.63115e-06	2.70085e-05	4.9624	4.51487
Crybg3	0.341177	5.75408	3.72447e-06	2.76829e-05	5.86137	6.20319
Wsb1	0.307224	5.75331	3.73219e-06	2.77207e-05	6.86975	7.17797
Agap3	-0.341911	-5.74991	3.76646e-06	2.79554e-05	6.37938	6.03527
Pold1	-0.301347	-5.74945	3.7712e-06	2.79587e-05	6.82453	6.52109
Gtf2b	0.304879	5.74935	3.77223e-06	2.79587e-05	6.66839	6.97237
Parp10	0.374634	5.74682	3.79796e-06	2.81296e-05	5.14941	5.52514
Zmynd11	-0.281611	-5.7425	3.8423e-06	2.84379e-05	6.27355	5.99382
Ppp1cc	-0.229174	-5.73786	3.8905e-06	2.87743e-05	7.41467	7.18668
Samd9l	0.628679	5.72962	3.9777e-06	2.93986e-05	4.40531	5.04293
Ifi204	0.476612	5.72906	3.98373e-06	2.94224e-05	7.12413	7.60535
Hs1bp3	0.315156	5.72795	3.99568e-06	2.94898e-05	5.07471	5.38875
Sidt2	-0.376523	-5.72769	3.99847e-06	2.94898e-05	4.90556	4.52853
Slc11a1	0.254229	5.72605	4.01616e-06	2.95994e-05	7.86717	8.12066
Map3k3	-0.325317	-5.72137	4.06701e-06	2.99532e-05	5.77911	5.45175
Rybp	0.343714	5.72063	4.07512e-06	2.99918e-05	5.98713	6.33086
Nfatc3	-0.30236	-5.71926	4.09014e-06	3.00799e-05	6.64879	6.34676
Rgs18	-1.07473	-5.71902	4.09282e-06	3.00799e-05	2.2272	1.15267
Rrs1	0.219226	5.71485	4.13893e-06	3.03975e-05	7.45238	7.6721
Angptl2	0.301702	5.71305	4.15902e-06	3.05237e-05	5.74609	6.04739
Cd97	-0.479361	-5.70484	4.25199e-06	3.11843e-05	4.1973	3.71681
Hnrnph2	0.271586	5.70373	4.26467e-06	3.12554e-05	6.9342	7.207
Fam3c	-0.383846	-5.70049	4.30211e-06	3.15078e-05	5.46389	5.08593
Usp53	0.575303	5.69713	4.3412e-06	3.17719e-05	3.76326	4.33695
Dnase2a	0.247185	5.69442	4.37296e-06	3.1982e-05	6.86338	7.11077
Mcm5	-0.182798	-5.69403	4.37758e-06	3.19935e-05	8.42391	8.24069
Pfkl	0.28021	5.69323	4.38695e-06	3.20397e-05	7.44213	7.72268
Hmgn2	-0.30316	-5.69289	4.39095e-06	3.20466e-05	7.10552	6.80022
Cdc25a	-0.263265	-5.6907	4.41696e-06	3.2214e-05	6.09718	5.8337
Cand1	-0.221785	-5.68146	4.52819e-06	3.30023e-05	7.16255	6.94047
Slc35f6	0.26324	5.68036	4.54172e-06	3.30566e-05	6.46293	6.72463
Tmbim6	0.208408	5.68034	4.54193e-06	3.30566e-05	8.21299	8.421
Mib2	0.36789	5.67553	4.60108e-06	3.34638e-05	4.77273	5.13973
Dido1	-0.242954	-5.6747	4.61145e-06	3.3516e-05	7.3753	7.13134
Hdgf	-0.149143	-5.66474	4.73685e-06	3.44036e-05	9.92309	9.77394
Pip5k1b	0.597092	5.66102	4.78459e-06	3.47263e-05	3.27709	3.87356
E2f7	-0.517028	-5.65408	4.87479e-06	3.53565e-05	3.77231	3.25477
Sepp1	-0.273117	-5.65131	4.91138e-06	3.55974e-05	7.63499	7.3616
Sh3pxd2b	0.3183	5.64647	4.97578e-06	3.60392e-05	6.98643	7.30281
Zmynd19	-0.296289	-5.64348	5.01606e-06	3.63059e-05	5.72685	5.43233
Mfsd7b	0.280644	5.64291	5.02384e-06	3.63372e-05	6.32621	6.60668
Pik3r2	-0.317624	-5.64155	5.04222e-06	3.6445e-05	6.10922	5.79435
Mta3	-0.309246	-5.63953	5.0698e-06	3.66191e-05	5.93592	5.62752
Kdr	0.728825	5.63794	5.09161e-06	3.67514e-05	3.0373	3.77251
Zfp706	-0.22759	-5.63193	5.17471e-06	3.73255e-05	7.49162	7.26363
Zfyve28	-0.464641	-5.63087	5.18951e-06	3.74066e-05	4.67701	4.21379
Chic2	0.349714	5.62997	5.2022e-06	3.74722e-05	4.91401	5.26472
Capn5	-0.305632	-5.62824	5.22644e-06	3.76211e-05	5.60446	5.29766
Pms2	-0.423032	-5.62672	5.24787e-06	3.77494e-05	5.00312	4.57776
Ppp1r26	-0.76699	-5.62403	5.28606e-06	3.79981e-05	3.1069	2.33788
Tm2d2	-0.377194	-5.62237	5.30977e-06	3.81424e-05	5.83855	5.45833
Mmp8	-0.388854	-5.62058	5.33547e-06	3.83008e-05	6.34444	5.95528
Rabgef1	0.381685	5.61935	5.3532e-06	3.84018e-05	4.61114	4.99436
N4bp2	-0.576014	-5.61753	5.37965e-06	3.85652e-05	4.76262	4.18548
Rnf38	-0.368949	-5.61709	5.38598e-06	3.85842e-05	5.25574	4.88559
Mcm6	-0.163661	-5.61567	5.40672e-06	3.87063e-05	9.15552	8.99214
Zdhhc14	-0.548652	-5.61389	5.4326e-06	3.88436e-05	3.80741	3.25556
Gnptab	0.226474	5.61385	5.43329e-06	3.88436e-05	7.08559	7.31283
Ptges	1.00814	5.61238	5.45482e-06	3.8971e-05	1.68124	2.68321
Mlec	-0.199696	-5.61202	5.46008e-06	3.8982e-05	8.16164	7.96162
Gdpd1	0.333894	5.60971	5.49425e-06	3.91993e-05	5.61568	5.9483
Rp2h	-0.454821	-5.60663	5.54011e-06	3.94996e-05	5.02462	4.57202
Calm2	-0.196703	-5.60395	5.58028e-06	3.9759e-05	8.79411	8.59764
4922501C03Rik	0.420011	5.59975	5.64387e-06	4.01848e-05	NA	NA
Slc29a2	-0.505299	-5.59931	5.65052e-06	4.02049e-05	3.98611	3.47873
Gm129	0.547456	5.59736	5.68037e-06	4.03899e-05	2.9246	3.47352
5730508B09Rik	0.537079	5.59605	5.70044e-06	4.05051e-05	NA	NA
Treml4	1.3347	5.592	5.76317e-06	4.09232e-05	1.34977	2.67753
Ehmt1	-0.262528	-5.58953	5.80159e-06	4.11681e-05	6.36835	6.105
Rmnd5b	-0.472711	-5.58384	5.89148e-06	4.17537e-05	4.82557	4.35095
Stk11	-0.271707	-5.58364	5.89457e-06	4.17537e-05	6.35666	6.08274
Higd1a	0.35408	5.58355	5.89604e-06	4.17537e-05	5.48949	5.84498
H2-T23	0.423312	5.58218	5.9179e-06	4.18802e-05	NA	NA
Cln6	-0.390038	-5.58105	5.93593e-06	4.19795e-05	4.71536	4.32587
Hipk3	-0.284006	-5.57917	5.96613e-06	4.21647e-05	6.68992	6.40545
Man1c1	-0.328418	-5.57518	6.03068e-06	4.25922e-05	6.2049	5.87578
Prpf8	-0.209561	-5.57228	6.07805e-06	4.28979e-05	9.45815	9.24835
Msn	0.193484	5.5696	6.12228e-06	4.3181e-05	9.37272	9.56638
Mfsd12	0.373539	5.56444	6.20805e-06	4.37566e-05	6.40469	6.77679
Pip4k2c	0.254334	5.56071	6.27101e-06	4.41706e-05	6.13846	6.39378
Noa1	-0.333927	-5.5524	6.41318e-06	4.51417e-05	6.19809	5.86576
Wdr18	-0.308243	-5.55016	6.4522e-06	4.53758e-05	7.01425	6.70498
Klf11	-0.938765	-5.54999	6.45507e-06	4.53758e-05	2.61491	1.67959
2810474O19Rik	-0.35882	-5.5485	6.48112e-06	4.55283e-05	NA	NA
Pdp1	0.518618	5.54402	6.55996e-06	4.6037e-05	4.04046	4.55936
Tmem201	-0.341123	-5.54389	6.5623e-06	4.6037e-05	5.34184	5.00066
Cabin1	-0.307871	-5.54081	6.61723e-06	4.63914e-05	6.43155	6.12309
Gltscr1	-0.737118	-5.5397	6.63696e-06	4.64986e-05	3.0006	2.25523
Comt	-0.238037	-5.53848	6.6589e-06	4.66212e-05	7.06251	6.82367
Rabggta	0.360308	5.53774	6.67234e-06	4.66841e-05	4.86077	5.21917
Ifitm3	0.230741	5.53591	6.70533e-06	4.68837e-05	8.43462	8.66515
Cyb5b	0.178612	5.52464	6.91267e-06	4.83012e-05	8.3265	8.50483
Ube2e2	0.491253	5.52266	6.94961e-06	4.8527e-05	4.41237	4.90421
Slc6a17	0.342446	5.52014	6.99722e-06	4.8827e-05	4.3389	4.67986
Cxcl16	-0.339935	-5.51805	7.03676e-06	4.90703e-05	6.23083	5.88945
Tbl1xr1	-0.317695	-5.51604	7.07512e-06	4.9305e-05	5.67823	5.35847
Pag1	-0.353913	-5.51331	7.12758e-06	4.96377e-05	5.60547	5.25367
Ttyh3	-0.390851	-5.51206	7.1516e-06	4.97719e-05	5.33118	4.93615
Ankrd10	-0.301967	-5.51023	7.18713e-06	4.9986e-05	5.73144	5.4286
Drosha	-0.227897	-5.50899	7.21127e-06	5.01207e-05	7.59659	7.36898
Creg1	0.239714	5.50801	7.23027e-06	5.02195e-05	9.10085	9.34023
Rdx	-0.206425	-5.50531	7.28323e-06	5.05539e-05	7.48854	7.28206
Fbxo5	-0.382662	-5.50421	7.30497e-06	5.06713e-05	5.37651	4.99689
Fhod3	1.26769	5.49774	7.43385e-06	5.15312e-05	0.942577	2.21588
Abcd4	0.46421	5.49749	7.43879e-06	5.15314e-05	4.84407	5.31374
Cdc42se2	-0.240082	-5.49562	7.47653e-06	5.17587e-05	6.72658	6.48716
Ckap4	-0.221417	-5.49071	7.57641e-06	5.24156e-05	7.2698	7.04841
Atad5	-0.360081	-5.48934	7.60453e-06	5.25755e-05	5.81292	5.45673
1600014C10Rik	-0.493258	-5.48798	7.63257e-06	5.27346e-05	NA	NA
Pion	0.400142	5.48548	7.68434e-06	5.30488e-05	4.93689	5.33621
Slc48a1	0.288576	5.48517	7.69079e-06	5.30488e-05	8.59561	8.88278
Stxbp5	0.247552	5.48505	7.69321e-06	5.30488e-05	6.43034	6.67785
Ccnb2	-0.278881	-5.47807	7.83974e-06	5.40237e-05	6.27524	5.99573
C2cd2l	0.412177	5.47559	7.89252e-06	5.43517e-05	4.69686	5.10849
Polr3gl	-0.394337	-5.47521	7.90077e-06	5.43729e-05	5.5175	5.12013
Ptrh1	0.824968	5.47055	8.0008e-06	5.50252e-05	3.10478	3.93443
Chmp7	0.281408	5.4682	8.05187e-06	5.53401e-05	5.92354	6.20506
Pelp1	-0.289824	-5.46569	8.1067e-06	5.56474e-05	6.264	5.97403
Dennd4a	-0.295659	-5.46567	8.10719e-06	5.56474e-05	6.47267	6.17936
Epn1	-0.293181	-5.46234	8.18063e-06	5.61149e-05	6.76782	6.473
Dusp7	-0.352473	-5.46059	8.2194e-06	5.6344e-05	6.1096	5.75497
Wdhd1	-0.272947	-5.45688	8.30231e-06	5.68752e-05	6.79705	6.52527
B4galnt1	-0.265425	-5.4559	8.32423e-06	5.69881e-05	6.91919	6.65255
Irf9	0.395203	5.45425	8.36159e-06	5.72066e-05	5.23585	5.62928
Cul7	-0.377109	-5.45192	8.41428e-06	5.75296e-05	5.00839	4.63161
Nde1	-0.237063	-5.45029	8.45158e-06	5.7747e-05	6.78201	6.54541
Wdr11	0.223276	5.44232	8.63586e-06	5.89677e-05	6.78145	7.00466
Abhd12	-0.237643	-5.43991	8.69216e-06	5.93136e-05	7.99029	7.75188
Cnnm3	-0.410189	-5.43702	8.76044e-06	5.97406e-05	4.85881	4.44469
Pcnx	0.330604	5.43492	8.81037e-06	6.00421e-05	5.61816	5.94877
Ubxn4	0.195304	5.43411	8.82972e-06	6.01349e-05	7.79933	7.99481
Nt5dc2	-0.217584	-5.4334	8.84676e-06	6.02119e-05	7.25932	7.04075
Nrm	-0.495081	-5.43282	8.86069e-06	6.02676e-05	4.24027	3.73985
Rbpj	0.215186	5.42792	8.9789e-06	6.10321e-05	7.47147	7.68712
Pcid2	0.325626	5.42461	9.05963e-06	6.1541e-05	5.45411	5.77612
Slc35a4	-0.244446	-5.42187	9.12712e-06	6.19249e-05	7.08788	6.84188
Atp6v0e	0.271471	5.42184	9.12795e-06	6.19249e-05	7.11488	7.38592
Pde7b	0.820859	5.41738	9.23885e-06	6.26367e-05	2.55528	3.37798
Cd22	0.919613	5.41417	9.31946e-06	6.31298e-05	1.67437	2.5915
Cd300ld	0.305067	5.414	9.3236e-06	6.31298e-05	5.58021	5.88711
Klf13	-0.450658	-5.41028	9.418e-06	6.37024e-05	4.94305	4.49454
Mast3	-0.312479	-5.41019	9.42031e-06	6.37024e-05	6.23065	5.91817
Mycbp2	-0.327809	-5.40705	9.50071e-06	6.42047e-05	7.90299	7.57593
Aig1	0.616024	5.40619	9.52285e-06	6.4313e-05	2.99394	3.61644
Psmd1	0.16162	5.40264	9.61484e-06	6.48924e-05	8.88468	9.04657
Plgrkt	0.275966	5.40114	9.65398e-06	6.51147e-05	6.07028	6.3474
Cluh	-0.183192	-5.40053	9.67002e-06	6.5181e-05	8.04861	7.86465
Lmbrd1	0.266201	5.4	9.68391e-06	6.52327e-05	5.98286	6.24752
Gnaq	0.194306	5.39879	9.71555e-06	6.54039e-05	7.52451	7.71892
Slc7a1	0.229341	5.39764	9.74575e-06	6.55652e-05	7.90832	8.13755
Tm9sf4	0.202223	5.39669	9.77094e-06	6.56925e-05	7.27245	7.47479
Btbd10	0.29848	5.39574	9.796e-06	6.58189e-05	5.08803	5.38585
Lrrk1	-0.414292	-5.39295	9.87043e-06	6.62765e-05	5.07904	4.6643
Rnf220	-0.248097	-5.39245	9.88366e-06	6.63229e-05	6.45537	6.20718
Acbd3	0.246356	5.39153	9.90833e-06	6.64442e-05	6.64219	6.88986
Slain2	0.250207	5.39131	9.91441e-06	6.64442e-05	7.24856	7.49912
Sema3c	0.646855	5.3893	9.96832e-06	6.67629e-05	2.386	3.03067
Eif4ebp2	-0.396325	-5.38804	1.00026e-05	6.69497e-05	5.80423	5.40777
Iffo2	0.343677	5.38763	1.00136e-05	6.69804e-05	4.93018	5.27379
Bend3	-0.394817	-5.38667	1.00398e-05	6.7113e-05	5.21343	4.8207
Yeats2	-0.294765	-5.38404	1.01114e-05	6.7549e-05	6.09399	5.79855
Tnfsf9	0.401073	5.38249	1.0154e-05	6.779e-05	4.25136	4.65065
Arhgap12	0.262814	5.37913	1.02467e-05	6.83657e-05	6.27563	6.53916
Eprs	0.174483	5.37645	1.03214e-05	6.88206e-05	9.92664	10.1015
Slc16a1	-0.201137	-5.37268	1.04273e-05	6.94823e-05	7.82585	7.62459
Foxn2	-0.36085	-5.36965	1.05134e-05	7.00118e-05	5.58769	5.22461
Clec4a1	-1.091	-5.36678	1.05955e-05	7.05132e-05	2.15174	1.05958
Sun2	0.283745	5.36528	1.06386e-05	7.07557e-05	5.76397	6.04708
Cbx3	-0.307894	-5.36478	1.0653e-05	7.08061e-05	6.17839	5.86857
1810011H11Rik	-0.348276	-5.36032	1.07825e-05	7.16214e-05	NA	NA
Gns	0.229591	5.35918	1.08158e-05	7.17975e-05	7.62178	7.85049
Trib1	-0.505187	-5.35553	1.09233e-05	7.24655e-05	4.2549	3.75443
Suco	0.367991	5.35152	1.10426e-05	7.32103e-05	4.88186	5.25059
Smc6	-0.263554	-5.34841	1.11361e-05	7.37834e-05	7.45703	7.19308
Mrps35	-0.311366	-5.34674	1.11865e-05	7.40268e-05	5.88586	5.57483
Nupr1	0.714946	5.34673	1.11869e-05	7.40268e-05	2.81705	3.52713
Micall1	0.428279	5.34289	1.13039e-05	7.4754e-05	5.00352	5.43411
Rab27a	-0.676223	-5.33835	1.14436e-05	7.56303e-05	3.31583	2.63106
Ydjc	-0.464623	-5.33791	1.14574e-05	7.56734e-05	5.49421	5.02483
Ephb4	1.1724	5.33729	1.14767e-05	7.57533e-05	1.63838	2.81416
Tbc1d2b	-0.300613	-5.33568	1.15268e-05	7.5991e-05	5.18604	4.88491
Slc39a10	0.250178	5.33567	1.15272e-05	7.5991e-05	7.04521	7.29532
Cdk17	0.335491	5.33371	1.15887e-05	7.63485e-05	5.03014	5.36518
P2ry13	-1.15125	-5.33271	1.16199e-05	7.65059e-05	1.78924	0.637274
Dhodh	-0.307857	-5.32847	1.17543e-05	7.73429e-05	5.45557	5.15001
Itgb7	-0.897093	-5.32354	1.19125e-05	7.83345e-05	2.41747	1.52049
Mafk	0.318815	5.32288	1.19338e-05	7.84251e-05	5.10322	5.42371
Zc3h7b	-0.252864	-5.32096	1.19961e-05	7.87856e-05	6.12255	5.86902
Tor1aip2	0.22218	5.3188	1.20664e-05	7.91973e-05	7.65601	7.87836
Qpct	0.374408	5.31845	1.20778e-05	7.92225e-05	4.81502	5.19206
Plagl2	0.294308	5.31766	1.21039e-05	7.93442e-05	5.32208	5.61543
Cnksr3	0.411109	5.31606	1.21562e-05	7.96377e-05	4.43163	4.84363
Slc25a23	-0.285597	-5.3148	1.21979e-05	7.98608e-05	5.65807	5.37231
Aph1c	0.859919	5.31456	1.22059e-05	7.98635e-05	1.378	2.23655
Rnf216	-0.272471	-5.31033	1.23467e-05	8.07342e-05	5.7191	5.44752
Polg	-0.289648	-5.30574	1.25011e-05	8.16933e-05	6.20241	5.91075
Card9	-0.344245	-5.30547	1.25104e-05	8.17032e-05	5.33882	4.99278
Kif15	-0.268681	-5.30493	1.25286e-05	8.1771e-05	6.67622	6.40694
Jmy	-0.38925	-5.29933	1.27206e-05	8.29722e-05	4.92282	4.53395
Maged1	-0.19877	-5.29364	1.2918e-05	8.42079e-05	7.45263	7.25393
Rell1	0.306337	5.29154	1.29919e-05	8.46366e-05	5.26182	5.57116
Eif2b2	0.211871	5.29078	1.30189e-05	8.47598e-05	6.6857	6.89813
Plekhm3	0.297017	5.28718	1.31466e-05	8.55385e-05	6.48291	6.78037
Knstrn	-0.218684	-5.28655	1.31691e-05	8.56319e-05	7.04295	6.82433
Zranb2	0.261477	5.28357	1.32758e-05	8.6272e-05	7.69341	7.95554
Mkx	0.433952	5.28323	1.32882e-05	8.62991e-05	3.97648	4.41392
Blzf1	0.313865	5.2828	1.33037e-05	8.63465e-05	5.55272	5.8679
Vps18	0.249228	5.27989	1.3409e-05	8.69762e-05	6.35091	6.6002
Ust	0.53821	5.2782	1.34706e-05	8.73217e-05	3.5228	4.05443
Taf4a	-0.283183	-5.27701	1.3514e-05	8.75491e-05	5.62616	5.34282
Slc36a4	0.4352	5.27459	1.36032e-05	8.80726e-05	4.58347	5.02188
Prdx5	0.262076	5.27259	1.36772e-05	8.8497e-05	7.23427	7.49593
Ifih1	0.598816	5.27076	1.37452e-05	8.88825e-05	3.84914	4.45606
1810033B17Rik	-0.706544	-5.26959	1.37887e-05	8.91088e-05	NA	NA
Trmt10a	0.320772	5.26378	1.40077e-05	9.04685e-05	5.22954	5.55094
Top2b	-0.276398	-5.26285	1.4043e-05	9.06406e-05	6.82334	6.54727
Rab1	0.208845	5.26193	1.40784e-05	9.08129e-05	8.01717	8.22666
Plcb3	-0.225313	-5.26162	1.40903e-05	9.08338e-05	6.66039	6.43465
Rasa4	0.510107	5.25913	1.41856e-05	9.13919e-05	4.25903	4.77315
Mboat1	-0.424555	-5.25488	1.43502e-05	9.23961e-05	4.71571	4.29069
Trim16	-0.511017	-5.25083	1.45087e-05	9.33589e-05	3.77281	3.26024
Sec24d	0.214033	5.25016	1.4535e-05	9.34709e-05	6.39787	6.61178
Tns1	0.730483	5.24904	1.45794e-05	9.36993e-05	2.77785	3.50833
Nav2	0.367319	5.24557	1.47169e-05	9.45252e-05	6.19401	6.56037
Slc25a25	0.350527	5.24393	1.47828e-05	9.48899e-05	4.72457	5.07662
Sgsh	-0.823106	-5.24254	1.48387e-05	9.5191e-05	2.98912	2.14973
Agpat2	-0.366227	-5.2411	1.48968e-05	9.55053e-05	5.125	4.75734
Akna	-0.507819	-5.24031	1.49287e-05	9.56515e-05	4.43762	3.93094
Map3k11	-0.319032	-5.23992	1.49446e-05	9.56945e-05	6.4469	6.12653
AF251705	0.670923	5.23797	1.50237e-05	9.61426e-05	3.04793	3.72024
Dync1li1	0.2158	5.23712	1.50583e-05	9.62702e-05	6.80517	7.02117
Nlrc3	0.315714	5.23703	1.5062e-05	9.62702e-05	5.41985	5.73282
Prrc2a	-0.225757	-5.23343	1.52101e-05	9.71575e-05	8.60989	8.38353
Wdr34	-0.43457	-5.22862	1.54099e-05	9.83742e-05	4.48639	4.05213
Snrnp27	0.257109	5.22713	1.54723e-05	9.87121e-05	6.48687	6.74421
Wnk1	-0.231583	-5.22661	1.5494e-05	9.87351e-05	8.63074	8.39922
Pask	-0.402245	-5.22659	1.54947e-05	9.87351e-05	4.67485	4.2765
Adar	0.268398	5.22205	1.5687e-05	9.99001e-05	7.08871	7.35803
Mmp15	-1.11015	-5.22164	1.57045e-05	9.99509e-05	1.89536	0.788311
Osm	0.499695	5.21836	1.58448e-05	0.000100745	4.10292	4.60079
Zfp362	-0.522233	-5.21827	1.58485e-05	0.000100745	4.28418	3.75878
Psmd11	0.209508	5.21692	1.59069e-05	0.000101055	6.97695	7.18621
Haus4	-0.291704	-5.21633	1.59322e-05	0.000101154	5.94081	5.65004
Rhbdf2	0.290431	5.21584	1.59534e-05	0.000101228	4.98686	5.27622
Trim13	0.539192	5.21442	1.60152e-05	0.000101559	3.66267	4.20479
Noc2l	-0.185323	-5.21186	1.6127e-05	0.000102206	7.6772	7.49105
Aff4	0.299888	5.2094	1.62348e-05	0.000102827	6.74498	7.0448
Tenc1	-0.987509	-5.20813	1.6291e-05	0.000103042	1.5598	0.571686
Skp2	-0.251127	-5.2081	1.62924e-05	0.000103042	6.5112	6.25896
Trappc5	-0.305632	-5.20796	1.62986e-05	0.000103042	6.00242	5.69714
Wdfy4	-0.234902	-5.20774	1.6308e-05	0.000103042	7.51311	7.27756
Dusp3	0.183976	5.20744	1.63215e-05	0.000103065	7.68084	7.86478
Arrdc3	-1.02382	-5.20646	1.63647e-05	0.000103276	2.63521	1.60168
Odf2l	0.396381	5.20584	1.63923e-05	0.000103388	5.17994	5.57619
Slc35b2	-0.312949	-5.2037	1.64878e-05	0.000103927	5.6835	5.36858
Myl12b	-0.210757	-5.20177	1.65744e-05	0.000104411	7.43508	7.22342
C130026I21Rik	0.270816	5.20048	1.66326e-05	0.000104715	6.47342	6.74606
Zfp296	-0.744224	-5.1965	1.68132e-05	0.000105788	3.04317	2.30206
Cbx2	-0.517389	-5.19561	1.68539e-05	0.000105981	3.5606	3.04397
Zfp142	0.313594	5.19446	1.69066e-05	0.000106248	5.25753	5.56958
Eml4	-0.239669	-5.19224	1.7009e-05	0.000106715	6.85213	6.61451
Ccdc126	0.557903	5.1921	1.70152e-05	0.000106715	3.31794	3.87578
Zfyve26	0.24278	5.19197	1.70212e-05	0.000106715	6.04454	6.28808
Midn	-0.389074	-5.19196	1.70216e-05	0.000106715	5.70063	5.31001
Lyz2	-0.180127	-5.19034	1.70965e-05	0.000107121	11.1552	10.975
Tnfrsf1a	-0.291801	-5.1896	1.71313e-05	0.000107275	6.10737	5.81556
Gata3	0.81964	5.18749	1.72295e-05	0.000107826	2.1463	2.96368
Hnrnpr	-0.248797	-5.18551	1.73224e-05	0.000108343	7.59911	7.35062
Slc24a6	0.287023	5.18424	1.73822e-05	0.000108651	5.38197	5.66866
Pwwp2a	-0.345214	-5.18402	1.73924e-05	0.000108651	5.17053	4.82696
Pkig	-0.2673	-5.18138	1.75175e-05	0.000109367	6.66659	6.39788
Cebpg	0.247389	5.17882	1.76399e-05	0.000110066	5.8393	6.08719
Cd52	-0.607111	-5.17815	1.7672e-05	0.0001102	3.75277	3.13574
Slc39a6	0.219963	5.17644	1.77544e-05	0.000110649	6.79393	7.01413
Chaf1b	0.253536	5.17309	1.79164e-05	0.000111561	6.1619	6.4158
Ubc	0.232936	5.17297	1.79221e-05	0.000111561	8.43292	8.66519
2610301G19Rik	-0.260104	-5.17232	1.79541e-05	0.000111694	NA	NA
Mcm2	-0.161367	-5.1705	1.80427e-05	0.000112179	8.63681	8.47535
Nlrp1b	-0.952599	-5.16977	1.80784e-05	0.000112334	1.86429	0.911189
A630033H20Rik	0.484705	5.16701	1.82145e-05	0.000113113	4.19394	4.67793
Uap1l1	0.207755	5.16679	1.82254e-05	0.000113114	7.0388	7.24585
N4bp1	-0.264313	-5.16642	1.82437e-05	0.000113161	6.38124	6.11838
Setd2	-0.312846	-5.16258	1.84348e-05	0.000114279	6.85995	6.54702
Wipi2	0.224116	5.16103	1.85128e-05	0.000114694	6.17026	6.3955
Phgdh	0.191	5.15847	1.86418e-05	0.000115425	8.27421	8.46523
Plekhf2	0.396462	5.15419	1.88596e-05	0.000116705	4.58446	4.98237
Cd84	0.24155	5.1498	1.90859e-05	0.000118035	6.6978	6.9383
Rreb1	-0.294231	-5.14887	1.91341e-05	0.000118264	5.74771	5.45046
Ccpg1	-0.366123	-5.14855	1.9151e-05	0.000118299	5.09035	4.72724
Rfwd3	-0.229827	-5.14556	1.93071e-05	0.000119163	6.70957	6.47929
Tbc1d23	0.261341	5.14543	1.93137e-05	0.000119163	6.19334	6.45526
Slc25a24	-0.234444	-5.14417	1.93797e-05	0.0001195	6.32672	6.09345
Trim29	0.848726	5.14261	1.94621e-05	0.000119938	1.84123	2.69286
Eif1a	0.211409	5.14137	1.9528e-05	0.000120274	7.90706	8.11938
Acat2	0.325378	5.14023	1.95882e-05	0.000120573	5.31166	5.63936
Pacs1	-0.32598	-5.13935	1.96352e-05	0.000120792	5.74652	5.42148
Herc6	0.465587	5.13548	1.98428e-05	0.000121998	4.75468	5.22792
Vps29	0.263903	5.13468	1.98861e-05	0.000122192	6.63233	6.89656
Raph1	0.291949	5.13239	2.00097e-05	0.00012288	5.80502	6.09826
Rdh11	0.281387	5.13195	2.00338e-05	0.000122956	5.89816	6.17873
Bax	0.214193	5.1314	2.00639e-05	0.000123069	7.71006	7.92381
Snx20	0.364627	5.12897	2.01966e-05	0.00012381	5.03092	5.39428
Carm1	-0.260451	-5.12832	2.02323e-05	0.000123914	6.18147	5.9198
Htra3	-1.04481	-5.12823	2.02371e-05	0.000123914	1.88298	0.837672
Nfia	-0.468565	-5.12783	2.0259e-05	0.000123976	4.60527	4.13174
Mdc1	-0.263087	-5.12685	2.03131e-05	0.000124229	7.22337	6.96122
Sfxn1	-0.190727	-5.12665	2.0324e-05	0.000124229	7.63658	7.44596
Naglu	0.378751	5.12641	2.03374e-05	0.000124238	5.28482	5.66194
Hist1h1c	0.39794	5.12427	2.04563e-05	0.000124892	5.99642	6.39254
Adamts10	-0.424857	-5.12307	2.05228e-05	0.000125225	4.84726	4.41599
Gdi2	-0.166713	-5.12258	2.05504e-05	0.00012532	9.08316	8.91676
Ctns	0.370453	5.12159	2.06053e-05	0.000125582	4.84756	5.21721
Acadm	-0.218033	-5.11727	2.08487e-05	0.000126992	7.14072	6.92187
Cdc25b	0.227129	5.11504	2.09754e-05	0.00012769	6.59255	6.8193
Cad	-0.223981	-5.11448	2.10072e-05	0.000127809	8.16499	7.94087
App	0.194511	5.11335	2.10718e-05	0.000128127	8.04777	8.24169
Mtbp	0.273158	5.11295	2.10945e-05	0.000128192	6.13479	6.40798
Pygb	-0.225076	-5.11181	2.11601e-05	0.000128516	6.63133	6.40554
Polr2e	-0.213733	-5.11111	2.12007e-05	0.000128688	7.33787	7.12336
Mpeg1	0.254574	5.10997	2.12664e-05	0.000129012	7.28018	7.5368
Itgb1bp1	0.371503	5.10968	2.12832e-05	0.000129039	5.15097	5.52121
Zranb3	0.242232	5.10804	2.13782e-05	0.00012954	6.42712	6.67025
Arhgef2	-0.19491	-5.10659	2.14621e-05	0.000129974	7.77745	7.58273
Agps	-0.222901	-5.106	2.14969e-05	0.00013011	7.12027	6.89826
Wasf2	-0.230764	-5.10467	2.15743e-05	0.000130503	7.0129	6.7815
Kdm2b	-0.405898	-5.10335	2.16523e-05	0.000130843	4.90517	4.49684
Smagp	-0.747786	-5.10329	2.16555e-05	0.000130843	2.65244	1.90831
Rad21	-0.221947	-5.10245	2.1705e-05	0.000131067	8.74849	8.52702
Idi1	0.516839	5.101	2.17907e-05	0.000131509	3.69168	4.207
Tmem135	0.314394	5.09901	2.19087e-05	0.000132145	5.55308	5.86892
Chd4	-0.234082	-5.09699	2.20294e-05	0.000132797	8.93189	8.69805
Ndst2	0.461573	5.09581	2.21e-05	0.000133146	4.01924	4.47592
Napa	0.240103	5.09521	2.2136e-05	0.000133286	6.09489	6.33487
Cyfip2	0.372683	5.09412	2.22019e-05	0.000133606	5.36693	5.74267
Ifi30	-0.172325	-5.09307	2.22654e-05	0.000133911	8.96338	8.79084
Tbc1d4	-0.462395	-5.09162	2.23533e-05	0.000134363	4.14427	3.68636
Hexa	0.201241	5.091	2.23909e-05	0.000134512	8.20372	8.40469
Trf	-0.235573	-5.09015	2.24427e-05	0.000134746	7.78417	7.54776
Fxr2	0.204671	5.08684	2.26454e-05	0.000135885	6.61332	6.81801
Nuak1	-0.916759	-5.07811	2.31889e-05	0.000139067	2.15442	1.2396
Nelfa	-0.219503	-5.07683	2.32693e-05	0.00013947	6.07804	5.85788
H6pd	-0.317945	-5.07654	2.32876e-05	0.0001395	5.52758	5.20641
Plec	-0.269546	-5.07588	2.33297e-05	0.000139672	8.91468	8.6446
Pitpnm2	-0.73218	-5.07527	2.33683e-05	0.000139823	2.99008	2.26151
Patz1	-0.417074	-5.07477	2.34001e-05	0.000139934	4.52968	4.11605
Ints3	-0.225512	-5.07449	2.34176e-05	0.000139959	7.11612	6.88988
Atm	-0.305578	-5.07339	2.34876e-05	0.000140279	6.76297	6.45943
Bak1	-0.212709	-5.07323	2.34979e-05	0.000140279	7.15451	6.94119
Sf3b3	-0.159962	-5.06945	2.37406e-05	0.000141648	8.58588	8.42597
Zcchc24	-0.810559	-5.06813	2.38257e-05	0.000142075	3.16802	2.35359
Lrig1	0.687389	5.06789	2.38416e-05	0.000142089	2.25488	2.94404
Arhgdib	-0.211774	-5.06565	2.39869e-05	0.000142873	9.42055	9.20882
Cep89	-0.35116	-5.06434	2.40724e-05	0.000143301	5.13354	4.78376
Chd2	0.3234	5.06219	2.42133e-05	0.000144058	6.40905	6.73384
Lpcat3	0.258636	5.05953	2.43889e-05	0.000145021	6.14933	6.40762
Rasd2	0.653517	5.05621	2.46105e-05	0.000146256	2.13248	2.77825
Lmf2	-0.284756	-5.05574	2.46417e-05	0.000146308	6.04751	5.76034
Cyr61	0.92807	5.05566	2.46472e-05	0.000146308	1.49843	2.43054
Casp3	-0.352675	-5.05316	2.48149e-05	0.00014722	5.83596	5.48348
Kdm3a	0.241872	5.05021	2.50144e-05	0.00014832	6.75463	6.99827
Slco5a1	0.530795	5.04743	2.52046e-05	0.000149363	3.07123	3.59976
Cers5	-0.21038	-5.04661	2.52607e-05	0.000149611	6.76414	6.55417
Ccna2	-0.210738	-5.04341	2.54809e-05	0.000150831	6.97622	6.76561
Tmem68	0.334525	5.04286	2.55192e-05	0.000150972	5.30442	5.64028
Ikbke	0.246961	5.03775	2.58761e-05	0.000152997	6.6134	6.85938
Sat1	0.305582	5.03539	2.60424e-05	0.000153893	6.1127	6.41837
Fam78b	0.759699	5.03472	2.60901e-05	0.000154089	2.29662	3.05385
Cyb5rl	-0.483843	-5.03245	2.62511e-05	0.000154931	3.90943	3.4182
Vma21	0.390348	5.0323	2.62623e-05	0.000154931	5.39247	5.78289
Dtnbp1	0.253394	5.02813	2.65614e-05	0.000156608	6.37753	6.63087
Nagk	0.288845	5.02663	2.66695e-05	0.000157157	5.71179	6.00073
Sowahc	-0.319151	-5.02275	2.69526e-05	0.000158736	5.01453	4.69687
Diap2	0.579037	5.01905	2.72252e-05	0.000160251	3.24984	3.82689
Cd99l2	0.29894	5.01803	2.73008e-05	0.000160606	5.60412	5.90343
C1qc	-0.289356	-5.01701	2.73759e-05	0.000160958	8.34774	8.05697
Rufy2	0.374033	5.01612	2.74424e-05	0.000161258	4.61364	4.98406
Ptov1	-0.326119	-5.01402	2.75998e-05	0.000162093	5.66612	5.33826
Psat1	0.144733	5.01085	2.78384e-05	0.000163403	9.64424	9.78916
Impa2	-0.406927	-5.00442	2.83293e-05	0.000166191	5.04793	4.63706
Sptlc2	0.178793	5.00227	2.84951e-05	0.00016707	7.41221	7.59111
B430306N03Rik	0.89368	5.0016	2.85472e-05	0.000167283	1.80936	2.70895
Phospho1	0.929611	4.99684	2.89185e-05	0.000169364	0.915954	1.8356
Sec24b	-0.24698	-4.9936	2.91745e-05	0.000170767	6.7739	6.52561
Iqgap3	0.196246	4.98872	2.95635e-05	0.000172948	7.19142	7.38776
Zfyve19	-0.374849	-4.98623	2.97647e-05	0.000174028	5.09092	4.70977
Tmem51	-0.592238	-4.98481	2.988e-05	0.000174605	4.03761	3.44166
Gstm1	0.204335	4.98283	3.00411e-05	0.000175448	8.37465	8.57822
Nedd9	-0.418659	-4.97959	3.03068e-05	0.000176902	4.7353	4.32198
Rnf115	0.219249	4.97519	3.06715e-05	0.000178931	6.93196	7.15099
Chuk	0.219744	4.97467	3.07147e-05	0.000179084	6.47289	6.6926
Zcchc11	-0.298765	-4.9743	3.07456e-05	0.000179165	6.60874	6.31118
Rnf150	-0.570258	-4.96846	3.12373e-05	0.000181929	4.05949	3.49121
Cdk9	0.214101	4.96444	3.15806e-05	0.000183826	6.75115	6.9661
Adrb2	-0.727553	-4.96114	3.18649e-05	0.000185378	3.5334	2.80978
Clec5a	-0.307834	-4.96082	3.18929e-05	0.000185438	6.25133	5.94637
Sertad2	0.394139	4.96058	3.19137e-05	0.000185457	4.22416	4.62028
Elmo2	-0.221026	-4.95608	3.23064e-05	0.000187634	6.8526	6.63065
Flcn	0.241598	4.95501	3.24002e-05	0.000188075	6.04812	6.29068
Ly6a	0.522208	4.95379	3.25081e-05	0.000188504	4.00359	4.53078
Tcf19	-0.26084	-4.95377	3.25099e-05	0.000188504	5.76295	5.50013
Rgs11	0.643565	4.95074	3.27788e-05	0.000189958	2.48929	3.13275
Ctdspl	-0.564213	-4.94897	3.29363e-05	0.000190765	3.85633	3.28691
Pdk2	-0.892562	-4.94686	3.31258e-05	0.000191757	1.55901	0.666026
Fam101b	-0.968342	-4.94596	3.32072e-05	0.000192122	1.90713	0.941913
Fam65a	-0.431372	-4.94201	3.35652e-05	0.000194086	4.77117	4.33744
Pbx2	-0.287185	-4.93961	3.37848e-05	0.000195249	5.13645	4.85057
Slc20a2	0.290293	4.93793	3.39401e-05	0.000196038	5.00562	5.29606
Trp53	-0.197547	-4.93579	3.4138e-05	0.000197073	7.50459	7.30596
Hp1bp3	-0.212545	-4.93541	3.41732e-05	0.000197168	7.46994	7.25778
Nrp1	0.240751	4.93462	3.42466e-05	0.000197482	6.75497	6.99576
Htra1	0.893471	4.93265	3.44306e-05	0.000198435	1.50377	2.39701
Tfap4	-0.369843	-4.93111	3.45747e-05	0.000199156	4.98094	4.60751
Igtp	0.561613	4.92646	3.5014e-05	0.000201575	3.19899	3.77049
Trim12c	0.413212	4.92498	3.51554e-05	0.000202279	4.26391	4.68166
Txnip	-0.295975	-4.92151	3.54888e-05	0.000203977	7.59485	7.30087
Eef2k	-0.36861	-4.9215	3.54895e-05	0.000203977	4.92014	4.54908
Vash1	-0.339336	-4.92092	3.55457e-05	0.000204188	4.86922	4.52516
Npat	-0.303842	-4.91996	3.56386e-05	0.00020461	5.91667	5.61647
Cox17	0.33301	4.91041	3.65756e-05	0.000209875	5.43451	5.76703
Poc1b	-0.35679	-4.90889	3.67269e-05	0.000210628	4.71392	4.35808
Akt1	-0.15958	-4.90786	3.68295e-05	0.000211101	8.65101	8.49091
Ticam1	0.415058	4.907	3.6916e-05	0.000211481	3.84073	4.25528
Ppp1r14b	-0.240997	-4.90328	3.72916e-05	0.000213516	7.2568	7.01491
Ppp4r1l-ps	0.483605	4.90252	3.73683e-05	0.000213839	NA	NA
Zswim6	-0.325576	-4.90151	3.74715e-05	0.000214312	4.91153	4.58922
Idua	0.457856	4.90081	3.75425e-05	0.000214599	3.86174	4.31613
Slc25a1	0.340997	4.90061	3.75625e-05	0.000214599	6.01229	6.35211
Uso1	0.173763	4.90034	3.75899e-05	0.000214639	7.78719	7.9613
Ift122	-0.453368	-4.89981	3.76446e-05	0.000214834	4.0602	3.60292
Zfp513	0.365911	4.89521	3.81178e-05	0.000217416	5.17685	5.53954
Rnf130	-0.214716	-4.89469	3.81722e-05	0.000217608	6.39353	6.17893
Myo1f	-0.158212	-4.89136	3.8519e-05	0.000219466	7.96468	7.80622
Timm17a	0.189172	4.88954	3.87101e-05	0.000220435	7.24809	7.43771
Tmem87b	0.262218	4.88809	3.88632e-05	0.000221187	5.98848	6.24962
Rhof	-0.448001	-4.87634	4.01243e-05	0.00022813	4.27014	3.8154
Rbmx2	0.406948	4.87632	4.01265e-05	0.00022813	4.5227	4.93078
Cfh	-0.655972	-4.87537	4.02295e-05	0.000228591	3.39831	2.7392
Nek9	-0.216506	-4.87264	4.05294e-05	0.000230171	7.16719	6.95125
Trmt2a	-0.207754	-4.87109	4.07011e-05	0.000231021	6.79146	6.58262
Leprotl1	0.328074	4.86206	4.1712e-05	0.000236631	4.90486	5.23139
Acin1	-0.175962	-4.86166	4.17568e-05	0.000236757	8.32435	8.14871
Sh3bgrl2	0.281845	4.86018	4.19254e-05	0.000237585	5.7446	6.02748
Heatr1	-0.174497	-4.85721	4.22657e-05	0.000239384	7.97866	7.804
Hexb	0.250887	4.85443	4.25852e-05	0.000241064	6.27402	6.52515
Fzd5	0.568855	4.85355	4.26872e-05	0.000241511	3.09267	3.66397
Relb	0.554511	4.85257	4.2801e-05	0.000242024	3.79857	4.35084
Fos	-0.70813	-4.85207	4.28599e-05	0.000242227	6.61356	5.90279
Usp22	-0.276475	-4.85131	4.29485e-05	0.000242597	5.60952	5.33372
Extl3	-0.307284	-4.85072	4.30171e-05	0.000242853	5.57569	5.26988
Anks1	-0.490248	-4.84995	4.31072e-05	0.000243231	4.96532	4.47472
Trappc3	0.264154	4.84944	4.31674e-05	0.00024344	6.24562	6.50871
Mcfd2	0.269867	4.84876	4.32464e-05	0.000243755	5.61221	5.87915
Doc2a	-0.387111	-4.84592	4.35818e-05	0.000245513	4.13474	3.74601
Mitf	0.263669	4.84406	4.38034e-05	0.000246629	6.18225	6.44825
Gpr56	-0.718281	-4.84362	4.3855e-05	0.000246787	3.15176	2.42691
Syne2	0.833366	4.83914	4.43926e-05	0.000249679	1.82596	2.6594
Zfp219	-0.381521	-4.83459	4.49454e-05	0.000252474	4.51462	4.13459
Slc25a45	-0.294766	-4.83452	4.49537e-05	0.000252474	5.8529	5.55946
Topbp1	-0.179118	-4.83445	4.49618e-05	0.000252474	7.95431	7.77509
Ints7	-0.212297	-4.83287	4.51553e-05	0.000253425	6.98705	6.77325
Pxn	-0.242489	-4.83051	4.54464e-05	0.000254922	6.71242	6.46922
Kbtbd11	-0.484971	-4.82859	4.56838e-05	0.000256038	4.33995	3.85082
Mob3b	-0.504594	-4.82851	4.56941e-05	0.000256038	3.32856	2.82616
Rab12	0.324194	4.82697	4.58849e-05	0.00025697	4.8832	5.2084
Fbxo38	0.222213	4.82305	4.6377e-05	0.000259588	6.28913	6.51131
Rnf121	0.397542	4.82245	4.64517e-05	0.000259867	4.16666	4.5649
A430105I19Rik	-0.890454	-4.82198	4.65117e-05	0.000260064	2.87781	1.98005
Amigo1	-0.4403	-4.82031	4.67234e-05	0.000261109	3.94215	3.49893
Atp6ap2	0.215765	4.81764	4.70634e-05	0.000262869	6.99186	7.20728
Impa1	0.209712	4.81475	4.74346e-05	0.000264801	6.83342	7.04269
Syt7	-0.769908	-4.81397	4.75344e-05	0.000265217	1.9218	1.15087
Pfn2	0.815723	4.81056	4.79778e-05	0.000267506	1.47441	2.28845
Ptprs	0.23911	4.81042	4.79957e-05	0.000267506	7.4349	7.6731
Atrnl1	-0.545127	-4.80817	4.82906e-05	0.000269007	3.49597	2.95169
Slc38a1	-0.207953	-4.80757	4.8369e-05	0.000269301	7.49516	7.28814
Psme1	0.208656	4.80703	4.84399e-05	0.000269457	7.17026	7.37915
Grpel2	0.296872	4.80684	4.84643e-05	0.000269457	5.18578	5.48173
2510039O18Rik	-0.233269	-4.80677	4.8474e-05	0.000269457	NA	NA
Trim27	-0.223986	-4.80524	4.8676e-05	0.000270437	6.82408	6.60077
Fam96a	-0.22295	-4.80498	4.87103e-05	0.000270484	7.36614	7.1429
Olfml3	-0.610184	-4.80249	4.9041e-05	0.000272056	3.43779	2.82937
Flot1	-0.329526	-4.80246	4.90453e-05	0.000272056	5.20677	4.87528
Pfkfb3	0.248004	4.79854	4.95705e-05	0.000274824	5.67653	5.92494
Ccdc130	0.413263	4.7968	4.98052e-05	0.00027598	3.573	3.9868
Kctd12	-0.257286	-4.79524	5.00168e-05	0.000276892	6.80045	6.54375
Map4k4	0.179217	4.7952	5.00226e-05	0.000276892	7.91025	8.08978
Txndc9	0.223818	4.79346	5.02599e-05	0.000278059	7.20474	7.43011
Plekha1	0.25462	4.79029	5.06947e-05	0.000280317	5.83091	6.08686
Uck2	-0.16898	-4.78904	5.0867e-05	0.000281121	7.79688	7.62743
Bap1	-0.213266	-4.78833	5.09645e-05	0.000281414	6.68825	6.47344
Phlpp2	-0.469284	-4.78827	5.09736e-05	0.000281414	4.08966	3.62272
Phlda1	0.829335	4.78806	5.10018e-05	0.000281421	1.32524	2.15263
Fam118b	0.332373	4.78646	5.12244e-05	0.000282502	4.64167	4.97513
Lrrc3	-0.738305	-4.7861	5.12738e-05	0.000282625	2.3442	1.61436
Guk1	-0.319427	-4.7853	5.13857e-05	0.000283093	5.17068	4.85233
Prkag2	-0.503305	-4.78506	5.14197e-05	0.000283132	4.05323	3.55261
Asrgl1	-0.263725	-4.78343	5.16474e-05	0.000284237	6.18642	5.92353
Igf2r	0.892266	4.78299	5.17088e-05	0.000284426	1.53311	2.41946
Prokr1	0.638999	4.7827	5.17501e-05	0.000284503	2.88562	3.53253
Tmem59	-0.198601	-4.77836	5.23638e-05	0.000287727	7.20683	7.00746
E430025E21Rik	0.199832	4.77109	5.34081e-05	0.000293312	7.47258	7.6722
Klhl12	0.549728	4.76986	5.35876e-05	0.000294143	3.30135	3.8493
Slco4a1	0.290014	4.76902	5.37092e-05	0.000294645	7.1289	7.41876
Syngr2	-0.25807	-4.76885	5.37351e-05	0.000294645	6.72006	6.45994
Gpcpd1	0.327424	4.76556	5.42167e-05	0.00029713	5.33193	5.65881
C1qb	-0.240001	-4.76258	5.46581e-05	0.000299363	9.09455	8.85372
Mtmr4	-0.300462	-4.76242	5.46812e-05	0.000299363	5.36261	5.06151
Napg	0.280641	4.76212	5.47258e-05	0.000299451	5.43017	5.71282
Dhrs1	0.276125	4.75939	5.51333e-05	0.000301524	5.15618	5.43166
Pkp2	0.402551	4.75847	5.5271e-05	0.000302119	4.36875	4.7737
Ptp4a2	-0.19256	-4.75719	5.54639e-05	0.000303016	8.15562	7.96353
Rab9	0.296312	4.75318	5.60706e-05	0.000306171	5.06819	5.36533
Ppp2r4	-0.196525	-4.7478	5.68967e-05	0.00031052	7.30579	7.10818
Ap4b1	0.262315	4.7465	5.70987e-05	0.000311461	5.2159	5.47922
2700038G22Rik	-0.334399	-4.74474	5.73712e-05	0.000312785	NA	NA
Rps27a	0.184138	4.74362	5.75462e-05	0.000313576	9.76322	9.94732
Bcl2l2	0.341862	4.74257	5.77106e-05	0.000314309	4.86769	5.20586
Dock4	-0.255825	-4.74052	5.80337e-05	0.000315741	6.30195	6.04521
2410131K14Rik	0.373992	4.74052	5.80338e-05	0.000315741	NA	NA
Fnbp1	-0.223132	-4.73814	5.84091e-05	0.000317618	7.2329	7.00874
Arhgap26	-0.596113	-4.73752	5.85083e-05	0.000317918	2.98404	2.38453
Gbp9	-0.658494	-4.73741	5.85248e-05	0.000317918	3.01558	2.36248
Pla2g6	0.289457	4.73608	5.8737e-05	0.000318906	5.17376	5.46068
Cyth3	0.346985	4.73446	5.89965e-05	0.000320148	4.74265	5.08759
Igsf8	-0.257739	-4.73427	5.90269e-05	0.000320148	7.09579	6.83682
Dusp18	0.45356	4.73337	5.91703e-05	0.000320761	3.82669	4.2783
Ncoa1	-0.290538	-4.73059	5.96191e-05	0.000323026	5.63941	5.34923
Ccdc6	-0.230416	-4.73028	5.96703e-05	0.000323137	5.85796	5.62771
Skap2	0.156531	4.72932	5.98253e-05	0.000323809	8.41085	8.56746
Stat5a	-0.409008	-4.7291	5.9862e-05	0.000323822	4.27577	3.86566
C920025E04Rik	0.862754	4.72893	5.98893e-05	0.000323822	1.85629	2.71629
Pmaip1	-0.492529	-4.72454	6.06077e-05	0.000327538	4.28136	3.79066
Atp6v0a1	0.217187	4.72052	6.12729e-05	0.000330962	6.28621	6.50218
Chst12	-0.457967	-4.71498	6.22016e-05	0.000335805	4.34398	3.88762
Ppp6r1	-0.181857	-4.71394	6.23769e-05	0.000336488	7.29469	7.11252
Chmp3	0.196285	4.71385	6.23922e-05	0.000336488	7.5232	7.72008
Pds5b	-0.262977	-4.71305	6.25274e-05	0.000337044	6.38465	6.12217
Cbx4	-0.368296	-4.71276	6.25777e-05	0.000337142	4.87416	4.50211
Susd1	1.00157	4.70662	6.36291e-05	0.000342631	1.0195	2.01941
Cyp4f18	-0.648308	-4.7037	6.41366e-05	0.000345186	2.58603	1.93508
Ncoa4	0.227591	4.69869	6.50138e-05	0.000349728	6.14481	6.37307
Mrpl52	0.355213	4.69783	6.51667e-05	0.000350371	5.77127	6.12677
Gstm2	0.537295	4.69713	6.52901e-05	0.000350855	3.20878	3.74702
Ptprc	-0.190372	-4.69301	6.60258e-05	0.000354627	8.42618	8.23712
5430427O19Rik	-0.484062	-4.6917	6.62599e-05	0.000355702	NA	NA
Ccdc109b	-0.283911	-4.68993	6.65802e-05	0.000357239	5.59734	5.31254
Rnf144b	-0.239877	-4.68824	6.68857e-05	0.000358523	6.04215	5.80134
Asf1b	-0.217438	-4.68806	6.69183e-05	0.000358523	6.46661	6.24866
Cep70	0.385145	4.68804	6.6922e-05	0.000358523	4.58075	4.97203
Grk6	-0.278775	-4.68204	6.80204e-05	0.000364221	5.56358	5.2824
1110057K04Rik	0.230661	4.68169	6.80864e-05	0.000364389	NA	NA
Pold2	-0.218651	-4.68094	6.82241e-05	0.00036494	6.59735	6.37804
Psma3	0.181837	4.68001	6.83973e-05	0.00036568	7.55175	7.73427
Pcyox1l	-0.378304	-4.67857	6.86641e-05	0.000366919	4.3765	3.99957
Thap11	-0.283	-4.67769	6.88295e-05	0.000367616	5.52989	5.24614
Nsd1	-0.251992	-4.67738	6.88864e-05	0.000367733	7.06775	6.8173
Atxn10	0.177649	4.67713	6.89337e-05	0.000367798	8.02825	8.2064
Unc93b1	-0.174769	-4.67338	6.96397e-05	0.000371376	8.18547	8.00966
Lrrc33	-0.193313	-4.67125	7.00434e-05	0.00037334	7.42996	7.23544
Amotl1	0.362673	4.67071	7.01451e-05	0.000373692	4.61852	4.98095
Prps2	-0.31345	-4.67044	7.01976e-05	0.000373782	6.02391	5.71317
Mgst1	-0.213756	-4.66468	7.13041e-05	0.000379481	6.94046	6.72682
Vps26a	0.199534	4.66403	7.14298e-05	0.000379824	7.244	7.44366
Dnajb4	0.337372	4.66397	7.1441e-05	0.000379824	5.21321	5.55345
Cherp	-0.215781	-4.66089	7.20407e-05	0.000382819	7.08393	6.86755
Gtf2f2	0.244456	4.65904	7.24026e-05	0.000384547	6.01904	6.26412
Hebp1	0.560226	4.6549	7.32224e-05	0.000388705	3.1284	3.67934
Pim3	0.261882	4.65318	7.35632e-05	0.000390316	5.47791	5.73932
Napb	0.552455	4.6519	7.38203e-05	0.000391483	3.09006	3.64594
Ccl24	-1.04442	-4.65108	7.39848e-05	0.000392157	1.3773	0.332901
Ptk2b	0.1985	4.65073	7.40555e-05	0.000392334	6.95484	7.15344
Itpkb	-0.252786	-4.64673	7.48637e-05	0.000396415	5.89323	5.64143
Mta1	-0.217747	-4.64354	7.5514e-05	0.000399657	6.33063	6.11249
Camsap2	-0.262834	-4.64292	7.56405e-05	0.000400125	6.56694	6.30453
Zbtb4	-0.493027	-4.63927	7.63942e-05	0.000403908	3.76051	3.26933
Ambra1	0.235369	4.63632	7.70093e-05	0.000406955	5.48889	5.7241
Maz	-0.188968	-4.63502	7.72798e-05	0.000408179	7.49172	7.30179
Hspa9	0.160052	4.63401	7.74923e-05	0.000409095	10.1641	10.3246
Col4a3bp	0.274902	4.62901	7.85518e-05	0.00041448	5.48533	5.76002
Evl	0.644777	4.62771	7.88294e-05	0.000415736	1.91914	2.56323
Myef2	0.265212	4.62625	7.91413e-05	0.000417171	5.73091	5.99518
Ier2	-0.476215	-4.6256	7.92814e-05	0.0004177	4.28362	3.80525
Rnf103	0.356322	4.62523	7.93599e-05	0.000417904	4.50742	4.86079
Tmem123	-0.323567	-4.62249	7.99524e-05	0.000420649	6.2011	5.87775
Ext2	-0.28694	-4.62245	7.99613e-05	0.000420649	4.97833	4.68672
Alkbh5	0.198817	4.62192	8.00764e-05	0.000421043	6.65196	6.85046
Bahd1	-0.273582	-4.62134	8.02019e-05	0.000421492	5.92708	5.65421
Pop7	0.32716	4.61968	8.05647e-05	0.000423017	4.72668	5.0529
Smpd4	-0.194405	-4.61964	8.05728e-05	0.000423017	6.55615	6.36115
[truncated: 8,496 more rows]

## Sheet: results_7h
genes	logFC	t	P.Value	adj.P.Val	control_avg_exp	BG_avg_exp
Mmp12	2.1902	58.4113	1.68747e-30	1.771e-26	7.19006	9.37841
Il1rn	3.53593	50.9822	7.0073e-29	3.67708e-25	5.13189	8.67079
Il7r	1.78223	37.1384	3.93428e-25	1.37634e-21	6.46814	8.25477
Eps8	1.92986	34.5276	2.83115e-24	7.11686e-21	5.06847	6.99487
Nckap5l	1.60886	34.2819	3.43393e-24	7.11686e-21	7.13394	8.74442
Dok7	3.29375	34.0525	4.11717e-24	7.11686e-21	3.5941	6.88127
Trib3	2.52889	33.8736	4.74683e-24	7.11686e-21	4.26731	6.78447
Slc2a1	1.3849	33.4983	6.41284e-24	8.41285e-21	6.52288	7.90965
Srxn1	1.11559	32.9148	1.03042e-23	1.08269e-20	7.19392	8.31102
Ctsk	1.23947	32.9133	1.03163e-23	1.08269e-20	11.1004	12.3393
Gpnmb	0.952473	32.7685	1.16195e-23	1.10861e-20	12.5996	13.5519
Rin2	-1.44243	-32.624	1.30897e-23	1.1448e-20	7.445	6.00238
Hgsnat	1.4581	31.7032	2.83111e-23	2.28558e-20	6.93034	8.38712
Ppap2b	2.08185	31.1773	4.44089e-23	3.32908e-20	4.43451	6.51336
Lrpap1	0.98541	31.0634	4.90022e-23	3.42852e-20	8.6862	9.67217
Tgfbi	-1.72979	-30.4395	8.45445e-23	5.3246e-20	8.31837	6.58815
Igfbp4	-1.45808	-30.4169	8.62489e-23	5.3246e-20	8.06973	6.61133
Fam46c	2.08604	30.3003	9.5624e-23	5.57541e-20	4.08638	6.17586
Bhlhe40	1.52222	29.5433	1.88573e-22	1.04162e-19	5.89924	7.41885
Sqstm1	1.12619	29.4075	2.13353e-22	1.11957e-19	9.01389	10.1407
Fabp4	1.79211	29.0231	3.03572e-22	1.51714e-19	8.14505	9.93891
Hk3	1.02214	28.713	4.04771e-22	1.93094e-19	7.78885	8.81096
Lat2	1.12714	28.5123	4.88378e-22	2.22849e-19	7.07292	8.19775
Hmox1	1.58506	28.3683	5.5922e-22	2.44542e-19	9.52384	11.1092
Plxna1	1.26554	28.1266	7.03061e-22	2.8824e-19	7.37713	8.64464
Irg1	2.37297	28.1102	7.14077e-22	2.8824e-19	5.2464	7.63065
Ddit3	2.04381	28.0203	7.77941e-22	2.88437e-19	4.72051	6.75537
Igf2bp2	1.5451	28.0074	7.87593e-22	2.88437e-19	5.35918	6.90186
Plk2	1.55893	27.9949	7.97016e-22	2.88437e-19	6.88234	8.44238
Csf1	1.75402	27.8783	8.91083e-22	3.11731e-19	5.94221	7.70215
Ptgr1	1.24146	27.5796	1.18812e-21	4.02236e-19	5.76315	6.99991
Mdm2	1.07574	27.1959	1.72692e-21	5.66376e-19	6.65374	7.7315
Clec4e	1.13786	26.9115	2.2857e-21	7.19381e-19	7.12791	8.26409
Wfs1	1.6142	26.8919	2.33053e-21	7.19381e-19	4.91931	6.53675
Procr	1.39653	26.8243	2.49235e-21	7.47348e-19	5.40796	6.80263
Abca9	-1.54954	-26.5859	3.16157e-21	9.21685e-19	6.86206	5.31318
Aars	0.931912	26.4467	3.63566e-21	1.03125e-18	7.67912	8.61231
Rab15	1.62109	26.2078	4.62908e-21	1.27848e-18	5.32611	6.95373
Esd	1.01711	25.8198	6.88241e-21	1.85207e-18	7.88154	8.89711
Vegfa	2.20701	25.7926	7.07784e-21	1.85705e-18	4.94473	7.13432
Lhfpl2	0.946832	25.6264	8.404e-21	2.15122e-18	8.33281	9.27951
Tjp2	1.04524	25.5816	8.8035e-21	2.19983e-18	7.09711	8.14341
Slc7a11	1.96449	25.3805	1.08557e-20	2.64954e-18	4.74351	6.71887
Saa3	1.84026	25.3538	1.11639e-20	2.66285e-18	4.56242	6.40113
Lgals3	0.912821	25.1845	1.33354e-20	3.11011e-18	10.466	11.3786
Litaf	1.00979	25.0623	1.51706e-20	3.4612e-18	8.3351	9.3448
Slc6a8	1.71904	24.8478	1.90528e-20	4.25445e-18	4.54159	6.26157
Sars	0.803176	24.7402	2.13731e-20	4.67314e-18	8.3456	9.14851
Rilpl2	1.24156	24.6673	2.31109e-20	4.94998e-18	6.14966	7.39222
Mthfd2	0.808253	24.6384	2.38395e-20	5.00391e-18	7.92934	8.73799
Atp6v1c1	0.775836	24.5551	2.60766e-20	5.36615e-18	8.46992	9.24578
Tgm2	1.28833	24.4608	2.88701e-20	5.82676e-18	5.34721	6.63627
Fam129b	0.922684	24.4018	3.07754e-20	6.0941e-18	8.21381	9.1385
Ctsb	0.631832	24.2824	3.50388e-20	6.80986e-18	11.3522	11.9841
Asns	0.924428	23.865	5.54031e-20	1.05719e-17	7.10601	8.03033
Rassf4	-0.820481	-23.8052	5.9192e-20	1.10932e-17	8.23259	7.41213
Atf4	0.804619	23.6611	6.94827e-20	1.27933e-17	9.20369	10.0089
Rgl1	0.899938	23.5583	7.79364e-20	1.41025e-17	6.77583	7.67649
Fnip2	1.01458	23.3838	9.48194e-20	1.68666e-17	7.96693	8.98146
Ifrd1	0.728973	23.2795	1.06661e-19	1.86569e-17	8.68916	9.41784
Dnmt3a	0.920991	23.2578	1.09321e-19	1.88087e-17	8.36904	9.29018
Bhlhe41	1.206	23.139	1.25098e-19	2.11759e-17	5.94058	7.14645
Tpm1	0.908856	23.0148	1.44142e-19	2.40122e-17	6.68885	7.59657
Cyp51	0.831751	22.9468	1.5582e-19	2.5552e-17	6.6713	7.50156
Arl8b	0.707229	22.7958	1.8536e-19	2.99285e-17	8.64196	9.34927
Ctnnb1	0.674954	22.7512	1.95143e-19	3.10307e-17	10.0505	10.725
Col23a1	1.40671	22.5694	2.40942e-19	3.77415e-17	4.91809	6.32034
Nedd4l	1.13534	22.5492	2.46682e-19	3.80725e-17	5.40229	6.53907
C1qa	-1.66694	-22.4204	2.86726e-19	4.36114e-17	7.60599	5.93951
Ptpn6	-0.735817	-22.3833	2.99429e-19	4.4893e-17	8.46562	7.72951
Plekho1	0.908708	22.2787	3.38621e-19	5.00539e-17	7.81952	8.72898
Atp6v0d2	3.45578	22.1753	3.82545e-19	5.57613e-17	0.941175	4.40197
Ccny	0.832114	22.1567	3.91021e-19	5.6216e-17	7.51814	8.34999
Fmnl1	-1.18282	-22.1385	3.99541e-19	5.66647e-17	6.87594	5.69273
Arrb2	-0.920035	-22.1239	4.06515e-19	5.68851e-17	7.89809	6.97864
Colec12	0.727442	22.103	4.16737e-19	5.75481e-17	8.84648	9.57364
Ndrg1	1.73804	22.0183	4.60819e-19	6.20314e-17	4.58982	6.33871
Rassf2	-1.45594	-22.018	4.61024e-19	6.20314e-17	6.5757	5.12199
Atp13a4	2.58305	22.0014	4.7022e-19	6.24678e-17	2.98041	5.55641
Mfge8	0.839016	21.9031	5.28706e-19	6.93597e-17	7.95595	8.79499
Sesn2	1.7917	21.8264	5.7958e-19	7.43259e-17	4.1444	5.94581
Itgb3	2.41016	21.8245	5.80873e-19	7.43259e-17	3.42201	5.86924
Neurl3	-1.3119	-21.8146	5.87809e-19	7.43259e-17	6.69031	5.37915
Zfp36l1	-1.44285	-21.7683	6.21433e-19	7.76422e-17	6.31642	4.87599
Chst11	1.52371	21.7428	6.40744e-19	7.91131e-17	4.34891	5.86639
Spp1	1.32243	21.6854	6.86673e-19	8.37981e-17	11.0749	12.3977
Dab2	-0.793805	-21.5949	7.66003e-19	9.24046e-17	9.00732	8.21335
Fyb	-1.11187	-21.4592	9.03169e-19	1.07713e-16	7.8117	6.69999
Vat1	0.928393	21.2288	1.1973e-18	1.41187e-16	7.78607	8.71546
Cars	0.936562	21.2166	1.21532e-18	1.4172e-16	6.43527	7.37151
Impact	0.994871	21.1252	1.36022e-18	1.56874e-16	5.64971	6.64154
Flrt2	1.25475	20.9759	1.63666e-18	1.86704e-16	5.65335	6.90727
Rassf8	1.33536	20.922	1.75001e-18	1.97487e-16	6.42212	7.7572
Galnt6	0.811741	20.8746	1.85655e-18	2.07282e-16	7.23874	8.05215
Dock8	-0.893777	-20.8563	1.89936e-18	2.09829e-16	8.18698	7.29219
Tnfrsf26	1.28611	20.782	2.08447e-18	2.27881e-16	5.24464	6.53597
Gpr68	3.53938	20.7564	2.15246e-18	2.32887e-16	0.546237	4.08583
Psap	0.652918	20.6142	2.5739e-18	2.75644e-16	10.452	11.1045
Cyb5	0.829442	20.5985	2.62551e-18	2.7833e-16	7.36337	8.19429
Vim	0.576715	20.4739	3.07393e-18	3.22609e-16	9.8072	10.3837
Tes	0.83851	20.4639	3.11317e-18	3.23492e-16	6.62243	7.46194
Tnfaip3	1.27146	20.4379	3.2179e-18	3.31096e-16	4.65366	5.9235
Rsad2	2.20211	20.4241	3.27466e-18	3.33665e-16	5.22865	7.42209
Dcbld2	1.33724	20.3969	3.39026e-18	3.42123e-16	4.16053	5.49137
Rnh1	0.842381	20.3331	3.67766e-18	3.67591e-16	7.72633	8.56946
Fgd2	-1.59301	-20.3048	3.81275e-18	3.77499e-16	6.11404	4.51993
Tlr8	-2.75187	-20.2737	3.96782e-18	3.8918e-16	4.87693	2.11566
Atg12	0.893472	20.2176	4.26361e-18	4.11028e-16	5.70568	6.60362
Serinc3	-0.843957	-20.2118	4.29522e-18	4.11028e-16	10.3174	9.47289
Dusp6	-1.38636	-20.2095	4.30806e-18	4.11028e-16	6.37703	4.99217
Wsb2	0.838934	20.1981	4.3718e-18	4.13351e-16	6.98353	7.8239
Irgm1	1.47232	20.0665	5.17944e-18	4.85341e-16	5.26793	6.7463
Inpp5d	-0.756329	-20.0276	5.44646e-18	5.05846e-16	8.21419	7.45744
Anxa4	0.814693	20.0001	5.64369e-18	5.19566e-16	7.26501	8.07936
4930444A02Rik	1.44242	19.9418	6.08726e-18	5.55529e-16	NA	NA
Atp6v1h	0.709795	19.8714	6.67117e-18	6.03568e-16	7.5047	8.21404
Insig1	0.810688	19.7858	7.45985e-18	6.69155e-16	6.81166	7.62293
Pald1	-0.967933	-19.7758	7.55806e-18	6.72219e-16	6.1533	5.18528
Eaf1	0.737652	19.7626	7.69003e-18	6.78209e-16	6.71112	7.44932
2310044G17Rik	0.90895	19.7544	7.77292e-18	6.79807e-16	NA	NA
Tns3	0.76214	19.7418	7.90244e-18	6.85422e-16	7.41207	8.17581
Usp18	1.65796	19.7242	8.08678e-18	6.95662e-16	4.77246	6.4322
Rab3il1	-1.45207	-19.55	1.01712e-17	8.67861e-16	6.37936	4.92646
Mef2c	-1.29318	-19.5334	1.0397e-17	8.79974e-16	6.28565	4.99599
Gpr137b-ps	1.04036	19.5038	1.08119e-17	9.07763e-16	NA	NA
Sc4mol	0.905856	19.4834	1.11078e-17	9.25208e-16	6.3584	7.26602
Map3k5	-1.54522	-19.4505	1.16037e-17	9.58903e-16	4.78739	3.24021
Mmp13	1.5606	19.4438	1.17073e-17	9.59905e-16	3.69939	5.26849
Scd2	1.62289	19.4181	1.21138e-17	9.85534e-16	8.88488	10.509
Rusc2	0.903456	19.2836	1.44949e-17	1.17019e-15	6.02735	6.92961
Gadd45b	1.29259	19.249	1.51809e-17	1.21621e-15	5.15186	6.43974
Ifit1	1.63426	19.2431	1.53018e-17	1.21661e-15	3.96271	5.59602
Plin3	0.772689	19.1091	1.83197e-17	1.44561e-15	6.4534	7.22795
Lrp12	0.809803	19.0239	2.05541e-17	1.60982e-15	7.22686	8.03687
Cd274	1.43494	18.9625	2.23383e-17	1.7366e-15	4.16645	5.5867
Daam1	1.08175	18.9017	2.42612e-17	1.85889e-15	5.64021	6.72412
Ugp2	1.02199	18.9016	2.42657e-17	1.85889e-15	6.47851	7.49677
Ctsd	0.567054	18.8659	2.54762e-17	1.93748e-15	11.4393	12.006
Dusp4	0.983152	18.8458	2.61842e-17	1.977e-15	5.99218	6.97118
Ptgir	0.747892	18.8384	2.64483e-17	1.98267e-15	6.35684	7.10169
Zfand5	0.77203	18.8082	2.75623e-17	2.05154e-15	6.80774	7.57884
Itga4	-0.807661	-18.8015	2.78159e-17	2.05583e-15	7.88773	7.07964
Psmd8	0.752252	18.6672	3.34393e-17	2.45417e-15	8.38706	9.14042
Lilrb4	0.673113	18.6602	3.37653e-17	2.46088e-15	8.6378	9.31146
Slc15a3	0.897524	18.6118	3.60916e-17	2.60867e-15	8.00459	8.90167
Tmem189	0.611674	18.6078	3.62902e-17	2.60867e-15	8.52429	9.13672
Abcd2	-1.50711	-18.5957	3.6904e-17	2.63475e-15	5.38902	3.88249
Prdx1	0.608513	18.5209	4.0921e-17	2.90179e-15	10.0041	10.6122
Atg13	0.856886	18.4958	4.23702e-17	2.97795e-15	6.35707	7.2146
Oasl2	1.71675	18.4925	4.25625e-17	2.97795e-15	5.74895	7.46675
Fam198b	1.33867	18.4315	4.63247e-17	3.20581e-15	3.85925	5.20194
Ccdc88a	1.26865	18.4299	4.643e-17	3.20581e-15	6.05695	7.32195
AU022793	0.810948	18.3889	4.91566e-17	3.37189e-15	6.38681	7.20133
Stx3	0.853261	18.2515	5.95644e-17	4.05927e-15	6.21278	7.06643
Bnip3	1.42676	18.158	6.79328e-17	4.59971e-15	4.77507	6.21213
Rhou	2.66259	18.1306	7.06088e-17	4.75025e-15	2.13829	4.81046
Plau	0.961094	18.1091	7.27737e-17	4.84029e-15	6.02528	6.98579
Cpe	1.26923	18.1082	7.28696e-17	4.84029e-15	4.53206	5.7947
S1pr1	-1.0119	-18.0893	7.48385e-17	4.93981e-15	6.31142	5.30125
Gp49a	0.723238	18.0397	8.02763e-17	5.26562e-15	7.88466	8.60826
Slc30a1	0.927318	18.0089	8.38655e-17	5.4443e-15	5.17453	6.09232
Slc6a12	1.28185	18.0074	8.40378e-17	5.4443e-15	6.21382	7.49964
Snx7	0.868033	17.9771	8.77352e-17	5.64897e-15	6.07939	6.94655
Gpr137b	1.08149	17.9457	9.17362e-17	5.87055e-15	5.32905	6.41118
Filip1l	-1.43078	-17.9317	9.35902e-17	5.9529e-15	5.59859	4.16785
Cmpk2	1.89303	17.8667	1.02669e-16	6.46707e-15	3.55271	5.45452
Ogfrl1	-0.918525	-17.8651	1.02906e-16	6.46707e-15	5.84711	4.9251
Rnf149	0.538921	17.8185	1.09998e-16	6.87158e-15	8.16424	8.70283
C5ar1	-1.1871	-17.6974	1.30872e-16	8.12722e-15	6.48149	5.29703
Chac1	2.57219	17.6771	1.34768e-16	8.29854e-15	1.67372	4.24307
1300002K09Rik	1.36802	17.6731	1.35534e-16	8.29854e-15	NA	NA
Maml2	-1.48075	-17.6707	1.36003e-16	8.29854e-15	4.75521	3.27545
B2m	0.782845	17.6337	1.43467e-16	8.70337e-15	8.91793	9.70122
Cdkn1a	1.15341	17.5649	1.58476e-16	9.55867e-15	4.70873	5.86029
Slc25a44	0.676186	17.5083	1.72027e-16	1.03167e-14	6.48491	7.16156
Fam105a	-0.891345	-17.4814	1.78885e-16	1.0667e-14	6.44897	5.55873
Ankrd44	-1.17866	-17.4177	1.96297e-16	1.16392e-14	5.52093	4.34096
Atf3	0.843833	17.3816	2.06896e-16	1.21987e-14	7.26994	8.11365
E2f8	-0.781211	-17.3609	2.13261e-16	1.25038e-14	6.53094	5.75009
Ppp1r15a	0.953559	17.3227	2.2552e-16	1.31491e-14	5.12053	6.0746
Pdgfa	1.82292	17.3042	2.31729e-16	1.34364e-14	3.6115	5.44567
Msr1	-0.829173	-17.2354	2.56367e-16	1.47834e-14	7.48243	6.65275
4632428N05Rik	-1.2047	-17.2237	2.60826e-16	1.49583e-14	NA	NA
Rps6ka2	2.10634	17.1482	2.91551e-16	1.66295e-14	3.00126	5.11055
Itgal	-0.948686	-17.1376	2.96184e-16	1.68024e-14	6.074	5.1251
Id3	-1.28806	-17.1265	3.01053e-16	1.69868e-14	6.64188	5.35358
Abcc5	0.71133	17.1148	3.06349e-16	1.71932e-14	6.90956	7.62061
Mafb	-1.1857	-17.0587	3.32883e-16	1.8583e-14	7.80491	6.61981
Clcn7	0.718743	17.0148	3.55359e-16	1.97328e-14	6.36129	7.0825
Lmnb1	-0.589405	-17.0013	3.62551e-16	2.00262e-14	7.77056	7.182
Elac2	0.720988	16.9518	3.90296e-16	2.14459e-14	6.48099	7.2025
Plxnb2	-0.583653	-16.9402	3.97101e-16	2.17061e-14	9.08021	8.49686
Itsn1	-0.770208	-16.9179	4.10552e-16	2.23251e-14	7.31221	6.54259
Rcsd1	-1.28157	-16.8979	4.23026e-16	2.28848e-14	5.17885	3.89522
Cd9	0.547152	16.8924	4.26528e-16	2.29089e-14	8.66341	9.21155
Lrp5	-0.825474	-16.8904	4.27836e-16	2.29089e-14	6.25382	5.42572
Nfe2l1	0.622023	16.8607	4.47303e-16	2.38297e-14	7.17035	7.79345
Cpt1a	-1.17331	-16.8499	4.54588e-16	2.40955e-14	6.37069	5.19881
Atp6v1d	0.79641	16.7913	4.96417e-16	2.61804e-14	7.42534	8.22098
Pik3cd	-0.770473	-16.7845	5.01481e-16	2.63152e-14	6.58501	5.81499
Gde1	1.00824	16.7552	5.24142e-16	2.73675e-14	5.64377	6.65377
Nars	0.534482	16.735	5.40321e-16	2.80726e-14	9.11863	9.65289
Sema4a	-0.884997	-16.73	5.444e-16	2.81452e-14	6.71919	5.83107
2610507B11Rik	-0.563387	-16.7181	5.54266e-16	2.85148e-14	NA	NA
Osgin2	1.28232	16.6942	5.74642e-16	2.93442e-14	4.56486	5.8551
Cpeb4	1.22533	16.69	5.78272e-16	2.93442e-14	5.13185	6.3542
Ctsc	-0.616889	-16.6895	5.78776e-16	2.93442e-14	8.48702	7.87004
Hax1	0.76571	16.6657	5.99967e-16	3.02724e-14	7.27441	8.03906
Gfpt1	0.76324	16.6175	6.45448e-16	3.24114e-14	6.88799	7.65108
Alcam	0.795583	16.5646	6.99444e-16	3.49555e-14	6.58655	7.38257
Fes	-0.70122	-16.5583	7.06189e-16	3.51254e-14	7.1938	6.49163
Eif4ebp1	1.11221	16.5365	7.30019e-16	3.61394e-14	6.20635	7.32414
Flnb	0.829399	16.5323	7.34672e-16	3.6199e-14	7.12499	7.95462
Nat6	1.15786	16.4743	8.02612e-16	3.93618e-14	4.15169	5.31624
Atp6v1e1	0.657855	16.4357	8.51397e-16	4.156e-14	6.78196	7.43709
Oas3	1.37039	16.4151	8.78682e-16	4.26934e-14	6.02225	7.40057
Rab32	-0.75329	-16.306	1.0391e-15	5.02553e-14	6.68269	5.92667
Ptgs1	-1.12727	-16.2558	1.1228e-15	5.40539e-14	7.28254	6.1561
Vwf	1.50856	16.2065	1.21175e-15	5.80698e-14	3.30492	4.80439
Sh3bp5	-0.906246	-16.0737	1.48951e-15	7.10566e-14	5.98958	5.08265
Src	1.57889	16.0239	1.60992e-15	7.6453e-14	3.6857	5.28122
Ubtf	-0.548587	-15.9988	1.67423e-15	7.91486e-14	8.26916	7.72098
Shc2	0.956285	15.9338	1.85379e-15	8.72444e-14	5.23288	6.18992
Akap2	1.78223	15.9224	1.88743e-15	8.84313e-14	2.75279	4.53419
Cstb	0.700612	15.915	1.90953e-15	8.90689e-14	8.17529	8.87471
Sgsm1	0.94245	15.899	1.95807e-15	9.05815e-14	4.61209	5.55955
Frmd4b	-0.744143	-15.8986	1.95922e-15	9.05815e-14	7.12288	6.3769
Lss	0.737417	15.8653	2.06466e-15	9.50378e-14	5.78546	6.5258
Fdps	0.797707	15.846	2.12838e-15	9.75431e-14	7.32438	8.12221
Cndp2	0.630865	15.8349	2.16614e-15	9.8842e-14	7.26058	7.89083
Fam63a	0.723218	15.8181	2.22438e-15	1.0106e-13	6.60098	7.32708
Pla2g5	0.809909	15.7525	2.4675e-15	1.11579e-13	4.89846	5.71381
Pik3r5	0.599515	15.75	2.47718e-15	1.11579e-13	7.19865	7.79832
Arl11	1.00932	15.73	2.55731e-15	1.14696e-13	5.52633	6.54119
9030617O03Rik	-0.869985	-15.7032	2.66839e-15	1.19169e-13	NA	NA
Fdft1	0.753089	15.6789	2.77324e-15	1.23327e-13	5.93396	6.68917
Celsr1	2.61371	15.6596	2.85996e-15	1.26647e-13	1.14027	3.73877
C3	0.76122	15.6453	2.92597e-15	1.29025e-13	6.88328	7.64681
Ifi27l1	0.948323	15.627	3.01237e-15	1.3228e-13	6.6486	7.5965
Sod2	0.54372	15.6005	3.14264e-15	1.37425e-13	7.77816	8.32392
Csf1r	-0.533616	-15.5931	3.18005e-15	1.38484e-13	9.86177	9.32763
Csf2rb2	0.638387	15.5814	3.24018e-15	1.40519e-13	8.03402	8.67241
Hmha1	-0.668292	-15.4726	3.85754e-15	1.66604e-13	7.82544	7.1562
Ugcg	0.82159	15.4689	3.88054e-15	1.66911e-13	5.51506	6.33919
Tapbp	0.639197	15.4637	3.91327e-15	1.67247e-13	6.56182	7.20012
Scd1	1.71632	15.4625	3.92023e-15	1.67247e-13	3.63957	5.34445
Fnbp1l	-0.710426	-15.4379	4.0789e-15	1.73312e-13	6.87954	6.16744
Oasl1	1.28605	15.3399	4.77805e-15	2.022e-13	5.65141	6.93756
Psmb6	0.587041	15.3346	4.81908e-15	2.03117e-13	8.85499	9.4425
Tm6sf1	-1.40026	-15.3319	4.84063e-15	2.0321e-13	4.67316	3.27701
Cflar	0.68242	15.3225	4.91499e-15	2.05229e-13	6.47673	7.15851
Alox5	-1.15462	-15.3209	4.92784e-15	2.05229e-13	5.13944	3.97693
Nfam1	-1.2868	-15.309	5.02351e-15	2.08386e-13	5.04768	3.76126
Rapgef1	0.673927	15.2955	5.13492e-15	2.11715e-13	6.91763	7.59212
Plekhn1	1.23497	15.2944	5.14409e-15	2.11715e-13	3.8974	5.12296
Fcgr3	-0.526117	-15.2884	5.19402e-15	2.12934e-13	9.3181	8.79214
Aldoa	0.401291	15.2615	5.426e-15	2.21579e-13	10.6217	11.0233
Glul	-0.58861	-15.2423	5.59798e-15	2.27716e-13	7.78336	7.1943
Glrp1	1.30581	15.2394	5.62428e-15	2.27903e-13	4.29891	5.59777
Gla	0.656481	15.1717	6.28044e-15	2.53512e-13	7.07403	7.73146
Stab1	-0.868128	-15.1335	6.68531e-15	2.68821e-13	7.57587	6.70822
Trem1	-1.731	-15.1101	6.94691e-15	2.78274e-13	4.26153	2.53065
Oas1a	1.05816	15.1047	7.0087e-15	2.79682e-13	5.46208	6.52285
Il6ra	-1.16804	-15.0894	7.18697e-15	2.85709e-13	6.06817	4.89884
Mreg	0.857375	15.0679	7.44454e-15	2.94832e-13	4.66297	5.52246
Fam20c	0.885802	15.0605	7.53603e-15	2.97333e-13	6.38027	7.26901
Pgm2	0.688506	14.9979	8.35305e-15	3.28334e-13	6.33129	7.01851
Celf2	-0.802911	-14.9871	8.50343e-15	3.32998e-13	6.77992	5.97583
Cd28	0.658052	14.9832	8.55809e-15	3.33893e-13	6.97504	7.63311
Atp6v1a	0.53736	14.956	8.95042e-15	3.47906e-13	8.90626	9.44249
Pkdcc	2.14889	14.9479	9.07185e-15	3.51325e-13	1.30637	3.44839
Mtus1	-1.26359	-14.9419	9.16172e-15	3.53501e-13	5.09143	3.82456
Rnase4	-1.7308	-14.9227	9.45784e-15	3.6359e-13	3.95543	2.21969
H2-K1	0.578093	14.9154	9.57308e-15	3.66677e-13	NA	NA
C3ar1	-0.641914	-14.8293	1.1043e-14	4.21441e-13	7.88887	7.24802
Isg15	2.33782	14.8242	1.11371e-14	4.23491e-13	2.85773	5.21091
Ly75	1.93469	14.8162	1.12849e-14	4.27565e-13	2.15028	4.09499
Irf7	1.59551	14.7959	1.16742e-14	4.4072e-13	4.76297	6.37016
1810013L24Rik	0.695367	14.7506	1.25884e-14	4.72976e-13	NA	NA
Sgk1	0.903484	14.7492	1.26187e-14	4.72976e-13	5.55931	6.46329
Fabp5	0.719272	14.7403	1.28067e-14	4.76949e-13	9.8197	10.5388
Zfand2a	0.638765	14.7399	1.28156e-14	4.76949e-13	6.22954	6.86838
F5	-0.833799	-14.7123	1.34205e-14	4.96706e-13	6.13337	5.30027
Serpinb9b	2.59261	14.7114	1.34411e-14	4.96706e-13	1.17049	3.75738
Evi2b	-0.63095	-14.706	1.3564e-14	4.99406e-13	6.84517	6.21445
Hmgcr	0.585014	14.7021	1.36523e-14	4.99406e-13	7.15278	7.73734
Vcl	0.66388	14.7019	1.36569e-14	4.99406e-13	6.22801	6.89174
Sgms2	1.29864	14.6849	1.40522e-14	5.12075e-13	3.65654	4.94779
Tax1bp1	0.619232	14.6741	1.43077e-14	5.18099e-13	8.6581	9.27711
Lgals8	0.592645	14.6738	1.43162e-14	5.18099e-13	6.31728	6.91235
Sash1	-0.659725	-14.6607	1.46332e-14	5.27752e-13	7.01268	6.35201
Eid1	-0.696752	-14.6495	1.49118e-14	5.35957e-13	7.15941	6.46081
Tor3a	0.710462	14.5543	1.75017e-14	6.26894e-13	6.07479	6.78495
Deptor	-1.15848	-14.52	1.85442e-14	6.61977e-13	5.09139	3.92937
Tnfrsf12a	1.13929	14.5118	1.88047e-14	6.69e-13	4.26001	5.39656
P2ry6	-1.87089	-14.5038	1.90604e-14	6.75807e-13	4.30675	2.43471
Gpr183	-1.71867	-14.3993	2.27568e-14	8.04152e-13	4.20878	2.49675
2310042D19Rik	1.6757	14.3913	2.30696e-14	8.12468e-13	NA	NA
Bcl2l11	-0.781275	-14.376	2.36793e-14	8.29809e-13	5.99859	5.21704
Anxa1	0.603413	14.375	2.37201e-14	8.29809e-13	8.04377	8.64746
Ppp1r18	-0.57833	-14.3458	2.493e-14	8.69236e-13	7.20092	6.62424
Herpud1	0.889898	14.319	2.60961e-14	9.06882e-13	5.1579	6.05135
Nup210	-0.576305	-14.3045	2.67525e-14	9.26626e-13	6.88085	6.3042
Eno2	1.54131	14.2981	2.70441e-14	9.33644e-13	2.87513	4.41598
Irak2	0.685749	14.2869	2.75673e-14	9.47579e-13	5.71924	6.4059
Rhoc	0.678762	14.2857	2.76283e-14	9.47579e-13	6.42326	7.10455
Snx2	-0.552945	-14.1892	3.26014e-14	1.1145e-12	8.37307	7.81908
Hilpda	1.31291	14.1704	3.36765e-14	1.14751e-12	4.68927	5.9953
Gdf15	1.71447	14.1669	3.3878e-14	1.15064e-12	4.04801	5.76376
Cyb5r1	0.567808	14.1362	3.57224e-14	1.20938e-12	6.63359	7.20053
Sqle	0.51831	14.0773	3.95488e-14	1.33461e-12	7.81632	8.33471
Riok3	0.566574	14.0653	4.03745e-14	1.35811e-12	6.72534	7.28873
Ldlr	0.628343	14.0574	4.09362e-14	1.37261e-12	6.17726	6.80552
Epb4.1l1	0.687149	14.0398	4.22013e-14	1.40503e-12	6.01816	6.7105
Ccl3	0.748779	14.0391	4.22567e-14	1.40503e-12	7.06065	7.81556
Lbr	-0.540184	-14.0375	4.23696e-14	1.40503e-12	7.51892	6.97942
Pea15a	0.504727	14.0366	4.24388e-14	1.40503e-12	7.38886	7.8956
Prss46	1.07987	14.0297	4.29503e-14	1.4175e-12	4.27379	5.35805
Lgals3bp	0.905609	14.0255	4.32599e-14	1.42324e-12	6.01829	6.92351
Edem2	0.636407	14.0064	4.47241e-14	1.46681e-12	6.63564	7.27025
Anxa5	0.585249	14.0011	4.51328e-14	1.4756e-12	7.77567	8.36002
Yipf7	1.47024	13.9937	4.57178e-14	1.49009e-12	2.94594	4.41906
Zfp710	-0.703576	-13.9633	4.82023e-14	1.5662e-12	6.47756	5.77136
Ikzf1	-0.744027	-13.9553	4.88856e-14	1.5835e-12	5.75796	5.015
Irf5	-0.752701	-13.9446	4.97994e-14	1.60814e-12	6.73859	5.98704
Scpep1	0.514468	13.917	5.2259e-14	1.68239e-12	7.39561	7.90829
Tecpr1	0.841286	13.9116	5.27569e-14	1.69322e-12	6.37314	7.21654
Afg3l2	0.501056	13.9031	5.35436e-14	1.71323e-12	7.33975	7.84095
Bmpr1a	0.650614	13.8977	5.4054e-14	1.72431e-12	6.67652	7.32638
Uhrf1	-0.539058	-13.8944	5.43682e-14	1.72907e-12	8.10898	7.56973
Ssh2	-1.07079	-13.8902	5.47667e-14	1.73648e-12	5.27578	4.20258
Ipcef1	-2.69254	-13.8612	5.76137e-14	1.82125e-12	3.04668	0.339846
Oas1g	1.19804	13.8534	5.84069e-14	1.84078e-12	4.21624	5.425
Ero1l	0.857701	13.845	5.92768e-14	1.8626e-12	5.33539	6.19185
Lat	2.7887	13.831	6.07503e-14	1.90321e-12	1.061	3.83896
Phf11d	1.08122	13.8263	6.12516e-14	1.9132e-12	5.32526	6.40672
Man2a2	-0.741761	-13.7843	6.59483e-14	2.05379e-12	6.22542	5.48683
Emb	-0.444792	-13.7671	6.79664e-14	2.11038e-12	8.86455	8.41938
Tec	0.612323	13.7636	6.83913e-14	2.11731e-12	6.65634	7.26653
Npc2	0.474262	13.7091	7.52957e-14	2.31397e-12	9.04138	9.51609
Neat1	0.766943	13.7089	7.53148e-14	2.31397e-12	9.00281	9.76867
Pck2	0.614276	13.7082	7.54051e-14	2.31397e-12	6.40068	7.01325
Tmem38b	0.670062	13.6791	7.93912e-14	2.42547e-12	5.9542	6.6229
Itgam	-0.71399	-13.6783	7.95009e-14	2.42547e-12	7.67813	6.96398
Atp6v1f	0.599166	13.6732	8.02255e-14	2.44048e-12	6.63574	7.23344
Tnip1	0.536382	13.6664	8.11996e-14	2.46298e-12	6.4673	7.00462
Ddx58	1.08805	13.6604	8.2067e-14	2.48211e-12	5.77739	6.86787
Sdcbp	0.489898	13.6568	8.2581e-14	2.49048e-12	8.68128	9.1708
Nbeal2	-0.881344	-13.6456	8.42436e-14	2.53334e-12	5.94235	5.06242
Bnip3l	0.727852	13.6327	8.61954e-14	2.57752e-12	6.34747	7.07647
Gprc5b	1.88466	13.6326	8.62038e-14	2.57752e-12	1.52849	3.40529
Pfkp	0.756609	13.6091	8.98708e-14	2.67953e-12	7.05229	7.811
Csf2rb	0.603762	13.5712	9.61438e-14	2.85347e-12	8.86007	9.4634
Dmpk	-2.00961	-13.5706	9.62487e-14	2.85347e-12	3.28854	1.28742
Tubb6	0.47061	13.5661	9.70155e-14	2.86811e-12	7.79504	8.26694
Zbtb18	0.771474	13.5252	1.04361e-13	3.07659e-12	5.58095	6.35864
Tmem199	0.625141	13.5213	1.05089e-13	3.08937e-12	5.75254	6.37938
Rgs1	1.31701	13.4791	1.13316e-13	3.32194e-12	5.49634	6.79943
Stac2	1.71199	13.4583	1.17621e-13	3.43853e-12	2.09829	3.82054
Anpep	0.650468	13.4542	1.18489e-13	3.45425e-12	7.5022	8.15227
Pik3cb	0.638369	13.4526	1.18817e-13	3.45425e-12	6.17472	6.81067
Serpinb1c	1.68825	13.449	1.19593e-13	3.4672e-12	2.45731	4.11933
Slc7a8	-0.629045	-13.394	1.31996e-13	3.81624e-12	7.19031	6.56187
Sgk3	-0.743971	-13.3685	1.38196e-13	3.98453e-12	5.71742	4.97668
Pcyt1a	0.722808	13.3626	1.39667e-13	4.01591e-12	6.1319	6.85359
Fuca2	0.500214	13.3145	1.52322e-13	4.36781e-12	6.71617	7.21493
Il17ra	-1.04659	-13.3103	1.53474e-13	4.38867e-12	4.83968	3.79281
Mvd	0.67765	13.3088	1.53886e-13	4.38867e-12	5.57529	6.25275
Ncapd2	-0.461663	-13.2966	1.57327e-13	4.47465e-12	7.66488	7.20371
Stx11	1.67851	13.2938	1.58105e-13	4.48464e-12	2.54422	4.22023
Ttyh2	0.715169	13.2921	1.58593e-13	4.48635e-12	5.86342	6.58223
P4ha1	0.570236	13.2815	1.61677e-13	4.56129e-12	6.54149	7.10981
Ak4	0.899574	13.2752	1.63533e-13	4.60127e-12	5.7582	6.65874
Nfatc2	-0.819539	-13.2344	1.76073e-13	4.94088e-12	5.77318	4.95358
Fblim1	0.602172	13.2245	1.79243e-13	5.01034e-12	6.0225	6.62399
Tpi1	0.427074	13.2236	1.79563e-13	5.01034e-12	9.74486	10.1727
Ccrl2	1.67849	13.2223	1.79981e-13	5.01034e-12	1.98107	3.64924
Msh6	-0.558964	-13.2136	1.82827e-13	5.0761e-12	6.90963	6.34914
Tmem251	0.770203	13.2079	1.84733e-13	5.11549e-12	5.25673	6.02766
Ctsz	0.368231	13.2048	1.85773e-13	5.13074e-12	11.3451	11.7131
Lfng	-1.08512	-13.2015	1.86885e-13	5.14794e-12	5.12081	4.02869
Angpt2	1.05675	13.1754	1.96001e-13	5.38489e-12	3.7903	4.84469
Pkm	0.320649	13.1702	1.97852e-13	5.42155e-12	11.7349	12.056
Fpgt	0.753571	13.1602	2.01499e-13	5.50712e-12	5.07412	5.82264
Zfp395	-1.18034	-13.1479	2.0603e-13	5.61633e-12	4.5581	3.38342
Sesn1	-0.812036	-13.1433	2.07768e-13	5.64903e-12	5.78685	4.96986
Scly	0.657976	13.1226	2.15777e-13	5.85162e-12	5.85098	6.50455
Slfn2	0.812183	13.1175	2.17787e-13	5.89092e-12	6.80864	7.61965
Zfp462	0.838197	13.1154	2.18614e-13	5.89808e-12	5.16138	5.99724
Cd300lb	0.505855	13.1139	2.19239e-13	5.89979e-12	6.41815	6.92286
Id1	-1.60345	-13.1049	2.22876e-13	5.98231e-12	4.09052	2.48239
Dek	-0.491835	-13.0961	2.26478e-13	6.06349e-12	8.03054	7.53808
Mnda	1.58614	13.0741	2.35756e-13	6.29583e-12	3.61388	5.18419
Atp6v0d1	0.514665	13.045	2.48681e-13	6.62413e-12	7.0982	7.61369
Slc38a7	0.616524	13.0422	2.4995e-13	6.64109e-12	5.78962	6.4074
Tmem37	-1.18543	-13.0387	2.51537e-13	6.66637e-12	4.92533	3.73994
Sepp1	-0.618662	-13.033	2.54214e-13	6.72035e-12	7.63787	7.01594
Camk1d	-0.889895	-13.0059	2.67151e-13	7.04458e-12	6.27642	5.38666
Bst2	0.838702	12.9652	2.879e-13	7.57271e-12	5.86822	6.70721
Cd82	0.65142	12.9506	2.95766e-13	7.76016e-12	5.80454	6.45736
Cttnbp2nl	-0.65725	-12.9203	3.12772e-13	8.1859e-12	6.60713	5.95052
Mid1ip1	0.631255	12.9142	3.16316e-13	8.25805e-12	5.78145	6.41602
Mybl2	-0.456969	-12.9114	3.17969e-13	8.2806e-12	7.58166	7.12513
Insig2	0.845298	12.8972	3.26394e-13	8.47898e-12	4.85267	5.69795
D930015E06Rik	-0.582466	-12.8492	3.56716e-13	9.2438e-12	5.9398	5.35733
Itga6	-0.942514	-12.8332	3.67458e-13	9.49869e-12	5.38037	4.43103
Gch1	1.34779	12.8012	3.89908e-13	1.00543e-11	3.44653	4.77759
2310008H09Rik	0.511818	12.7998	3.90991e-13	1.00575e-11	NA	NA
Dok2	-0.830725	-12.7976	3.92561e-13	1.00732e-11	5.13262	4.31033
Ephx1	0.685572	12.7914	3.97109e-13	1.0165e-11	5.50912	6.19994
Hsd3b7	1.02343	12.7883	3.99388e-13	1.01985e-11	4.28182	5.29848
Ccbe1	1.69169	12.7759	4.08696e-13	1.03686e-11	2.81458	4.51837
Lpar6	-0.781192	-12.7757	4.08908e-13	1.03686e-11	6.04022	5.25547
Tnfsf12	1.3356	12.7755	4.09013e-13	1.03686e-11	3.01275	4.35312
Spsb4	1.22975	12.7679	4.14848e-13	1.04912e-11	2.83616	4.07982
Gda	-0.953057	-12.7636	4.1816e-13	1.05495e-11	5.82797	4.87411
Slc43a2	-0.545227	-12.7581	4.22462e-13	1.06325e-11	7.11443	6.56954
Cd63	0.491851	12.7443	4.33467e-13	1.08833e-11	8.6658	9.15757
Ncor2	-0.750224	-12.7213	4.52468e-13	1.13333e-11	7.01389	6.26528
Brd3	-0.608201	-12.6859	4.8345e-13	1.20805e-11	6.03938	5.43051
Cd200r4	1.46825	12.6767	4.91868e-13	1.22616e-11	3.11894	4.6004
Ftl1	0.42363	12.6644	5.03322e-13	1.25174e-11	12.2428	12.6661
Ninj1	0.680403	12.6628	5.04779e-13	1.2524e-11	7.07128	7.75605
Adam10	-0.508339	-12.6538	5.13357e-13	1.27068e-11	7.21638	6.70904
Arid1a	-0.542298	-12.6413	5.25524e-13	1.29774e-11	7.70907	7.16638
Tmod1	1.09235	12.6125	5.54767e-13	1.36673e-11	3.43935	4.53024
Arhgap10	0.458049	12.5978	5.70211e-13	1.40149e-11	6.79116	7.2503
Rragc	0.561144	12.5761	5.94005e-13	1.45656e-11	6.855	7.41566
Bcl2l1	0.78999	12.5689	6.02138e-13	1.47306e-11	5.23215	6.02027
Csk	-0.523453	-12.5471	6.27315e-13	1.53109e-11	7.03024	6.50654
Gtpbp2	0.809866	12.545	6.29823e-13	1.53364e-11	5.08846	5.90287
Slc11a2	0.591368	12.5404	6.35314e-13	1.54343e-11	6.17331	6.76122
Maoa	0.693307	12.5316	6.46008e-13	1.56579e-11	5.60415	6.30327
Slc35e4	0.622273	12.5111	6.7141e-13	1.62361e-11	5.38085	5.99882
Ifit3	1.94091	12.506	6.77979e-13	1.63572e-11	2.77353	4.712
Slc16a3	0.497291	12.4941	6.93349e-13	1.66897e-11	7.68024	8.17971
Adrbk1	-0.456727	-12.479	7.13383e-13	1.71326e-11	7.96004	7.5025
Tspan7	1.30135	12.4663	7.30817e-13	1.75113e-11	3.35634	4.65915
Actn4	0.373772	12.4545	7.47317e-13	1.78658e-11	8.65351	9.0274
Stat3	0.62247	12.4492	7.54874e-13	1.80055e-11	6.4906	7.11593
Ldha	0.397957	12.4402	7.67863e-13	1.82524e-11	10.4886	10.8871
Dhrs9	0.785843	12.4396	7.68705e-13	1.82524e-11	5.26696	6.04973
Dut	-0.56735	-12.4326	7.78988e-13	1.84548e-11	6.54989	5.98542
Tmem132a	0.608296	12.4119	8.10162e-13	1.91147e-11	5.85643	6.46423
Tbc1d9	0.846313	12.4117	8.10486e-13	1.91147e-11	4.24889	5.08797
Adrbk2	-0.552213	-12.4082	8.15876e-13	1.91987e-11	6.37531	5.82205
Kif15	-0.614274	-12.3893	8.45723e-13	1.98565e-11	6.67893	6.06214
Dock4	-0.656898	-12.3859	8.51219e-13	1.9941e-11	6.30515	5.64557
Por	0.497302	12.3673	8.81931e-13	2.06144e-11	8.0386	8.53705
Fkbp5	-0.570171	-12.3619	8.91082e-13	2.0782e-11	6.55268	5.9805
Ghitm	0.412275	12.3493	9.12751e-13	2.12402e-11	8.1093	8.52163
Cblb	0.936848	12.3479	9.15226e-13	2.12507e-11	3.93997	4.86771
Atp6v1g1	0.631439	12.3406	9.28073e-13	2.15014e-11	7.22644	7.85755
Tk1	-0.677941	-12.3351	9.37852e-13	2.16801e-11	6.41586	5.73884
Tet3	-0.642752	-12.3269	9.52611e-13	2.19316e-11	7.22062	6.57868
Il1rl1	-1.03619	-12.3267	9.52913e-13	2.19316e-11	4.44796	3.40956
Tars	0.417916	12.3209	9.63598e-13	2.2129e-11	8.40686	8.82525
Bin2	-0.594768	-12.311	9.81939e-13	2.2501e-11	7.0862	6.49166
Ccl4	0.853827	12.2968	1.00892e-12	2.3069e-11	4.93975	5.79814
Abcb1a	2.5104	12.2657	1.07086e-12	2.4432e-11	0.618117	3.12735
Susd3	-0.893093	-12.2618	1.07883e-12	2.45603e-11	5.46967	4.57459
Lrmp	-0.54087	-12.2581	1.08656e-12	2.46827e-11	6.91537	6.37317
Eya3	0.512077	12.2487	1.10627e-12	2.50763e-11	6.90581	7.42254
Tnfaip2	0.485355	12.2401	1.12463e-12	2.54376e-11	7.96772	8.45326
Pla2g4a	-0.477848	-12.2338	1.13828e-12	2.56909e-11	8.24157	7.76336
Prex1	-0.564433	-12.2121	1.18672e-12	2.66796e-11	8.07794	7.51469
Cytip	-1.20025	-12.2119	1.18717e-12	2.66796e-11	4.68189	3.48254
Baiap2	0.70773	12.2068	1.19895e-12	2.68867e-11	5.42528	6.13661
Abcg1	1.0033	12.1823	1.25677e-12	2.81232e-11	5.00871	6.01175
Glrx	-0.860898	-12.1719	1.28212e-12	2.86294e-11	5.07439	4.2116
Zdhhc18	0.907522	12.1683	1.29111e-12	2.87691e-11	4.02568	4.92834
Hmgb2	-0.628356	-12.1666	1.29526e-12	2.88003e-11	8.29282	7.66415
Casp4	0.891748	12.165	1.2993e-12	2.8829e-11	4.31265	5.20283
Rtp4	1.36818	12.1616	1.30786e-12	2.89577e-11	4.64142	6.02334
Lmo4	0.700928	12.1539	1.3273e-12	2.93264e-11	6.05805	6.75977
Lrrfip2	0.713292	12.137	1.37128e-12	3.02345e-11	6.20684	6.92593
Fgfr1	1.31945	12.1214	1.41328e-12	3.10951e-11	3.06896	4.39538
Mcl1	0.390176	12.1003	1.47202e-12	3.23197e-11	8.95481	9.34487
Nsdhl	0.756061	12.086	1.5133e-12	3.31568e-11	4.99825	5.747
Acsl1	0.536704	12.0846	1.51753e-12	3.31802e-11	6.98813	7.52245
Xaf1	1.46422	12.0511	1.61935e-12	3.53329e-11	3.37649	4.85392
Sptlc2	0.409563	12.0297	1.68793e-12	3.67528e-11	7.41317	7.82173
Nub1	0.548576	12.0234	1.70861e-12	3.7126e-11	6.63498	7.18252
1110007C09Rik	0.639647	12.0154	1.7354e-12	3.76303e-11	NA	NA
Tm4sf19	1.96572	11.9939	1.80969e-12	3.91602e-11	1.46405	3.45126
Prss50	0.819026	11.9721	1.88786e-12	4.07493e-11	4.92982	5.74709
Wdr1	0.362916	11.9705	1.89393e-12	4.07493e-11	8.81763	9.18063
BC005537	-0.370461	-11.9703	1.89477e-12	4.07493e-11	9.17547	8.80456
Zfp36	-0.932621	-11.9498	1.97187e-12	4.23206e-11	6.96145	6.02021
Gnpda1	0.567704	11.9407	2.00709e-12	4.29886e-11	5.77204	6.33823
Bmf	-1.71985	-11.9371	2.02151e-12	4.32093e-11	3.83353	2.10364
Ndrg4	1.41486	11.9339	2.03384e-12	4.33845e-11	3.64062	5.03915
Osbp2	1.35539	11.9253	2.06857e-12	4.40357e-11	2.18215	3.5461
Ank	-0.524631	-11.9179	2.09861e-12	4.45849e-11	6.33319	5.80752
Renbp	0.670834	11.9077	2.14095e-12	4.53924e-11	6.53541	7.20798
Map3k14	-0.874393	-11.9053	2.15108e-12	4.55154e-11	4.39527	3.5215
Pgk1	0.434349	11.9015	2.16686e-12	4.57569e-11	7.97313	8.40586
Pard6b	0.943138	11.8963	2.18894e-12	4.61305e-11	3.45866	4.40071
Tpm4	0.429144	11.8857	2.23504e-12	4.70075e-11	7.3879	7.8174
Rbmx	0.534091	11.8818	2.25201e-12	4.72697e-11	6.63924	7.17235
Gbp2	1.89172	11.8577	2.36101e-12	4.94588e-11	1.41612	3.29587
Alas1	0.61425	11.8537	2.37966e-12	4.975e-11	6.11738	6.72681
Serpinf1	-1.15276	-11.8526	2.38459e-12	4.97541e-11	4.76383	3.60218
Mllt3	0.685683	11.8361	2.46328e-12	5.12938e-11	5.19324	5.87261
Ccnd2	-2.53625	-11.8111	2.58709e-12	5.37653e-11	2.81728	0.297779
Ehmt2	-0.447511	-11.8002	2.64319e-12	5.48228e-11	7.67892	7.23201
Lamc2	2.13131	11.7646	2.83496e-12	5.85937e-11	0.808731	2.94014
Tcirg1	0.52875	11.7639	2.83925e-12	5.85937e-11	8.95472	9.48332
Adamtsl5	1.4308	11.7634	2.84175e-12	5.85937e-11	2.69079	4.10633
Wars	0.452605	11.7499	2.91833e-12	6.00547e-11	6.8936	7.34618
Pdgfb	0.700768	11.748	2.92931e-12	6.01625e-11	4.83731	5.5365
Cd109	2.29682	11.7424	2.9621e-12	6.07172e-11	0.919032	3.21432
Cd300lg	-0.832357	-11.7366	2.99626e-12	6.12155e-11	4.81235	3.97657
Rgs9	-0.674268	-11.7363	2.99807e-12	6.12155e-11	6.11601	5.43817
Alox5ap	-0.596323	-11.7286	3.04392e-12	6.2031e-11	6.96756	6.36968
Myo18b	2.12618	11.7165	3.11768e-12	6.3411e-11	0.613943	2.73985
Atf5	0.968587	11.7141	3.13234e-12	6.35858e-11	4.31539	5.29141
Hip1	-0.531899	-11.71	3.15792e-12	6.39814e-11	7.17034	6.63916
Ap3s1	0.630394	11.7047	3.1913e-12	6.45332e-11	6.629	7.25846
Stat1	0.634168	11.6985	3.23059e-12	6.52019e-11	6.4836	7.11627
Pcx	0.643355	11.6878	3.29986e-12	6.64722e-11	5.76836	6.41027
Myo1d	0.684372	11.6689	3.42541e-12	6.88691e-11	4.52778	5.21342
Bcat1	0.450375	11.6653	3.45047e-12	6.92403e-11	7.19919	7.65021
Neu1	0.59688	11.6633	3.46376e-12	6.93744e-11	5.58144	6.1784
Arrdc4	0.898393	11.6303	3.69806e-12	7.38962e-11	4.24573	5.13166
Arhgap6	1.04063	11.6296	3.70361e-12	7.38962e-11	3.69063	4.72757
Ctsa	0.318882	11.6204	3.77172e-12	7.51123e-11	10.8932	11.2122
Apobec1	-0.480276	-11.6103	3.84844e-12	7.64951e-11	7.46397	6.9812
Aig1	1.14981	11.5999	3.92857e-12	7.79402e-11	2.99499	4.14404
0610031J06Rik	0.511542	11.5966	3.95446e-12	7.83058e-11	NA	NA
Myo1e	0.437657	11.5927	3.98566e-12	7.87749e-11	7.63481	8.07243
Sh3pxd2a	-0.554909	-11.577	4.11257e-12	8.11305e-11	6.5126	5.95704
Tmem158	1.18851	11.5406	4.42176e-12	8.70664e-11	4.12458	5.31116
Ep300	-0.554029	-11.5228	4.58244e-12	9.00613e-11	7.45765	6.90517
Mroh1	0.510213	11.5184	4.62205e-12	9.06698e-11	6.7315	7.24041
Ttc7b	0.577927	11.5147	4.65672e-12	9.11797e-11	5.86939	6.44606
Gstm1	0.455027	11.4946	4.84787e-12	9.47455e-11	8.37446	8.82947
Itgax	1.11792	11.4612	5.18397e-12	1.01126e-10	2.9567	4.07638
Wdfy3	-0.685626	-11.4578	5.21862e-12	1.01613e-10	7.69221	7.00618
Samd8	0.69067	11.438	5.43067e-12	1.05546e-10	4.98417	5.67798
Rps6ka1	-0.458747	-11.4347	5.46714e-12	1.06058e-10	6.98029	6.52162
Atp6v0b	0.464627	11.3991	5.87283e-12	1.13718e-10	7.83719	8.30259
Gm10485	1.56281	11.3951	5.92077e-12	1.14436e-10	1.48791	3.05368
Gars	0.367529	11.3929	5.9461e-12	1.14714e-10	8.46916	8.8376
Ercc6	0.597092	11.3836	6.05904e-12	1.16678e-10	6.23641	6.83187
Cd68	0.450621	11.3817	6.08256e-12	1.16917e-10	9.71858	10.1702
Hist1h2bc	0.730994	11.371	6.21522e-12	1.19248e-10	5.52819	6.25843
Soat2	1.37444	11.3654	6.28515e-12	1.2037e-10	3.06012	4.43656
Ucp2	-0.49856	-11.3481	6.50886e-12	1.24427e-10	8.84282	8.34357
G530011O06Rik	1.74016	11.3348	6.68556e-12	1.27573e-10	1.85538	3.6057
Kctd12	-0.607563	-11.3276	6.78446e-12	1.29225e-10	6.80153	6.193
Abcd1	-0.671775	-11.3127	6.99122e-12	1.32922e-10	5.33193	4.65541
Pgam1	0.482553	11.3084	7.05232e-12	1.33841e-10	8.11564	8.59862
Mertk	-0.983037	-11.3063	7.08241e-12	1.34169e-10	3.85093	2.86945
Coro1a	-0.46632	-11.2863	7.37503e-12	1.3938e-10	7.98237	7.51669
Fads2	0.454724	11.2857	7.38404e-12	1.3938e-10	6.98748	7.44195
Lgals9	0.652103	11.2804	7.46427e-12	1.40642e-10	5.77939	6.43415
Tmem119	-1.14961	-11.2724	7.58588e-12	1.42677e-10	4.31541	3.16779
Dpp7	0.568766	11.265	7.70206e-12	1.44603e-10	6.29066	6.85737
Irf2	-0.751525	-11.2586	7.8013e-12	1.46205e-10	5.55536	4.80357
Csrnp1	1.12458	11.2459	8.00583e-12	1.4977e-10	2.91065	4.0352
Wbp2	0.622063	11.2437	8.04223e-12	1.50184e-10	6.11671	6.74197
Mib2	0.662977	11.2424	8.06369e-12	1.50317e-10	4.7727	5.43537
Limch1	1.62302	11.2344	8.19579e-12	1.52509e-10	1.89932	3.52036
Optn	1.17744	11.2296	8.27567e-12	1.53555e-10	3.53887	4.72458
Skil	-0.906559	-11.2293	8.28129e-12	1.53555e-10	5.27575	4.36494
Foxf2	0.965793	11.22	8.43835e-12	1.55918e-10	3.62165	4.60045
Ralgds	0.762609	11.22	8.43846e-12	1.55918e-10	4.08577	4.85834
Rai14	0.572734	11.2183	8.4681e-12	1.56191e-10	6.49726	7.06864
Fhod1	-0.652822	-11.2171	8.48798e-12	1.56283e-10	5.53197	4.87638
Jak1	0.398501	11.212	8.57651e-12	1.57637e-10	8.24976	8.64771
Serpinb9	0.92701	11.2107	8.59994e-12	1.57791e-10	4.19355	5.11747
Fam168b	-0.38364	-11.2077	8.65279e-12	1.58483e-10	8.5509	8.16749
Mef2a	-0.625521	-11.162	9.49794e-12	1.7366e-10	6.16151	5.53565
Slc29a3	0.702162	11.1317	1.01044e-11	1.84426e-10	5.57573	6.27898
Fam118b	0.719246	11.1212	1.03232e-11	1.88093e-10	4.6455	5.36108
Prkar1b	1.34411	11.1044	1.06845e-11	1.9434e-10	2.70252	4.04694
Gpr132	1.00706	11.1007	1.07671e-11	1.95502e-10	2.99141	4.00656
Fcgr1	-0.514727	-11.0985	1.08147e-11	1.96029e-10	7.37291	6.85797
Dtl	-0.479968	-11.0915	1.09718e-11	1.98534e-10	6.84328	6.36044
Cep68	-0.724872	-11.0862	1.109e-11	2.00138e-10	4.70281	3.98487
Slc31a2	0.633146	11.0853	1.11119e-11	2.00138e-10	4.96733	5.5971
Zfhx3	-0.824524	-11.085	1.11177e-11	2.00138e-10	4.74182	3.92163
Slc27a1	0.537441	11.0779	1.1282e-11	2.02747e-10	7.73846	8.27613
Nfkb1	-0.479465	-11.0579	1.17537e-11	2.10864e-10	7.45854	6.97802
Mbp	-0.585046	-11.0532	1.18695e-11	2.12578e-10	5.64582	5.06179
Tmem154	0.598164	11.044	1.20954e-11	2.16254e-10	5.65244	6.25579
Dennd4a	-0.586667	-11.0309	1.24257e-11	2.21782e-10	6.47321	5.88638
Sipa1	-0.557386	-11.0148	1.28445e-11	2.28868e-10	6.78109	6.22588
St3gal1	0.480444	11.0016	1.31982e-11	2.34771e-10	6.13333	6.61593
Timeless	-0.553012	-10.9974	1.33115e-11	2.36386e-10	6.3428	5.79285
4933430I17Rik	1.48931	10.9881	1.35714e-11	2.40595e-10	NA	NA
Mr1	0.890191	10.9804	1.37865e-11	2.43996e-10	4.02131	4.9192
Spns1	0.572941	10.9792	1.38205e-11	2.44185e-10	6.12469	6.69791
Dcun1d3	0.807846	10.9778	1.3861e-11	2.44489e-10	3.91207	4.7207
Cd36	0.364249	10.9763	1.3906e-11	2.44871e-10	9.66193	10.0254
Itgb2	0.420748	10.9752	1.39355e-11	2.44979e-10	7.32125	7.74335
Nabp1	0.75908	10.9743	1.39624e-11	2.45021e-10	4.23345	4.99004
Rraga	0.464973	10.9735	1.39845e-11	2.45021e-10	6.1708	6.6332
Rnasel	-0.643424	-10.969	1.41149e-11	2.46893e-10	5.65057	5.00784
Arnt2	2.14948	10.9549	1.45325e-11	2.53774e-10	0.862431	3.00938
Ccnd1	-0.393709	-10.9502	1.46738e-11	2.55816e-10	7.34028	6.94686
Wdr7	0.639533	10.9417	1.49357e-11	2.59951e-10	5.46869	6.10461
Arl4c	-0.489845	-10.9261	1.54239e-11	2.68003e-10	7.38865	6.90043
Hvcn1	0.502915	10.9241	1.54886e-11	2.68683e-10	5.76188	6.26548
Gripap1	0.403749	10.9154	1.57707e-11	2.73125e-10	7.04212	7.44664
3110043O21Rik	0.584944	10.9121	1.58802e-11	2.74568e-10	NA	NA
Elmsan1	-0.555936	-10.9058	1.60886e-11	2.77714e-10	6.31693	5.76373
Eif5	0.431234	10.9047	1.61243e-11	2.77873e-10	8.77077	9.20102
Parp3	0.55751	10.9038	1.61539e-11	2.77927e-10	5.90665	6.46412
Kif3c	0.784906	10.8926	1.65329e-11	2.83982e-10	4.53682	5.32228
Gbp3	1.23283	10.885	1.67958e-11	2.88027e-10	3.48815	4.71012
Arl14ep	0.608234	10.8824	1.68858e-11	2.89098e-10	5.4025	6.00834
Topbp1	-0.393889	-10.8782	1.70352e-11	2.91179e-10	7.95509	7.56049
Dbi	0.44327	10.8759	1.7115e-11	2.92067e-10	7.92935	8.37291
Luzp1	-0.641449	-10.8751	1.71455e-11	2.92114e-10	5.74131	5.09433
Ncoa2	-0.554256	-10.8676	1.74154e-11	2.9623e-10	6.20973	5.65391
Amdhd2	0.727045	10.8557	1.78486e-11	3.03108e-10	4.99455	5.72831
Abcc4	-0.487717	-10.8528	1.79588e-11	3.04487e-10	5.96383	5.47353
Ankrd50	0.939707	10.8513	1.80122e-11	3.049e-10	3.36683	4.30514
Fam129a	-0.642269	-10.835	1.8635e-11	3.14693e-10	6.79741	6.15472
Arhgef10l	-0.462609	-10.8346	1.86507e-11	3.14693e-10	6.6553	6.19576
Themis2	-0.85575	-10.8067	1.97659e-11	3.32975e-10	4.66194	3.80104
Echdc3	1.74213	10.7963	2.01979e-11	3.39706e-10	1.24869	2.98472
Anxa7	0.378864	10.7856	2.06567e-11	3.46868e-10	6.94178	7.32169
Sc5d	0.637119	10.7819	2.08175e-11	3.4901e-10	5.61832	6.2538
Il18rap	-1.5868	-10.7745	2.11395e-11	3.53843e-10	3.61812	2.0355
B3gnt2	0.602089	10.7716	2.12667e-11	3.55405e-10	5.45287	6.0589
Tpcn2	0.550086	10.7691	2.13781e-11	3.56699e-10	5.95433	6.49944
Ube2l6	0.840572	10.7555	2.19969e-11	3.66441e-10	5.15456	5.99463
Slc38a2	0.376118	10.7509	2.22078e-11	3.69368e-10	8.45905	8.83419
Tmsb10	0.78602	10.7452	2.24741e-11	3.73205e-10	8.2467	9.03358
Ptprj	-0.568199	-10.7429	2.25824e-11	3.74411e-10	6.25222	5.68436
Notch1	-1.48927	-10.7234	2.35253e-11	3.89428e-10	4.49751	3.01473
Tnrc18	-0.612751	-10.7209	2.36471e-11	3.9083e-10	5.89883	5.28765
Myo1c	-0.466713	-10.6948	2.49772e-11	4.12164e-10	6.88859	6.42375
Trim25	0.368116	10.6856	2.54657e-11	4.19564e-10	7.87616	8.24426
Stk11ip	0.494216	10.6811	2.57059e-11	4.22858e-10	6.5487	7.0442
Msh2	-0.491014	-10.6756	2.60041e-11	4.27095e-10	6.60856	6.11602
Rnf114	0.371604	10.6738	2.61028e-11	4.28046e-10	7.28078	7.65407
Dtx4	0.429319	10.6725	2.61735e-11	4.28534e-10	7.54486	7.97408
Camk2d	0.479858	10.6518	2.73408e-11	4.4695e-10	6.18358	6.66303
Gpr65	-0.60935	-10.6371	2.81973e-11	4.60234e-10	6.41952	5.81035
Orai2	-0.73527	-10.6222	2.90955e-11	4.74157e-10	4.91566	4.17448
Fndc3a	0.573184	10.613	2.96671e-11	4.82362e-10	5.63042	6.19892
Map1lc3b	0.433186	10.6126	2.96909e-11	4.82362e-10	6.54177	6.97675
Tmem144	0.489923	10.6101	2.98471e-11	4.8415e-10	6.18496	6.67397
Pde4dip	0.555741	10.5997	3.05126e-11	4.94182e-10	5.84588	6.40443
Trpm2	-1.16219	-10.5827	3.16269e-11	5.11439e-10	3.34071	2.18308
Rab43	0.593062	10.5818	3.16886e-11	5.11649e-10	4.88293	5.47998
Cbfb	-0.514959	-10.579	3.18754e-11	5.13875e-10	7.39642	6.88133
S1pr2	0.677988	10.5678	3.26384e-11	5.25368e-10	5.01796	5.70306
Tiparp	0.728057	10.5603	3.3161e-11	5.32962e-10	4.33942	5.06527
F10	2.10165	10.5568	3.34061e-11	5.36081e-10	1.15485	3.25429
Dhx58	1.08081	10.5399	3.46215e-11	5.54737e-10	4.6227	5.70582
Smap2	-0.461089	-10.5338	3.50689e-11	5.6105e-10	6.54907	6.08764
Zfp467	-0.894717	-10.5132	3.66384e-11	5.85266e-10	3.97171	3.07468
Stk17b	-0.544645	-10.4994	3.77293e-11	6.01777e-10	6.21694	5.66961
Slc8a1	-0.800112	-10.4909	3.84088e-11	6.11686e-10	4.67143	3.8653
Kif20a	-0.393149	-10.4892	3.85554e-11	6.13089e-10	7.67072	7.27744
Hyal1	2.12593	10.4712	4.00539e-11	6.35954e-10	1.23153	3.35512
Ypel5	0.814938	10.4673	4.03879e-11	6.40289e-10	3.95281	4.776
Dld	0.336413	10.4563	4.13482e-11	6.54523e-10	8.46404	8.80079
Acat2	0.595683	10.4534	4.1597e-11	6.5747e-10	5.31442	5.90708
Cyp4v3	0.811641	10.445	4.23474e-11	6.68325e-10	4.36019	5.1693
Elf4	-0.516025	-10.4415	4.26682e-11	6.72376e-10	5.52964	5.01782
Abcd4	0.798435	10.4406	4.27456e-11	6.72587e-10	4.8362	5.64237
Heatr1	-0.367731	-10.4379	4.29931e-11	6.75469e-10	7.97866	7.61111
Psat1	0.293654	10.4208	4.45899e-11	6.99508e-10	9.64415	9.93798
Basp1	0.878443	10.4122	4.54137e-11	7.11368e-10	8.45061	9.33056
Ppard	0.921223	10.4035	4.62722e-11	7.23735e-10	3.94011	4.85998
Tiam1	-0.7787	-10.4018	4.64315e-11	7.25146e-10	4.5858	3.81318
Nt5dc3	0.566299	10.3996	4.66587e-11	7.27612e-10	5.77314	6.34167
Slc6a17	0.591764	10.3949	4.7125e-11	7.33794e-10	4.33759	4.93047
Ahcyl1	0.346144	10.3927	4.73436e-11	7.36105e-10	8.53091	8.87673
Herc4	-0.523062	-10.3838	4.82509e-11	7.49103e-10	6.28974	5.76334
Cfp	-0.60753	-10.3797	4.86777e-11	7.54083e-10	6.94037	6.334
Zfp385a	-0.617295	-10.3794	4.87154e-11	7.54083e-10	6.3889	5.77356
Traf3ip3	-0.916736	-10.3764	4.90293e-11	7.57823e-10	5.04009	4.12324
Srgn	0.775892	10.3753	4.91417e-11	7.58445e-10	4.49493	5.27505
Asap1	-0.502311	-10.3732	4.93565e-11	7.60363e-10	7.5095	7.00764
Aldh18a1	0.405963	10.3727	4.94109e-11	7.60363e-10	7.23348	7.64121
Fabp3	0.820158	10.3635	5.03904e-11	7.74301e-10	5.40288	6.23203
Sema3c	1.20174	10.3516	5.17007e-11	7.93273e-10	2.38244	3.58778
Lrrc27	0.676465	10.3458	5.23462e-11	8.02004e-10	4.91661	5.5867
Dhrs3	0.480098	10.3172	5.56541e-11	8.51443e-10	6.52584	7.00151
Dgkg	-1.94328	-10.3127	5.6189e-11	8.58375e-10	2.62678	0.674592
Adam15	-0.417166	-10.3116	5.63231e-11	8.58853e-10	7.58339	7.16689
Mcm7	-0.334449	-10.3111	5.6384e-11	8.58853e-10	7.94483	7.61033
Capg	0.370157	10.2992	5.78372e-11	8.79712e-10	10.0321	10.4023
Naglu	0.692085	10.2826	5.9939e-11	9.10361e-10	5.27873	5.97647
Rif1	-0.565861	-10.2606	6.28487e-11	9.53174e-10	6.65578	6.08688
Flnc	0.793859	10.2484	6.45234e-11	9.77161e-10	3.87731	4.67231
C1qc	-0.583131	-10.2359	6.62786e-11	1.0023e-09	8.34715	7.76413
Dido1	-0.427749	-10.2229	6.8161e-11	1.02928e-09	7.37386	6.94773
Scarb2	-0.390986	-10.2141	6.94714e-11	1.04756e-09	7.10553	6.71566
C1qb	-0.507739	-10.2096	7.015e-11	1.05628e-09	9.09391	8.5865
Ppat	-0.381446	-10.2047	7.08921e-11	1.06578e-09	7.64612	7.26579
Ifngr1	-0.518483	-10.2041	7.09842e-11	1.06578e-09	5.66658	5.1522
Rin1	-0.926297	-10.2026	7.12134e-11	1.06628e-09	4.38272	3.44858
Apbb2	0.543705	10.2026	7.12206e-11	1.06628e-09	5.55457	6.10139
Nampt	0.394982	10.1981	7.19089e-11	1.07505e-09	8.72313	9.11804
5330426P16Rik	0.935061	10.1791	7.49344e-11	1.11869e-09	NA	NA
Calhm2	-0.676736	-10.1733	7.58783e-11	1.13117e-09	4.64117	3.97127
D10Bwg1379e	1.11811	10.1655	7.71588e-11	1.14863e-09	4.22979	5.34177
Tbl1x	-0.532381	-10.1615	7.78382e-11	1.1571e-09	6.13222	5.59741
Pgm2l1	-0.678845	-10.1539	7.91346e-11	1.17471e-09	5.41896	4.73317
Arhgap17	-0.566959	-10.1519	7.947e-11	1.17802e-09	6.11678	5.55175
Stx4a	0.534182	10.1458	8.05307e-11	1.19206e-09	6.50984	7.04177
Smurf1	0.595551	10.1442	8.08088e-11	1.1933e-09	4.4571	5.05543
Acot1	-0.763232	-10.144	8.08419e-11	1.1933e-09	4.37575	3.61653
Coq10b	0.769814	10.1361	8.22309e-11	1.2121e-09	4.55901	5.31155
Tep1	-0.53936	-10.125	8.42355e-11	1.2399e-09	6.41917	5.87579
Rcan1	0.569956	10.1225	8.47081e-11	1.24511e-09	5.1379	5.71338
Cxcl2	1.31462	10.1125	8.65555e-11	1.2703e-09	2.87349	4.18831
Chd5	1.63166	10.1119	8.66633e-11	1.2703e-09	1.33403	2.94182
Tgif1	0.467645	10.1042	8.81271e-11	1.28995e-09	5.9653	6.43108
Ubap1	0.511909	10.0731	9.43042e-11	1.37844e-09	6.07954	6.59745
Rhbdd1	0.509984	10.0692	9.51086e-11	1.38827e-09	5.2131	5.72285
Prpf4b	-0.456022	-10.0617	9.6663e-11	1.409e-09	7.2973	6.84096
Mlkl	0.609372	10.0609	9.68331e-11	1.40952e-09	5.54917	6.16288
Sema4d	0.490106	10.059	9.72296e-11	1.41333e-09	6.68716	7.17611
Fam219a	0.723852	10.0541	9.82882e-11	1.42674e-09	4.64383	5.38097
Gas2l3	0.496888	10.0446	1.00332e-10	1.45439e-09	6.59472	7.08602
Prkcb	0.742441	10.0281	1.04006e-10	1.50558e-09	4.12631	4.86804
Hivep2	0.933392	10.0208	1.05677e-10	1.52623e-09	3.61507	4.55637
Zswim4	0.870276	10.0206	1.05724e-10	1.52623e-09	3.49131	4.36378
Tifab	-0.856828	-10.0118	1.07771e-10	1.55162e-09	4.76902	3.92034
Oas2	0.897003	10.0116	1.0782e-10	1.55162e-09	5.47614	6.37639
Numa1	-0.451306	-10.0112	1.07926e-10	1.55162e-09	7.68263	7.23018
Oit3	0.996223	10.0097	1.08284e-10	1.55464e-09	3.69079	4.68724
Mcoln2	0.448745	10.0039	1.0965e-10	1.5721e-09	6.50287	6.95141
Bub1b	-0.382084	-10	1.10592e-10	1.58345e-09	7.90052	7.51916
Slc22a4	0.613715	9.9747	1.16884e-10	1.67125e-09	5.56876	6.18408
Man2a1	-0.586739	-9.96133	1.20357e-10	1.71786e-09	5.79016	5.19588
D1Ertd622e	-0.48157	-9.9609	1.20471e-10	1.71786e-09	7.14744	6.66658
Qpct	0.634106	9.9549	1.22065e-10	1.73823e-09	4.8191	5.44956
Itgb5	-0.673678	-9.94695	1.24209e-10	1.76636e-09	6.29267	5.61784
Hmga2	0.504898	9.94548	1.24612e-10	1.76969e-09	5.36534	5.86917
Gadd45g	1.05855	9.94256	1.25412e-10	1.77865e-09	3.34067	4.41002
Cd300lf	0.633054	9.93972	1.26196e-10	1.78735e-09	4.69181	5.31929
Mbnl1	-0.613764	-9.93868	1.26484e-10	1.78901e-09	7.03676	6.42125
Mcm4	-0.371269	-9.93411	1.27756e-10	1.80458e-09	7.63923	7.26688
Clec4d	0.453693	9.93222	1.28289e-10	1.80966e-09	8.16007	8.61314
Sgpl1	0.374059	9.92341	1.30793e-10	1.84251e-09	7.26124	7.63354
Katnbl1	0.626451	9.91713	1.32607e-10	1.86556e-09	5.43727	6.05923
Pmp22	0.391788	9.91621	1.32876e-10	1.86685e-09	7.82421	8.21658
Smarcc1	-0.369222	-9.90604	1.35878e-10	1.90648e-09	7.91038	7.541
Pou3f1	1.6631	9.88863	1.4118e-10	1.97822e-09	0.87124	2.54021
Slc46a3	-1.1704	-9.88103	1.43559e-10	2.00887e-09	4.16891	3.00363
Mll3	-0.651214	-9.88027	1.438e-10	2.00956e-09	6.44385	5.79419
Lyn	-0.459852	-9.85581	1.51759e-10	2.11796e-09	6.93046	6.4704
Madd	-0.473658	-9.8403	1.57038e-10	2.18873e-09	6.06263	5.58952
Npc1	0.443852	9.83548	1.58715e-10	2.20739e-09	6.55991	7.00316
Slc20a1	0.419603	9.83525	1.58797e-10	2.20739e-09	7.01668	7.43517
Adam9	-0.415884	-9.83111	1.60255e-10	2.22471e-09	6.94464	6.52638
B4galt5	0.398364	9.82293	1.63173e-10	2.26066e-09	7.10323	7.49899
Adap1	-0.424623	-9.82265	1.63276e-10	2.26066e-09	6.46708	6.04583
Stxbp1	0.588541	9.81684	1.65385e-10	2.28684e-09	5.44638	6.03522
Adi1	0.409847	9.77772	1.80328e-10	2.49019e-09	6.19703	6.60811
Sox12	-0.753343	-9.77257	1.82395e-10	2.51542e-09	5.14151	4.3936
Cat	0.435955	9.77195	1.82648e-10	2.5156e-09	7.51453	7.95212
Maff	1.19046	9.76693	1.8469e-10	2.5404e-09	2.39194	3.59764
Lrrc33	-0.392065	-9.75679	1.88884e-10	2.59468e-09	7.42972	7.03763
Mapk14	-0.37292	-9.75602	1.8921e-10	2.59576e-09	6.67722	6.3057
Cldn12	0.746897	9.7501	1.91709e-10	2.62398e-09	3.73317	4.48013
Samd1	-0.55226	-9.7496	1.91921e-10	2.62398e-09	5.94909	5.39649
Degs1	0.380675	9.74937	1.92017e-10	2.62398e-09	7.45261	7.83376
Itpr2	0.561408	9.74272	1.9487e-10	2.65951e-09	5.24175	5.80555
Tfdp1	-0.359025	-9.73415	1.98614e-10	2.70321e-09	7.80089	7.44291
C5ar2	-1.90833	-9.73395	1.98702e-10	2.70321e-09	1.99966	0.0984087
C77080	0.999948	9.73362	1.98845e-10	2.70321e-09	3.04493	4.04933
Sec24d	0.376356	9.7267	2.01923e-10	2.7415e-09	6.39922	6.77437
H2-D1	0.541473	9.72297	2.03605e-10	2.76076e-09	NA	NA
Irf2bpl	0.760354	9.71431	2.07557e-10	2.81073e-09	5.60374	6.36585
Lamtor3	0.45886	9.70365	2.12537e-10	2.87445e-09	6.5806	7.03876
Azin1	0.317312	9.69013	2.19022e-10	2.95835e-09	8.57898	8.89607
Ifit2	0.846034	9.68651	2.20795e-10	2.97846e-09	4.5479	5.3913
Ptafr	1.24575	9.68471	2.21681e-10	2.98658e-09	2.54704	3.76765
Snx33	0.749532	9.68091	2.23564e-10	3.00809e-09	4.10022	4.84068
Usp25	-0.43908	-9.6791	2.24466e-10	3.01636e-09	7.17959	6.73818
Phgdh	0.347962	9.65723	2.35677e-10	3.16295e-09	8.27465	8.62197
Parp1	-0.32195	-9.65433	2.37203e-10	3.17937e-09	9.39755	9.07588
A830010M20Rik	1.34826	9.64906	2.40007e-10	3.21285e-09	2.01028	3.36729
Glipr1	0.390903	9.64337	2.43074e-10	3.24975e-09	7.27759	7.66977
Aldh9a1	-0.341943	-9.6405	2.44636e-10	3.26648e-09	7.36498	7.02422
2900026A02Rik	-0.791116	-9.63701	2.4655e-10	3.28786e-09	NA	NA
Fam117b	-0.460934	-9.63168	2.49501e-10	3.32299e-09	5.97789	5.51462
Zan	1.41322	9.6266	2.52349e-10	3.35665e-09	2.49383	3.9093
Dtnb	0.657999	9.6253	2.53083e-10	3.36215e-09	4.49604	5.15116
Pou2f2	-0.825304	-9.62232	2.54773e-10	3.38033e-09	4.44949	3.6237
Slc41a2	0.626666	9.62015	2.56008e-10	3.39243e-09	4.63598	5.26585
Kdm3b	-0.426064	-9.61736	2.57612e-10	3.40937e-09	6.46659	6.04179
Nkain1	0.495303	9.61582	2.58501e-10	3.41634e-09	5.41572	5.91391
Ndfip2	0.696034	9.61532	2.58789e-10	3.41634e-09	5.03444	5.7251
Grina	0.505072	9.60271	2.6619e-10	3.50963e-09	6.45091	6.95625
Rars	0.346406	9.59694	2.69645e-10	3.55072e-09	8.5714	8.91771
Tmem104	0.568209	9.58236	2.78588e-10	3.66389e-09	4.86009	5.4273
Picalm	-0.346901	-9.57616	2.82483e-10	3.71046e-09	8.08415	7.73779
Skp2	-0.442908	-9.57115	2.85672e-10	3.74766e-09	6.51215	6.06828
Setd1b	-0.677125	-9.56359	2.90558e-10	3.807e-09	5.80302	5.12539
Rab3gap2	0.322242	9.56301	2.90931e-10	3.80713e-09	8.00706	8.32838
Atp6v1b2	0.292983	9.55701	2.94873e-10	3.85392e-09	8.63323	8.92543
Dap	0.60972	9.5548	2.96338e-10	3.86824e-09	5.51327	6.12137
Mcm6	-0.272977	-9.55244	2.97913e-10	3.88397e-09	9.15589	8.88258
Slain2	0.427406	9.54329	3.04089e-10	3.95957e-09	7.24919	7.67634
Parp9	0.798866	9.5401	3.06275e-10	3.9831e-09	5.54687	6.34931
Zbtb21	0.470114	9.53912	3.06946e-10	3.98688e-09	5.46921	5.9379
Fam46a	0.692306	9.53816	3.07613e-10	3.9906e-09	4.90533	5.60279
Slc6a9	1.12925	9.53517	3.0968e-10	4.01247e-09	3.56336	4.71784
Gart	-0.33138	-9.53231	3.11677e-10	4.03335e-09	8.04566	7.71515
Nfkbia	-0.489895	-9.52957	3.136e-10	4.05325e-09	6.3453	5.85948
Lasp1	0.328939	9.52767	3.14941e-10	4.06557e-09	8.21307	8.54174
P2ry13	-1.92935	-9.52592	3.16182e-10	4.07657e-09	1.791	-0.14083
Ankrd37	1.62382	9.52235	3.1873e-10	4.10438e-09	1.54397	3.15399
Eif2s2	0.38696	9.51453	3.24381e-10	4.17203e-09	8.81926	9.2061
Ncf1	-0.309617	-9.51062	3.27244e-10	4.20371e-09	8.141	7.83254
Pla2g2e	1.55849	9.49302	3.4046e-10	4.36813e-09	1.17734	2.71806
Nt5e	-1.83807	-9.48898	3.43571e-10	4.40266e-09	2.06194	0.208203
Sp100	1.00383	9.48632	3.45637e-10	4.42373e-09	4.10298	5.11674
Mvb12b	-0.635355	-9.48029	3.50364e-10	4.47877e-09	5.74261	5.11294
Lrrfip1	-0.382619	-9.47582	3.53912e-10	4.51862e-09	7.83106	7.44946
Zfp217	-0.566398	-9.47339	3.55855e-10	4.53791e-09	6.19017	5.62202
Slc1a4	1.46696	9.47248	3.56581e-10	4.54165e-09	1.71921	3.18049
Emilin2	-0.446053	-9.46718	3.60866e-10	4.59066e-09	6.32274	5.87668
Dnajc1	0.536128	9.46496	3.6268e-10	4.60814e-09	5.1078	5.64231
Eif3c	0.280375	9.46215	3.64983e-10	4.6318e-09	9.45063	9.73089
Clec4a1	-1.8892	-9.45747	3.68855e-10	4.67529e-09	2.1516	0.261461
Sorl1	-0.625522	-9.45689	3.6934e-10	4.67579e-09	5.67753	5.05109
Eif2b2	0.358599	9.45349	3.72182e-10	4.70608e-09	6.68601	7.04417
Tanc2	-0.610236	-9.44738	3.77349e-10	4.76567e-09	5.56093	4.9512
Cxcl16	-0.570103	-9.44002	3.83666e-10	4.83964e-09	6.23068	5.66005
Ddit4	1.06779	9.43747	3.85881e-10	4.86172e-09	3.82027	4.88376
Yars	0.384587	9.42161	3.99957e-10	5.03303e-09	6.88688	7.26898
Gpt2	0.671826	9.41439	4.06542e-10	5.10977e-09	4.43236	5.10347
Tnfrsf11a	-0.634855	-9.41381	4.07075e-10	5.11035e-09	5.0891	4.44934
Gtf2i	-0.3903	-9.40125	4.18808e-10	5.25136e-09	7.18395	6.79381
Gbe1	0.620057	9.39678	4.23063e-10	5.29838e-09	4.70378	5.31815
Tbc1d2	0.840807	9.39542	4.2437e-10	5.30842e-09	2.88218	3.71431
Zfp503	0.885918	9.38972	4.29877e-10	5.37091e-09	4.0933	4.97181
Rcbtb2	-0.534476	-9.3817	4.37762e-10	5.46292e-09	6.89775	6.36268
Tnn	0.848579	9.37949	4.39957e-10	5.48379e-09	3.41647	4.26382
Mtmr10	0.594913	9.37597	4.43479e-10	5.52112e-09	4.5364	5.13596
Slamf8	1.13716	9.37433	4.45129e-10	5.53208e-09	3.50196	4.6523
Mcu	0.536782	9.37405	4.45413e-10	5.53208e-09	4.82983	5.36413
Chmp4b	0.349557	9.37007	4.49452e-10	5.57564e-09	8.32478	8.67508
Tuba1c	0.362038	9.36175	4.58012e-10	5.67513e-09	7.38474	7.74877
Myo1f	-0.295696	-9.35746	4.62485e-10	5.7238e-09	7.96435	7.66895
Gaa	0.465858	9.35539	4.64667e-10	5.74402e-09	6.61021	7.07541
Psmd10	0.568644	9.34636	4.74288e-10	5.85607e-09	5.53451	6.10679
Ankrd10	-0.477703	-9.34048	4.80658e-10	5.92774e-09	5.7293	5.25395
Nupr1	1.1317	9.3344	4.87346e-10	6.00317e-09	2.81716	3.94734
Tcf7l2	-0.780242	-9.31521	5.09071e-10	6.26342e-09	4.45205	3.65887
Sin3a	-0.375885	-9.30188	5.24745e-10	6.44871e-09	6.89181	6.5135
Gatm	-0.422327	-9.28924	5.40063e-10	6.62919e-09	7.35963	6.93728
Pus7	-0.467021	-9.28542	5.44783e-10	6.67932e-09	6.68519	6.21838
Edem1	0.31093	9.27335	5.59979e-10	6.85762e-09	8.09509	8.40597
Adamts7	2.23361	9.26785	5.67036e-10	6.93594e-09	0.149406	2.38328
Ptrh1	1.19787	9.2658	5.69703e-10	6.96046e-09	3.10079	4.30148
Vps8	0.53502	9.25678	5.81544e-10	7.09686e-09	5.5855	6.13005
Gtf2a1	0.539742	9.25268	5.87014e-10	7.15529e-09	5.74162	6.28072
Tmem120a	0.51487	9.24776	5.93644e-10	7.22772e-09	5.88963	6.40534
Rps6ka5	-0.795388	-9.24657	5.95255e-10	7.23894e-09	4.86739	4.06662
Hsd17b7	0.575175	9.23681	6.0867e-10	7.39351e-09	5.47257	6.04686
Notch2	-0.456539	-9.21797	6.35446e-10	7.70984e-09	6.58056	6.12271
Stk24	-0.420663	-9.21375	6.41613e-10	7.77567e-09	6.55322	6.13212
Cdc6	-0.451245	-9.21052	6.46376e-10	7.82435e-09	6.12965	5.67971
Fli1	-0.491179	-9.20676	6.51955e-10	7.8828e-09	6.18787	5.6979
Tmsb4x	-0.368986	-9.19305	6.72749e-10	8.12486e-09	9.04006	8.67008
Ugdh	0.468808	9.18749	6.81362e-10	8.21942e-09	6.25637	6.71973
Ptp4a3	-0.580604	-9.18446	6.86118e-10	8.26728e-09	5.27453	4.69779
Kdm5b	0.679538	9.18015	6.92918e-10	8.33966e-09	4.23106	4.90581
Psip1	-0.432201	-9.17923	6.9438e-10	8.34767e-09	7.92946	7.49684
Creg1	0.38515	9.16145	7.23274e-10	8.68509e-09	9.10082	9.48585
Cdkn2d	0.652545	9.15336	7.36826e-10	8.8377e-09	4.34777	5.0046
Sf3b3	-0.283395	-9.14396	7.52904e-10	9.02024e-09	8.58611	8.30254
Blcap	0.483894	9.12793	7.81155e-10	9.34803e-09	5.18207	5.66937
Pds5b	-0.491853	-9.1206	7.94432e-10	9.49609e-09	6.38361	5.89328
St3gal5	-0.509006	-9.11104	8.12087e-10	9.69608e-09	6.98524	6.47555
Samd9l	0.965023	9.10893	8.16042e-10	9.73223e-09	4.40822	5.37231
Lpcat4	-0.641422	-9.10717	8.19354e-10	9.76064e-09	4.88765	4.24454
Trim30a	0.940178	9.09871	8.35467e-10	9.9413e-09	4.15426	5.09747
Slc24a5	0.464323	9.08557	8.61147e-10	1.02353e-08	5.47847	5.93886
Mtss1	0.424031	9.08219	8.67882e-10	1.03036e-08	6.89854	7.32448
Mki67	-0.479496	-9.07915	8.73973e-10	1.03642e-08	9.9647	9.48456
Rmnd5a	-0.383017	-9.07484	8.82702e-10	1.04559e-08	7.08727	6.70307
Afp	0.481207	9.07007	8.92468e-10	1.05597e-08	6.35045	6.83109
Tlr7	-0.416416	-9.06818	8.96372e-10	1.05939e-08	7.43775	7.02023
Lonrf3	0.422697	9.06709	8.98627e-10	1.06087e-08	6.87088	7.2903
Laptm5	-0.372512	-9.05133	9.31905e-10	1.09892e-08	8.50103	8.12891
Mmd	-0.697753	-9.04922	9.36455e-10	1.10304e-08	5.23235	4.52972
Stxbp5	0.390112	9.04765	9.39861e-10	1.10581e-08	6.43028	6.82086
Wdfy1	0.378369	9.04335	9.49245e-10	1.1156e-08	6.38481	6.76268
Mettl7a1	0.600276	9.0418	9.52644e-10	1.11736e-08	4.81719	5.42247
Spryd7	0.557533	9.0417	9.52867e-10	1.11736e-08	5.33597	5.89636
Zfp608	-0.831389	-9.03351	9.7107e-10	1.13743e-08	4.20538	3.37995
Cbx5	-0.372354	-9.0156	1.01214e-09	1.18422e-08	8.9596	8.58709
Scamp1	0.466295	9.01132	1.02221e-09	1.19467e-08	5.78265	6.25048
Me1	0.497018	9.01069	1.02371e-09	1.19509e-08	5.17066	5.66249
Lims2	1.69388	9.00834	1.02929e-09	1.20026e-08	1.17557	2.87525
Klhl5	-0.429001	-9.00677	1.03303e-09	1.20329e-08	6.66468	6.23434
Plcb3	-0.376991	-9.0052	1.0368e-09	1.20521e-08	6.65884	6.28345
Rnpep	-0.36902	-9.00512	1.03697e-09	1.20521e-08	8.05584	7.68726
Aph1c	1.34135	8.99555	1.06022e-09	1.23086e-08	1.38889	2.71853
Bcar3	1.16269	8.99265	1.06736e-09	1.23778e-08	2.4974	3.67443
Eif1	0.432682	8.98621	1.0834e-09	1.255e-08	7.51872	7.95201
Rab31	-0.436992	-8.98552	1.08513e-09	1.25562e-08	6.57504	6.13957
Pbxip1	-0.425757	-8.97971	1.09985e-09	1.27125e-08	6.34254	5.91513
Fhod3	2.00392	8.97821	1.10368e-09	1.27427e-08	0.942577	2.94645
Herc2	-0.460829	-8.9748	1.11245e-09	1.28299e-08	6.84169	6.37923
Parp12	0.606717	8.97024	1.12426e-09	1.29519e-08	5.79565	6.40136
Irf8	-0.382019	-8.96844	1.12896e-09	1.29918e-08	6.64978	6.26831
Xrcc5	0.589452	8.96715	1.13236e-09	1.30166e-08	4.74245	5.32331
Kcnn4	-0.464593	-8.95806	1.1565e-09	1.32769e-08	5.89217	5.42551
Plgrkt	0.428753	8.95767	1.15754e-09	1.32769e-08	6.06761	6.49912
Siglec1	0.488989	8.95676	1.16e-09	1.32906e-08	5.78109	6.27101
Paics	-0.28395	-8.95134	1.1747e-09	1.34443e-08	8.92472	8.64088
Dse	-0.489694	-8.94898	1.18114e-09	1.35033e-08	5.97581	5.48314
Trafd1	0.442165	8.94361	1.19598e-09	1.36581e-08	5.63962	6.08712
Pip5k1b	0.904069	8.94172	1.20123e-09	1.37031e-08	3.27993	4.18267
Btg1	0.462426	8.92755	1.24146e-09	1.41467e-08	6.02213	6.48471
Myo1b	0.684871	8.92451	1.25025e-09	1.42314e-08	4.10412	4.79254
Mcfd2	0.457567	8.91764	1.27039e-09	1.4435e-08	5.60869	6.06959
Mfsd6	-0.593441	-8.91726	1.27152e-09	1.4435e-08	5.74586	5.15446
Spdl1	0.46931	8.91701	1.27226e-09	1.4435e-08	6.77627	7.24712
Aacs	0.413489	8.91183	1.28767e-09	1.45941e-08	5.89421	6.30845
Pvr	0.737019	8.90887	1.29658e-09	1.46792e-08	4.19667	4.93203
Cmtm3	0.346711	8.90716	1.30176e-09	1.47219e-08	6.49828	6.84627
Ddi2	-0.571057	-8.90032	1.32267e-09	1.49423e-08	5.16743	4.60108
Lsp1	-0.87282	-8.89675	1.3337e-09	1.50461e-08	4.52602	3.64912
Ampd3	0.592702	8.89642	1.33473e-09	1.50461e-08	5.00695	5.60428
Ifi35	0.593133	8.89117	1.35114e-09	1.52149e-08	5.00623	5.58975
Gba	0.344906	8.8835	1.37552e-09	1.54728e-08	7.60033	7.9479
Pf4	-0.561393	-8.87899	1.39003e-09	1.56193e-08	7.69152	7.12817
H2-T23	0.627079	8.87149	1.41457e-09	1.5878e-08	NA	NA
Fam78b	1.11583	8.86421	1.4388e-09	1.61327e-08	2.2943	3.41239
Sec14l1	-0.42218	-8.86355	1.44104e-09	1.61405e-08	6.77456	6.3549
Trp53inp2	0.481901	8.85773	1.46074e-09	1.63438e-08	5.27428	5.75578
Pdcd4	-0.777145	-8.85671	1.46423e-09	1.63653e-08	4.41669	3.64792
Glg1	-0.441182	-8.85522	1.4693e-09	1.63997e-08	6.1917	5.75142
Agpat4	0.617271	8.85457	1.47156e-09	1.63997e-08	4.73817	5.35363
Nfix	-0.869752	-8.85444	1.47199e-09	1.63997e-08	4.18786	3.32487
Arhgap30	-0.341435	-8.84777	1.4951e-09	1.66395e-08	8.25914	7.91763
Ncf2	-0.330141	-8.84583	1.50188e-09	1.66973e-08	8.39674	8.06659
Unc93b1	-0.324842	-8.84239	1.51401e-09	1.68143e-08	8.18441	7.86053
Nlrp1b	-1.55562	-8.84184	1.51597e-09	1.68183e-08	1.86643	0.308164
Ifitm3	0.357902	8.83533	1.5392e-09	1.70443e-08	8.43263	8.79263
Gns	0.365705	8.83522	1.53959e-09	1.70443e-08	7.62146	7.98752
Ddx17	-0.346851	-8.83185	1.55178e-09	1.71612e-08	8.72049	8.37294
Baz1a	-0.408898	-8.8207	1.59276e-09	1.75958e-08	8.35672	7.94766
Fam49b	-0.365589	-8.81786	1.60337e-09	1.76944e-08	7.55677	7.19246
Ppip5k2	-0.381743	-8.81658	1.60818e-09	1.77289e-08	7.38116	6.99924
Hs1bp3	0.447236	8.80771	1.64192e-09	1.80818e-08	5.07885	5.52159
Zfp827	0.763856	8.80356	1.65793e-09	1.8239e-08	3.44506	4.20244
Nin	-0.436981	-8.80241	1.66243e-09	1.82687e-08	8.28438	7.84745
4930455F23Rik	0.610147	8.80197	1.66412e-09	1.82687e-08	NA	NA
Snx18	-0.39163	-8.78684	1.72417e-09	1.89082e-08	6.61955	6.23005
Top1	-0.359235	-8.77937	1.75463e-09	1.92222e-08	8.61147	8.25075
Itpk1	0.606761	8.77502	1.77263e-09	1.93991e-08	4.71136	5.32216
Mta1	-0.399866	-8.76864	1.79937e-09	1.96712e-08	6.33125	5.93049
Zfp655	0.578882	8.76678	1.80721e-09	1.97364e-08	4.74836	5.33124
Pde8b	1.13937	8.76594	1.81078e-09	1.97548e-08	2.09096	3.23981
Lrrc25	-0.731582	-8.75456	1.85979e-09	2.02685e-08	4.11927	3.39791
Rbpms2	1.358	8.75341	1.86483e-09	2.03022e-08	1.89199	3.23907
Kcnk6	-0.475959	-8.75282	1.86744e-09	2.03096e-08	5.47713	5.00088
Cog3	0.412952	8.74945	1.88228e-09	2.04498e-08	5.79649	6.20974
Rnf14	0.474545	8.73992	1.92487e-09	2.08909e-08	5.54106	6.01904
Ctsh	-0.415412	-8.72407	1.99797e-09	2.16619e-08	7.23482	6.81868
Mgat4a	-0.601397	-8.72337	2.00124e-09	2.16706e-08	6.23967	5.6382
Hk1	0.380041	8.72302	2.00291e-09	2.16706e-08	6.9135	7.29248
Cxcl14	-0.526229	-8.72105	2.01219e-09	2.17486e-08	5.96796	5.44428
Gapdh	0.311503	8.71967	2.01875e-09	2.17971e-08	10.6258	10.9375
Ubap2l	-0.317425	-8.7149	2.04152e-09	2.20203e-08	9.13678	8.81963
Txnrd3	0.606494	8.71245	2.05334e-09	2.2125e-08	4.28743	4.89348
Vgll4	-0.811328	-8.71125	2.05916e-09	2.2165e-08	4.9292	4.11816
Ccl5	1.20969	8.71013	2.06459e-09	2.22007e-08	2.53103	3.75299
Btk	-0.335243	-8.70361	2.09651e-09	2.25208e-08	6.97814	6.64444
Tlr4	-0.571611	-8.70078	2.11055e-09	2.26485e-08	6.36002	5.79053
Twf2	-0.374096	-8.69848	2.122e-09	2.27481e-08	6.41134	6.03534
Tmem164	-0.39801	-8.69595	2.13468e-09	2.28607e-08	6.27389	5.87752
Cfh	-1.13921	-8.69511	2.13893e-09	2.28828e-08	3.40356	2.2596
Trps1	-0.590149	-8.69277	2.15073e-09	2.29856e-08	5.90314	5.31098
Sh2d3c	0.698913	8.69077	2.16087e-09	2.30706e-08	4.12353	4.8284
Zfyve1	0.494042	8.68266	2.2026e-09	2.34922e-08	4.77886	5.26771
Mmp19	0.732328	8.66995	2.26962e-09	2.41824e-08	4.04857	4.77985
Atp6v0e	0.414079	8.65943	2.32667e-09	2.47651e-08	7.11725	7.52891
Tal1	-0.522062	-8.6578	2.33563e-09	2.48353e-08	5.13517	4.61435
Tor2a	0.604323	8.65652	2.34271e-09	2.48853e-08	5.15893	5.7583
Acss2	0.928827	8.65519	2.3501e-09	2.49386e-08	2.81247	3.74921
Abhd15	-0.960079	-8.6382	2.44633e-09	2.59336e-08	3.20614	2.23333
Slc9a9	-1.4662	-8.63175	2.48391e-09	2.63054e-08	3.06755	1.60142
Tcf20	-0.340963	-8.62655	2.51461e-09	2.66037e-08	6.77576	6.4355
Uap1l1	0.331412	8.61343	2.59393e-09	2.74152e-08	7.0396	7.37022
Pgpep1	0.65994	8.60412	2.65168e-09	2.79974e-08	4.24114	4.89524
Stam2	0.363295	8.60088	2.67214e-09	2.8185e-08	6.56535	6.92674
Rabggta	0.514589	8.59967	2.67979e-09	2.82112e-08	4.85518	5.37485
Plcb2	0.323892	8.59964	2.67999e-09	2.82112e-08	6.99806	7.3211
Plekhh2	0.563004	8.5947	2.71155e-09	2.85148e-08	4.94254	5.506
Xpnpep1	0.272704	8.5921	2.72829e-09	2.8662e-08	8.03871	8.31179
Acsl4	0.476201	8.58886	2.74933e-09	2.88542e-08	7.08691	7.56216
H2-Q4	0.580522	8.58471	2.77647e-09	2.91099e-08	NA	NA
Itgav	-0.446233	-8.58373	2.78293e-09	2.91397e-08	6.6217	6.17268
Pde7b	1.10892	8.58344	2.78486e-09	2.91397e-08	2.54722	3.66593
Hnrnpr	-0.399615	-8.57312	2.85387e-09	2.9832e-08	7.60186	7.19965
Prkar2a	-0.42893	-8.5685	2.88533e-09	3.01309e-08	6.89048	6.46243
Mmp8	-0.559488	-8.56343	2.92021e-09	3.04649e-08	6.34488	5.78432
Naaa	-0.757179	-8.56294	2.92362e-09	3.04701e-08	4.36785	3.60988
Arid5a	1.03784	8.55723	2.96354e-09	3.08555e-08	2.61549	3.67374
Lonp1	0.295883	8.55462	2.98193e-09	3.10162e-08	7.64905	7.94471
Eif4a1	0.238379	8.55167	3.00292e-09	3.12036e-08	10.6764	10.9143
Smc6	-0.407466	-8.54386	3.0591e-09	3.17559e-08	7.45892	7.04982
Ctdsp2	-0.491564	-8.5422	3.07124e-09	3.18505e-08	5.87848	5.38695
Ppp1cc	-0.330571	-8.54019	3.08594e-09	3.19713e-08	7.41501	7.08413
Tst	1.3037	8.53612	3.11591e-09	3.225e-08	2.28924	3.58111
Atxn10	0.311021	8.53411	3.1308e-09	3.23721e-08	8.02786	8.33918
Plxna2	0.583442	8.52941	3.16601e-09	3.27041e-08	5.19656	5.78711
Gbp7	1.12048	8.52718	3.18283e-09	3.28454e-08	3.71432	4.8225
Dip2c	0.501662	8.52611	3.19099e-09	3.28973e-08	5.20372	5.70261
Taf4a	-0.437489	-8.51903	3.24518e-09	3.34232e-08	5.6291	5.18887
4930404N11Rik	0.58424	8.51101	3.30769e-09	3.40054e-08	NA	NA
Dna2	-0.474842	-8.51094	3.30819e-09	3.40054e-08	5.94564	5.4668
Usb1	0.597778	8.51006	3.31516e-09	3.40437e-08	4.61465	5.21877
Wnk1	-0.370536	-8.50962	3.31864e-09	3.4046e-08	8.63146	8.26034
Top2a	-0.300317	-8.50645	3.3438e-09	3.42707e-08	9.00419	8.70186
Mmp9	-0.660577	-8.5002	3.39389e-09	3.47501e-08	5.30348	4.64565
Trf	-0.381934	-8.49115	3.4679e-09	3.54733e-08	7.78636	7.40198
Cnpy3	-0.404225	-8.49012	3.4764e-09	3.55256e-08	6.51811	6.11274
Sirt2	0.441634	8.48547	3.51517e-09	3.58868e-08	5.27222	5.7091
Prdx5	0.404327	8.48198	3.54451e-09	3.61513e-08	7.23257	7.6384
Engase	-0.711496	-8.48068	3.55547e-09	3.62279e-08	4.59372	3.89076
Rnf144b	-0.40479	-8.47683	3.58827e-09	3.65266e-08	6.04033	5.6375
Lrp8	0.396771	8.4763	3.59285e-09	3.65378e-08	6.71093	7.10633
Actr1b	0.371851	8.47068	3.64128e-09	3.69944e-08	7.06086	7.43222
Abl1	-0.414478	-8.46873	3.6583e-09	3.71314e-08	6.0596	5.64577
Mcm5	-0.264927	-8.45697	3.76246e-09	3.81517e-08	8.42366	8.15894
Spred1	-0.481903	-8.44977	3.82766e-09	3.87754e-08	6.42587	5.94156
Rcc2	-0.290557	-8.43653	3.95067e-09	3.99829e-08	8.78285	8.4935
Ifi204	0.683972	8.43218	3.99193e-09	4.03616e-08	7.127	7.80873
Fubp1	-0.321684	-8.42797	4.03232e-09	4.07307e-08	8.84289	8.52057
Hlx	-0.626101	-8.41673	4.14228e-09	4.18012e-08	5.09214	4.4701
Smim14	0.63055	8.41445	4.16485e-09	4.19885e-08	4.22814	4.85449
Bzrap1	-0.975907	-8.40863	4.22331e-09	4.25371e-08	3.54891	2.58197
Gmip	-0.35749	-8.40754	4.23438e-09	4.26077e-08	7.42053	7.06291
P2ry2	0.594533	8.40629	4.24701e-09	4.26938e-08	4.25927	4.86558
Slc25a1	0.551074	8.4046	4.26429e-09	4.28265e-08	6.0084	6.56335
Atad5	-0.520102	-8.389	4.4266e-09	4.44141e-08	5.81303	5.29296
Hyal2	0.526534	8.38727	4.44502e-09	4.45563e-08	4.74918	5.2782
Tollip	0.418766	8.38468	4.4727e-09	4.4791e-08	5.81188	6.23238
Dusp10	1.25	8.38246	4.49655e-09	4.4987e-08	1.41665	2.67299
Msh5	-1.02296	-8.38117	4.51049e-09	4.50813e-08	3.24049	2.21742
Tmbim6	0.297415	8.38071	4.51545e-09	4.50813e-08	8.2129	8.51031
Mdc1	-0.418714	-8.38039	4.51887e-09	4.50813e-08	7.22537	6.80478
Soat1	0.276673	8.37825	4.54217e-09	4.52707e-08	9.10829	9.38423
Car13	0.762969	8.37762	4.54902e-09	4.5296e-08	4.35321	5.12179
Tpp1	0.313691	8.37138	4.61757e-09	4.59349e-08	7.53754	7.85239
Nuak2	-0.517879	-8.36771	4.65845e-09	4.62978e-08	5.02222	4.50191
Tspan13	0.780535	8.36459	4.69341e-09	4.66011e-08	3.86333	4.62072
Abhd5	0.412167	8.36329	4.70809e-09	4.67026e-08	5.29693	5.70958
Sepn1	-0.452582	-8.35907	4.75598e-09	4.71331e-08	5.54134	5.09318
Lhfp	1.04876	8.35784	4.77012e-09	4.71969e-08	3.09753	4.15834
Ttpal	0.423483	8.35772	4.77141e-09	4.71969e-08	6.0258	6.45009
Plcxd2	1.32314	8.35284	4.82772e-09	4.77089e-08	1.77854	3.07084
Ykt6	0.299272	8.35035	4.85659e-09	4.79491e-08	6.93334	7.23332
Nlrp3	-0.47526	-8.34873	4.87555e-09	4.80911e-08	5.73015	5.26236
Gramd1b	0.587767	8.33478	5.0417e-09	4.96832e-08	4.66003	5.24507
Gpr84	-0.495312	-8.33215	5.07374e-09	4.99418e-08	5.77453	5.28048
Atf1	0.385757	8.33184	5.07746e-09	4.99418e-08	6.53745	6.92305
Rpa2	-0.359112	-8.33099	5.08786e-09	4.99973e-08	6.32849	5.96797
Txnrd1	0.279226	8.32791	5.12572e-09	5.03222e-08	8.6984	8.97658
Hmgcs1	0.396097	8.32657	5.14223e-09	5.04371e-08	6.41277	6.81021
Hmgn2	-0.416942	-8.32286	5.18834e-09	5.08419e-08	7.10648	6.68838
Gna13	0.43475	8.32059	5.21673e-09	5.10724e-08	5.85873	6.29365
Uchl1	0.460447	8.31402	5.2998e-09	5.18373e-08	5.79761	6.26236
Igtp	0.886265	8.30997	5.35178e-09	5.22969e-08	3.20085	4.08578
Zfyve28	-0.634857	-8.30416	5.42705e-09	5.29832e-08	4.68056	4.0413
Gnai2	-0.358145	-8.30149	5.46211e-09	5.3261e-08	8.59684	8.23913
Nudt4	-0.323822	-8.30122	5.46566e-09	5.3261e-08	6.70102	6.37679
Cdk19	-0.543483	-8.29852	5.50136e-09	5.35591e-08	5.18003	4.63672
Samhd1	-0.279766	-8.29805	5.50756e-09	5.35698e-08	7.79977	7.51936
Syne3	-0.465488	-8.29632	5.53051e-09	5.37433e-08	6.00667	5.54589
Dnajb14	-0.766219	-8.29413	5.55975e-09	5.39774e-08	4.16748	3.39407
Id2	0.349299	8.29127	5.59816e-09	5.43e-08	7.37574	7.72522
Hspa5	0.301114	8.28936	5.62405e-09	5.45008e-08	10.1984	10.4987
Ppp2r5b	0.705384	8.28675	5.65957e-09	5.47945e-08	4.62208	5.34397
Itpr3	-0.402867	-8.28624	5.66647e-09	5.48107e-08	6.90122	6.49895
Psmd1	0.240992	8.28403	5.69672e-09	5.50526e-08	8.8851	9.12573
Plxnd1	-0.326438	-8.27354	5.84262e-09	5.64106e-08	7.90855	7.58168
Dusp18	0.728001	8.27225	5.86086e-09	5.64963e-08	3.83728	4.55622
H1f0	0.374969	8.27215	5.86227e-09	5.64963e-08	7.1557	7.53203
E330009J07Rik	0.801739	8.27026	5.88905e-09	5.67024e-08	3.63456	4.41793
Pi4k2b	0.43147	8.26866	5.91174e-09	5.68687e-08	5.65146	6.07732
Grtp1	1.46658	8.26133	6.01723e-09	5.78069e-08	1.9423	3.4257
Rin3	-0.533114	-8.26112	6.02029e-09	5.78069e-08	5.60456	5.07125
Cyba	0.3645	8.25889	6.05283e-09	5.80662e-08	7.8204	8.18651
Rasd2	0.99347	8.25726	6.07667e-09	5.82417e-08	2.13946	3.12634
Ivns1abp	-0.262759	-8.24962	6.18979e-09	5.92513e-08	8.86983	8.60686
Slco4a1	0.484219	8.24938	6.1933e-09	5.92513e-08	7.12837	7.61362
Nup153	-0.379807	-8.24891	6.20046e-09	5.92658e-08	7.90334	7.52379
Was	-0.357461	-8.24826	6.21019e-09	5.93047e-08	6.67954	6.32292
Ppp1r12b	-0.523741	-8.24636	6.23867e-09	5.95034e-08	6.2799	5.7586
Sh3bp1	-0.5066	-8.24612	6.24233e-09	5.95034e-08	5.17084	4.66983
Prosc	0.395399	8.2427	6.29411e-09	5.99425e-08	5.71852	6.11791
Rhobtb2	-0.646534	-8.23388	6.42967e-09	6.11439e-08	4.50963	3.852
Bard1	-0.495399	-8.23373	6.43191e-09	6.11439e-08	4.8381	4.3405
Dhcr7	0.468111	8.23284	6.44586e-09	6.12211e-08	5.17855	5.64693
P4ha2	0.572766	8.22457	6.57595e-09	6.24001e-08	4.48325	5.05405
Mycbp2	-0.48894	-8.22313	6.59899e-09	6.25622e-08	7.90433	7.41446
Mprip	-0.341502	-8.22135	6.62744e-09	6.27753e-08	6.66683	6.32656
Uba2	-0.281101	-8.21651	6.70535e-09	6.3456e-08	7.8314	7.55062
Fgd4	-0.567557	-8.21387	6.74833e-09	6.38052e-08	5.53121	4.95874
Prr13	0.499274	8.19468	7.06924e-09	6.67792e-08	6.22725	6.72758
Cad	-0.354119	-8.19129	7.12762e-09	6.72701e-08	8.16519	7.81091
Pip4k2c	0.353815	8.18958	7.15713e-09	6.74879e-08	6.13665	6.4923
Eif6	0.317995	8.18331	7.2667e-09	6.84596e-08	7.93684	8.25512
Phf11b	0.85813	8.18258	7.27954e-09	6.85116e-08	3.41451	4.2786
Ptbp1	-0.249138	-8.18226	7.28527e-09	6.85116e-08	9.21893	8.97012
Abca1	0.516327	8.18128	7.30252e-09	6.86123e-08	6.54009	7.05709
Fam50a	0.394801	8.18083	7.31044e-09	6.86253e-08	6.21233	6.60625
Pde4b	-0.785194	-8.17524	7.41018e-09	6.94994e-08	4.6139	3.84369
Ocstamp	-0.807817	-8.17436	7.42605e-09	6.95861e-08	4.08359	3.27871
Cald1	-0.480928	-8.15287	7.82352e-09	7.32452e-08	6.27984	5.80007
Prpf8	-0.301124	-8.15121	7.85506e-09	7.34749e-08	9.45793	9.15717
Tnni3k	1.45503	8.14943	7.88896e-09	7.37263e-08	1.49246	2.94957
Zranb3	0.366616	8.14857	7.90547e-09	7.38149e-08	6.42884	6.79415
Slbp	-0.38335	-8.144	7.9938e-09	7.45732e-08	6.58237	6.19839
Marcksl1	-0.581222	-8.14276	8.01788e-09	7.47139e-08	5.86581	5.2864
Icosl	-0.825263	-8.14249	8.02312e-09	7.47139e-08	3.91934	3.10394
Cfb	1.31784	8.13241	8.22194e-09	7.64975e-08	0.834032	2.15516
Nek6	0.32186	8.12833	8.30393e-09	7.7192e-08	6.97608	7.29678
Eogt	-0.640019	-8.12127	8.44772e-09	7.84101e-08	4.71274	4.07196
Extl3	-0.49956	-8.12116	8.44991e-09	7.84101e-08	5.57502	5.07605
Slpi	0.479501	8.11022	8.67776e-09	8.04532e-08	5.07121	5.55407
Pmvk	0.4633	8.10732	8.73925e-09	8.09181e-08	5.67296	6.13743
Dnajb2	0.57031	8.10713	8.74332e-09	8.09181e-08	4.14201	4.70885
Nisch	-0.365993	-8.10575	8.77271e-09	8.10477e-08	7.93864	7.57264
Ash1l	-0.427363	-8.10575	8.77276e-09	8.10477e-08	6.95939	6.53001
Anxa2	0.359073	8.10095	8.87583e-09	8.19278e-08	7.06717	7.42471
Ogfr	0.356197	8.09874	8.92364e-09	8.22283e-08	7.44512	7.8005
5430435G22Rik	0.299394	8.09872	8.92406e-09	8.22283e-08	NA	NA
Rb1	-0.63363	-8.09617	8.9796e-09	8.26674e-08	4.75921	4.12252
Tinf2	0.423007	8.09328	9.04311e-09	8.31275e-08	5.14202	5.56771
Sort1	-0.348571	-8.09317	9.04541e-09	8.31275e-08	6.7284	6.37915
Zc3h7b	-0.367383	-8.09262	9.05768e-09	8.31674e-08	6.11937	5.75512
Ubqln4	-0.318281	-8.08324	9.26679e-09	8.5013e-08	7.33178	7.01449
Rad21	-0.344365	-8.08001	9.34009e-09	8.56107e-08	8.74879	8.40418
Dnase2a	0.334304	8.07866	9.37084e-09	8.58176e-08	6.86621	7.19736
Srgap2	-0.334625	-8.07783	9.38988e-09	8.5917e-08	7.07034	6.73631
Cdk18	0.290256	8.07623	9.42662e-09	8.6178e-08	7.83843	8.12978
Rasa1	-0.329807	-8.07157	9.53425e-09	8.70861e-08	6.49508	6.16635
Hnrnpu	-0.234172	-8.06769	9.62488e-09	8.78375e-08	10.3715	10.1368
Rnf38	-0.494992	-8.06449	9.70017e-09	8.84477e-08	5.2608	4.76101
Slc35b1	0.410348	8.06302	9.73499e-09	8.86881e-08	5.58619	5.99855
Parp10	0.483528	8.05839	9.84568e-09	8.96187e-08	5.15157	5.63341
Hsp90aa1	0.316276	8.04694	1.01246e-08	9.20777e-08	10.5172	10.8333
Fbxo28	0.44407	8.04621	1.01426e-08	9.21618e-08	5.26902	5.71026
Parp14	0.536866	8.0454	1.01629e-08	9.22123e-08	6.28284	6.82426
Bcor	-0.443434	-8.04528	1.01658e-08	9.22123e-08	5.58672	5.14767
Nhsl2	-0.983218	-8.03051	1.05391e-08	9.55159e-08	3.08898	2.11366
Pold1	-0.404429	-8.02538	1.0672e-08	9.66374e-08	6.82382	6.41985
C920025E04Rik	1.32191	8.01815	1.08624e-08	9.82769e-08	1.86056	3.17698
Tsc22d4	-0.388888	-8.01539	1.09358e-08	9.88558e-08	6.70293	6.31432
Speg	0.321161	8.01472	1.0954e-08	9.89344e-08	7.91936	8.2414
Ctdsp1	-0.402309	-8.01378	1.09789e-08	9.90747e-08	6.6275	6.22681
Efr3b	0.698937	8.00714	1.11589e-08	1.00613e-07	4.27451	4.97793
Whsc1	-0.315608	-8.00584	1.11942e-08	1.00844e-07	7.92774	7.61089
Metrnl	0.461061	7.99953	1.13686e-08	1.02327e-07	5.51247	5.97816
Slc11a1	0.344906	7.99555	1.14797e-08	1.03161e-07	7.86745	8.2118
Syt11	-0.430526	-7.99551	1.1481e-08	1.03161e-07	5.3797	4.9521
Kank2	-0.575758	-7.99172	1.15879e-08	1.03992e-07	4.6757	4.09489
Stat2	0.709153	7.99154	1.15932e-08	1.03992e-07	4.80633	5.50635
Gcnt1	-0.426788	-7.98736	1.17122e-08	1.0494e-07	6.46214	6.03432
Osbpl3	-0.406522	-7.98713	1.17188e-08	1.0494e-07	5.89472	5.48672
Srfbp1	0.381486	7.98041	1.19133e-08	1.0659e-07	5.66318	6.04475
Slc9a3r1	0.473355	7.98004	1.19241e-08	1.06595e-07	6.24723	6.72651
Tonsl	-0.529361	-7.97642	1.20305e-08	1.07455e-07	5.25493	4.72983
Eif4enif1	-0.332496	-7.9745	1.2087e-08	1.07869e-07	6.86616	6.53412
Slc13a3	-0.991856	-7.96627	1.23334e-08	1.0993e-07	3.1798	2.17438
Clic4	0.25903	7.96609	1.2339e-08	1.0993e-07	8.36587	8.6258
Thrap3	-0.266283	-7.96162	1.2475e-08	1.11048e-07	7.71643	7.44967
Pik3r6	-0.541669	-7.95679	1.26235e-08	1.12225e-07	4.79129	4.24662
Hipk3	-0.394503	-7.95662	1.26286e-08	1.12225e-07	6.68804	6.29567
Wdfy4	-0.350929	-7.9512	1.27977e-08	1.13631e-07	7.51337	7.16246
Map6	0.822636	7.9476	1.29114e-08	1.14544e-07	2.77713	3.61606
Tlr2	-0.268536	-7.94315	1.3053e-08	1.15702e-07	8.2418	7.97369
Tle1	-0.773134	-7.9405	1.31382e-08	1.16359e-07	4.52357	3.75704
Sav1	0.431249	7.93276	1.33905e-08	1.18383e-07	6.19154	6.61923
Cdc42se2	-0.32947	-7.93248	1.33997e-08	1.18383e-07	6.72691	6.39705
Mlxip	-0.414357	-7.93245	1.34006e-08	1.18383e-07	6.24865	5.83469
Lpcat3	0.384	7.93204	1.3414e-08	1.18398e-07	6.14913	6.53325
Nde1	-0.327972	-7.93172	1.34248e-08	1.18398e-07	6.78014	6.45394
Ccna2	-0.316373	-7.92802	1.35472e-08	1.19377e-07	6.9765	6.65997
Eif4b	-0.216249	-7.92643	1.36001e-08	1.19742e-07	10.1917	9.97549
Napa	0.351962	7.9235	1.36986e-08	1.20489e-07	6.09369	6.44648
Gabarap	0.340928	7.92322	1.37079e-08	1.20489e-07	7.4728	7.81389
Rnf113a1	0.986418	7.92191	1.37521e-08	1.20776e-07	2.70913	3.70076
Tlr5	-1.16453	-7.91473	1.39968e-08	1.22823e-07	2.63783	1.46146
Rgs2	0.356065	7.90236	1.44291e-08	1.26511e-07	6.75371	7.1059
Prune2	1.31908	7.90132	1.44662e-08	1.2673e-07	1.78286	3.11751
Rab22a	0.359956	7.89539	1.46789e-08	1.28486e-07	6.31603	6.67857
Gabpb2	-0.359727	-7.88132	1.51961e-08	1.32902e-07	7.54445	7.18303
Alms1	-0.562584	-7.87845	1.53038e-08	1.33733e-07	5.683	5.11796
Prr5	-0.619368	-7.86514	1.58142e-08	1.38078e-07	4.20268	3.57759
Cbx3	-0.424822	-7.86469	1.58316e-08	1.38115e-07	6.1765	5.75327
B4galt7	0.472803	7.86164	1.5951e-08	1.39042e-07	4.42751	4.90152
Prps2	-0.502582	-7.86098	1.59771e-08	1.39153e-07	6.0312	5.5218
Pfkl	0.377291	7.85923	1.60461e-08	1.39639e-07	7.4399	7.81946
Wdr54	0.790239	7.85699	1.61352e-08	1.40297e-07	3.19317	3.99714
Cep110	-0.402938	-7.85196	1.63365e-08	1.4193e-07	7.24651	6.84552
Slc36a2	-0.782132	-7.84515	1.66131e-08	1.44214e-07	4.48349	3.69089
Snx12	0.371427	7.84392	1.66637e-08	1.44534e-07	5.78837	6.15826
E430025E21Rik	0.318407	7.83862	1.68829e-08	1.46314e-07	7.4746	7.79127
Def8	-0.366149	-7.83169	1.71743e-08	1.48717e-07	6.01342	5.64454
Bri3bp	-0.322627	-7.82971	1.72585e-08	1.49322e-07	7.40844	7.08595
Hspa9	0.262861	7.81872	1.77331e-08	1.53302e-07	10.1643	10.427
Cyfip1	-0.296459	-7.80957	1.81388e-08	1.5668e-07	7.91102	7.61457
Cd86	-0.468451	-7.80533	1.833e-08	1.58202e-07	5.85516	5.38651
Cd22	1.19551	7.80212	1.84759e-08	1.5933e-07	1.67409	2.86876
Stard7	-0.361479	-7.79464	1.8821e-08	1.62111e-07	6.97229	6.60881
Cacna1b	1.03557	7.79446	1.88292e-08	1.62111e-07	2.27851	3.289
Clspn	-0.461696	-7.79296	1.88992e-08	1.6245e-07	6.88402	6.42306
Stk4	-0.249906	-7.79295	1.88996e-08	1.6245e-07	8.49052	8.24085
Cd244	-1.5824	-7.79156	1.89651e-08	1.62748e-07	1.59103	0.00607149
Ppfia1	0.343808	7.79155	1.89653e-08	1.62748e-07	6.57016	6.91494
Top2b	-0.392607	-7.7853	1.92608e-08	1.65149e-07	6.82507	6.43071
Ankrd28	-0.356435	-7.78388	1.93288e-08	1.65596e-07	6.9143	6.55893
Higd1a	0.450898	7.78048	1.94923e-08	1.66861e-07	5.49482	5.9408
2700038G22Rik	-0.52152	-7.7798	1.9525e-08	1.67004e-07	NA	NA
E2f7	-0.669715	-7.76536	2.02358e-08	1.72944e-07	3.77173	3.10269
5730508B09Rik	0.679444	7.76408	2.02999e-08	1.7335e-07	NA	NA
Asb1	0.627142	7.76157	2.04267e-08	1.74291e-07	4.34132	4.97052
Hnrnpul1	-0.340368	-7.76111	2.04499e-08	1.74313e-07	7.66195	7.32199
Olfml3	-0.964308	-7.76086	2.04625e-08	1.74313e-07	3.43914	2.47285
Polg	-0.402787	-7.76048	2.0482e-08	1.74338e-07	6.20071	5.79967
Srrm1	-0.281338	-7.76003	2.05049e-08	1.74392e-07	7.90381	7.62216
Stim2	-0.430408	-7.75203	2.09154e-08	1.77738e-07	5.27666	4.84554
Actg1	0.401784	7.74971	2.10362e-08	1.7858e-07	8.16844	8.57124
Wasf2	-0.337935	-7.74947	2.10484e-08	1.7858e-07	7.01438	6.67511
Prrc2a	-0.329899	-7.74758	2.11477e-08	1.79277e-07	8.60953	8.28008
Ralgapa2	0.388591	7.74705	2.11755e-08	1.79368e-07	6.59871	6.99153
Wbscr27	0.960274	7.74506	2.12798e-08	1.80106e-07	2.94251	3.89391
Rbfa	-0.347601	-7.74092	2.14998e-08	1.81822e-07	6.3256	5.98112
Aff1	0.483539	7.73714	2.17021e-08	1.83272e-07	6.22792	6.71415
Ehd4	-0.303827	-7.73707	2.17062e-08	1.83272e-07	7.15146	6.84763
Exo1	-0.397075	-7.73225	2.19672e-08	1.85326e-07	6.31164	5.91746
Ttc39b	-0.521456	-7.72996	2.20924e-08	1.86233e-07	6.24067	5.7221
Gng12	0.297633	7.7269	2.22611e-08	1.87504e-07	6.93947	7.23677
C130026I21Rik	0.381924	7.72623	2.22977e-08	1.87554e-07	6.47799	6.85533
Exoc3l4	0.506772	7.72614	2.23028e-08	1.87554e-07	5.03296	5.54112
Arntl	0.523894	7.72551	2.23378e-08	1.87698e-07	4.40239	4.92447
Rfc1	-0.308737	-7.7183	2.27412e-08	1.90935e-07	8.04678	7.73857
Ncoa3	-0.283549	-7.71631	2.28541e-08	1.9173e-07	8.16124	7.87851
Mfap3l	0.857105	7.70017	2.3789e-08	1.99413e-07	3.17289	4.03109
Wdr5	-0.305856	-7.69503	2.40952e-08	2.01819e-07	6.86522	6.55842
Psmc4	0.279799	7.69165	2.42986e-08	2.0336e-07	7.48445	7.76407
Creb1	-0.423834	-7.69011	2.43918e-08	2.03977e-07	6.21925	5.79398
Zfp740	-0.337057	-7.68928	2.44421e-08	2.04075e-07	6.25304	5.91668
Leprotl1	0.479835	7.68927	2.44423e-08	2.04075e-07	4.90667	5.3847
Ndst1	0.533364	7.67821	2.51241e-08	2.09601e-07	4.70859	5.23886
Tmem184b	0.454498	7.67762	2.51614e-08	2.09745e-07	6.12519	6.57645
Rrm2	-0.295253	-7.67666	2.52216e-08	2.1008e-07	7.39737	7.10022
Pik3cg	-0.398494	-7.67454	2.53549e-08	2.11023e-07	6.5562	6.1573
Hebp1	0.807698	7.67225	2.54996e-08	2.12059e-07	3.14356	3.93579
Mtm1	0.675245	7.67166	2.55375e-08	2.12206e-07	3.74051	4.41276
Gm8909	0.598143	7.67067	2.56005e-08	2.12542e-07	4.02825	4.62967
Rala	0.418239	7.67039	2.56185e-08	2.12542e-07	5.84898	6.27137
Mad2l1	-0.312467	-7.66823	2.57563e-08	2.13517e-07	7.23103	6.91869
Ugt1a7c	-0.420692	-7.66363	2.60528e-08	2.1569e-07	6.51975	6.09754
Nab2	0.502607	7.66353	2.60595e-08	2.1569e-07	5.09463	5.59699
Gmnn	-0.430081	-7.66059	2.62509e-08	2.16964e-07	6.6467	6.2135
Cebpg	0.350251	7.66053	2.62549e-08	2.16964e-07	5.84324	6.18956
Hist1h1c	0.555901	7.64749	2.71219e-08	2.23953e-07	5.99412	6.5521
Numb	0.319739	7.64388	2.73675e-08	2.25803e-07	6.36904	6.69141
Cdk2	-0.361922	-7.63956	2.76637e-08	2.28068e-07	5.86284	5.49924
Slc12a5	-0.827653	-7.63533	2.79569e-08	2.30304e-07	4.73731	3.90605
Pi4k2a	0.285687	7.63231	2.81682e-08	2.31863e-07	6.68438	6.97146
Ostm1	0.439065	7.63114	2.82503e-08	2.32357e-07	5.26763	5.71163
Padi2	0.958362	7.62687	2.85532e-08	2.34664e-07	2.46423	3.43303
Macf1	-0.426827	-7.62612	2.86064e-08	2.34917e-07	9.22325	8.79541
Lpcat2	-0.673357	-7.6233	2.88083e-08	2.36391e-07	4.51356	3.82856
2023-09-02	-0.247754	-7.62083	2.89869e-08	2.3767e-07	NA	NA
Amz1	0.395915	7.61437	2.94576e-08	2.41341e-07	6.0024	6.39612
Add3	-0.431968	-7.60872	2.98763e-08	2.4458e-07	5.72104	5.28687
Grn	0.316494	7.6006	3.04887e-08	2.49399e-07	8.89941	9.21567
Pacsin2	-0.283992	-7.59931	3.0587e-08	2.50008e-07	7.45516	7.17241
Cd300ld	0.397059	7.59849	3.06494e-08	2.50324e-07	5.57696	5.97693
Dcun1d2	0.426583	7.59654	3.07996e-08	2.50907e-07	5.20768	5.63795
Creld1	0.446266	7.5965	3.08026e-08	2.50907e-07	4.99353	5.44281
Klhl12	0.797583	7.59638	3.08118e-08	2.50907e-07	3.31133	4.09942
Daglb	-0.457407	-7.59632	3.08164e-08	2.50907e-07	5.62684	5.16714
Taok3	-0.339242	-7.59506	3.09139e-08	2.51505e-07	6.54847	6.20856
Mllt11	0.533357	7.59362	3.1025e-08	2.52214e-07	4.99891	5.53144
Gclm	0.287319	7.59239	3.11203e-08	2.52792e-07	8.07662	8.36377
Eml4	-0.340055	-7.59154	3.11866e-08	2.53135e-07	6.85356	6.51229
Gna12	-0.503131	-7.58664	3.15713e-08	2.5606e-07	5.40673	4.90602
Galnt10	-0.508558	-7.58072	3.20421e-08	2.59677e-07	4.96385	4.45468
Nup155	-0.284044	-7.57967	3.21259e-08	2.60155e-07	7.99033	7.7062
1700066J24Rik	0.905117	7.57332	3.26401e-08	2.64116e-07	NA	NA
Fam214b	1.03085	7.57255	3.27034e-08	2.64424e-07	2.80274	3.81221
Pcp4l1	0.517854	7.56788	3.30875e-08	2.67128e-07	5.37871	5.89655
Slc2a6	0.359028	7.56768	3.31044e-08	2.67128e-07	6.81001	7.17047
Malt1	0.376683	7.56756	3.31142e-08	2.67128e-07	5.57046	5.95082
Arl6ip5	-0.28012	-7.56309	3.34869e-08	2.69927e-07	7.66929	7.38962
Eif1b	0.427161	7.56132	3.36357e-08	2.70919e-07	5.17677	5.60291
Smpdl3b	-0.310061	-7.56041	3.37121e-08	2.71325e-07	7.34816	7.03706
Paxip1	-0.294302	-7.55991	3.37541e-08	2.71456e-07	6.70396	6.40793
Hmgb1	-0.31389	-7.55069	3.45426e-08	2.77584e-07	8.97678	8.66267
Klhl6	-0.41676	-7.55011	3.45933e-08	2.77778e-07	6.07596	5.65518
Cyfip2	0.525151	7.54872	3.47139e-08	2.78534e-07	5.36228	5.89295
Lyl1	-0.4284	-7.54745	3.4824e-08	2.79204e-07	5.6887	5.25888
Dstn	0.299304	7.53885	3.55826e-08	2.85068e-07	7.31107	7.61005
Wdr91	0.320731	7.53329	3.60816e-08	2.88845e-07	6.85214	7.17288
Nwd1	-1.86297	-7.52999	3.63817e-08	2.91026e-07	1.23767	-0.620334
Lnpep	-0.641188	-7.52509	3.68315e-08	2.944e-07	5.52228	4.87722
Bzw2	-0.262026	-7.52004	3.73013e-08	2.97928e-07	8.04464	7.78412
Otud4	-0.369892	-7.5188	3.74175e-08	2.98628e-07	7.81418	7.44417
Gldc	1.46478	7.51151	3.8108e-08	3.03909e-07	1.22608	2.67763
C230081A13Rik	-0.405655	-7.50954	3.82965e-08	3.0518e-07	6.88433	6.47955
Pim1	0.506616	7.50035	3.919e-08	3.12063e-07	5.33856	5.84415
Fem1b	0.341859	7.48322	4.09131e-08	3.25536e-07	6.337	6.67784
Rnf24	0.640127	7.4798	4.12665e-08	3.27982e-07	3.49721	4.13241
Anp32a	-0.349674	-7.47964	4.1283e-08	3.27982e-07	8.52613	8.1765
Spg21	0.287496	7.47864	4.13869e-08	3.28559e-07	7.13386	7.42024
Ifih1	0.799414	7.47672	4.15876e-08	3.29903e-07	3.86113	4.65021
Slc30a5	-0.302315	-7.47555	4.17097e-08	3.30622e-07	6.75711	6.45503
Slc39a13	-0.537043	-7.475	4.17678e-08	3.30832e-07	4.39588	3.86161
Cdc25a	-0.323695	-7.47237	4.20442e-08	3.32771e-07	6.09457	5.77358
Glud1	-0.244369	-7.46591	4.27332e-08	3.37969e-07	7.87014	7.62621
Btbd1	-0.45448	-7.46406	4.2933e-08	3.39294e-07	5.12129	4.66454
Dtnbp1	0.35429	7.45975	4.34008e-08	3.42732e-07	6.37978	6.73157
Rell1	0.390715	7.45785	4.36085e-08	3.44114e-07	5.26474	5.65249
Plp2	-0.446958	-7.45618	4.37926e-08	3.45307e-07	6.62102	6.17488
Pcyox1	-0.309349	-7.45317	4.41251e-08	3.47668e-07	6.51643	6.20683
Iqgap1	0.259676	7.44867	4.46282e-08	3.51368e-07	9.89917	10.159
Mtr	-0.378426	-7.444	4.51551e-08	3.5525e-07	6.32063	5.93937
Epsti1	0.511253	7.44019	4.55905e-08	3.58406e-07	5.38312	5.90167
Nlrc3	0.423144	7.43805	4.58377e-08	3.6008e-07	5.41448	5.84325
P2rx4	0.462287	7.43233	4.65024e-08	3.65028e-07	5.33804	5.79608
Mdfic	0.489134	7.42997	4.67798e-08	3.66931e-07	5.57954	6.06795
Ctnnd1	-0.289919	-7.42678	4.71572e-08	3.69616e-07	7.32396	7.0345
Mkx	0.565669	7.42484	4.73881e-08	3.70903e-07	3.97891	4.54286
Pid1	-0.481053	-7.42481	4.73921e-08	3.70903e-07	5.4224	4.93476
Tns1	0.945629	7.42418	4.74671e-08	3.71212e-07	2.78484	3.72459
Chpf2	0.408644	7.42381	4.75121e-08	3.71288e-07	5.72924	6.14097
Lrrk1	-0.538919	-7.4183	4.81756e-08	3.76193e-07	5.06987	4.5404
Clec5a	-0.438048	-7.4088	4.93439e-08	3.85029e-07	6.25483	5.81321
Mx2	1.19081	7.40318	5.00486e-08	3.90238e-07	1.72236	2.92988
Lyz2	-0.25254	-7.39674	5.08679e-08	3.96331e-07	11.1554	10.9024
Ctcf	-0.290498	-7.39202	5.14775e-08	4.00784e-07	7.10493	6.81489
Dtx3	0.548812	7.38996	5.17471e-08	4.02584e-07	5.0906	5.62917
Mkl2	0.401444	7.38654	5.21958e-08	4.05774e-07	5.41786	5.81662
Dusp5	0.991697	7.38468	5.24403e-08	4.07373e-07	2.0014	3.00441
Cluh	-0.245525	-7.3825	5.27307e-08	4.09326e-07	8.04823	7.80315
Adar	0.368473	7.3811	5.29178e-08	4.10474e-07	7.08773	7.45753
Nptn	-0.33217	-7.37661	5.352e-08	4.1484e-07	7.16612	6.83339
Chaf1a	-0.313117	-7.3739	5.38889e-08	4.17391e-07	7.00709	6.69346
Mthfr	0.542277	7.3712	5.42573e-08	4.19934e-07	4.56676	5.11183
Zswim6	-0.468853	-7.3612	5.5646e-08	4.30364e-07	4.91059	4.44286
Maf	-0.760941	-7.35405	5.66615e-08	4.37896e-07	4.19605	3.43402
Vipas39	0.298289	7.35216	5.69332e-08	4.39672e-07	6.8473	7.14483
Tmem173	-0.405177	-7.35117	5.70748e-08	4.40441e-07	6.36295	5.95918
H2-K2	0.954665	7.35064	5.71513e-08	4.40708e-07	NA	NA
Hells	-0.365021	-7.34592	5.78378e-08	4.45674e-07	7.89893	7.53289
Usp1	-0.2523	-7.33874	5.88987e-08	4.53516e-07	8.24707	7.99352
A930006K02Rik	-0.87053	-7.33741	5.90966e-08	4.54706e-07	3.8263	2.94689
Angptl4	-0.719999	-7.32689	6.06923e-08	4.66642e-07	3.98795	3.253
Sart3	-0.281267	-7.32167	6.14993e-08	4.725e-07	7.11701	6.83599
Mgst1	-0.319614	-7.31694	6.22412e-08	4.7785e-07	6.94158	6.62053
Nanos1	-0.815744	-7.31267	6.29183e-08	4.82696e-07	3.5033	2.68636
Plcd3	0.75979	7.3103	6.32969e-08	4.85246e-07	3.26961	4.00712
Ehd1	0.313907	7.3065	6.39099e-08	4.89587e-07	6.6934	7.01028
Ezh2	-0.349437	-7.3015	6.47258e-08	4.95476e-07	6.7531	6.40253
Stk3	0.431989	7.2885	6.68941e-08	5.11701e-07	6.06006	6.49562
Ydjc	-0.603303	-7.28363	6.77255e-08	5.17683e-07	5.49005	4.89006
Nt5dc2	-0.282423	-7.2833	6.77827e-08	5.17744e-07	7.26008	6.97672
Slc16a1	-0.264359	-7.27942	6.84544e-08	5.22494e-07	7.82499	7.56146
Pfn2	1.06073	7.27764	6.8763e-08	5.24468e-07	1.4822	2.53583
Smc3	-0.298471	-7.26399	7.11877e-08	5.42567e-07	8.1844	7.88583
Rdh13	0.341249	7.24837	7.40707e-08	5.6413e-07	5.86991	6.21091
Rnf150	-0.729715	-7.24446	7.48097e-08	5.69345e-07	4.06763	3.32948
Gstm2	0.776342	7.24105	7.54626e-08	5.73899e-07	3.22394	3.98563
Usp7	-0.288383	-7.24025	7.56147e-08	5.74639e-07	7.73527	7.44537
Ikbkg	0.400379	7.23836	7.59803e-08	5.76999e-07	5.91126	6.30987
Zbtb38	0.792793	7.23439	7.67506e-08	5.82428e-07	3.52786	4.31277
Als2	0.374408	7.2338	7.68655e-08	5.82878e-07	5.76036	6.13632
Gata3	1.06523	7.2326	7.71012e-08	5.84243e-07	2.16739	3.21309
Rdx	-0.260937	-7.23156	7.73054e-08	5.85368e-07	7.48934	7.2277
Antxr2	-0.427222	-7.23071	7.7473e-08	5.86214e-07	5.66405	5.23165
Ufd1l	0.346945	7.22842	7.79261e-08	5.89218e-07	5.55457	5.90646
Rreb1	-0.396433	-7.22618	7.83712e-08	5.92157e-07	5.74636	5.35135
Poln	-0.826046	-7.22153	7.93025e-08	5.98762e-07	3.37692	2.54721
Hn1l	-0.288369	-7.21854	7.99088e-08	6.02906e-07	7.07705	6.78894
Elk3	-0.407729	-7.21489	8.06556e-08	6.08104e-07	5.31987	4.90827
Tatdn2	0.251542	7.21359	8.0923e-08	6.09682e-07	7.51691	7.76812
Rnf130	-0.296189	-7.20524	8.26618e-08	6.22335e-07	6.39474	6.09721
Clec7a	-0.524607	-7.202	8.33472e-08	6.27046e-07	4.95228	4.42183
Abhd10	0.45962	7.19931	8.39201e-08	6.30903e-07	4.38912	4.84512
Dpp8	-0.310983	-7.19795	8.42112e-08	6.32639e-07	6.75203	6.4409
Wdfy2	-0.561003	-7.1945	8.49547e-08	6.37768e-07	5.12989	4.57163
Reps1	0.390564	7.19334	8.52054e-08	6.38863e-07	5.54456	5.93666
Smarca4	-0.271466	-7.19326	8.52224e-08	6.38863e-07	7.93095	7.66048
Trim29	1.14669	7.19146	8.56158e-08	6.41355e-07	1.82375	2.98689
Slco5a1	0.693172	7.18775	8.64275e-08	6.46973e-07	3.06361	3.76478
Srsf4	-0.312389	-7.18465	8.7114e-08	6.51648e-07	6.16327	5.85287
Tbc1d2b	-0.392695	-7.18339	8.73947e-08	6.53281e-07	5.18675	4.79345
Slc6a13	0.824755	7.18278	8.75303e-08	6.5383e-07	3.59982	4.43537
Bcl9l	-0.642774	-7.17888	8.84053e-08	6.59896e-07	4.43159	3.79606
Ptprc	-0.283841	-7.17561	8.91457e-08	6.64949e-07	8.42702	8.14244
Stap1	0.416044	7.17465	8.93638e-08	6.66103e-07	6.69606	7.11095
Atrx	-0.433212	-7.16903	9.06537e-08	6.75238e-07	7.86649	7.43383
B4galnt2	0.723139	7.16355	9.19311e-08	6.83963e-07	3.08453	3.8115
Msn	0.243118	7.16345	9.19554e-08	6.83963e-07	9.37248	9.61599
Nat9	0.910233	7.1567	9.35522e-08	6.95347e-07	2.64157	3.56886
Lbh	-0.980964	-7.15487	9.39912e-08	6.98115e-07	3.47266	2.4715
Ifnar1	-0.311478	-7.1376	9.82281e-08	7.29069e-07	6.92942	6.61782
Zw10	0.36387	7.13401	9.91334e-08	7.35268e-07	5.87433	6.23907
Phyhd1	1.13114	7.12911	1.00384e-07	7.44017e-07	1.99443	3.11342
Gprc5a	1.25625	7.12696	1.00935e-07	7.47575e-07	0.811545	2.08701
Chmp7	0.341367	7.11337	1.04507e-07	7.73481e-07	5.92436	6.26486
Psmd11	0.275786	7.11208	1.0485e-07	7.75475e-07	6.97654	7.25277
Rp2h	-0.554642	-7.10899	1.05682e-07	7.81078e-07	5.02965	4.47002
Dhx9	-0.271908	-7.10842	1.05837e-07	7.81246e-07	9.5729	9.30092
Fnbp1	-0.323666	-7.10836	1.05853e-07	7.81246e-07	7.23429	6.90941
Pdp1	0.615094	7.10768	1.06038e-07	7.82056e-07	4.04821	4.65509
Polr1b	-0.272668	-7.10509	1.06743e-07	7.86706e-07	6.72404	6.45127
Srrm2	-0.336193	-7.10474	1.06839e-07	7.86858e-07	9.30513	8.96932
Rassf5	-0.403829	-7.10094	1.07883e-07	7.93989e-07	5.42868	5.02718
Ehmt1	-0.314832	-7.09814	1.08659e-07	7.9909e-07	6.36712	6.05384
Plin2	0.248761	7.09789	1.08728e-07	7.9909e-07	8.5386	8.78666
Tulp4	0.512487	7.09745	1.0885e-07	7.99428e-07	5.0717	5.57716
Hexa	0.271929	7.09477	1.09599e-07	8.04363e-07	8.20325	8.47543
2410131K14Rik	0.507699	7.09144	1.10539e-07	8.10694e-07	NA	NA
Ccl7	0.631012	7.08316	1.12908e-07	8.27493e-07	3.76788	4.39719
Mrpl39	0.306869	7.08245	1.13113e-07	8.28413e-07	6.54289	6.8493
Acbd3	0.311784	7.07775	1.14481e-07	8.37761e-07	6.63855	6.9539
Carm1	-0.348053	-7.07752	1.14549e-07	8.37761e-07	6.17907	5.8335
Rgcc	1.54033	7.0771	1.14674e-07	8.38096e-07	0.613943	2.15454
Il2rg	0.28267	7.0759	1.15027e-07	8.40092e-07	6.82612	7.10984
Ptpn23	0.382678	7.06168	1.19296e-07	8.70663e-07	6.22249	6.60829
Arhgef2	-0.262186	-7.06129	1.19416e-07	8.70932e-07	7.77678	7.51516
Wbp5	0.403963	7.05336	1.21868e-07	8.88196e-07	5.3293	5.7346
Dhrs1	0.372589	7.05286	1.22024e-07	8.88715e-07	5.15169	5.5286
Osbpl8	0.325872	7.0462	1.24126e-07	9.03389e-07	8.14727	8.4714
Zc3hav1	0.400831	7.04594	1.24211e-07	9.03389e-07	6.41512	6.81719
Vps13c	-0.410709	-7.04552	1.24345e-07	9.03743e-07	8.48494	8.07333
Hipk2	0.500712	7.04035	1.26003e-07	9.1516e-07	6.24757	6.74781
Rac2	0.281645	7.03563	1.27542e-07	9.25693e-07	8.11991	8.40382
Sympk	-0.276715	-7.03252	1.28564e-07	9.32237e-07	7.52081	7.24475
Slc37a2	-0.307509	-7.03234	1.28621e-07	9.32237e-07	6.93516	6.62606
Zbtb12	-0.462781	-7.0305	1.29232e-07	9.35608e-07	4.68146	4.22535
Nrm	-0.602588	-7.0304	1.29265e-07	9.35608e-07	4.23968	3.63708
Pcyox1l	-0.543379	-7.02221	1.32012e-07	9.54741e-07	4.37246	3.83338
Ldb1	-0.274319	-7.02198	1.3209e-07	9.54741e-07	7.43236	7.15873
Slc38a6	0.452715	7.02124	1.3234e-07	9.55887e-07	5.17394	5.627
Mroh2a	-0.987354	-7.0197	1.32865e-07	9.59022e-07	3.51124	2.531
Entpd6	-0.404572	-7.01576	1.34218e-07	9.68123e-07	4.90031	4.49214
Gsta3	0.771596	7.01059	1.36011e-07	9.80382e-07	3.65759	4.42787
Dck	-0.284289	-7.00843	1.36768e-07	9.85163e-07	6.57809	6.29319
Cmtm4	0.459956	7.00544	1.37823e-07	9.92083e-07	5.1919	5.65872
Helz2	0.478068	7.00377	1.38419e-07	9.95685e-07	7.09704	7.57624
Ubc	0.309587	7.00131	1.39296e-07	1.00131e-06	8.43371	8.74237
Cabin1	-0.378517	-6.99539	1.41432e-07	1.01597e-06	6.43157	6.05326
Bsg	0.22472	6.99187	1.42717e-07	1.0245e-06	8.0803	8.30455
Map2k1	0.316842	6.99011	1.43365e-07	1.02845e-06	6.35531	6.67433
Gys1	0.325479	6.98703	1.44504e-07	1.03591e-06	5.92388	6.24892
Pole	-0.353735	-6.98474	1.45358e-07	1.04132e-06	6.50988	6.15823
9430015G10Rik	-0.406043	-6.9818	1.46462e-07	1.04851e-06	NA	NA
Slc25a12	-0.267088	-6.97915	1.47467e-07	1.05499e-06	7.17173	6.90503
Polr3e	-0.337486	-6.97593	1.48692e-07	1.06303e-06	6.0294	5.69518
Psmc1	0.26159	6.97456	1.4922e-07	1.06607e-06	9.06021	9.32225
Nipbl	-0.380661	-6.97317	1.49754e-07	1.06916e-06	7.751	7.36989
Fhl3	-0.46433	-6.97223	1.50117e-07	1.07103e-06	4.96067	4.4974
Mll1	-0.465585	-6.97039	1.5083e-07	1.07538e-06	6.50477	6.03989
Tbc1d14	-0.361636	-6.96941	1.51208e-07	1.07734e-06	6.26772	5.90363
Acin1	-0.246694	-6.96796	1.51777e-07	1.08066e-06	8.32348	8.07765
Tspan32	-1.11631	-6.96569	1.52663e-07	1.08624e-06	2.78782	1.65898
Lrrc14b	0.823181	6.96516	1.52873e-07	1.08699e-06	3.1421	3.94483
Aoah	0.446275	6.96363	1.53478e-07	1.09056e-06	5.0139	5.46847
Akr1a1	0.221055	6.95774	1.55823e-07	1.10647e-06	9.73538	9.95662
Cybasc3	0.688248	6.95716	1.56055e-07	1.10737e-06	3.47907	4.17814
Cep192	-0.335252	-6.95573	1.56632e-07	1.11037e-06	7.3409	7.00487
Foxn2	-0.435686	-6.95554	1.56706e-07	1.11037e-06	5.5916	5.15206
Mlec	-0.240713	-6.95532	1.56795e-07	1.11037e-06	8.16105	7.92096
Ppap2a	1.34235	6.95043	1.58785e-07	1.1237e-06	1.49841	2.85367
Cln8	0.31074	6.94338	1.61696e-07	1.14353e-06	6.21203	6.52597
Khdrbs1	-0.227748	-6.93886	1.63592e-07	1.15616e-06	7.71902	7.49122
Ncbp2	-0.313855	-6.93843	1.63773e-07	1.15666e-06	6.56486	6.25208
Plxdc1	-0.464607	-6.93305	1.6606e-07	1.17202e-06	4.93356	4.48179
Slc26a11	-0.932584	-6.93165	1.66663e-07	1.17549e-06	3.50742	2.56538
Hk2	0.270402	6.92954	1.67572e-07	1.18063e-06	7.81742	8.08755
Cd72	-0.362738	-6.92943	1.67618e-07	1.18063e-06	6.47188	6.10921
Slc44a2	0.305594	6.92851	1.68014e-07	1.18264e-06	6.81955	7.12475
Sat1	0.395885	6.92339	1.7025e-07	1.19757e-06	6.11716	6.50868
Olfm1	0.449725	6.92231	1.70723e-07	1.20009e-06	5.30073	5.75381
Fos	-1.0043	-6.91969	1.71881e-07	1.20743e-06	6.63246	5.60926
Cd99l2	0.384819	6.91371	1.74554e-07	1.22538e-06	5.5991	5.98861
Pcdhac2	-0.532894	-6.91063	1.75948e-07	1.23434e-06	4.45408	3.91779
Zcchc2	0.338613	6.90902	1.76683e-07	1.23867e-06	6.17876	6.51571
Fam107b	-0.313869	-6.90794	1.77174e-07	1.24128e-06	6.35152	6.03615
Ccdc109b	-0.39433	-6.90757	1.77344e-07	1.24164e-06	5.59412	5.20242
Casd1	-0.533214	-6.90711	1.77554e-07	1.24221e-06	4.78318	4.2513
Arhgap25	0.315229	6.90688	1.77661e-07	1.24221e-06	5.73625	6.05172
Espl1	-0.302578	-6.90655	1.7781e-07	1.24242e-06	7.13597	6.83245
Zfp592	-0.384279	-6.90573	1.78187e-07	1.24422e-06	5.27051	4.88582
Mknk2	-0.370468	-6.90455	1.78734e-07	1.247e-06	6.53015	6.15983
Mid1	1.30375	6.90436	1.78822e-07	1.247e-06	1.07516	2.40132
Gm15800	-0.481041	-6.90288	1.79506e-07	1.25094e-06	5.62349	5.14503
Ppp2r1a	0.241258	6.90156	1.80116e-07	1.25435e-06	8.14746	8.38942
Casc5	-0.481236	-6.89964	1.81015e-07	1.25978e-06	6.0982	5.61393
Nup85	-0.274941	-6.89144	1.84886e-07	1.28587e-06	7.40468	7.13059
Tuba1a	0.518863	6.88793	1.8657e-07	1.29673e-06	4.75059	5.26188
Farsb	0.245501	6.87554	1.92643e-07	1.33805e-06	7.62846	7.87297
Slc5a3	0.490489	6.87151	1.94658e-07	1.35115e-06	4.68937	5.16874
Casp3	-0.449345	-6.87057	1.95135e-07	1.35357e-06	5.83483	5.38647
Acat1	-0.281054	-6.8657	1.97605e-07	1.36979e-06	7.12712	6.84278
Lig1	-0.287244	-6.86436	1.98291e-07	1.37343e-06	7.48213	7.19521
Kat2a	-0.260741	-6.86417	1.98392e-07	1.37343e-06	6.69288	6.4336
Htra1	1.19409	6.85591	2.02677e-07	1.4018e-06	1.50701	2.69778
Psmb5	0.318247	6.85576	2.02756e-07	1.4018e-06	6.53252	6.85305
Pcnt	-0.37423	-6.85488	2.03214e-07	1.40404e-06	6.5695	6.19717
2810417H13Rik	-0.487538	-6.85366	2.03859e-07	1.40757e-06	NA	NA
Setd4	1.10359	6.84501	2.08476e-07	1.4385e-06	2.12016	3.23239
Agl	0.428557	6.84343	2.09327e-07	1.44342e-06	6.09704	6.52701
Znfx1	0.355584	6.84278	2.09681e-07	1.44492e-06	7.54858	7.90423
Nfkbib	0.3567	6.8401	2.11142e-07	1.45402e-06	5.929	6.28495
Trp53	-0.268186	-6.83723	2.12717e-07	1.46391e-06	7.50495	7.23623
Mcm2	-0.208676	-6.83481	2.14054e-07	1.47215e-06	8.63606	8.42809
Gatsl2	-0.491561	-6.83152	2.15882e-07	1.48375e-06	4.78401	4.29739
Rnf25	0.357234	6.82466	2.19752e-07	1.50936e-06	5.73458	6.08829
Rexo4	0.294441	6.81681	2.24271e-07	1.53939e-06	6.41947	6.71205
Sh3bgrl3	0.274049	6.81381	2.26019e-07	1.55037e-06	8.10633	8.3816
Pilra	-0.824873	-6.81354	2.26179e-07	1.55046e-06	3.14612	2.32685
Mif	0.326182	6.8116	2.27322e-07	1.55651e-06	8.45102	8.7791
Usp49	-0.653372	-6.81152	2.27365e-07	1.55651e-06	3.41985	2.77208
Sec13	0.239878	6.81128	2.27507e-07	1.55651e-06	7.73359	7.97421
Oma1	0.476465	6.80751	2.29741e-07	1.57077e-06	4.47906	4.95175
Akap8	-0.288289	-6.80547	2.3096e-07	1.57808e-06	7.4915	7.20116
Ahnak	0.353061	6.80375	2.31996e-07	1.58412e-06	8.6655	9.01782
Plekhg3	-0.371166	-6.80323	2.32305e-07	1.5852e-06	5.36243	4.989
Lrrc58	0.377828	6.80277	2.32583e-07	1.58607e-06	6.36542	6.73987
Hexb	0.331611	6.80156	2.33313e-07	1.59001e-06	6.27569	6.60561
Vps29	0.331199	6.80076	2.33798e-07	1.59229e-06	6.63341	6.96333
Rbms1	-0.349043	-6.79899	2.34878e-07	1.5986e-06	6.49195	6.14326
Pde2a	0.292422	6.79839	2.35244e-07	1.60006e-06	6.31963	6.61403
Slc24a6	0.344358	6.79675	2.36247e-07	1.60584e-06	5.38291	5.72593
Ppp1r9b	-0.351071	-6.79544	2.37046e-07	1.61002e-06	7.11113	6.76261
Zfand3	0.383879	6.79524	2.37169e-07	1.61002e-06	5.12233	5.50593
N4bp2	-0.65519	-6.78996	2.4044e-07	1.63117e-06	4.76613	4.10852
A130077B15Rik	-1.17925	-6.78893	2.41085e-07	1.63449e-06	2.19098	0.997837
Vamp4	0.510901	6.78683	2.42403e-07	1.642e-06	4.26296	4.77686
Rab7	0.238731	6.78667	2.42506e-07	1.642e-06	7.83141	8.06967
Ptpra	-0.250705	-6.78569	2.43122e-07	1.64511e-06	7.36476	7.11429
Zmynd8	-0.218224	-6.78516	2.43454e-07	1.64629e-06	8.57594	8.35752
Rara	-0.514981	-6.78386	2.44279e-07	1.65081e-06	4.65516	4.15195
Uso1	0.23311	6.7824	2.45204e-07	1.656e-06	7.78814	8.02037
Smarca2	-0.368076	-6.77574	2.49483e-07	1.68381e-06	6.59356	6.22406
Arpc5	0.216168	6.77456	2.50246e-07	1.68788e-06	8.69112	8.90694
Hmgxb3	0.297766	6.76786	2.5464e-07	1.71641e-06	5.79986	6.09863
Mdn1	-0.385891	-6.76485	2.56638e-07	1.72876e-06	8.45662	8.07105
Herc3	0.363555	6.76287	2.57963e-07	1.73654e-06	5.71432	6.07994
Kdm2b	-0.513428	-6.7626	2.58139e-07	1.73654e-06	4.90675	4.39158
Suv39h1	-0.284148	-6.76238	2.58289e-07	1.73654e-06	6.41925	6.13418
Slc30a9	0.341081	6.76043	2.59603e-07	1.74426e-06	5.98947	6.32703
Rrm1	-0.236514	-6.76003	2.59871e-07	1.74495e-06	8.76766	8.53048
Zdhhc12	0.623475	6.75946	2.60255e-07	1.7464e-06	4.08124	4.70255
Eed	-0.272866	-6.75833	2.61021e-07	1.75043e-06	6.61912	6.3451
Slc3a2	0.286586	6.75776	2.61406e-07	1.75189e-06	8.65094	8.93741
Mib1	-0.424565	-6.75305	2.64628e-07	1.77235e-06	5.88453	5.46445
Rbm12	-0.381008	-6.75012	2.6665e-07	1.78475e-06	5.79015	5.40537
Raf1	-0.260095	-6.74614	2.6942e-07	1.80215e-06	8.05316	7.7932
Pip5k1a	0.334253	6.74083	2.73171e-07	1.82607e-06	6.11733	6.4552
Prkacb	-0.343156	-6.74007	2.73709e-07	1.8285e-06	6.94164	6.59742
Uqcrq	0.350318	6.73977	2.73923e-07	1.82877e-06	7.28875	7.63974
Lpar5	-0.709325	-6.73924	2.74303e-07	1.83014e-06	3.23457	2.52021
Tnfrsf22	0.496622	6.73789	2.75261e-07	1.83537e-06	4.52608	5.00887
Trib1	-0.641819	-6.73597	2.76641e-07	1.8434e-06	4.25154	3.61298
Selplg	-0.443285	-6.73487	2.77438e-07	1.84753e-06	5.3546	4.91218
Gdpd1	0.385107	6.73269	2.79011e-07	1.85681e-06	5.61313	6.00117
Txn1	0.237487	6.73245	2.79186e-07	1.85681e-06	8.62098	8.85797
Csf3r	-0.63335	-6.72534	2.84399e-07	1.89029e-06	4.36843	3.73254
Arap3	-0.277501	-6.72401	2.85385e-07	1.89564e-06	6.34668	6.06881
Rab1	0.258811	6.7205	2.88e-07	1.9118e-06	8.01784	8.27605
Ncoa4	0.307358	6.71928	2.88919e-07	1.91669e-06	6.14446	6.45233
Mx1	1.42052	6.71724	2.90453e-07	1.92565e-06	1.16829	2.6019
Psma3	0.251511	6.71554	2.91746e-07	1.933e-06	7.55158	7.8032
Guf1	0.289677	6.71331	2.93441e-07	1.943e-06	6.49266	6.77965
Rab20	0.490208	6.70302	3.01407e-07	1.99449e-06	4.23733	4.73357
Tfdp2	-0.395219	-6.70072	3.03218e-07	2.00521e-06	5.15096	4.75983
Cpne8	-0.35037	-6.69946	3.04215e-07	2.01054e-06	5.76626	5.41693
Ccl2	0.293606	6.69768	3.05631e-07	2.01863e-06	7.16866	7.46475
Ccne2	-0.500879	-6.6966	3.06495e-07	2.02306e-06	5.10686	4.60438
Mxd4	-0.665358	-6.69552	3.07358e-07	2.02642e-06	4.10626	3.44472
Cyp4f18	-0.912639	-6.69548	3.0739e-07	2.02642e-06	2.57173	1.67302
Sestd1	0.312817	6.69517	3.07633e-07	2.02674e-06	6.15697	6.46683
Ss18	-0.285429	-6.69371	3.08808e-07	2.03321e-06	6.70781	6.4211
Mapre2	-0.275394	-6.69246	3.09817e-07	2.03858e-06	7.02191	6.74727
Rnf181	0.275213	6.6913	3.10751e-07	2.04344e-06	6.53382	6.81041
Wipi2	0.280241	6.69042	3.11469e-07	2.04688e-06	6.16805	6.45073
Dhfr	-0.38067	-6.6881	3.13353e-07	2.05797e-06	6.713	6.33226
Dpy19l1	-0.408279	-6.68695	3.14299e-07	2.06289e-06	5.50604	5.09765
Polr1a	-0.285889	-6.68542	3.15548e-07	2.0698e-06	8.14514	7.85968
Zfp516	-0.401266	-6.68319	3.1739e-07	2.08058e-06	5.73488	5.34006
2700094K13Rik	-0.344734	-6.68182	3.18521e-07	2.08669e-06	NA	NA
Mfsd12	0.430014	6.68088	3.19306e-07	2.09053e-06	6.40399	6.83483
Btbd10	0.352275	6.67863	3.21189e-07	2.10154e-06	5.08792	5.44039
Mfsd7a	0.940074	6.67794	3.21766e-07	2.10401e-06	1.90284	2.84471
Rtn4rl1	-1.22269	-6.67554	3.23786e-07	2.1159e-06	1.79195	0.576866
Hsd17b12	0.228898	6.67454	3.24624e-07	2.12006e-06	7.46775	7.69604
Myl6	0.275259	6.67118	3.27484e-07	2.1374e-06	8.11907	8.39435
Derl1	0.267178	6.66885	3.29482e-07	2.14911e-06	6.94333	7.21148
Gabarapl1	0.314353	6.66787	3.30326e-07	2.15225e-06	6.17539	6.49003
Nsmce4a	-0.318663	-6.66781	3.30374e-07	2.15225e-06	6.30271	5.98816
Hdgfrp3	-1.30221	-6.66721	3.30891e-07	2.15428e-06	2.07165	0.751714
Ltbp3	-0.470834	-6.66323	3.34346e-07	2.17543e-06	4.96293	4.49102
C2cd2l	0.444597	6.66236	3.35107e-07	2.17811e-06	4.6968	5.14095
Cog6	0.555883	6.66228	3.35174e-07	2.17811e-06	4.83268	5.38846
Ptpn22	-1.47574	-6.6576	3.39293e-07	2.20271e-06	1.53526	0.0562773
Kdr	0.826721	6.65743	3.39438e-07	2.20271e-06	3.03542	3.8656
Usp24	-0.328506	-6.65726	3.39589e-07	2.20271e-06	7.75684	7.42825
Vps37b	0.394112	6.65672	3.40075e-07	2.2045e-06	4.92866	5.33094
Ppap2c	0.41267	6.64963	3.46417e-07	2.24423e-06	4.75585	5.16534
Arhgap8	0.501398	6.6475	3.48349e-07	2.25535e-06	4.6671	5.1685
Atad2	-0.316333	-6.64471	3.50903e-07	2.27048e-06	8.3763	8.0591
Fam63b	0.395293	6.6434	3.52104e-07	2.27685e-06	5.06156	5.44721
Xpo7	-0.354777	-6.64305	3.52426e-07	2.27753e-06	6.91227	6.55916
Lyst	0.501182	6.64011	3.55142e-07	2.29367e-06	6.49609	6.99289
Vps18	0.297424	6.63929	3.55895e-07	2.29712e-06	6.35299	6.64844
Slc29a1	-0.267654	-6.63892	3.56243e-07	2.29796e-06	7.35054	7.0834
Yeats2	-0.349767	-6.63835	3.56775e-07	2.29997e-06	6.09209	5.74458
Pcid2	0.375256	6.63532	3.59606e-07	2.3168e-06	5.45308	5.82915
Ddx24	0.280571	6.63378	3.61061e-07	2.32474e-06	7.82357	8.10412
Gsn	0.223985	6.63171	3.63012e-07	2.33587e-06	7.50756	7.73148
Ifi203	0.512323	6.63095	3.6373e-07	2.33906e-06	6.62788	7.14267
Col4a2	1.22631	6.62638	3.68107e-07	2.36576e-06	1.04622	2.2715
Eif4ebp2	-0.46592	-6.62396	3.70439e-07	2.3788e-06	5.81151	5.33887
Sla	-0.974935	-6.6238	3.70589e-07	2.3788e-06	3.31562	2.33768
Tnfrsf1b	0.239254	6.61719	3.77053e-07	2.41881e-06	7.13474	7.37451
Fnta	0.320794	6.61657	3.77662e-07	2.42124e-06	6.08165	6.40349
Cln6	-0.440036	-6.61398	3.80219e-07	2.43614e-06	4.71135	4.27449
Chd1	-0.308948	-6.61334	3.80862e-07	2.43877e-06	7.52227	7.21454
Utp14b	0.514946	6.60985	3.84351e-07	2.45961e-06	4.74887	5.26065
Prr12	-0.464669	-6.60793	3.86289e-07	2.47051e-06	5.51267	5.05229
Mtor	-0.322806	-6.60634	3.87893e-07	2.47926e-06	6.21859	5.89566
Cxcr3	-1.11465	-6.60551	3.88733e-07	2.48281e-06	1.49844	0.384641
Kif1c	0.274185	6.60533	3.88922e-07	2.48281e-06	7.37115	7.64663
Ipo9	-0.21488	-6.5997	3.94689e-07	2.5172e-06	7.84851	7.63227
Tor4a	-0.374048	-6.5996	3.94789e-07	2.5172e-06	5.22655	4.85157
4930506M07Rik	-0.285889	-6.59681	3.9768e-07	2.5341e-06	NA	NA
Prkag2	-0.63367	-6.59535	3.99202e-07	2.54225e-06	4.04109	3.4198
Wdr76	-0.474495	-6.59383	4.0079e-07	2.55081e-06	5.14933	4.67124
Fam167b	0.447765	6.5925	4.02187e-07	2.55815e-06	5.40295	5.84121
Lrp6	-0.342946	-6.5897	4.0515e-07	2.57544e-06	6.39576	6.05319
Itga5	0.328307	6.58664	4.084e-07	2.59453e-06	6.48334	6.81312
Tlr9	-0.62552	-6.58515	4.09999e-07	2.60311e-06	3.27181	2.65206
Tsc22d3	0.52842	6.57992	4.15649e-07	2.63739e-06	4.25424	4.771
Mxi1	-0.294203	-6.57528	4.20732e-07	2.66802e-06	6.93531	6.64126
Dnalc4	0.411375	6.56562	4.31504e-07	2.73468e-06	4.58815	5.00614
Mpdu1	0.364247	6.56191	4.3571e-07	2.75967e-06	5.89196	6.24928
Rnf44	-0.40779	-6.56072	4.37073e-07	2.76663e-06	6.02789	5.6237
Abcd3	0.301406	6.55555	4.43034e-07	2.80268e-06	6.39264	6.69478
Elmo2	-0.280348	-6.55429	4.44502e-07	2.81027e-06	6.85454	6.57221
Pip4k2b	-0.302021	-6.55174	4.47474e-07	2.82735e-06	6.34403	6.04237
Mcmbp	-0.292482	-6.55045	4.48999e-07	2.83528e-06	7.00912	6.71565
Gtf2b	0.328666	6.54924	4.50419e-07	2.84254e-06	6.66902	6.99681
Atp7a	-0.411736	-6.54873	4.51016e-07	2.8446e-06	5.17279	4.75838
Upp1	1.02108	6.54821	4.51639e-07	2.84682e-06	1.0695	2.09113
Ppme1	0.357212	6.54423	4.56366e-07	2.87489e-06	5.67882	6.03559
Tspyl2	0.503791	6.54338	4.57388e-07	2.8796e-06	4.43395	4.94035
Sgsh	-0.931596	-6.54063	4.607e-07	2.89871e-06	2.99201	2.05624
Abca2	-0.446829	-6.5391	4.62549e-07	2.9086e-06	4.5048	4.06042
Creg2	0.562954	6.53861	4.63142e-07	2.91058e-06	3.64681	4.20174
Bax	0.261782	6.53424	4.68486e-07	2.9424e-06	7.709	7.97174
Wdr82	-0.252904	-6.52895	4.75028e-07	2.98171e-06	7.05247	6.7969
Gid4	-0.372698	-6.52829	4.75844e-07	2.98504e-06	5.45619	5.08758
Lck	0.671772	6.52765	4.76647e-07	2.9883e-06	3.93124	4.61009
Phka2	-0.326889	-6.52627	4.78371e-07	2.99732e-06	6.01761	5.68967
Ubxn4	0.226238	6.5257	4.79087e-07	3.00001e-06	7.79898	8.02562
Cybb	0.220445	6.52542	4.7944e-07	3.00043e-06	9.59356	9.81384
Bend3	-0.458007	-6.52225	4.83441e-07	3.02367e-06	5.21726	4.75535
Rab9	0.381685	6.52092	4.85131e-07	3.03243e-06	5.07166	5.44979
Nfatc3	-0.330976	-6.51828	4.885e-07	3.05167e-06	6.64552	6.31828
Pola2	-0.257314	-6.51765	4.89307e-07	3.05489e-06	6.89643	6.63923
Sf3a1	-0.240943	-6.51672	4.90512e-07	3.0606e-06	7.10924	6.86791
Snx20	0.437068	6.51371	4.94393e-07	3.08298e-06	5.02733	5.46763
Wbp7	-0.388969	-6.50978	4.99525e-07	3.11313e-06	6.17384	5.78543
Setd2	-0.377243	-6.50256	5.09073e-07	3.17076e-06	6.86342	6.48303
AI427809	0.627083	6.50214	5.09641e-07	3.17241e-06	3.63025	4.25237
Irs2	0.64612	6.50084	5.11379e-07	3.18134e-06	3.79167	4.43347
Tcf4	-0.393313	-6.49783	5.15434e-07	3.20467e-06	5.81374	5.42497
Mbtd1	-0.37932	-6.49702	5.16538e-07	3.20963e-06	5.51547	5.13495
Prelid2	0.798299	6.48837	5.28402e-07	3.28141e-06	3.48696	4.27899
Iah1	0.550716	6.48579	5.31996e-07	3.30177e-06	4.32534	4.87656
Incenp	-0.229938	-6.48065	5.39235e-07	3.34472e-06	8.70824	8.47792
Pkp4	0.305426	6.48004	5.40089e-07	3.34804e-06	6.65892	6.96475
Stag2	-0.302718	-6.47351	5.49434e-07	3.40396e-06	7.54142	7.23565
Tbc1d20	0.334792	6.47301	5.50159e-07	3.40644e-06	5.87532	6.2111
Pgap1	-0.482015	-6.47018	5.54273e-07	3.42989e-06	5.51251	5.02953
Prune	0.39928	6.46862	5.56544e-07	3.44191e-06	4.94787	5.3504
Gm6548	0.491611	6.46792	5.57565e-07	3.4462e-06	4.59106	5.08841
Mgat5	0.443731	6.46766	5.57954e-07	3.44657e-06	5.41546	5.85516
Mast3	-0.356411	-6.46605	5.60319e-07	3.45859e-06	6.23033	5.87423
Ubr5	-0.298885	-6.46589	5.60558e-07	3.45859e-06	8.90186	8.60333
Rapgef2	0.448409	6.45805	5.72233e-07	3.52855e-06	5.31629	5.76247
Uba7	0.569252	6.457	5.73808e-07	3.53618e-06	3.78169	4.33691
Eprs	0.20467	6.45557	5.75978e-07	3.54747e-06	9.92697	10.1314
Pkp2	0.50336	6.45447	5.77642e-07	3.55563e-06	4.35685	4.8723
Lrrc16a	0.533328	6.45409	5.78223e-07	3.55712e-06	3.7156	4.23683
Cdca2	-0.286143	-6.44274	5.95748e-07	3.66279e-06	6.17821	5.88864
Mical2	0.407145	6.43522	6.07641e-07	3.73372e-06	5.35094	5.76098
Zfp706	-0.249021	-6.43487	6.08207e-07	3.73501e-06	7.49158	7.24259
Hdac5	-0.345637	-6.43448	6.08827e-07	3.73663e-06	6.25766	5.91222
Mlx	0.360991	6.43361	6.10219e-07	3.74299e-06	5.71901	6.07784
Pprc1	-0.253612	-6.43131	6.13939e-07	3.76361e-06	7.56638	7.314
Sbf2	-0.326527	-6.43066	6.14981e-07	3.76779e-06	6.73827	6.4102
Isg20l2	-0.290351	-6.42776	6.19701e-07	3.7945e-06	6.54128	6.2506
Chmp5	0.33546	6.425	6.24221e-07	3.81994e-06	6.05841	6.39537
C2cd3	-0.401135	-6.42369	6.26365e-07	3.83083e-06	5.31406	4.90634
Ppp1r3b	0.972917	6.42301	6.27495e-07	3.8355e-06	1.50795	2.48189
Lrrc8d	0.276774	6.41876	6.34551e-07	3.87637e-06	6.49481	6.77443
Itprip	-0.413096	-6.41691	6.37655e-07	3.89307e-06	5.08332	4.66829
Ptpro	-0.532496	-6.41643	6.38464e-07	3.89456e-06	4.5546	4.02009
Klf11	-1.04195	-6.41632	6.3864e-07	3.89456e-06	2.60918	1.57122
Znf512b	-0.363687	-6.41386	6.42798e-07	3.91763e-06	5.46711	5.10299
Ankrd12	0.480603	6.41085	6.47912e-07	3.94651e-06	5.83768	6.31845
5031439G07Rik	-0.241373	-6.40909	6.50931e-07	3.9626e-06	NA	NA
Pak2	-0.239449	-6.40191	6.63361e-07	4.03593e-06	7.2792	7.03961
Raph1	0.349471	6.39826	6.69771e-07	4.07256e-06	5.81299	6.15464
Nbr1	0.271866	6.39575	6.74209e-07	4.09659e-06	6.76371	7.03123
Dner	0.996527	6.39558	6.74504e-07	4.09659e-06	1.48013	2.47949
Gadd45a	0.839714	6.39373	6.77816e-07	4.11433e-06	2.76622	3.6308
Ccdc93	0.284737	6.39246	6.80082e-07	4.1257e-06	7.01252	7.29626
Cox17	0.397888	6.39179	6.81284e-07	4.1306e-06	5.42805	5.83245
Kif24	-0.495816	-6.39143	6.81934e-07	4.13216e-06	4.50777	4.01675
Irf9	0.429755	6.39112	6.82482e-07	4.13309e-06	5.23532	5.66644
Api5	-0.240551	-6.38916	6.86014e-07	4.15209e-06	7.85043	7.60923
Impdh2	-0.223789	-6.387	6.89939e-07	4.17343e-06	8.30194	8.07777
Exoc3	-0.364104	-6.38192	6.99244e-07	4.22728e-06	6.46144	6.09351
Btaf1	-0.286996	-6.37582	7.10577e-07	4.29332e-06	7.61289	7.32487
Prrg4	0.832543	6.37427	7.135e-07	4.3085e-06	2.78435	3.60918
Baz1b	-0.249093	-6.36337	7.34301e-07	4.43156e-06	8.24499	7.99632
Tcf19	-0.309089	-6.36289	7.35248e-07	4.43473e-06	5.76469	5.45362
Arfgap3	0.375024	6.35945	7.41945e-07	4.47255e-06	4.91956	5.29004
Pak1	-0.429114	-6.35865	7.43511e-07	4.47942e-06	5.24736	4.81492
Eif1a	0.25429	6.35803	7.44738e-07	4.48424e-06	7.90738	8.16137
Trappc5	-0.347187	-6.35057	7.59538e-07	4.5692e-06	6.00619	5.65453
Smchd1	-0.306227	-6.35048	7.59719e-07	4.5692e-06	7.3669	7.06187
Pxn	-0.304298	-6.34708	7.66574e-07	4.60779e-06	6.71075	6.40793
Spata7	0.593765	6.3457	7.69367e-07	4.62193e-06	3.7036	4.27484
Hfe	-0.456969	-6.34539	7.69993e-07	4.62304e-06	5.34435	4.89297
Smarca5	-0.259408	-6.34235	7.762e-07	4.65764e-06	7.54551	7.28627
Galnt11	-0.509835	-6.34137	7.78222e-07	4.66711e-06	4.53279	4.02632
Nr4a1	-0.623624	-6.33954	7.81988e-07	4.68701e-06	3.68977	3.06137
1110057K04Rik	0.297624	6.33931	7.82469e-07	4.68722e-06	NA	NA
Fchsd2	-0.543629	-6.33438	7.92716e-07	4.7459e-06	3.85984	3.30945
Tmem135	0.367607	6.33397	7.93564e-07	4.74826e-06	5.55509	5.92063
Trim47	-0.507812	-6.33225	7.97187e-07	4.76723e-06	4.59908	4.08413
Syne1	0.353104	6.32836	8.05412e-07	4.81367e-06	7.17239	7.5253
Pag1	-0.396872	-6.32732	8.07648e-07	4.82428e-06	5.60785	5.2091
Prpf38b	-0.260941	-6.32622	8.09989e-07	4.83552e-06	8.08927	7.82657
Tcf3	-0.381656	-6.32583	8.10832e-07	4.8378e-06	5.74207	5.35929
Dock1	-0.316655	-6.32433	8.1405e-07	4.85423e-06	6.22775	5.91258
Sh3kbp1	-0.295262	-6.31775	8.28325e-07	4.93656e-06	6.47626	6.18019
Tpt1	0.200349	6.31576	8.32682e-07	4.9597e-06	10.5254	10.7256
Ctla2b	-0.60922	-6.31266	8.39535e-07	4.99769e-06	4.20198	3.58622
Mogs	-0.224563	-6.31244	8.40026e-07	4.99778e-06	7.72105	7.49733
Galnt1	-0.284767	-6.31078	8.43715e-07	5.01688e-06	6.10508	5.81759
Cds2	0.326959	6.30802	8.49899e-07	5.05079e-06	6.05149	6.37668
Klc2	0.425135	6.30576	8.55005e-07	5.07825e-06	4.59853	5.02158
Sft2d2	-0.273762	-6.3029	8.61477e-07	5.1138e-06	6.40315	6.12797
Htatip2	0.336506	6.29839	8.71825e-07	5.1723e-06	5.57504	5.90686
Selk	0.37977	6.29797	8.72801e-07	5.17517e-06	5.2979	5.66969
Nlgn2	0.528493	6.29507	8.7952e-07	5.21206e-06	3.64358	4.1629
Ttc1	0.313801	6.29267	8.85121e-07	5.24229e-06	5.96825	6.28714
Rabep1	0.29459	6.28671	8.9918e-07	5.32256e-06	6.94891	7.24209
Ncapd3	-0.306169	-6.28612	9.00592e-07	5.32791e-06	6.71526	6.40799
Kat6a	-0.428514	-6.2814	9.11902e-07	5.39107e-06	6.62743	6.19774
Cfl1	0.206881	6.28124	9.12295e-07	5.39107e-06	11.1127	11.3198
Chml	-0.55896	-6.28064	9.13737e-07	5.39655e-06	4.49424	3.92191
Asb4	-0.919653	-6.27648	9.23861e-07	5.45327e-06	2.18227	1.26509
Cep170b	0.407637	6.27301	9.32378e-07	5.50045e-06	4.35295	4.76164
Phf11a	1.14594	6.26731	9.46569e-07	5.58104e-06	1.02531	2.17107
Racgap1	-0.218725	-6.26473	9.53038e-07	5.61602e-06	7.92518	7.70638
Qsox1	0.451388	6.25896	9.67719e-07	5.69933e-06	4.1154	4.56299
Arl8a	0.25298	6.25797	9.70263e-07	5.71e-06	7.31978	7.57178
Kifc3	-0.406636	-6.25783	9.70618e-07	5.71e-06	4.79419	4.39289
Tor1aip2	0.252569	6.25753	9.71386e-07	5.71131e-06	7.65642	7.90881
Impa2	-0.465196	-6.25608	9.75125e-07	5.73009e-06	5.04106	4.58246
Rgs11	0.786554	6.25522	9.77344e-07	5.73991e-06	2.48882	3.27557
Pdcd11	-0.223066	-6.25265	9.84022e-07	5.7759e-06	7.9957	7.77287
Aar2	0.315508	6.25037	9.89986e-07	5.80766e-06	5.65631	5.96999
Plec	-0.323929	-6.2498	9.91477e-07	5.81316e-06	8.91479	8.59088
Ep400	-0.386995	-6.24883	9.94029e-07	5.82487e-06	6.19085	5.8055
Arsa	0.314115	6.24331	1.00868e-06	5.90743e-06	5.51726	5.82605
Dhx37	-0.312046	-6.24241	1.01108e-06	5.91639e-06	6.37035	6.05999
Ap5s1	0.629863	6.24232	1.01134e-06	5.91639e-06	3.47954	4.10192
Tln2	-0.560587	-6.24158	1.01333e-06	5.92471e-06	4.15395	3.58539
Rev1	-0.37752	-6.23981	1.01809e-06	5.94924e-06	5.49635	5.11694
Tmf1	-0.304227	-6.23657	1.02686e-06	5.99714e-06	6.36085	6.05918
Simc1	-0.430853	-6.2324	1.03828e-06	6.06048e-06	4.92498	4.49852
Erlin1	-0.310382	-6.22989	1.04522e-06	6.09757e-06	6.68425	6.37178
Rilpl1	1.02239	6.22923	1.04705e-06	6.10486e-06	1.64202	2.63559
Rnf19b	0.328621	6.22871	1.04848e-06	6.10982e-06	5.26391	5.59572
Egln3	1.20504	6.22661	1.05434e-06	6.14054e-06	0.551633	1.75101
Endod1	-0.884347	-6.22577	1.05669e-06	6.15086e-06	2.6255	1.72705
Cttn	0.351296	6.21785	1.07912e-06	6.27794e-06	5.27846	5.63452
Rap1gds1	-0.240724	-6.21723	1.08088e-06	6.28465e-06	6.74026	6.49988
Igf2r	1.1017	6.21639	1.0833e-06	6.29526e-06	1.53173	2.63533
Scaf11	-0.261862	-6.21244	1.09472e-06	6.3581e-06	8.26944	8.00699
Cask	-0.457564	-6.20511	1.11622e-06	6.47937e-06	5.02371	4.56247
Qdpr	0.286868	6.20206	1.12527e-06	6.52831e-06	6.98326	7.2739
Fnip1	0.340046	6.19961	1.1326e-06	6.56721e-06	6.14728	6.48533
Calm2	-0.212033	-6.19923	1.13377e-06	6.57035e-06	8.79423	8.58201
Apbb1ip	-0.309771	-6.19442	1.14833e-06	6.65104e-06	6.28705	5.97649
Mphosph9	-0.455424	-6.19308	1.15243e-06	6.67111e-06	5.20162	4.74355
Rasa4	0.547501	6.19062	1.15997e-06	6.71108e-06	4.25469	4.80594
Aspm	-0.385522	-6.19	1.16186e-06	6.71832e-06	6.82151	6.43695
Fxr2	0.239068	6.18946	1.16355e-06	6.72438e-06	6.61461	6.85232
Ap5z1	0.41018	6.18417	1.17999e-06	6.81565e-06	5.26538	5.67072
Mgrn1	0.351937	6.17813	1.19909e-06	6.92214e-06	5.55954	5.91459
Cic	-0.292061	-6.17755	1.20094e-06	6.92898e-06	7.05048	6.75892
Ncapg2	-0.268863	-6.17677	1.20342e-06	6.9395e-06	7.16282	6.89406
Ttf2	-0.237617	-6.17541	1.20777e-06	6.96074e-06	6.96831	6.73058
Arhgef1	-0.276431	-6.16812	1.23139e-06	7.09299e-06	7.18867	6.91505
Cmtm6	-0.344389	-6.16729	1.23409e-06	7.10146e-06	5.3366	4.98864
Senp1	-0.240064	-6.1672	1.23439e-06	7.10146e-06	6.42416	6.18437
M6pr	0.201227	6.16705	1.23489e-06	7.10146e-06	8.53565	8.73695
Vps45	0.362045	6.16518	1.24105e-06	7.13299e-06	5.22823	5.58532
Rrp1b	-0.241579	-6.16495	1.2418e-06	7.13341e-06	7.06837	6.82657
Ext2	-0.360864	-6.16244	1.2501e-06	7.17714e-06	4.97934	4.61715
Pls3	0.257361	6.16172	1.25251e-06	7.18702e-06	6.8727	7.12958
Fcho2	-0.380689	-6.15553	1.27326e-06	7.30212e-06	5.8044	5.42502
Vps13b	-0.309927	-6.15126	1.2878e-06	7.38147e-06	6.8618	6.55082
Hps3	-0.414246	-6.14856	1.29709e-06	7.43068e-06	4.65592	4.23426
Agpat9	1.28129	6.14747	1.30084e-06	7.44807e-06	0.741074	2.02125
Trmt61a	0.300812	6.14703	1.30238e-06	7.45282e-06	5.62407	5.92425
Lrfn1	-1.06122	-6.14596	1.30607e-06	7.46989e-06	2.18284	1.12553
Uck2	-0.210387	-6.14573	1.30687e-06	7.47037e-06	7.79602	7.58648
Mtmr7	1.0935	6.14499	1.30945e-06	7.47746e-06	1.0257	2.08966
Stk30	1.26838	6.14497	1.30954e-06	7.47746e-06	1.14558	2.41515
Taf4b	-0.40063	-6.14399	1.31295e-06	7.49286e-06	5.11392	4.71284
Fxyd2	0.622646	6.14353	1.31454e-06	7.4979e-06	3.43026	4.06704
Pttg1	0.318068	6.14269	1.31747e-06	7.51053e-06	5.73343	6.05332
Spsb2	0.539606	6.14245	1.31831e-06	7.51121e-06	4.079	4.61447
Vasp	-0.283693	-6.13915	1.32994e-06	7.57335e-06	6.91745	6.63538
Herc6	0.518482	6.13666	1.33878e-06	7.61959e-06	4.76142	5.27387
Cnksr3	0.43392	6.13493	1.34494e-06	7.6505e-06	4.43101	4.86634
Rdh11	0.315814	6.13291	1.35218e-06	7.68751e-06	5.89723	6.21439
Phlpp2	-0.563532	-6.13164	1.35675e-06	7.70931e-06	4.09678	3.52524
Ncor1	-0.330417	-6.12789	1.37037e-06	7.7791e-06	7.83111	7.50139
Tnrc6b	-0.360206	-6.12784	1.37056e-06	7.7791e-06	5.69686	5.3352
Ctnnd2	0.845403	6.1276	1.37144e-06	7.7791e-06	2.6183	3.48319
Wdhd1	-0.291401	-6.12744	1.372e-06	7.7791e-06	6.80018	6.50563
Smad3	-0.496104	-6.12551	1.37908e-06	7.81504e-06	4.01879	3.51996
Tfap4	-0.431338	-6.12427	1.38364e-06	7.83665e-06	4.98091	4.54952
Steap3	0.292391	6.12258	1.38988e-06	7.86774e-06	6.55025	6.84718
Arsb	-0.47146	-6.11911	1.40276e-06	7.93637e-06	4.59219	4.12784
Tcerg1	-0.274758	-6.11601	1.41437e-06	7.99775e-06	7.5361	7.26114
Mir22hg	0.839852	6.11366	1.42324e-06	8.04356e-06	2.85555	3.6895
Dusp3	0.210221	6.11242	1.42794e-06	8.06577e-06	7.68034	7.89103
Ankrd55	0.963195	6.11108	1.43306e-06	8.08614e-06	2.3276	3.33118
Amigo1	-0.510749	-6.11107	1.43309e-06	8.08614e-06	3.94193	3.43097
Brd2	0.185197	6.11048	1.43536e-06	8.09174e-06	8.45236	8.6378
Tmem123	-0.410761	-6.11038	1.43573e-06	8.09174e-06	6.20062	5.79021
Pfas	-0.279395	-6.11021	1.43639e-06	8.09174e-06	6.84142	6.56385
Manba	-0.28157	-6.10996	1.43732e-06	8.09261e-06	7.08466	6.80137
Txndc9	0.27449	6.10826	1.44384e-06	8.12496e-06	7.20593	7.4792
Kidins220	0.271218	6.10342	1.46257e-06	8.22597e-06	7.44735	7.71776
Nav2	0.410657	6.10126	1.47101e-06	8.26901e-06	6.19473	6.60555
Trio	0.287996	6.09015	1.51519e-06	8.51278e-06	7.41102	7.69902
Rfwd3	-0.260447	-6.08971	1.51695e-06	8.51815e-06	6.71063	6.44933
C630043F03Rik	-1.39019	-6.08474	1.53717e-06	8.62705e-06	1.82328	0.431867
Pds5a	-0.296557	-6.08284	1.54498e-06	8.66625e-06	8.21951	7.922
B4galt1	-0.286167	-6.08236	1.54693e-06	8.67255e-06	6.1021	5.8142
Slc9a1	0.361265	6.08132	1.55124e-06	8.69208e-06	5.15677	5.51453
Trim28	-0.233336	-6.07865	1.56231e-06	8.74943e-06	8.28928	8.0569
Gm129	0.566901	6.07617	1.57264e-06	8.80261e-06	2.91713	3.49166
Sp1	-0.298736	-6.07152	1.59227e-06	8.90771e-06	7.06838	6.76947
Manbal	0.368045	6.07075	1.59552e-06	8.92117e-06	5.12165	5.48965
Grhpr	0.541432	6.06996	1.59892e-06	8.93536e-06	3.5204	4.06164
1700019L03Rik	0.962913	6.06903	1.60286e-06	8.95263e-06	NA	NA
Ctdspl	-0.652743	-6.06424	1.62346e-06	9.06289e-06	3.8575	3.20454
Supt3	0.468797	6.06023	1.64091e-06	9.1554e-06	4.29626	4.76322
Tet2	-0.416023	-6.05114	1.68115e-06	9.37278e-06	6.04801	5.62567
Tnfrsf23	0.454306	6.05103	1.68165e-06	9.37278e-06	4.45896	4.91254
AF251705	0.689428	6.04934	1.68925e-06	9.41013e-06	3.04545	3.73664
Ciapin1	0.258186	6.04461	1.71071e-06	9.5246e-06	6.41203	6.67175
Map3k3	-0.322152	-6.03747	1.74359e-06	9.70255e-06	5.77328	5.45707
Josd1	-0.263893	-6.03691	1.74618e-06	9.71178e-06	6.4395	6.17509
Plcg2	-0.199394	-6.03496	1.75528e-06	9.75725e-06	7.76761	7.56811
Nol6	-0.228261	-6.03454	1.75727e-06	9.76311e-06	6.68798	6.46052
H2-T24	1.54659	6.03301	1.76445e-06	9.79679e-06	NA	NA
Supt16	-0.250152	-6.03285	1.7652e-06	9.79679e-06	8.27994	8.02941
Pdhb	0.251244	6.02982	1.77951e-06	9.87103e-06	6.79472	7.04438
Dennd2c	-0.456949	-6.02508	1.80219e-06	9.99152e-06	4.48959	4.03701
Ufsp2	0.283918	6.02389	1.80789e-06	1.00179e-05	6.33382	6.61781
Agfg1	0.282295	6.02343	1.81014e-06	1.0025e-05	6.95264	7.23766
Coq10a	0.530258	6.02209	1.81661e-06	1.00556e-05	3.61052	4.14157
Trim35	0.297245	6.0194	1.8297e-06	1.01201e-05	6.9341	7.2341
Nfya	-0.250885	-6.0193	1.8302e-06	1.01201e-05	6.92947	6.67676
Ptplb	-0.450128	-6.01869	1.83315e-06	1.01304e-05	4.74981	4.29576
Ints7	-0.253867	-6.01852	1.834e-06	1.01304e-05	6.98595	6.73316
Ung	-0.428136	-6.01528	1.84991e-06	1.02129e-05	5.25775	4.82873
Arap1	0.251077	6.01384	1.85707e-06	1.02471e-05	6.69147	6.9413
Cnnm4	-0.525554	-6.01265	1.86298e-06	1.02729e-05	3.8778	3.35269
Ubap2	-0.263989	-6.0125	1.8637e-06	1.02729e-05	7.39432	7.13089
Ahcyl2	-0.279231	-6.01216	1.86541e-06	1.02769e-05	6.20905	5.92783
Prkcd	-0.230329	-6.01051	1.87363e-06	1.03168e-05	7.49689	7.26693
Coasy	0.358719	6.00845	1.88399e-06	1.03684e-05	5.24458	5.60154
Mmp10	0.974569	6.00813	1.88561e-06	1.03718e-05	1.49547	2.48382
Dctd	-0.379698	-6.00645	1.89404e-06	1.04128e-05	5.32726	4.94364
Tigd2	0.327959	6.00591	1.89678e-06	1.04224e-05	5.31435	5.64175
Akip1	0.413411	6.0018	1.91772e-06	1.05319e-05	4.73558	5.15063
Polr3b	-0.344164	-6.00139	1.91982e-06	1.05379e-05	5.8901	5.54268
Tmem63b	0.337439	6.00048	1.92448e-06	1.0558e-05	5.15528	5.49278
Spata2	0.333435	5.99998	1.92708e-06	1.05667e-05	5.52827	5.86215
Chmp3	0.24043	5.9993	1.93058e-06	1.05804e-05	7.52441	7.76345
Slc31a1	0.24625	5.99738	1.94048e-06	1.06291e-05	6.87584	7.12317
Ets2	0.262214	5.99476	1.95412e-06	1.06982e-05	6.20247	6.46636
Phf10	0.322386	5.99416	1.95724e-06	1.07097e-05	6.05367	6.36702
Man2b1	-0.275057	-5.98923	1.98322e-06	1.08462e-05	7.37755	7.10149
Lcp2	0.421796	5.98683	1.99595e-06	1.09102e-05	4.72666	5.13752
Peli2	-0.435579	-5.98311	2.01588e-06	1.10107e-05	4.65301	4.20842
BC037034	-0.501897	-5.98301	2.01644e-06	1.10107e-05	5.28715	4.78607
Polr2b	-0.225903	-5.98244	2.01952e-06	1.10218e-05	8.32069	8.09387
Ninl	-0.393305	-5.98212	2.02122e-06	1.10253e-05	5.07706	4.68266
Entpd1	-0.549671	-5.98162	2.02393e-06	1.10343e-05	4.92295	4.36438
Ccnd3	-0.31874	-5.98059	2.02951e-06	1.1059e-05	5.5539	5.23637
Fam3c	-0.362957	-5.97768	2.04536e-06	1.11396e-05	5.46926	5.1013
Nfia	-0.519093	-5.97713	2.04839e-06	1.11503e-05	4.6181	4.08628
Nxpe3	-0.598024	-5.97456	2.06249e-06	1.12213e-05	4.16755	3.56877
Socs3	-0.632804	-5.97381	2.06662e-06	1.12379e-05	5.03461	4.37796
Map3k1	-0.320845	-5.9727	2.07275e-06	1.12654e-05	6.04435	5.72145
Nfil3	0.624689	5.97208	2.07621e-06	1.12783e-05	3.5528	4.1671
Arhgap19	-0.228718	-5.96854	2.09591e-06	1.13795e-05	6.90306	6.67347
Casp8ap2	-0.403296	-5.96781	2.1e-06	1.13958e-05	6.06857	5.66498
Elavl4	-0.876433	-5.96601	2.11018e-06	1.14451e-05	2.78559	1.89516
Psmb2	0.201235	5.96541	2.11356e-06	1.14576e-05	7.65436	7.85467
Slc9a4	0.32958	5.96332	2.12537e-06	1.15156e-05	5.8839	6.2133
Casp2	-0.471245	-5.96157	2.13537e-06	1.15638e-05	5.13774	4.67065
Slc16a6	-0.470341	-5.95736	2.1595e-06	1.16885e-05	4.98358	4.51607
Map4k3	0.322209	5.95658	2.16403e-06	1.1707e-05	5.4922	5.81678
Prkrir	-0.400621	-5.95434	2.17701e-06	1.17711e-05	5.71568	5.30945
Rfx7	-0.26486	-5.95353	2.18176e-06	1.17907e-05	6.3867	6.12203
Adgb	-0.827279	-5.95155	2.19335e-06	1.18472e-05	2.57997	1.74599
Vps13a	-0.290535	-5.95047	2.19966e-06	1.18752e-05	6.46694	6.17337
Noa1	-0.339511	-5.94828	2.2126e-06	1.19389e-05	6.19418	5.85813
Ccl24	-1.29687	-5.94321	2.24283e-06	1.20856e-05	1.40003	0.080449
Zmynd15	-0.640172	-5.94318	2.243e-06	1.20856e-05	3.62598	2.974
Sh3glb1	0.211534	5.94314	2.24324e-06	1.20856e-05	7.83873	8.04835
Gusb	0.192534	5.9411	2.25548e-06	1.21453e-05	8.89499	9.08695
Ticam1	0.466633	5.93908	2.26774e-06	1.22051e-05	3.84633	4.30664
Hes1	-1.40575	-5.9367	2.28223e-06	1.22768e-05	2.02196	0.632292
Acsl3	0.281108	5.93609	2.28593e-06	1.22904e-05	6.00507	6.28306
Nmral1	-0.350443	-5.93478	2.29399e-06	1.23274e-05	5.41876	5.06515
Hdac9	-1.23692	-5.92881	2.33089e-06	1.25193e-05	1.67131	0.445698
Serp1	-0.342615	-5.92835	2.33377e-06	1.25284e-05	6.55955	6.21772
Trip12	0.263263	5.92755	2.33875e-06	1.2543e-05	9.00902	9.27204
Asrgl1	-0.305419	-5.92753	2.33888e-06	1.2543e-05	6.18524	5.8806
Snhg4	-0.48312	-5.92725	2.34067e-06	1.25461e-05	4.69331	4.22416
Yrdc	0.28884	5.92644	2.34573e-06	1.25668e-05	5.91564	6.2043
Inpp4b	-0.949353	-5.92562	2.35092e-06	1.25882e-05	2.75655	1.78816
Sugt1	0.269509	5.92535	2.3526e-06	1.25908e-05	5.98866	6.25752
Nedd9	-0.45883	-5.92349	2.36433e-06	1.26471e-05	4.73925	4.2771
Stmn1	-0.30201	-5.92306	2.36702e-06	1.2655e-05	7.08679	6.78266
Grpel1	0.199464	5.91977	2.38796e-06	1.27605e-05	7.73144	7.93103
Aqr	-0.217403	-5.91691	2.40636e-06	1.28523e-05	7.62908	7.41105
Fam162a	0.389462	5.91534	2.4165e-06	1.28999e-05	5.39099	5.78657
Abhd12	-0.250716	-5.91393	2.42563e-06	1.2942e-05	7.9904	7.73945
Atp1a3	-0.270511	-5.91222	2.43675e-06	1.29948e-05	7.11831	6.84629
Lactb2	0.274711	5.91154	2.4412e-06	1.30119e-05	6.04655	6.31957
Cd5	0.767674	5.90826	2.46274e-06	1.31201e-05	2.49965	3.26722
Ppp2r5a	-0.27099	-5.90685	2.47205e-06	1.31629e-05	7.11992	6.84978
Hmgb3	-0.335362	-5.90306	2.49723e-06	1.32903e-05	5.5885	5.25291
Ept1	-0.290295	-5.90217	2.50323e-06	1.33154e-05	6.82652	6.53507
Rcc1	-0.216305	-5.89955	2.52085e-06	1.34023e-05	7.0018	6.78496
Fcgr4	0.492475	5.89936	2.52211e-06	1.34023e-05	4.30834	4.80389
Micall1	0.440488	5.89615	2.5439e-06	1.35112e-05	5.00812	5.44494
Ctbp2	-0.302049	-5.89537	2.54924e-06	1.35328e-05	6.2707	5.97225
Nes	0.447664	5.89385	2.5596e-06	1.35809e-05	5.22593	5.6678
Rgs14	-0.467668	-5.88974	2.58795e-06	1.37244e-05	4.32892	3.85773
Arf6	0.243043	5.88928	2.59113e-06	1.37343e-05	8.17936	8.42311
Anapc1	-0.227793	-5.88728	2.60504e-06	1.38011e-05	8.48865	8.26143
Brd1	-0.230291	-5.88651	2.61047e-06	1.38228e-05	6.91699	6.6868
Ppp4r1	-0.246123	-5.88441	2.62515e-06	1.38935e-05	6.47252	6.22463
Psmd14	0.287491	5.88378	2.62962e-06	1.39102e-05	7.66636	7.95232
Fbxw4	-0.371077	-5.88284	2.63623e-06	1.39381e-05	5.80502	5.43576
Vopp1	0.425153	5.88041	2.65344e-06	1.40221e-05	4.67654	5.10811
Pten	-0.245437	-5.87935	2.66104e-06	1.40518e-05	6.85109	6.60443
Mndal	0.395661	5.87925	2.66174e-06	1.40518e-05	7.12825	7.5236
Lamp1	0.172054	5.87823	2.66899e-06	1.4083e-05	9.90401	10.0754
Cers6	-0.310333	-5.8769	2.67851e-06	1.41261e-05	6.43961	6.12828
Cd81	-0.431251	-5.87661	2.68058e-06	1.41299e-05	4.82101	4.38509
Akap6	1.10743	5.87608	2.68441e-06	1.4143e-05	0.320008	1.42362
Ppp1r21	-0.318227	-5.87584	2.68614e-06	1.4145e-05	5.74641	5.43166
Chpf	0.66678	5.87444	2.69622e-06	1.4191e-05	2.62686	3.27927
Lars	0.209153	5.87339	2.70386e-06	1.42241e-05	7.74647	7.954
D16Ertd472e	-0.535894	-5.87172	2.71597e-06	1.42745e-05	3.87112	3.32707
Mapkapk3	-0.308645	-5.87169	2.71616e-06	1.42745e-05	5.93592	5.63024
Fzd1	-0.814346	-5.87009	2.72788e-06	1.43289e-05	2.81539	1.99673
Cnot1	-0.284814	-5.86766	2.74567e-06	1.44151e-05	8.52317	8.23806
[truncated: 8,496 more rows]

## Sheet: results_12h
genes	logFC	t	P.Value	adj.P.Val	control_avg_exp	BG_avg_exp
Mmp12	1.95816	54.7961	9.72286e-30	1.02041e-25	7.18852	9.1466
Il1rn	2.63113	42.3757	1.09094e-26	5.72472e-23	5.13408	7.76612
Ctsk	1.44128	39.0438	1.01191e-25	3.04545e-22	11.0996	12.5413
Gpnmb	1.11068	38.8471	1.16073e-25	3.04545e-22	12.5993	13.7101
Eps8	1.92119	36.1511	8.16568e-25	1.61108e-21	5.0629	6.98635
Tgfbi	-2.08589	-35.9907	9.21055e-25	1.61108e-21	8.31767	6.23206
Il7r	1.43354	30.793	6.19926e-23	9.0095e-20	6.4725	7.90598
Rab15	1.76831	30.6759	6.86765e-23	9.0095e-20	5.32902	7.10087
Dok7	2.65956	30.5225	7.8583e-23	9.16365e-20	3.5949	6.24784
C1qa	-2.44833	-30.3059	9.51498e-23	9.98598e-20	7.60801	5.15866
Hk3	1.04324	29.9639	1.29051e-22	1.23126e-19	7.78762	8.83219
Nckap5l	1.38204	29.554	1.86741e-22	1.6332e-19	7.1378	8.51783
Igfbp4	-1.35458	-29.0327	3.00906e-22	2.34253e-19	8.06951	6.71525
Saa3	1.84973	28.9248	3.32474e-22	2.34253e-19	4.55548	6.41132
Rin2	-1.22405	-28.9172	3.34807e-22	2.34253e-19	7.44458	6.22041
Bhlhe40	1.45193	28.431	5.27135e-22	3.45768e-19	5.89503	7.34902
Ppap2b	1.72013	27.7638	9.94641e-22	6.14044e-19	4.42146	6.1523
Lrpap1	0.85359	27.4104	1.40036e-21	8.09983e-19	8.68637	9.54048
Csf1	1.65696	27.3631	1.46638e-21	8.09983e-19	5.94529	7.60512
Fabp4	1.68226	27.1134	1.8728e-21	9.8275e-19	8.14635	9.82912
Col23a1	1.55891	27.0192	2.05482e-21	1.02692e-18	4.90948	6.47296
Slc6a8	1.74418	26.9144	2.27907e-21	1.08722e-18	4.55153	6.28729
Plxna1	1.17442	26.8557	2.41574e-21	1.10231e-18	7.37946	8.55348
Atp6v0d2	4.05937	26.4321	3.68957e-21	1.61342e-18	0.965034	5.00659
Fam46c	1.86865	26.341	4.04481e-21	1.64628e-18	4.08771	5.95905
Lgals3	0.938429	26.3328	4.07845e-21	1.64628e-18	10.4654	11.4045
Vat1	1.0981	25.7816	7.15862e-21	2.78258e-18	7.78922	8.88565
Lat2	0.983726	25.3432	1.12882e-20	4.23107e-18	7.06998	8.0545
Ptgr1	1.05714	25.0884	1.47575e-20	5.30481e-18	5.7578	6.81574
Dab2	-0.906612	-25.0627	1.51638e-20	5.30481e-18	9.00697	8.10036
Atp6v1c1	0.777826	24.8718	1.8572e-20	6.14631e-18	8.47111	9.24783
Rnh1	1.00397	24.8633	1.87405e-20	6.14631e-18	7.72704	8.73141
Mfge8	0.926063	24.7662	2.07865e-20	6.61075e-18	7.95617	8.88242
Msr1	-1.17922	-24.4276	2.99271e-20	9.2378e-18	7.48218	6.30224
Psap	0.750311	24.139	4.09765e-20	1.1619e-17	10.4521	11.2022
Fyb	-1.21742	-24.1223	4.17328e-20	1.1619e-17	7.81102	6.59398
Ctsd	0.709094	24.1219	4.17529e-20	1.1619e-17	11.4392	12.1484
Wfs1	1.36857	24.115	4.20698e-20	1.1619e-17	4.92434	6.29195
Arl8b	0.735053	24.0412	4.56205e-20	1.183e-17	8.64244	9.37722
Fnip2	1.03629	24.0315	4.6109e-20	1.183e-17	7.96614	9.00306
Hgsnat	1.08565	24.0294	4.62155e-20	1.183e-17	6.93296	8.01507
Srxn1	0.795432	23.8129	5.86918e-20	1.4666e-17	7.19511	7.99098
Ctsb	0.606191	23.6794	6.80805e-20	1.66164e-17	11.3526	11.9587
Abca9	-1.26486	-23.5013	8.30815e-20	1.98168e-17	6.86222	5.59706
Neurl3	-1.29117	-23.3557	9.78625e-20	2.28237e-17	6.69458	5.40044
Cpe	1.42294	23.1768	1.19834e-19	2.73405e-17	4.53518	5.94934
Fmnl1	-1.15281	-22.9766	1.50582e-19	3.36246e-17	6.87601	5.72312
Esd	0.881779	22.9141	1.61774e-19	3.47319e-17	7.87896	8.76196
Aars	0.785239	22.9097	1.62589e-19	3.47319e-17	7.6804	8.4657
Zfp36l1	-1.44876	-22.8944	1.65469e-19	3.47319e-17	6.32005	4.86975
Plk2	1.251	22.7073	2.05299e-19	4.18848e-17	6.88244	8.13433
Ctsc	-0.836295	-22.698	2.07528e-19	4.18848e-17	8.48793	7.65066
Irg1	1.73784	22.4814	2.6698e-19	5.28671e-17	5.25678	6.99529
Sqstm1	0.844082	22.2914	3.33589e-19	6.41928e-17	9.01464	9.85894
Rilpl2	1.09122	22.2836	3.36654e-19	6.41928e-17	6.15076	7.24249
Sars	0.70642	22.2595	3.46355e-19	6.41928e-17	8.34409	9.0518
Litaf	0.878118	22.2421	3.5351e-19	6.41928e-17	8.33453	9.21354
Plin3	0.862197	22.2391	3.54758e-19	6.41928e-17	6.45327	7.31765
Atp13a4	2.29396	22.045	4.46424e-19	7.824e-17	2.97666	5.26786
Trib3	1.38024	22.0434	4.47299e-19	7.824e-17	4.25671	5.63598
Serinc3	-0.909845	-21.9695	4.88429e-19	8.40338e-17	10.3179	9.40709
Coro1a	-0.895806	-21.9375	5.07447e-19	8.58976e-17	7.98293	7.08729
Csf1r	-0.738127	-21.9069	5.26278e-19	8.76713e-17	9.86165	9.12325
Arrb2	-0.88419	-21.7964	6.0079e-19	9.85202e-17	7.89776	7.01471
Bhlhe41	1.11584	21.757	6.29957e-19	1.0032e-16	5.94616	7.05669
Lhfpl2	0.801455	21.7557	6.30882e-19	1.0032e-16	8.33221	9.13406
C5ar1	-1.38982	-21.6967	6.77342e-19	1.061e-16	6.48446	5.09442
Itgal	-1.18604	-21.5862	7.74137e-19	1.19479e-16	6.07189	4.8873
Anxa4	0.83957	21.4205	9.46837e-19	1.44015e-16	7.26453	8.10438
C1qc	-1.23666	-21.3565	1.02376e-18	1.5349e-16	8.34877	7.11107
Galnt6	0.812062	21.1677	1.29076e-18	1.90435e-16	7.23991	8.05263
Rassf4	-0.705259	-21.1579	1.30646e-18	1.90435e-16	8.23276	7.5271
Rassf8	1.30948	21.0689	1.45838e-18	2.09667e-16	6.42076	7.73088
Dusp6	-1.3619	-21.0109	1.56704e-18	2.22245e-16	6.3804	5.01657
Ugp2	1.09642	20.9805	1.62726e-18	2.27708e-16	6.4732	7.57132
Itgb3	1.98683	20.9025	1.79298e-18	2.47596e-16	3.45168	5.44659
2310044G17Rik	0.931803	20.6344	2.50916e-18	3.41995e-16	NA	NA
C1qb	-1.03348	-20.6202	2.55443e-18	3.43702e-16	9.09469	8.0611
Map3k5	-1.47763	-20.6079	2.59465e-18	3.44695e-16	4.78597	3.30748
Wsb2	0.821373	20.5339	2.84901e-18	3.73755e-16	6.98578	7.80661
Vim	0.5668	20.4962	2.98846e-18	3.82624e-16	9.80628	10.3739
Igf2bp2	1.07151	20.4959	2.98954e-18	3.82624e-16	5.35601	6.42785
Atp6v1a	0.71956	20.4272	3.26178e-18	4.12438e-16	8.90466	9.62471
Vwf	1.71304	20.0911	5.0175e-18	6.26888e-16	3.29826	5.00929
Snx7	0.942187	20.0642	5.19447e-18	6.41364e-16	6.07905	7.02095
Rgl1	0.746531	20.0475	5.3078e-18	6.47736e-16	6.77672	7.52306
Slc6a12	1.37394	19.9487	6.03316e-18	7.27794e-16	6.216	7.59176
Spp1	1.19667	19.8604	6.76768e-18	8.07122e-16	11.0736	12.2718
Rab32	-0.909822	-19.7884	7.43481e-18	8.76723e-16	6.68148	5.77003
Dnmt3a	0.770459	19.7349	7.97385e-18	9.2984e-16	8.36917	9.13963
Dok2	-1.21486	-19.6999	8.34906e-18	9.58575e-16	5.13828	3.9262
Fgd2	-1.43178	-19.6927	8.4274e-18	9.58575e-16	6.11601	4.68168
Fuca2	0.716694	19.6867	8.49428e-18	9.58575e-16	6.71447	7.43135
Slc7a11	1.40529	19.4127	1.22022e-17	1.36236e-15	4.74634	6.15916
Atp6v1h	0.682084	19.4042	1.23396e-17	1.36321e-15	7.50442	8.18651
Rassf2	-1.19587	-19.3166	1.38681e-17	1.5161e-15	6.57829	5.38185
Ccny	0.71313	19.1465	1.74219e-17	1.88498e-15	7.51862	8.23091
Filip1l	-1.38416	-19.134	1.7717e-17	1.89734e-15	5.59805	4.21231
Vegfa	1.49429	18.9946	2.13866e-17	2.2672e-15	4.92912	6.42238
Tjp2	0.759708	18.9777	2.18838e-17	2.28555e-15	7.09752	7.85784
Cyb5	0.731063	18.9739	2.19953e-17	2.28555e-15	7.36442	8.09617
1300002K09Rik	1.39406	18.8986	2.4365e-17	2.49031e-15	NA	NA
Tnfrsf26	1.10811	18.8963	2.44404e-17	2.49031e-15	5.25241	6.35784
Serpinb9b	3.01838	18.8854	2.48058e-17	2.50324e-15	1.15054	4.18477
Tlr8	-2.22982	-18.8513	2.59884e-17	2.5976e-15	4.87491	2.63612
Alox5	-1.41938	-18.7784	2.87075e-17	2.84232e-15	5.12845	3.71113
Mreg	1.01987	18.7401	3.02533e-17	2.96736e-15	4.66389	5.68546
Epb4.1l1	0.857982	18.6401	3.47095e-17	3.37293e-15	6.02205	6.88159
Slc25a44	0.699778	18.5221	4.08536e-17	3.93356e-15	6.48296	7.18517
Dock8	-0.768436	-18.3085	5.49919e-17	5.24673e-15	8.18537	7.41726
9030617O03Rik	-0.978711	-18.293	5.61988e-17	5.31357e-15	NA	NA
Eid1	-0.864437	-18.2573	5.90831e-17	5.5364e-15	7.15825	6.29337
Gpr137b-ps	0.933029	18.1599	6.77516e-17	6.29251e-15	NA	NA
Procr	0.902813	18.0732	7.65693e-17	7.00677e-15	5.40193	6.30909
Sec24d	0.660226	18.0712	7.67773e-17	7.00677e-15	6.39824	7.0583
Atg13	0.806778	18.0625	7.77314e-17	7.03268e-15	6.35525	7.16474
Itsn1	-0.789144	-17.8568	1.04132e-16	9.34072e-15	7.31184	6.5235
Stx3	0.81943	17.8411	1.06505e-16	9.47265e-15	6.2151	7.03281
Slc7a8	-0.814659	-17.8222	1.09418e-16	9.64989e-15	7.19085	6.37638
Asns	0.67216	17.7801	1.16211e-16	1.01636e-14	7.10632	7.77815
Lmnb1	-0.603513	-17.7435	1.22486e-16	1.0617e-14	7.77202	7.16772
Rab3il1	-1.22794	-17.7343	1.24107e-16	1.0617e-14	6.38262	5.1507
Lrp12	0.744317	17.7325	1.2443e-16	1.0617e-14	7.22814	7.97131
S1pr1	-0.925479	-17.7212	1.26476e-16	1.06995e-14	6.31271	5.38801
Ddit3	1.21962	17.7159	1.27435e-16	1.06995e-14	4.71835	5.9314
Impact	0.819008	17.6948	1.31363e-16	1.09417e-14	5.64987	6.46528
Ctnnb1	0.520542	17.6822	1.33767e-16	1.10542e-14	10.0505	10.5707
Tns3	0.669472	17.6616	1.37795e-16	1.12981e-14	7.41348	8.08308
Tpm1	0.676953	17.6172	1.46918e-16	1.19528e-14	6.68746	7.36496
Stab1	-0.981533	-17.546	1.62864e-16	1.31481e-14	7.57697	6.59446
Mef2c	-1.08628	-17.5251	1.67882e-16	1.34498e-14	6.28693	5.20165
Cd28	0.753061	17.5002	1.74069e-16	1.38398e-14	6.97737	7.72792
Atp6v1d	0.815546	17.4719	1.81367e-16	1.43116e-14	7.42207	8.23998
Gpr137b	1.0151	17.4493	1.87435e-16	1.46801e-14	5.32993	6.34547
Ogfrl1	-0.878824	-17.4134	1.97513e-16	1.53548e-14	5.84477	4.96441
4632428N05Rik	-1.12593	-17.3038	2.31879e-16	1.78939e-14	NA	NA
Gla	0.733528	17.2912	2.36202e-16	1.80945e-14	7.07364	7.80893
Anpep	0.816845	17.2847	2.38451e-16	1.81343e-14	7.50113	8.31873
Anxa1	0.706159	17.2571	2.48345e-16	1.87509e-14	8.04356	8.75025
Rps6ka2	1.89019	17.2492	2.51243e-16	1.88342e-14	3.01329	4.89391
Fabp5	0.833189	17.2174	2.63277e-16	1.95964e-14	9.81834	10.6528
Flrt2	1.01477	17.1938	2.72572e-16	2.01014e-14	5.65362	6.66711
Lat	3.38139	17.1906	2.73892e-16	2.01014e-14	1.02704	4.43394
Sepp1	-0.820249	-17.1704	2.82162e-16	2.04426e-14	7.63598	6.81453
Cd9	0.545569	17.1697	2.82437e-16	2.04426e-14	8.66453	9.21007
Clcn7	0.703177	17.1437	2.93521e-16	2.1013e-14	6.36419	7.0671
Nedd4l	0.843505	17.1418	2.94322e-16	2.1013e-14	5.39955	6.24723
Mafb	-1.14811	-17.1159	3.05836e-16	2.16875e-14	7.80935	6.65766
Tgm2	0.847301	17.1069	3.09955e-16	2.1832e-14	5.34829	6.19541
Mdm2	0.668256	17.0999	3.1315e-16	2.191e-14	6.65649	7.3238
Evi2b	-0.705131	-17.0928	3.16478e-16	2.19963e-14	6.84387	6.14028
Itgam	-0.855999	-16.9	4.21744e-16	2.91198e-14	7.67754	6.82185
Inpp5d	-0.619005	-16.822	4.7402e-16	3.25153e-14	8.21383	7.59476
Ccdc88a	1.11577	16.7658	5.15842e-16	3.51543e-14	6.05264	7.16838
Fes	-0.68419	-16.7541	5.25022e-16	3.55491e-14	7.19343	6.50876
Mthfd2	0.544334	16.7478	5.30033e-16	3.56583e-14	7.93046	8.47413
Fam63a	0.736124	16.6826	5.84845e-16	3.90952e-14	6.60606	7.34042
Fam198b	1.17458	16.6478	6.16421e-16	4.09452e-14	3.86936	5.03719
Cxcl16	-1.00406	-16.6409	6.22956e-16	4.1119e-14	6.23093	5.22621
Pald1	-0.773736	-16.619	6.43999e-16	4.22423e-14	6.1528	5.3799
Psmd8	0.660134	16.556	7.08676e-16	4.6196e-14	8.39021	9.04864
Atg12	0.709101	16.466	8.12877e-16	5.26361e-14	5.711	6.41897
Tnfaip3	1.01241	16.46	8.20408e-16	5.26361e-14	4.65294	5.66451
Cd274	1.1651	16.4583	8.22517e-16	5.26361e-14	4.15471	5.31686
Trem1	-1.71409	-16.4454	8.38944e-16	5.33619e-14	4.25855	2.5462
Scly	0.785148	16.4083	8.87944e-16	5.61384e-14	5.8454	6.63198
Pik3cd	-0.724499	-16.3598	9.56577e-16	6.01154e-14	6.58755	5.86104
Cpeb4	1.17277	16.3502	9.70842e-16	6.06487e-14	5.12791	6.301
Rhou	2.28549	16.3067	1.03803e-15	6.44623e-14	2.1378	4.43333
D10Bwg1379e	1.60926	16.2866	1.07066e-15	6.60978e-14	4.22783	5.83105
Ncf2	-0.595322	-16.2761	1.08813e-15	6.67833e-14	8.39635	7.80141
Celsr1	2.58499	16.2702	1.09809e-15	6.69601e-14	1.13892	3.71141
Abcd2	-1.22098	-16.2669	1.10377e-15	6.69601e-14	5.38498	4.16752
Fcgr3	-0.548697	-16.2482	1.13606e-15	6.85229e-14	9.31849	8.76966
Usp18	1.36074	16.2392	1.15206e-15	6.90904e-14	4.77591	6.13556
Ptpn6	-0.514372	-16.1919	1.23952e-15	7.37582e-14	8.46451	7.95078
Ccl9	-0.594898	-16.1896	1.24394e-15	7.37582e-14	7.38353	6.7895
Tm6sf1	-1.42258	-16.1734	1.27544e-15	7.5201e-14	4.68181	3.25474
Fam129b	0.6019	16.1336	1.35683e-15	7.93013e-14	8.21485	8.81789
P2ry6	-1.83039	-16.1321	1.3601e-15	7.93013e-14	4.3001	2.47682
Irgm1	1.16974	16.1279	1.36889e-15	7.93727e-14	5.2775	6.44309
Prdx1	0.523736	16.1041	1.42065e-15	8.19215e-14	10.0041	10.5276
Maoa	0.859515	16.08	1.47483e-15	8.4581e-14	5.61148	6.46926
Cstb	0.691693	15.9935	1.68818e-15	9.62906e-14	8.17312	8.86601
Ndrg4	1.66368	15.921	1.89163e-15	1.07312e-13	3.62083	5.28882
Plekho1	0.642632	15.8939	1.9739e-15	1.11377e-13	7.82124	8.46325
4930444A02Rik	1.08391	15.8662	2.06185e-15	1.15717e-13	NA	NA
Tlr2	-0.529377	-15.8583	2.08755e-15	1.16537e-13	8.24303	7.7129
Cd14	-0.507765	-15.8511	2.11146e-15	1.17248e-13	8.59222	8.08408
Colec12	0.518677	15.7875	2.3344e-15	1.28945e-13	8.84563	9.36476
Ucp2	-0.680143	-15.759	2.44219e-15	1.34192e-13	8.8426	8.1623
Pik3r5	0.58422	15.7535	2.46363e-15	1.34666e-13	7.19812	7.78321
Fblim1	0.684735	15.6616	2.8509e-15	1.54421e-13	6.02113	6.70696
Il17ra	-1.1358	-15.6608	2.85446e-15	1.54421e-13	4.84468	3.70372
Lbr	-0.589496	-15.6348	2.97522e-15	1.60128e-13	7.51838	6.93014
Chst11	0.990727	15.6219	3.03721e-15	1.6263e-13	4.33925	5.33344
Snx2	-0.601162	-15.6031	3.12976e-15	1.66735e-13	8.37045	7.77058
Sgsm1	0.869436	15.592	3.18558e-15	1.68852e-13	4.61766	5.48707
Atp6v0d1	0.592768	15.5385	3.47038e-15	1.83023e-13	7.09946	7.69211
Fnbp1l	-0.687599	-15.518	3.58624e-15	1.88188e-13	6.87796	6.18945
Nat6	1.07884	15.5125	3.61785e-15	1.88902e-13	4.16599	5.2383
Unc93b1	-0.558873	-15.4542	3.97321e-15	2.0643e-13	8.18526	7.62657
Eno2	1.60397	15.4454	4.03009e-15	2.08354e-13	2.87886	4.479
Sema4a	-0.767327	-15.4023	4.32001e-15	2.20169e-13	6.71754	5.94937
Cars	0.659383	15.4021	4.3215e-15	2.20169e-13	6.4323	7.09451
Cndp2	0.599412	15.402	4.32156e-15	2.20169e-13	7.25919	7.85945
Ap3s1	0.807566	15.3936	4.38056e-15	2.22096e-13	6.62947	7.43571
B2m	0.675143	15.3809	4.47137e-15	2.2561e-13	8.91789	9.59384
Ifngr1	-0.75551	-15.3774	4.49675e-15	2.25806e-13	5.66996	4.91525
2310008H09Rik	0.595906	15.3066	5.04297e-15	2.52028e-13	NA	NA
Itga4	-0.641627	-15.2748	5.31001e-15	2.64116e-13	7.88824	7.2451
Scd2	1.29978	15.2593	5.44549e-15	2.69577e-13	8.88565	10.1857
Ptgs1	-1.0148	-15.2551	5.48312e-15	2.70166e-13	7.28496	6.26868
Pdgfa	1.46817	15.2352	5.66332e-15	2.77741e-13	3.64506	5.09285
Maml2	-1.22307	-15.2064	5.93497e-15	2.89709e-13	4.75785	3.53289
Src	1.27592	15.1739	6.25838e-15	3.04082e-13	3.70583	4.97955
Gstm1	0.577952	15.149	6.51837e-15	3.15255e-13	8.37428	8.95275
Gpr68	2.69123	15.0954	7.11649e-15	3.42603e-13	0.541411	3.23954
Hmgb2	-0.768386	-15.0923	7.15227e-15	3.42754e-13	8.29043	7.52361
Sgms2	1.25349	15.0356	7.85046e-15	3.74503e-13	3.6349	4.90237
Tax1bp1	0.625533	15.0307	7.91344e-15	3.75799e-13	8.65665	9.28323
Ugcg	0.799977	15.0258	7.97768e-15	3.77143e-13	5.51978	6.3177
Rcsd1	-1.03775	-15.0063	8.23819e-15	3.87712e-13	5.17258	4.13845
Shc2	0.858848	14.986	8.5192e-15	3.99147e-13	5.23389	6.0929
Marcksl1	-1.08603	-14.9673	8.78497e-15	4.0977e-13	5.87493	4.78297
Celf2	-0.775104	-14.9456	9.10598e-15	4.22864e-13	6.78131	6.00347
Hist1h2bc	0.893219	14.9229	9.45417e-15	4.37099e-13	5.53024	6.42189
Pf4	-0.949327	-14.8927	9.93902e-15	4.575e-13	7.68992	6.74028
Atf5	1.13357	14.8764	1.02107e-14	4.67952e-13	4.32178	5.45722
Ocstamp	-1.78425	-14.8726	1.0276e-14	4.68898e-13	4.09168	2.30408
Fpgt	0.830429	14.8276	1.10741e-14	5.03128e-13	5.06877	5.89958
Scpep1	0.538415	14.8248	1.11244e-14	5.03236e-13	7.39418	7.9324
Lyz2	-0.495225	-14.7768	1.20516e-14	5.42585e-13	11.1549	10.6599
Clec4e	0.612584	14.7745	1.20976e-14	5.42585e-13	7.12604	7.73891
Ifit1	1.26545	14.7415	1.27826e-14	5.70866e-13	3.95858	5.2269
C3ar1	-0.624627	-14.7178	1.32986e-14	5.91394e-13	7.89125	7.26545
Tmsb4x	-0.585691	-14.7043	1.36015e-14	6.02312e-13	9.03798	8.45333
Dusp4	0.743907	14.6669	1.44831e-14	6.36174e-13	5.98829	6.73215
Gde1	0.837556	14.6667	1.44874e-14	6.36174e-13	5.65042	6.48385
Il1rl1	-1.16483	-14.6077	1.59973e-14	6.99548e-13	4.43681	3.28196
Sash1	-0.635846	-14.5605	1.73208e-14	7.54281e-13	7.01198	6.37546
Lss	0.677814	14.5185	1.85938e-14	8.06371e-13	5.7889	6.46624
Picalm	-0.516777	-14.4987	1.92266e-14	8.30382e-13	8.08431	7.5677
Zfp462	0.89048	14.4766	1.99594e-14	8.585e-13	5.15844	6.0492
Gadd45b	0.959248	14.4673	2.02769e-14	8.68596e-13	5.15146	6.10717
Fcgr1	-0.670772	-14.4587	2.05729e-14	8.77694e-13	7.37237	6.70174
Pcx	0.748248	14.4191	2.2006e-14	9.35033e-13	5.76679	6.51582
Rnase4	-1.5898	-14.3979	2.28108e-14	9.65321e-13	3.95214	2.36216
Ctsz	0.394732	14.3812	2.34684e-14	9.89161e-13	11.3447	11.7398
Ly75	1.75831	14.3606	2.43094e-14	1.02051e-12	2.13886	3.91847
1810013L24Rik	0.667315	14.3329	2.54835e-14	1.06553e-12	NA	NA
Hsd3b7	1.06274	14.321	2.601e-14	1.08324e-12	4.28075	5.3395
Itga6	-1.03462	-14.2691	2.84228e-14	1.17904e-12	5.36704	4.33776
Tk1	-0.76115	-14.2665	2.85493e-14	1.17963e-12	6.41553	5.65581
Mmp9	-1.06293	-14.2595	2.88947e-14	1.18921e-12	5.30668	4.24448
Fgfr1	1.44127	14.2414	2.98051e-14	1.22189e-12	3.07424	4.51765
Ppp1r18	-0.554857	-14.2287	3.04605e-14	1.24219e-12	7.2019	6.64772
Itgax	1.26664	14.2256	3.0626e-14	1.24219e-12	2.94793	4.22512
Serpinf1	-1.39952	-14.225	3.06552e-14	1.24219e-12	4.74813	3.35536
Edem2	0.628173	14.2228	3.07742e-14	1.24221e-12	6.63261	7.2625
[truncated: 10,235 more rows]

## Sheet: results_15h
genes	logFC	t	P.Value	adj.P.Val	control_avg_exp	BG_avg_exp
[truncated: 10,495 more rows]

[truncated: 2 more sheets: results_18h, results_24h]
