# Supplementary material for: Transmission of stimulus-induced epigenetic changes through cell division is coupled to continuous transcription factor activity
Source: Front Immunol. 2023 Mar 14;14:1129577. doi: 10.3389/fimmu.2023.1129577 (PMC10043173; doi:10.3389/fimmu.2023.1129577)
Supplement: Supplementary file 3 [file Table_2.xls]

## Sheet: results_T0
genes	logFC	t	P.Value	adj.P.Val	control_avg_exp	BG_avg_exp
feature44373	0.838551	18.8643	2.26741e-24	1.82889e-19	5.82581	6.67295
feature103360	1.41261	18.5594	4.63158e-24	1.86792e-19	3.7998	5.23039
feature115492	1.36612	17.9238	2.11282e-23	5.68066e-19	3.61811	4.99142
feature60804	1.40487	17.7633	3.11931e-23	6.29008e-19	3.78776	5.18604
feature70836	1.17473	17.3601	8.39594e-23	1.27119e-18	4.39966	5.57292
feature27505	1.23595	17.3121	9.45595e-23	1.27119e-18	3.92143	5.16814
feature94374	1.31436	16.7613	3.76828e-22	4.34214e-18	3.86445	5.1701
feature109918	1.84876	16.0914	2.11472e-21	2.13216e-17	2.43633	4.2899
feature44387	1.55569	15.9164	3.3461e-21	2.63706e-17	3.18532	4.73546
feature71014	-0.233767	-15.9086	3.41512e-21	2.63706e-17	8.69658	8.46318
feature100256	1.35191	15.889	3.59629e-21	2.63706e-17	3.43359	4.80912
feature71377	1.63079	15.6382	6.98843e-21	4.69739e-17	3.08247	4.69196
feature3262	1.21016	15.5668	8.45343e-21	5.08446e-17	3.67419	4.88655
feature28503	0.968351	15.5507	8.825e-21	5.08446e-17	4.86147	5.84058
feature1295	1.40434	15.4996	1.01168e-20	5.44016e-17	3.44499	4.86665
feature74332	0.882523	15.3649	1.45304e-20	7.32515e-17	4.78545	5.67528
feature86808	0.784832	15.211	2.20232e-20	1.04494e-16	5.35781	6.16043
feature110036	1.79234	15.108	2.9143e-20	1.30593e-16	2.07911	3.91673
feature42990	1.58941	14.752	7.74247e-20	3.14699e-16	2.57161	4.15653
feature80893	1.72864	14.7492	7.80311e-20	3.14699e-16	2.3371	4.06567
feature2673	1.70648	14.7231	8.38766e-20	3.22166e-16	2.34618	4.05458
feature74774	1.32379	14.4968	1.57439e-19	5.7723e-16	3.37424	4.72271
feature98322	0.820473	14.2083	3.54608e-19	1.2132e-15	4.78903	5.6075
feature70470	-0.236011	-14.202	3.60983e-19	1.2132e-15	8.6034	8.36811
feature114122	1.42743	14.1204	4.55041e-19	1.45277e-15	2.81082	4.25512
feature73605	1.00397	14.1103	4.68287e-19	1.45277e-15	4.19109	5.20795
feature94519	0.919185	13.9944	6.5157e-19	1.94651e-15	4.45989	5.38682
feature87306	1.54938	13.9625	7.13735e-19	2.00286e-15	2.49555	4.05551
feature13489	1.71643	13.9594	7.20097e-19	2.00286e-15	2.43063	4.17037
feature47120	1.72779	13.8365	1.0246e-18	2.75482e-15	1.94873	3.69538
feature4234	2.33577	13.7987	1.14267e-18	2.97315e-15	1.22419	3.54226
feature110282	1.39517	13.6624	1.69414e-18	4.27029e-15	3.07645	4.49358
feature4886	1.21812	13.574	2.19027e-18	5.35356e-15	3.15358	4.37564
feature43454	0.808868	13.4651	3.00872e-18	7.13774e-15	4.86285	5.6793
feature13546	1.75004	13.3969	3.67408e-18	8.46719e-15	2.0324	3.7832
feature70339	0.551907	13.3676	4.00393e-18	8.97102e-15	5.85963	6.41518
feature10002	2.60497	13.1672	7.23068e-18	1.57629e-14	0.386997	3.02576
feature50132	1.31678	13.1564	7.46437e-18	1.58441e-14	2.95223	4.30595
feature104278	1.28272	13.0692	9.67069e-18	1.98676e-14	3.08611	4.37984
feature35807	1.39209	13.0629	9.85251e-18	1.98676e-14	2.819	4.22675
feature110281	1.88176	13.0283	1.09228e-17	2.14887e-14	2.19855	4.1148
feature69509	1.55221	12.945	1.40045e-17	2.68952e-14	2.20201	3.77729
feature116188	1.22859	12.9367	1.43566e-17	2.69302e-14	3.26777	4.49584
feature73506	1.38949	12.7833	2.27451e-17	4.16959e-14	2.52446	3.90755
feature13775	1.07396	12.7543	2.48257e-17	4.44987e-14	3.56578	4.65075
feature6307	0.944324	12.6495	3.40631e-17	5.84999e-14	3.76176	4.71009
feature109899	1.55226	12.6493	3.40875e-17	5.84999e-14	1.96648	3.56962
feature87313	0.578084	12.6189	3.73751e-17	6.28057e-14	5.64967	6.2253
feature95360	0.594824	12.5591	4.48151e-17	7.37711e-14	5.46143	6.05756
feature110287	0.910069	12.5406	4.74085e-17	7.64794e-14	4.14411	5.06919
feature43514	0.880194	12.5291	4.91e-17	7.76551e-14	4.68773	5.58219
feature84079	1.71076	12.5128	5.15952e-17	8.0032e-14	1.74165	3.46502
feature24767	1.68326	12.4948	5.44933e-17	8.1699e-14	1.97048	3.65911
feature85895	0.719432	12.4936	5.46956e-17	8.1699e-14	4.73108	5.45386
feature23852	0.563736	12.4835	5.64043e-17	8.27194e-14	5.64904	6.23417
feature74411	0.844655	12.4664	5.94222e-17	8.55892e-14	4.40384	5.24825
feature42118	0.967713	12.427	6.70277e-17	9.485e-14	3.79263	4.78949
feature96464	0.759672	12.3996	7.28828e-17	1.00999e-13	5.34149	6.13144
feature39770	0.832909	12.3952	7.38774e-17	1.00999e-13	4.77582	5.62216
feature71381	1.63559	12.3409	8.72499e-17	1.15578e-13	2.12124	3.79363
feature95240	0.553077	12.3403	8.74069e-17	1.15578e-13	5.82964	6.39264
feature92239	1.23973	12.3042	9.76312e-17	1.26345e-13	2.98393	4.23998
feature6356	1.75284	12.3007	9.86822e-17	1.26345e-13	1.69352	3.50949
feature80710	0.442376	12.2581	1.12501e-16	1.41787e-13	6.32052	6.76578
feature45849	0.941332	12.2254	1.24415e-16	1.54389e-13	3.89837	4.8991
feature70652	0.607937	12.1936	1.37263e-16	1.67752e-13	5.56952	6.19416
feature107779	1.28571	12.177	1.44487e-16	1.73945e-13	2.6883	4.00311
feature86121	0.878243	12.0757	1.97668e-16	2.34469e-13	3.89589	4.79581
feature61495	0.894251	12.037	2.2287e-16	2.60532e-13	3.93817	4.85314
feature27504	1.36588	11.9966	2.52686e-16	2.9047e-13	2.27739	3.64483
feature58862	0.524049	11.9928	2.55683e-16	2.9047e-13	5.95726	6.48111
feature26520	0.3915	11.9801	2.65988e-16	2.97981e-13	6.74117	7.13878
feature42859	0.417598	11.952	2.9036e-16	3.20828e-13	6.52739	6.95567
feature107749	2.49805	11.9476	2.94387e-16	3.20882e-13	-0.305498	2.20515
feature2550	0.373089	11.9301	3.10899e-16	3.34361e-13	6.72364	7.09547
feature11835	1.73523	11.9004	3.41078e-16	3.61992e-13	1.76843	3.49564
feature70343	0.560161	11.8879	3.54714e-16	3.71575e-13	5.46357	6.02734
feature2660	0.569577	11.8703	3.74721e-16	3.875e-13	5.43823	6.0087
feature13109	1.2278	11.8276	4.28304e-16	4.37303e-13	2.82093	4.06306
feature115268	1.27751	11.8089	4.54159e-16	4.57905e-13	2.54267	3.84217
feature60544	1.5654	11.798	4.70055e-16	4.68082e-13	1.86045	3.43324
feature46166	0.830388	11.7429	5.58703e-16	5.49573e-13	4.02402	4.85436
feature69955	1.1575	11.675	6.91865e-16	6.7236e-13	3.23432	4.40948
feature70648	0.69365	11.6623	7.203e-16	6.89243e-13	4.86219	5.56838
feature95364	0.571518	11.6596	7.26329e-16	6.89243e-13	5.31971	5.88979
feature14285	1.24172	11.6472	7.55401e-16	7.08496e-13	2.73102	3.9872
feature58218	0.530745	11.6414	7.69277e-16	7.13217e-13	5.48925	6.02434
feature107507	1.18457	11.6357	7.83289e-16	7.17956e-13	2.75156	3.95048
feature19355	1.55895	11.6229	8.15688e-16	7.39252e-13	1.98625	3.54992
feature46448	0.928933	11.5793	9.36224e-16	8.39064e-13	3.82199	4.75443
feature83175	1.03066	11.5575	1.00313e-15	8.89146e-13	3.27622	4.32547
feature40026	0.86888	11.4951	1.22251e-15	1.07182e-12	3.73325	4.61603
feature59128	2.04237	11.4838	1.26733e-15	1.09917e-12	1.00021	3.06091
feature74333	1.50772	11.4468	1.42576e-15	1.21442e-12	2.01903	3.55425
feature92584	0.960293	11.4458	1.43033e-15	1.21442e-12	3.56994	4.52942
feature3523	1.24897	11.4332	1.4886e-15	1.25073e-12	2.7434	4.00846
feature81232	0.843373	11.4229	1.5382e-15	1.27908e-12	4.17257	5.02121
feature45736	2.31402	11.3934	1.6898e-15	1.39081e-12	0.447068	2.75719
feature85880	1.31784	11.3851	1.73532e-15	1.41385e-12	2.35862	3.70152
feature35809	1.74295	11.3757	1.78834e-15	1.44247e-12	1.6257	3.3955
feature8077	1.5209	11.2868	2.37597e-15	1.89748e-12	1.94985	3.50906
feature70577	-0.211824	-11.2773	2.4496e-15	1.9371e-12	8.079	7.86798
feature8807	1.99408	11.2428	2.73586e-15	2.14247e-12	0.867724	2.85535
feature25193	1.37619	11.1969	3.17013e-15	2.45868e-12	1.95898	3.34418
feature110283	2.16095	11.1702	3.4551e-15	2.65144e-12	0.516626	2.69196
feature86129	0.962939	11.1675	3.48441e-15	2.65144e-12	3.47182	4.44312
feature99618	1.30809	11.1045	4.26918e-15	3.21824e-12	2.42993	3.72504
feature107375	0.831265	11.0932	4.42756e-15	3.30673e-12	3.91204	4.74449
feature114217	0.715853	11.084	4.56036e-15	3.32817e-12	4.43821	5.15929
feature5414	-0.580399	-11.0834	4.56954e-15	3.32817e-12	5.90723	5.32071
feature32509	1.45944	11.0789	4.63704e-15	3.32817e-12	2.28094	3.83632
feature31865	2.09865	11.0774	4.65916e-15	3.32817e-12	0.329782	2.43647
feature55067	1.04365	11.0772	4.66257e-15	3.32817e-12	3.09594	4.14353
feature53111	1.24925	11.0738	4.71328e-15	3.33485e-12	2.46565	3.72849
feature104542	0.681165	11.0639	4.86689e-15	3.4136e-12	4.73112	5.42015
feature105451	0.743053	10.9891	6.20032e-15	4.31136e-12	4.35925	5.11462
feature95352	0.712967	10.9834	6.31552e-15	4.34986e-12	4.52044	5.23248
feature66868	0.842887	10.9811	6.36355e-15	4.34986e-12	3.84494	4.68952
feature64359	0.72331	10.9648	6.70857e-15	4.54717e-12	4.38847	5.11775
feature60378	0.454502	10.8829	8.75238e-15	5.88306e-12	5.83638	6.2956
feature24858	0.741913	10.8435	9.95152e-15	6.6338e-12	4.41445	5.15502
feature61542	0.825564	10.816	1.08849e-14	7.19654e-12	3.97058	4.81939
feature51887	1.70455	10.8114	1.10482e-14	7.24513e-12	1.3401	3.13645
feature22491	1.03044	10.8061	1.12438e-14	7.31392e-12	3.22803	4.26622
feature80141	0.701421	10.7918	1.1779e-14	7.60074e-12	4.61306	5.31076
feature8612	0.730405	10.7851	1.20411e-14	7.70821e-12	4.02591	4.78
feature2652	1.20267	10.753	1.33721e-14	8.49285e-12	2.52044	3.71998
feature98029	0.821181	10.7251	1.46489e-14	9.23111e-12	3.78707	4.61582
feature60338	0.908901	10.7182	1.4986e-14	9.37032e-12	3.48726	4.40146
feature44371	0.727716	10.7098	1.54019e-14	9.523e-12	4.31269	5.05166
feature34276	0.959524	10.7083	1.5477e-14	9.523e-12	3.18189	4.13777
feature42322	0.601491	10.7062	1.55844e-14	9.523e-12	4.94337	5.54977
feature93459	1.78574	10.7017	1.58199e-14	9.59423e-12	1.63392	3.45506
feature50855	1.112	10.699	1.59577e-14	9.60559e-12	3.11111	4.26044
feature7735	2.10601	10.6892	1.64792e-14	9.846e-12	0.325241	2.42776
feature40565	1.20715	10.6865	1.66274e-14	9.86149e-12	2.78449	4.04303
feature103705	2.06653	10.6541	1.84916e-14	1.08871e-11	1.02088	3.10103
feature27829	1.14637	10.6411	1.92992e-14	1.12802e-11	2.53736	3.70709
feature41724	1.3838	10.6367	1.958e-14	1.13468e-11	1.66867	3.07118
feature35411	0.825661	10.6349	1.96944e-14	1.13468e-11	4.06955	4.9057
feature75831	1.32007	10.5764	2.38701e-14	1.36551e-11	2.08157	3.45796
feature95526	1.31332	10.5481	2.62013e-14	1.48166e-11	2.36155	3.69746
feature97060	1.4997	10.5474	2.62679e-14	1.48166e-11	1.56632	3.08352
feature95538	2.10292	10.538	2.70929e-14	1.51226e-11	0.205426	2.31707
feature60337	1.14143	10.5369	2.71855e-14	1.51226e-11	2.31478	3.45989
feature73371	0.582683	10.5342	2.7437e-14	1.5158e-11	4.93602	5.51319
feature26095	0.593236	10.5284	2.79606e-14	1.53422e-11	4.75941	5.35478
feature2579	0.922333	10.5061	3.00953e-14	1.64019e-11	3.50749	4.44387
feature85887	0.563713	10.5039	3.03186e-14	1.64127e-11	5.37745	5.9377
feature41335	0.453715	10.4924	3.14907e-14	1.69336e-11	5.78799	6.24131
feature70895	0.706869	10.4789	3.29275e-14	1.7589e-11	4.19862	4.91235
feature20438	0.967797	10.4537	3.57879e-14	1.89911e-11	3.27923	4.26458
feature16890	0.69441	10.4317	3.84867e-14	2.02898e-11	4.34452	5.04926
feature24377	1.35024	10.424	3.94797e-14	2.06782e-11	2.06737	3.45698
feature112236	1.08003	10.4165	4.04833e-14	2.1067e-11	2.63784	3.72566
feature20648	2.07494	10.4065	4.18373e-14	2.1632e-11	0.524686	2.62874
feature49863	0.925721	10.3951	4.34527e-14	2.2094e-11	3.31222	4.24079
feature70332	0.814828	10.3945	4.35455e-14	2.2094e-11	3.79789	4.61548
feature42100	1.90435	10.3944	4.35524e-14	2.2094e-11	0.938795	2.90867
feature6300	0.749182	10.3777	4.60279e-14	2.32038e-11	4.41961	5.17938
feature56869	0.912796	10.3723	4.68625e-14	2.34778e-11	3.35341	4.28244
feature79149	1.64521	10.3527	5.00078e-14	2.48989e-11	1.66712	3.36848
feature95439	1.38834	10.35	5.04592e-14	2.49696e-11	1.7202	3.12973
feature65229	0.525374	10.3379	5.254e-14	2.58407e-11	5.3242	5.84897
feature48402	1.2256	10.3334	5.33347e-14	2.60726e-11	2.29834	3.57921
feature97781	0.862252	10.3288	5.41503e-14	2.63118e-11	3.48521	4.35604
feature110041	0.792601	10.3107	5.75049e-14	2.77745e-11	3.78622	4.58912
feature59916	0.963124	10.2562	6.89467e-14	3.31026e-11	3.17993	4.16743
feature47803	1.04072	10.2477	7.09179e-14	3.38476e-11	2.93795	4.03099
feature26630	0.961837	10.2256	7.63547e-14	3.62281e-11	2.83181	3.81537
feature39105	1.20618	10.211	8.01561e-14	3.78093e-11	2.28975	3.50433
feature95527	1.05747	10.2071	8.12041e-14	3.80809e-11	2.85985	3.94098
feature91237	0.868113	10.1834	8.78993e-14	4.08959e-11	4.03294	4.93652
feature43097	0.580977	10.1823	8.82208e-14	4.08959e-11	4.92326	5.50285
feature115488	0.723437	10.163	9.41082e-14	4.33758e-11	3.98937	4.72479
feature104539	1.145	10.1416	1.01096e-13	4.63319e-11	2.54352	3.72555
feature116796	1.13075	10.1373	1.02559e-13	4.67366e-11	2.6855	3.82525
feature116839	1.15925	10.1318	1.0444e-13	4.73264e-11	2.41468	3.55907
feature65087	0.815654	10.1221	1.07894e-13	4.86186e-11	3.6903	4.50921
feature26296	1.20653	10.1125	1.11412e-13	4.99248e-11	2.2543	3.5236
feature109845	0.55623	10.0859	1.218e-13	5.38662e-11	5.1657	5.71979
feature95371	0.440463	10.0853	1.22066e-13	5.38662e-11	5.74121	6.18117
feature23561	1.09416	10.0849	1.22211e-13	5.38662e-11	2.55446	3.66589
feature42472	0.529556	10.0811	1.238e-13	5.42702e-11	5.12192	5.64998
feature64461	1.37805	10.07	1.28481e-13	5.60179e-11	2.08663	3.49659
feature109674	0.726991	10.0653	1.30508e-13	5.65955e-11	4.14638	4.88118
feature3517	1.42668	10.0604	1.32707e-13	5.72415e-11	1.70972	3.14606
feature80507	2.05813	10.0503	1.37269e-13	5.86068e-11	0.252776	2.31099
feature114747	1.11558	10.0502	1.37326e-13	5.86068e-11	2.76499	3.9273
feature105743	1.10083	10.032	1.45961e-13	6.19644e-11	2.36472	3.4785
feature16877	0.835019	10.0298	1.47065e-13	6.21061e-11	3.48181	4.31801
feature95435	1.10274	10.0234	1.50256e-13	6.31231e-11	2.5482	3.64487
feature30779	-0.525323	-10.0173	1.53369e-13	6.4097e-11	5.89642	5.36717
feature90070	1.10746	10.0118	1.56233e-13	6.49575e-11	2.76645	3.87096
feature5446	0.929386	10.0071	1.58693e-13	6.56419e-11	3.26336	4.20084
feature25570	1.24784	9.99213	1.66892e-13	6.86814e-11	1.96682	3.26078
feature33850	1.09076	9.95997	1.85967e-13	7.61425e-11	2.67315	3.76237
feature68163	1.2942	9.95707	1.87796e-13	7.65032e-11	1.92523	3.27022
feature73321	0.648035	9.94565	1.95156e-13	7.9102e-11	4.38216	5.03158
feature96324	1.11689	9.93905	1.99547e-13	8.04771e-11	2.27482	3.43122
feature2665	1.01616	9.93311	2.03581e-13	8.16959e-11	2.8108	3.86988
feature81483	0.736961	9.92485	2.09333e-13	8.3588e-11	4.21757	4.95832
feature93334	0.946802	9.9064	2.22773e-13	8.80976e-11	3.45185	4.39798
feature33565	1.83637	9.90635	2.22811e-13	8.80976e-11	0.711405	2.54597
feature17938	0.8207	9.89721	2.29787e-13	9.01889e-11	3.52391	4.3673
feature85958	0.837237	9.8965	2.30336e-13	9.01889e-11	3.63252	4.4785
feature34230	1.2387	9.88909	2.36175e-13	9.20283e-11	2.1819	3.44199
feature31481	1.31926	9.88689	2.37935e-13	9.22685e-11	1.71641	3.09703
feature28053	-0.382795	-9.88018	2.43382e-13	9.3929e-11	6.68488	6.30351
feature25452	0.987566	9.86489	2.56284e-13	9.84374e-11	2.93744	3.93136
feature56871	0.803936	9.86131	2.59404e-13	9.91636e-11	3.59839	4.41094
feature69868	2.19293	9.83183	2.86585e-13	1.09037e-10	0.20166	2.39901
feature112251	1.17845	9.82843	2.89905e-13	1.09783e-10	2.28146	3.46628
feature62401	1.32214	9.80407	3.14814e-13	1.18658e-10	1.78362	3.09745
feature77759	0.633646	9.79893	3.20344e-13	1.20181e-10	4.43393	5.07797
feature66929	1.33256	9.79557	3.24004e-13	1.20992e-10	1.87635	3.29625
feature60513	1.95598	9.79392	3.25821e-13	1.21109e-10	0.431734	2.36738
feature58201	1.32443	9.79147	3.28539e-13	1.21474e-10	1.96185	3.3257
feature41909	1.05059	9.789	3.313e-13	1.21474e-10	3.04415	4.08947
feature36626	1.34954	9.78898	3.31321e-13	1.21474e-10	2.08336	3.42469
feature96292	-0.286044	-9.787	3.33546e-13	1.21737e-10	7.0932	6.80643
feature86944	0.840228	9.78175	3.39535e-13	1.23364e-10	3.37674	4.21744
feature62434	0.994844	9.77619	3.45992e-13	1.24644e-10	2.73473	3.72406
feature9228	0.671494	9.77606	3.46148e-13	1.24644e-10	4.30297	5.00249
feature110027	0.881066	9.76613	3.57994e-13	1.28337e-10	3.27046	4.17037
feature62197	1.7742	9.7627	3.62175e-13	1.29261e-10	0.58651	2.39961
feature90669	-0.305727	-9.74731	3.81585e-13	1.35589e-10	6.97529	6.66951
feature90036	0.978116	9.74278	3.87495e-13	1.37085e-10	2.91928	3.90394
feature27926	1.79431	9.73921	3.92214e-13	1.37894e-10	0.966482	2.76853
feature91376	1.42608	9.73847	3.932e-13	1.37894e-10	1.62581	3.05444
feature93308	1.3237	9.73487	3.98032e-13	1.38984e-10	2.3623	3.71838
feature111161	0.745299	9.73225	4.0159e-13	1.39622e-10	3.80997	4.56425
feature19663	0.865344	9.72521	4.11307e-13	1.42088e-10	3.64086	4.52057
feature60563	0.378512	9.72456	4.12206e-13	1.42088e-10	5.99225	6.3753
feature96227	1.02809	9.70723	4.37194e-13	1.5006e-10	2.95703	4.02013
feature40477	0.816845	9.69913	4.49398e-13	1.53595e-10	3.4482	4.27761
feature85315	1.20327	9.68597	4.69945e-13	1.5994e-10	2.42306	3.67205
feature40090	0.761272	9.68339	4.74082e-13	1.6067e-10	3.81089	4.58269
feature7401	1.35577	9.6762	4.85824e-13	1.6375e-10	1.57298	2.93673
feature6116	1.66327	9.67535	4.87231e-13	1.6375e-10	0.865951	2.50522
feature68890	0.7671	9.66313	5.07902e-13	1.69989e-10	3.71863	4.48613
feature51888	0.991439	9.6589	5.15266e-13	1.71741e-10	2.95761	3.96783
feature100480	1.03854	9.65451	5.23014e-13	1.73606e-10	2.57048	3.60602
feature40825	0.811877	9.65272	5.26213e-13	1.73952e-10	3.45526	4.29017
feature95429	0.22536	9.63105	5.66502e-13	1.86506e-10	7.36897	7.59591
feature111272	1.48743	9.62744	5.73512e-13	1.88047e-10	1.26542	2.77565
feature98351	0.813526	9.61695	5.94359e-13	1.94093e-10	3.85201	4.66364
feature97911	0.697843	9.61547	5.97363e-13	1.94288e-10	4.18784	4.88711
feature8465	1.09989	9.60718	6.14489e-13	1.99055e-10	2.66005	3.82901
feature43435	-0.299404	-9.60594	6.17099e-13	1.99101e-10	7.06068	6.76376
feature2073	1.01344	9.59557	6.393e-13	2.05442e-10	2.78436	3.82402
feature48658	0.52182	9.59056	6.50308e-13	2.0815e-10	5.07353	5.60578
feature98324	0.439616	9.58857	6.54726e-13	2.08736e-10	5.58443	6.02498
feature94617	0.715921	9.5873	6.57581e-13	2.08821e-10	4.40472	5.12273
feature45793	1.31465	9.58412	6.64743e-13	2.10267e-10	1.97983	3.30768
feature2667	1.34071	9.5742	6.87617e-13	2.16653e-10	1.71239	3.07662
feature67206	1.37324	9.55148	7.4306e-13	2.33211e-10	1.81637	3.21224
feature2744	1.37186	9.54903	7.49303e-13	2.34259e-10	1.72179	3.11484
feature64352	1.37323	9.5436	7.63338e-13	2.37222e-10	1.79193	3.14824
feature71008	-0.153571	-9.54309	7.64663e-13	2.37222e-10	8.37793	8.22571
feature13549	1.17271	9.52687	8.08232e-13	2.49778e-10	2.39013	3.56169
feature41864	-0.372675	-9.52497	8.13494e-13	2.50445e-10	6.52841	6.15084
feature6208	0.747819	9.52227	8.21038e-13	2.51806e-10	3.83983	4.59238
feature62449	1.5213	9.51618	8.3832e-13	2.56132e-10	1.3041	2.85318
feature30288	0.938094	9.51262	8.48566e-13	2.5707e-10	2.91857	3.85151
feature296	0.802532	9.51183	8.50878e-13	2.5707e-10	3.59021	4.39423
feature86673	1.15528	9.5118	8.5095e-13	2.5707e-10	2.16489	3.348
feature12823	0.891089	9.50967	8.57165e-13	2.57981e-10	3.05611	3.96278
feature114520	0.485072	9.50296	8.77068e-13	2.6299e-10	5.28751	5.77611
feature21672	1.77534	9.48968	9.17823e-13	2.72867e-10	1.03205	2.86936
feature105458	1.62468	9.48915	9.19492e-13	2.72867e-10	1.29108	2.98848
feature3003	0.854826	9.48894	9.20157e-13	2.72867e-10	3.22901	4.10162
feature7202	1.24052	9.47617	9.61253e-13	2.8401e-10	2.19806	3.46058
feature71683	0.488946	9.47322	9.71012e-13	2.85846e-10	5.37049	5.86807
feature88148	1.93605	9.46944	9.83643e-13	2.88511e-10	0.233718	2.17307
feature4193	0.758331	9.4526	1.04204e-12	3.04532e-10	4.06762	4.82976
feature114002	0.59439	9.44489	1.06993e-12	3.10923e-10	4.66642	5.26323
feature26430	0.904112	9.4434	1.0754e-12	3.10923e-10	3.55041	4.46741
feature4452	0.903298	9.44316	1.0763e-12	3.10923e-10	3.30032	4.19362
feature41131	1.37178	9.44234	1.07933e-12	3.10923e-10	2.02864	3.47048
feature75256	-0.310503	-9.43536	1.10545e-12	3.17315e-10	7.02676	6.71054
feature42160	0.623855	9.42936	1.12843e-12	3.22691e-10	4.10135	4.74223
feature86016	-0.378438	-9.42837	1.13227e-12	3.22691e-10	6.37723	6.00283
feature35377	0.774548	9.42736	1.13618e-12	3.22691e-10	3.62004	4.40277
feature95358	0.309626	9.41475	1.18638e-12	3.35765e-10	6.56872	6.87715
feature17015	0.752811	9.40879	1.2109e-12	3.41506e-10	3.86234	4.61457
feature116189	1.64639	9.40347	1.23319e-12	3.46374e-10	1.53035	3.2294
feature1170	-0.331658	-9.40222	1.2385e-12	3.46374e-10	6.73107	6.39983
feature64054	0.845091	9.40162	1.24104e-12	3.46374e-10	3.48524	4.33644
feature96620	1.43387	9.38919	1.29512e-12	3.59815e-10	1.74227	3.19537
feature76811	0.720026	9.38852	1.29812e-12	3.59815e-10	3.83695	4.56665
feature108116	2.0278	9.38032	1.33518e-12	3.68821e-10	0.157418	2.18247
feature87243	0.683584	9.37459	1.3617e-12	3.74862e-10	4.10159	4.78012
feature61522	0.612512	9.36723	1.39656e-12	3.83151e-10	4.49395	5.12147
feature88549	0.967631	9.35209	1.4711e-12	4.02235e-10	2.83193	3.80402
feature8108	0.566333	9.34941	1.48472e-12	4.04587e-10	4.67739	5.24651
feature25498	2.27615	9.34215	1.52222e-12	4.13409e-10	-0.553449	1.81366
feature80911	0.542539	9.32249	1.62867e-12	4.40833e-10	4.78083	5.3271
feature53670	0.589416	9.30217	1.74665e-12	4.71187e-10	4.53013	5.12548
feature71344	1.37235	9.29968	1.76165e-12	4.73649e-10	2.14326	3.54811
feature767	-0.530128	-9.28451	1.8561e-12	4.95949e-10	5.40197	4.8513
feature100336	1.9517	9.28439	1.85689e-12	4.95949e-10	0.301172	2.26458
feature59386	0.386869	9.28038	1.88269e-12	5.0118e-10	5.73952	6.12731
feature39543	-0.710839	-9.27056	1.94748e-12	5.15316e-10	4.74945	4.03767
feature31117	1.5453	9.2704	1.94857e-12	5.15316e-10	1.072	2.6159
feature42159	0.159336	9.26753	1.96793e-12	5.18736e-10	7.94577	8.10581
feature90883	1.38389	9.26504	1.98488e-12	5.21499e-10	1.84846	3.27771
feature76977	0.658297	9.26176	2.00743e-12	5.25713e-10	4.18209	4.83135
feature41900	0.946062	9.25375	2.0636e-12	5.38672e-10	2.9802	3.92685
feature70278	0.767277	9.25205	2.07573e-12	5.40091e-10	3.81353	4.60344
feature71373	1.14933	9.24908	2.09711e-12	5.41792e-10	2.39645	3.54002
feature20715	0.916067	9.24839	2.10208e-12	5.41792e-10	3.07548	4.00941
feature47117	1.06223	9.24834	2.10242e-12	5.41792e-10	2.6082	3.67578
feature44335	0.993287	9.24148	2.15277e-12	5.53002e-10	2.59136	3.61171
feature97957	0.971491	9.24025	2.16188e-12	5.53579e-10	2.71965	3.70222
feature111692	0.716672	9.23059	2.23517e-12	5.70533e-10	3.93816	4.66592
feature115806	0.829616	9.22923	2.24565e-12	5.71401e-10	3.40729	4.24707
feature31917	1.21906	9.21576	2.35245e-12	5.96694e-10	2.07446	3.36291
feature26100	0.622781	9.20388	2.45097e-12	6.19735e-10	4.34654	4.98175
feature39747	0.804694	9.19671	2.51237e-12	6.33274e-10	3.25323	4.06747
feature28282	0.735005	9.18943	2.57634e-12	6.47376e-10	3.62035	4.35561
feature35031	0.894725	9.18708	2.59736e-12	6.5063e-10	3.00416	3.9109
feature93275	1.63036	9.18495	2.6165e-12	6.53396e-10	0.886774	2.54871
feature79133	0.67488	9.17306	2.72622e-12	6.76621e-10	4.02566	4.70737
feature16891	0.962469	9.17305	2.72628e-12	6.76621e-10	2.82392	3.80702
feature95423	1.5398	9.16297	2.82293e-12	6.98459e-10	0.998154	2.63262
feature4998	1.09745	9.16171	2.83525e-12	6.99161e-10	2.48821	3.59019
feature62071	1.41183	9.16091	2.8431e-12	6.99161e-10	1.41254	2.8462
feature59775	-0.23781	-9.15872	2.86476e-12	7.02345e-10	7.35653	7.11608
feature87478	1.12656	9.15423	2.90958e-12	7.11172e-10	2.65073	3.85559
feature68933	0.62142	9.13783	3.0793e-12	7.50381e-10	4.30425	4.94395
feature41166	0.843017	9.13033	3.16024e-12	7.65538e-10	3.18686	4.03519
feature4898	0.218722	9.12957	3.16854e-12	7.65538e-10	7.50678	7.73421
feature77120	0.990815	9.12944	3.16997e-12	7.65538e-10	2.44327	3.48425
feature17505	0.617767	9.11762	3.30234e-12	7.95124e-10	4.4977	5.12908
feature13628	1.42206	9.11021	3.38809e-12	8.13342e-10	1.14525	2.55308
feature2557	0.913739	9.10564	3.44217e-12	8.23873e-10	2.85446	3.76228
feature95241	0.856924	9.09917	3.52016e-12	8.40048e-10	3.00422	3.898
feature115269	0.871341	9.09427	3.58044e-12	8.5166e-10	3.22709	4.09799
feature7183	1.56689	9.0935	3.58994e-12	8.5166e-10	1.18309	2.79592
feature105999	1.0051	9.08275	3.7262e-12	8.81393e-10	2.66215	3.65956
feature37297	1.30378	9.08107	3.74795e-12	8.83947e-10	1.93404	3.26757
feature74761	1.23923	9.074	3.84079e-12	9.03202e-10	1.81181	3.08178
feature39551	-0.569889	-9.07074	3.88451e-12	9.10826e-10	5.31191	4.74381
feature109537	1.12663	9.06631	3.94465e-12	9.21479e-10	2.62523	3.74995
feature113432	0.776391	9.06571	3.95279e-12	9.21479e-10	3.48558	4.26505
feature9220	0.961142	9.05913	4.04398e-12	9.40021e-10	2.47979	3.4756
feature11837	0.924022	9.04853	4.19548e-12	9.72435e-10	3.00391	3.92229
feature68638	0.627325	9.04603	4.23188e-12	9.78062e-10	4.21807	4.84984
feature60809	0.591251	9.04445	4.25524e-12	9.80651e-10	4.55713	5.13896
feature67430	0.884212	9.03632	4.37686e-12	1.00581e-09	2.97265	3.86132
feature24375	1.06806	9.03306	4.42666e-12	1.01436e-09	2.4199	3.51031
feature40238	0.840761	9.02526	4.5481e-12	1.03898e-09	3.16801	4.01598
feature114271	1.35895	9.02452	4.55987e-12	1.03898e-09	1.59108	2.96948
feature49289	1.08756	9.00592	4.86397e-12	1.10515e-09	2.24931	3.33927
feature23910	0.325003	9.00188	4.93277e-12	1.11763e-09	6.31118	6.63596
feature85919	0.407838	8.99893	4.98342e-12	1.12287e-09	5.68112	6.09548
feature7140	1.02693	8.99892	4.98372e-12	1.12287e-09	2.50183	3.52001
feature83235	0.4492	8.99551	5.04312e-12	1.13309e-09	5.31012	5.76351
feature37498	-0.611177	-8.99094	5.12369e-12	1.14799e-09	5.06726	4.4565
feature37422	0.667825	8.98748	5.1857e-12	1.15867e-09	4.12925	4.7979
feature1299	0.757509	8.9797	5.32784e-12	1.18714e-09	3.33899	4.10452
feature50135	1.36293	8.97601	5.3965e-12	1.19912e-09	1.51874	2.9363
feature85897	1.44263	8.96894	5.53071e-12	1.22557e-09	1.47996	2.92918
feature113524	0.819159	8.96341	5.63822e-12	1.24597e-09	3.20146	4.02645
feature94747	1.54493	8.95674	5.77036e-12	1.27169e-09	1.29285	2.87994
feature112478	-0.356083	-8.95235	5.85923e-12	1.28775e-09	6.53397	6.1738
feature80690	0.621225	8.94994	5.90852e-12	1.29506e-09	4.2783	4.90367
feature95415	0.558682	8.94273	6.05867e-12	1.32437e-09	4.49919	5.06319
feature29500	0.9041	8.93118	6.30708e-12	1.37494e-09	3.18993	4.10462
feature115490	1.07004	8.92629	6.41528e-12	1.39476e-09	2.42659	3.50401
feature104855	0.979615	8.91838	6.59429e-12	1.42983e-09	2.98791	3.99074
feature73606	0.408223	8.91692	6.6279e-12	1.43326e-09	5.78456	6.1879
feature8941	0.735515	8.91485	6.67587e-12	1.43977e-09	3.64819	4.38387
feature56834	1.67211	8.90142	6.99534e-12	1.50465e-09	0.66981	2.38131
feature3168	1.10465	8.9006	7.01547e-12	1.50497e-09	2.19817	3.35227
feature107492	0.918227	8.8993	7.04725e-12	1.50777e-09	2.87473	3.80538
feature108501	1.64945	8.89562	7.13824e-12	1.5174e-09	0.598194	2.27254
feature60026	0.525697	8.89532	7.14567e-12	1.5174e-09	4.56359	5.09178
feature26097	0.922686	8.8952	7.14868e-12	1.5174e-09	2.66881	3.6232
feature109626	0.64522	8.89117	7.24966e-12	1.5348e-09	4.04254	4.69859
feature82024	0.39912	8.88349	7.44634e-12	1.57231e-09	5.66154	6.05686
feature49874	0.527289	8.878	7.59019e-12	1.5985e-09	5.05355	5.58509
feature62185	1.94139	8.87489	7.67282e-12	1.61169e-09	0.0778895	2.03223
feature8851	0.725756	8.86725	7.88006e-12	1.65028e-09	3.56962	4.29672
feature42632	0.826846	8.86661	7.89744e-12	1.65028e-09	3.18014	4.02327
feature39479	-0.302533	-8.85557	8.20735e-12	1.71061e-09	6.92348	6.62145
feature87218	0.844237	8.85231	8.30126e-12	1.72572e-09	3.45536	4.33087
feature79695	0.467888	8.84912	8.39431e-12	1.74058e-09	5.14535	5.61193
feature80752	0.657216	8.84767	8.43658e-12	1.74486e-09	3.93918	4.5921
feature86175	1.12838	8.83881	8.70146e-12	1.79504e-09	2.01934	3.16187
feature53766	-0.468963	-8.83648	8.77241e-12	1.80506e-09	5.69823	5.22901
feature69963	0.758378	8.83468	8.82773e-12	1.81182e-09	3.55917	4.32527
feature64331	0.774078	8.82957	8.98651e-12	1.83972e-09	3.45176	4.24138
feature43737	1.14104	8.82839	9.02386e-12	1.84269e-09	1.89169	3.05981
feature77474	1.15503	8.81482	9.46127e-12	1.92714e-09	2.08807	3.23875
feature85667	0.726689	8.8123	9.54486e-12	1.93927e-09	3.95274	4.6885
feature97458	-0.669547	-8.80783	9.69531e-12	1.96488e-09	4.59566	3.92576
feature86132	1.40248	8.80697	9.7244e-12	1.96584e-09	1.03562	2.40966
feature27320	0.960554	8.80592	9.7599e-12	1.96808e-09	2.57449	3.54662
feature47115	1.26563	8.78822	1.03824e-11	2.08838e-09	1.8813	3.19821
feature55040	1.14691	8.78429	1.05261e-11	2.10794e-09	1.97781	3.14053
feature71370	1.4111	8.78413	1.05319e-11	2.10794e-09	1.40724	2.82498
feature81474	1.16138	8.78054	1.06649e-11	2.12704e-09	1.94826	3.12312
feature43422	0.579031	8.78013	1.068e-11	2.12704e-09	4.69505	5.29025
feature68183	1.27952	8.77861	1.0737e-11	2.13312e-09	1.61139	2.91534
feature67130	1.54727	8.77783	1.07664e-11	2.13371e-09	1.07527	2.65258
feature90757	0.397023	8.76984	1.1071e-11	2.1887e-09	5.76351	6.16354
feature42781	0.596083	8.76312	1.13343e-11	2.23526e-09	4.35609	4.95349
feature76165	0.541592	8.7612	1.14106e-11	2.24482e-09	4.61061	5.15529
feature89939	-0.473067	-8.75948	1.14796e-11	2.25291e-09	6.01274	5.52782
feature3865	0.5972	8.75567	1.16334e-11	2.27755e-09	4.34896	4.95256
feature79283	0.670391	8.75467	1.16741e-11	2.27987e-09	3.97614	4.64552
feature76060	0.713661	8.75399	1.17018e-11	2.27987e-09	3.75554	4.46594
feature96659	0.847996	8.74453	1.20955e-11	2.34919e-09	3.0161	3.87709
feature81818	1.12576	8.74405	1.21159e-11	2.34919e-09	2.18709	3.30782
feature35024	1.48472	8.73906	1.23291e-11	2.38481e-09	1.42233	2.9399
feature80589	0.674828	8.7328	1.26025e-11	2.43185e-09	4.16444	4.84241
feature58565	-0.58103	-8.73179	1.26468e-11	2.43459e-09	4.94722	4.36627
feature28792	0.707772	8.7289	1.27755e-11	2.45225e-09	3.53839	4.24421
feature52346	0.44106	8.72836	1.27994e-11	2.45225e-09	5.42517	5.87579
feature73823	0.80477	8.7267	1.28741e-11	2.46073e-09	3.10662	3.91082
feature59131	1.36468	8.72257	1.30616e-11	2.49067e-09	1.625	2.96679
feature40206	1.6784	8.72088	1.31388e-11	2.49947e-09	0.488323	2.19759
feature60099	1.29592	8.71938	1.3208e-11	2.50672e-09	1.33638	2.6851
feature65240	1.14599	8.71661	1.3337e-11	2.52526e-09	2.04981	3.19566
feature41720	0.975983	8.70878	1.37077e-11	2.58937e-09	2.64293	3.63684
feature25327	0.569717	8.70659	1.3813e-11	2.59737e-09	4.60907	5.18811
feature83181	0.635636	8.70656	1.38145e-11	2.59737e-09	4.14137	4.7766
feature50774	0.520996	8.69986	1.41421e-11	2.6528e-09	4.80661	5.33663
feature96658	0.487125	8.69689	1.42902e-11	2.67436e-09	4.97417	5.45634
feature38589	1.12135	8.69353	1.44595e-11	2.69726e-09	2.20834	3.34298
feature42101	0.756875	8.69313	1.44795e-11	2.69726e-09	3.5063	4.27925
feature96411	-0.126125	-8.69194	1.454e-11	2.69997e-09	8.44212	8.31774
feature23463	0.88527	8.69146	1.45644e-11	2.69997e-09	3.01223	3.90766
feature329	1.5244	8.69088	1.45944e-11	2.69997e-09	1.21601	2.78267
feature92280	1.5609	8.68513	1.48909e-11	2.74851e-09	1.10086	2.67569
feature116963	1.43371	8.68446	1.4926e-11	2.74869e-09	1.36955	2.8107
feature87897	0.702031	8.6821	1.505e-11	2.76522e-09	3.57154	4.27668
feature8252	0.856881	8.67964	1.51802e-11	2.7828e-09	3.26587	4.11364
feature74773	0.648486	8.67014	1.56943e-11	2.87052e-09	3.92891	4.58138
feature98414	1.20414	8.66886	1.57649e-11	2.87692e-09	1.75484	2.93123
feature86312	1.76129	8.66637	1.59029e-11	2.89555e-09	0.634417	2.39535
feature33447	0.34508	8.66397	1.60375e-11	2.91006e-09	5.91143	6.2534
feature98235	1.28108	8.66353	1.60621e-11	2.91006e-09	2.11659	3.3732
feature86955	0.382623	8.66302	1.60908e-11	2.91006e-09	6.03506	6.43081
feature113683	-0.65068	-8.66165	1.61682e-11	2.91751e-09	4.83741	4.18051
feature113691	1.47506	8.65823	1.63631e-11	2.94609e-09	1.24062	2.73812
feature104618	-0.254353	-8.65226	1.67095e-11	3.00175e-09	7.17799	6.92205
feature66869	1.96145	8.65073	1.67994e-11	3.01119e-09	0.456956	2.44761
feature40197	0.867056	8.64708	1.70153e-11	3.04152e-09	3.08477	3.96125
feature86049	0.927253	8.6466	1.7044e-11	3.04152e-09	2.6518	3.59432
feature49782	0.856497	8.63363	1.78376e-11	3.17611e-09	3.02957	3.88905
feature94362	0.952416	8.6326	1.79019e-11	3.18054e-09	2.59531	3.58102
feature95871	1.12025	8.63082	1.80143e-11	3.19348e-09	1.91066	3.06999
feature43516	0.709617	8.62643	1.82935e-11	3.22996e-09	3.62255	4.35232
feature89391	0.882931	8.62633	1.83001e-11	3.22996e-09	3.08878	3.98072
feature77484	1.78042	8.61669	1.89298e-11	3.33379e-09	0.602268	2.36853
feature49417	0.359288	8.61521	1.90286e-11	3.34389e-09	6.00471	6.36674
feature22767	0.41528	8.61448	1.90775e-11	3.34519e-09	5.39645	5.81937
feature8079	1.79182	8.61314	1.91668e-11	3.35358e-09	0.0854353	1.87719
feature50920	0.861908	8.61114	1.93024e-11	3.36999e-09	3.08429	3.96298
feature41133	0.851802	8.60869	1.94691e-11	3.39175e-09	3.06689	3.92181
feature27710	1.54555	8.6054	1.96952e-11	3.42374e-09	1.01797	2.61294
feature10514	0.952573	8.60366	1.98154e-11	3.43722e-09	2.66488	3.61726
feature13973	2.05288	8.5995	2.01072e-11	3.48035e-09	-0.27907	1.8315
feature4782	0.621554	8.59182	2.06566e-11	3.5678e-09	4.03002	4.65323
feature30267	0.574278	8.58857	2.08939e-11	3.60108e-09	4.38186	4.96252
feature80822	0.690785	8.58309	2.12997e-11	3.65529e-09	3.71449	4.42702
feature2040	0.935408	8.58285	2.13181e-11	3.65529e-09	2.62214	3.58048
feature36362	0.753897	8.58175	2.14006e-11	3.65529e-09	3.33499	4.09031
feature166	0.522775	8.58158	2.1413e-11	3.65529e-09	4.79784	5.31477
feature73437	1.43552	8.58129	2.14351e-11	3.65529e-09	1.31318	2.75812
feature112868	1.02	8.57987	2.15422e-11	3.66582e-09	2.44236	3.48161
feature60872	0.920787	8.57704	2.17577e-11	3.68761e-09	3.00701	3.92259
feature58927	0.501077	8.57698	2.17622e-11	3.68761e-09	4.97454	5.49172
feature71378	0.818299	8.57639	2.18075e-11	3.68761e-09	3.27067	4.08725
feature18160	0.849711	8.567	2.25387e-11	3.80056e-09	3.08346	3.93485
feature71493	1.59778	8.56661	2.25696e-11	3.80056e-09	1.09583	2.70024
feature85894	0.453176	8.56522	2.26799e-11	3.81117e-09	5.66042	6.11055
feature87270	1.56986	8.5634	2.28257e-11	3.82226e-09	1.05413	2.64752
feature88500	1.03884	8.56321	2.28407e-11	3.82226e-09	2.22339	3.26247
feature62584	1.0238	8.55178	2.37771e-11	3.97073e-09	2.35819	3.38204
feature40246	0.439655	8.54166	2.46378e-11	4.10303e-09	5.36811	5.80987
feature42371	1.16626	8.54128	2.46711e-11	4.10303e-09	1.82975	3.01124
feature87353	0.794386	8.53938	2.48366e-11	4.12206e-09	3.06501	3.87074
feature47116	0.553107	8.53521	2.52032e-11	4.17431e-09	4.71896	5.27721
feature45291	1.0009	8.5337	2.53373e-11	4.18792e-09	2.41847	3.43481
feature95525	1.65668	8.53247	2.54469e-11	4.19304e-09	0.910624	2.56912
feature27195	1.05615	8.53208	2.54821e-11	4.19304e-09	2.12776	3.18169
feature42967	0.881066	8.53161	2.55242e-11	4.19304e-09	2.94005	3.82289
feature24374	1.08868	8.52785	2.5864e-11	4.24022e-09	2.12618	3.24386
feature48102	1.7296	8.52011	2.65776e-11	4.34838e-09	0.396381	2.17475
feature93581	1.68997	8.5179	2.67856e-11	4.37354e-09	0.389694	2.07494
feature67184	1.50475	8.51031	2.75101e-11	4.47242e-09	0.930048	2.41748
feature62204	0.932471	8.50911	2.7627e-11	4.47242e-09	2.57017	3.55155
feature110551	-0.422452	-8.50883	2.76542e-11	4.47242e-09	5.78938	5.36616
feature11804	1.05919	8.50816	2.77195e-11	4.47242e-09	2.11745	3.1913
feature105389	0.910149	8.50815	2.77201e-11	4.47242e-09	2.72472	3.64614
feature85704	1.3238	8.50811	2.77239e-11	4.47242e-09	1.22765	2.70857
feature50506	0.788816	8.50744	2.77899e-11	4.47412e-09	3.2884	4.07873
feature95104	1.65084	8.50454	2.80751e-11	4.51103e-09	0.847096	2.5504
feature88909	1.08891	8.50391	2.81365e-11	4.51191e-09	2.33256	3.4463
feature113727	0.69027	8.48679	2.98849e-11	4.77722e-09	3.60482	4.31189
feature58222	0.612404	8.48656	2.99094e-11	4.77722e-09	4.43855	5.04814
feature60807	0.810149	8.48408	3.01712e-11	4.80951e-09	3.16776	3.98183
feature66870	1.06952	8.48121	3.04778e-11	4.84879e-09	2.42056	3.50626
feature95425	0.427318	8.47936	3.06768e-11	4.87085e-09	5.44441	5.88411
feature37493	1.61302	8.47755	3.08733e-11	4.89242e-09	0.89821	2.51983
feature76978	0.469915	8.47649	3.0988e-11	4.90096e-09	5.02637	5.4946
feature114717	0.571438	8.47393	3.12689e-11	4.93571e-09	4.53341	5.14937
feature85850	1.4867	8.46781	3.19508e-11	5.0335e-09	1.23552	2.77462
feature110029	1.76182	8.46063	3.27684e-11	5.15224e-09	0.494424	2.37504
feature24829	1.30033	8.45648	3.32515e-11	5.20859e-09	1.50237	2.8141
feature32271	-0.296058	-8.45644	3.3256e-11	5.20859e-09	6.74116	6.44174
feature76762	1.07897	8.45327	3.36296e-11	5.25691e-09	2.3769	3.4833
feature92047	0.662382	8.44892	3.41488e-11	5.30886e-09	3.82312	4.4992
feature82552	1.61447	8.44892	3.41498e-11	5.30886e-09	0.607168	2.29996
feature7261	-0.443911	-8.44884	3.41594e-11	5.30886e-09	5.69654	5.24963
feature68947	-0.494592	-8.44702	3.43789e-11	5.3327e-09	5.70999	5.19298
feature8618	0.613479	8.44443	3.46938e-11	5.37122e-09	4.35219	4.9854
feature74493	0.474391	8.43848	3.54288e-11	5.47335e-09	5.04093	5.5252
feature39528	1.39755	8.438	3.54892e-11	5.47335e-09	1.21135	2.59584
feature89720	-1.15602	-8.42905	3.66267e-11	5.638e-09	3.21182	2.01414
feature8616	0.54297	8.42675	3.69254e-11	5.67316e-09	4.44194	5.02309
feature104332	1.78663	8.41989	3.78289e-11	5.79067e-09	-0.126932	1.70542
feature21809	0.803922	8.41985	3.78339e-11	5.79067e-09	3.32294	4.13269
feature41405	0.366875	8.4136	3.86775e-11	5.90858e-09	5.56995	5.94769
feature29489	0.847644	8.40496	3.98745e-11	6.07992e-09	2.94904	3.81157
feature66693	0.591607	8.40017	4.05538e-11	6.17182e-09	4.11998	4.71879
feature102394	0.855304	8.39951	4.06479e-11	6.17451e-09	3.13157	3.9855
feature42661	1.72237	8.39812	4.08483e-11	6.18701e-09	0.4161	2.16399
feature87217	0.913012	8.39787	4.08836e-11	6.18701e-09	2.72155	3.66106
feature68355	0.880507	8.38956	4.21007e-11	6.35925e-09	3.21681	4.09671
feature74491	0.723408	8.38457	4.28485e-11	6.46011e-09	3.37697	4.11285
feature27004	1.39445	8.38404	4.29293e-11	6.46022e-09	1.12382	2.49565
feature86801	0.994327	8.38328	4.30443e-11	6.46546e-09	2.24281	3.23294
feature56992	1.41866	8.38236	4.31847e-11	6.47449e-09	1.08101	2.54101
feature41911	-0.505246	-8.38087	4.34119e-11	6.49648e-09	5.26033	4.75378
feature45397	0.574599	8.38026	4.35051e-11	6.49838e-09	4.34924	4.92336
feature35915	0.76517	8.37832	4.38051e-11	6.53108e-09	3.21892	3.98593
feature86758	0.790261	8.37367	4.45299e-11	6.6269e-09	3.54792	4.34069
feature35402	0.912045	8.37224	4.47553e-11	6.64818e-09	2.71561	3.63049
feature2635	1.75292	8.37	4.51098e-11	6.68852e-09	0.116786	1.87605
feature3113	0.625456	8.36802	4.54271e-11	6.72322e-09	3.88331	4.51304
feature30263	0.68126	8.36571	4.57989e-11	6.76583e-09	3.63993	4.32559
feature108861	0.921824	8.36064	4.66268e-11	6.87554e-09	2.61439	3.56783
feature91364	0.572117	8.35826	4.70191e-11	6.92073e-09	4.24738	4.84221
feature41983	0.327657	8.35626	4.73534e-11	6.94558e-09	6.33138	6.65852
feature96578	0.67619	8.35622	4.73602e-11	6.94558e-09	3.73582	4.41144
feature86415	0.762563	8.35119	4.82081e-11	7.05711e-09	3.07905	3.87271
feature11761	1.047	8.34832	4.86993e-11	7.11609e-09	2.30869	3.44841
feature42669	0.751109	8.34543	4.91993e-11	7.17616e-09	3.43386	4.19842
feature58561	1.31939	8.3404	5.00806e-11	7.29084e-09	1.49225	2.81789
feature43615	0.989178	8.33992	5.01663e-11	7.29084e-09	2.46017	3.46588
feature2658	1.7865	8.33502	5.10426e-11	7.40484e-09	0.411061	2.22292
feature8560	1.24658	8.32979	5.19953e-11	7.52554e-09	1.64309	2.89037
feature51966	0.909604	8.32943	5.20611e-11	7.52554e-09	2.41296	3.37664
feature99596	0.594708	8.32429	5.30155e-11	7.64978e-09	4.16764	4.76782
feature73858	1.05676	8.3163	5.45333e-11	7.85474e-09	2.37501	3.45086
feature68356	1.15053	8.31494	5.47958e-11	7.87848e-09	1.8755	3.047
feature85090	0.651226	8.31254	5.52623e-11	7.92419e-09	3.71338	4.37246
feature73324	1.1259	8.3123	5.53102e-11	7.92419e-09	1.79586	2.9164
feature71083	-0.784307	-8.31117	5.55321e-11	7.94188e-09	4.27583	3.4533
feature1115	-0.738314	-8.30373	5.70115e-11	8.13902e-09	4.06832	3.31388
feature22266	0.560634	8.30027	5.77137e-11	8.22471e-09	4.19799	4.77268
feature70706	-0.844585	-8.29768	5.82446e-11	8.28573e-09	3.92246	3.05982
feature68205	0.795286	8.29633	5.85233e-11	8.30498e-09	3.17079	3.97133
feature1380	0.924807	8.29603	5.85859e-11	8.30498e-09	2.79722	3.72222
feature73862	-0.172279	-8.29446	5.89107e-11	8.33637e-09	7.84598	7.67541
feature13748	-0.531944	-8.2916	5.95103e-11	8.40647e-09	5.16044	4.62746
feature16888	0.734292	8.28925	6.00065e-11	8.44779e-09	3.49876	4.23672
feature93437	1.45314	8.28923	6.00122e-11	8.44779e-09	0.739788	2.22983
feature76605	1.34214	8.28668	6.05559e-11	8.50947e-09	1.16354	2.51189
feature25565	0.668353	8.28146	6.16831e-11	8.6528e-09	3.70255	4.36263
feature115654	1.16527	8.27735	6.25871e-11	8.76437e-09	1.93635	3.10142
feature70345	0.518999	8.27228	6.37202e-11	8.90758e-09	4.57956	5.10979
feature15768	1.53967	8.26606	6.51389e-11	9.09014e-09	0.432279	1.9733
feature85620	0.918346	8.25857	6.68871e-11	9.30546e-09	2.50444	3.49695
feature80689	0.845758	8.25846	6.69125e-11	9.30546e-09	3.41519	4.25767
feature28025	0.491292	8.25786	6.7056e-11	9.30935e-09	4.89954	5.38772
feature70708	-1.08558	-8.2535	6.80985e-11	9.4296e-09	3.18504	2.08729
feature71150	0.341417	8.25326	6.81559e-11	9.4296e-09	5.7945	6.14075
feature71596	0.36617	8.25209	6.84396e-11	9.45264e-09	5.65151	6.01907
feature93339	0.9799	8.25143	6.86007e-11	9.45869e-09	2.48428	3.47191
feature85574	0.417732	8.24835	6.93518e-11	9.53119e-09	5.57216	6.00519
feature75822	0.602588	8.2483	6.93628e-11	9.53119e-09	4.00695	4.60821
feature22809	1.13664	8.24697	6.96906e-11	9.55994e-09	2.00603	3.13621
feature79694	0.491349	8.24626	6.98661e-11	9.56774e-09	4.70854	5.20555
feature70751	-0.620764	-8.24475	7.0241e-11	9.59072e-09	4.96196	4.32846
feature962	0.741474	8.24463	7.02717e-11	9.59072e-09	3.43816	4.18061
feature20750	0.557673	8.24173	7.09956e-11	9.67315e-09	4.27838	4.83742
feature24778	0.777889	8.2382	7.18881e-11	9.77823e-09	3.01176	3.79288
feature93816	1.68169	8.23244	7.33698e-11	9.96298e-09	0.26977	1.95239
feature35509	0.802805	8.23052	7.38704e-11	1.00141e-08	3.19063	3.99648
feature94298	0.545776	8.22707	7.47804e-11	1.01083e-08	4.38307	4.92187
feature24854	0.961745	8.22693	7.48156e-11	1.01083e-08	2.44029	3.39471
feature84287	0.613611	8.22339	7.57611e-11	1.02189e-08	4.0383	4.65282
feature2690	0.633417	8.22164	7.62307e-11	1.02651e-08	3.85623	4.49772
feature70262	0.522296	8.21801	7.72186e-11	1.03808e-08	4.45609	4.98626
feature79462	0.961855	8.21248	7.87462e-11	1.05685e-08	2.30553	3.29551
feature88726	0.69462	8.20949	7.95857e-11	1.06634e-08	3.59426	4.28969
feature75824	1.38462	8.20622	8.0512e-11	1.07696e-08	1.12768	2.50025
feature28881	0.737922	8.20184	8.17726e-11	1.09202e-08	3.22848	3.96684
feature80142	1.14436	8.20108	8.19916e-11	1.09313e-08	2.08915	3.3284
feature108586	1.55027	8.19432	8.39792e-11	1.11638e-08	0.691336	2.34984
feature29502	1.03555	8.19421	8.40119e-11	1.11638e-08	2.53026	3.59677
feature59499	1.41854	8.18942	8.54505e-11	1.13362e-08	1.34392	2.83274
feature88622	1.3264	8.18889	8.5611e-11	1.13389e-08	1.95866	3.29028
feature111888	0.892157	8.1853	8.67073e-11	1.14653e-08	2.65453	3.56013
feature95694	1.04162	8.18432	8.70098e-11	1.14864e-08	2.26974	3.33678
feature65527	1.16406	8.1828	8.74797e-11	1.15296e-08	1.98944	3.17136
feature78706	-1.32134	-8.18093	8.80619e-11	1.15874e-08	2.70733	1.3622
feature88135	1.68047	8.17537	8.98154e-11	1.17989e-08	0.510018	2.19184
feature86686	-0.479359	-8.17029	9.14461e-11	1.19936e-08	6.02224	5.52112
feature59831	0.756492	8.16619	9.27868e-11	1.21497e-08	3.38287	4.15294
feature8979	0.513672	8.16386	9.35581e-11	1.22308e-08	4.59149	5.10264
feature29476	1.04724	8.16173	9.4267e-11	1.23035e-08	2.09976	3.13649
feature42692	1.36417	8.15065	9.80461e-11	1.2756e-08	1.35161	2.73813
feature19876	1.11987	8.15063	9.80504e-11	1.2756e-08	1.94563	3.10215
feature9223	1.29424	8.15007	9.82453e-11	1.27608e-08	1.07344	2.34977
feature106775	0.976456	8.1466	9.94637e-11	1.28912e-08	2.46124	3.43667
feature94618	0.478264	8.1463	9.95685e-11	1.28912e-08	4.88036	5.36308
feature70393	-0.480897	-8.14566	9.97965e-11	1.28934e-08	5.53954	5.02805
feature98495	0.789486	8.14535	9.99057e-11	1.28934e-08	3.05902	3.87916
feature13930	0.540575	8.14452	1.00201e-10	1.29109e-08	4.2663	4.81584
feature4832	0.731717	8.14403	1.00375e-10	1.29126e-08	3.30314	4.05041
feature2601	0.67197	8.14232	1.00985e-10	1.29506e-08	3.63722	4.30935
feature105460	1.55308	8.14231	1.00991e-10	1.29506e-08	0.904892	2.46675
feature59926	1.54478	8.14178	1.01178e-10	1.2954e-08	0.846146	2.45367
feature4530	0.787004	8.13169	1.04866e-10	1.34049e-08	3.09539	3.91554
feature84956	1.33366	8.13096	1.05138e-10	1.34184e-08	1.08896	2.43725
feature59331	0.843371	8.12883	1.05936e-10	1.34989e-08	2.56531	3.43014
feature46775	0.617366	8.11959	1.09471e-10	1.39151e-08	4.26618	4.87976
feature58254	1.23974	8.11939	1.09548e-10	1.39151e-08	1.70729	2.94812
feature41379	0.837858	8.11682	1.1055e-10	1.40204e-08	2.80558	3.64134
feature80899	1.2666	8.11539	1.11112e-10	1.40695e-08	1.46313	2.73116
feature81472	1.08191	8.11023	1.1317e-10	1.43077e-08	1.84944	2.95169
feature22926	0.563854	8.10938	1.13512e-10	1.43285e-08	4.55464	5.11165
feature8349	1.67988	8.10787	1.1412e-10	1.43827e-08	1.01172	2.71634
feature7940	0.698558	8.10522	1.15198e-10	1.44958e-08	3.37938	4.07659
feature43039	-0.36686	-8.10444	1.1552e-10	1.45138e-08	6.14499	5.779
feature54816	1.39008	8.09934	1.1763e-10	1.47558e-08	1.43559	2.83526
feature40301	0.693349	8.09323	1.2021e-10	1.50561e-08	3.98624	4.71412
feature27232	-0.332605	-8.09047	1.21396e-10	1.51688e-08	6.74452	6.41248
feature40566	1.30933	8.09026	1.21486e-10	1.51688e-08	1.6772	3.02966
feature46020	0.592358	8.08339	1.24488e-10	1.55196e-08	4.14642	4.75247
feature12805	1.56026	8.08236	1.24945e-10	1.55525e-08	1.07243	2.62319
feature70709	-0.419155	-8.07929	1.26312e-10	1.56984e-08	5.79527	5.3786
feature28140	1.69665	8.07606	1.27771e-10	1.58554e-08	0.815612	2.5412
feature62203	1.11349	8.07562	1.27972e-10	1.5856e-08	1.99941	3.17523
feature54503	0.646736	8.07272	1.29295e-10	1.59953e-08	3.74357	4.38906
feature86176	0.973291	8.06708	1.31914e-10	1.62944e-08	2.01456	3.03396
feature263	0.870746	8.06604	1.32401e-10	1.63295e-08	2.95756	3.84915
feature75421	0.283109	8.06413	1.33301e-10	1.64153e-08	6.33322	6.61621
feature112198	0.866088	8.06244	1.34105e-10	1.64892e-08	2.68223	3.56206
feature7756	-0.384519	-8.06024	1.35159e-10	1.65875e-08	6.06609	5.68669
feature57462	1.90038	8.05991	1.35316e-10	1.65875e-08	-0.0250846	1.90452
feature30423	1.16318	8.05881	1.35846e-10	1.66272e-08	1.81096	2.96107
feature75941	1.70633	8.05806	1.3621e-10	1.66294e-08	0.838374	2.57513
feature74042	0.416216	8.05792	1.36276e-10	1.66294e-08	5.24479	5.6607
feature16491	0.29196	8.05304	1.38664e-10	1.68953e-08	6.57162	6.86427
feature59029	0.211408	8.05219	1.39083e-10	1.69127e-08	7.23847	7.45479
feature90342	-0.33911	-8.0519	1.39227e-10	1.69127e-08	6.24339	5.9021
feature69648	1.0342	8.04991	1.40214e-10	1.7007e-08	2.17775	3.24156
feature9367	-0.525432	-8.04824	1.41048e-10	1.70824e-08	4.9305	4.40406
feature3360	0.96569	8.04267	1.43869e-10	1.7398e-08	2.67447	3.63163
feature83647	1.14138	8.04045	1.45009e-10	1.75096e-08	1.72191	2.88264
feature70407	-0.235591	-8.04001	1.45236e-10	1.75108e-08	7.11789	6.88362
feature70638	0.634463	8.03598	1.47331e-10	1.77369e-08	3.72227	4.37753
feature68508	0.852168	8.03237	1.49237e-10	1.79396e-08	2.72355	3.58435
feature67244	1.60179	8.03171	1.49584e-10	1.79545e-08	0.488501	2.12877
feature53769	-0.51331	-8.03125	1.49831e-10	1.79574e-08	5.17926	4.66168
feature89186	1.3561	8.0307	1.50125e-10	1.79661e-08	1.40586	2.77178
feature95754	-0.107532	-8.02988	1.50563e-10	1.79918e-08	8.61996	8.51253
feature110045	1.62488	8.01922	1.5638e-10	1.86592e-08	1.04898	2.7426
feature57021	0.989994	8.01793	1.57099e-10	1.87172e-08	2.34447	3.32844
feature69074	-0.298065	-8.01751	1.57334e-10	1.87177e-08	6.56253	6.26584
feature5436	0.940656	8.01613	1.58112e-10	1.87447e-08	2.26793	3.20327
feature37296	1.69023	8.01601	1.58175e-10	1.87447e-08	0.325569	2.05331
feature95523	0.690188	8.01586	1.58258e-10	1.87447e-08	3.56634	4.26124
feature101280	0.600801	8.01292	1.59926e-10	1.89144e-08	3.96125	4.56411
feature4439	1.43673	8.00691	1.63383e-10	1.9295e-08	1.27013	2.71533
feature41339	1.38828	8.0058	1.64029e-10	1.9343e-08	1.21394	2.69747
feature27619	0.660062	8.00135	1.66642e-10	1.96224e-08	3.82262	4.4875
feature27552	0.63882	7.9997	1.67628e-10	1.97097e-08	3.52114	4.1794
feature80906	1.35071	7.99743	1.68984e-10	1.98403e-08	1.38224	2.81334
feature6225	0.506749	7.98766	1.74964e-10	2.05125e-08	4.49655	5.00807
feature26575	1.27904	7.98722	1.75236e-10	2.05145e-08	1.15535	2.47333
feature53729	1.67329	7.98602	1.7599e-10	2.05366e-08	0.360225	2.02298
feature40862	0.657221	7.9858	1.76125e-10	2.05366e-08	3.58922	4.25836
feature116755	0.584226	7.98552	1.76304e-10	2.05366e-08	4.07046	4.65229
feature73841	1.74258	7.98523	1.76484e-10	2.05366e-08	-0.0178274	1.76286
feature109923	1.18242	7.98489	1.76697e-10	2.05366e-08	1.70933	2.89019
feature40348	1.01156	7.98439	1.77012e-10	2.05436e-08	2.29732	3.3103
feature22812	1.4216	7.9838	1.77383e-10	2.05571e-08	1.13189	2.55987
feature50806	0.960044	7.98037	1.79566e-10	2.07465e-08	2.41584	3.3971
feature28813	0.856894	7.98011	1.79731e-10	2.07465e-08	2.69824	3.55422
feature104914	1.59694	7.98002	1.7979e-10	2.07465e-08	0.616095	2.22992
feature42963	0.781624	7.97598	1.82394e-10	2.10148e-08	3.05729	3.85277
feature59501	1.02958	7.97543	1.8275e-10	2.10148e-08	2.04157	3.1227
feature2643	0.482325	7.9752	1.82896e-10	2.10148e-08	4.77512	5.25863
feature2602	1.62315	7.97118	1.85537e-10	2.1288e-08	0.52526	2.19573
feature71570	1.08309	7.96854	1.87285e-10	2.1458e-08	2.05701	3.15847
feature59498	0.795512	7.96778	1.87792e-10	2.14856e-08	2.83035	3.62701
feature47111	0.841017	7.96357	1.90632e-10	2.17796e-08	2.7513	3.59669
feature8210	0.467293	7.96142	1.92093e-10	2.18996e-08	4.79267	5.26349
feature22808	0.535679	7.96123	1.92225e-10	2.18996e-08	4.35274	4.89013
feature115489	0.384867	7.95675	1.95313e-10	2.222e-08	5.42273	5.81182
feature110057	0.638693	7.95401	1.9723e-10	2.24064e-08	3.83327	4.47843
feature9680	1.20168	7.94937	2.00514e-10	2.27475e-08	1.57789	2.78024
feature104541	0.441317	7.94546	2.03331e-10	2.30347e-08	4.97059	5.41361
feature28002	1.56723	7.93556	2.10624e-10	2.38274e-08	0.838692	2.41433
feature49789	0.700386	7.93322	2.12392e-10	2.39938e-08	3.66153	4.36395
feature51034	-0.732123	-7.93032	2.14599e-10	2.42051e-08	4.29326	3.56014
feature102802	1.52614	7.92997	2.14863e-10	2.42051e-08	0.767467	2.28977
feature93528	1.92147	7.92618	2.17782e-10	2.44997e-08	0.0754998	2.06102
feature113292	1.66139	7.92349	2.19883e-10	2.47016e-08	0.60753	2.26149
feature40304	0.555511	7.92182	2.21195e-10	2.47919e-08	4.33993	4.90585
feature24565	0.901937	7.92169	2.21301e-10	2.47919e-08	2.63807	3.55991
feature3793	1.53503	7.91975	2.22832e-10	2.49288e-08	0.808854	2.38601
feature94121	0.808757	7.91833	2.23961e-10	2.50204e-08	2.87537	3.67794
feature74231	1.26653	7.91752	2.24612e-10	2.50584e-08	1.42345	2.69246
feature24787	0.563028	7.91517	2.26499e-10	2.5234e-08	4.26116	4.8223
feature110354	0.61187	7.91385	2.27567e-10	2.5318e-08	3.69173	4.30072
feature808	0.799331	7.90905	2.31493e-10	2.57193e-08	2.77791	3.58004
feature31724	0.755486	7.90859	2.31871e-10	2.57259e-08	3.04858	3.83841
feature93044	0.535629	7.9029	2.36625e-10	2.61899e-08	4.45726	4.99917
feature16737	0.517625	7.90281	2.36702e-10	2.61899e-08	4.58508	5.09908
feature98531	1.69083	7.89987	2.39196e-10	2.64145e-08	-0.0145068	1.67559
feature103687	-0.764025	-7.89964	2.39388e-10	2.64145e-08	4.03073	3.27589
feature74047	0.777843	7.8964	2.42173e-10	2.66853e-08	3.32257	4.10593
feature87304	1.41921	7.89552	2.42935e-10	2.67328e-08	1.16406	2.59023
feature104818	1.55165	7.89194	2.46049e-10	2.70386e-08	0.764919	2.33641
feature69954	0.434596	7.89135	2.46568e-10	2.70587e-08	5.00413	5.44416
feature27398	1.09831	7.88773	2.49778e-10	2.73737e-08	2.09069	3.18806
feature115473	0.658504	7.88622	2.51126e-10	2.74534e-08	3.66617	4.33486
feature86313	0.694506	7.88615	2.51185e-10	2.74534e-08	3.58418	4.27401
feature8919	0.83394	7.88458	2.52594e-10	2.757e-08	2.55701	3.38234
feature83062	-0.338705	-7.88063	2.56181e-10	2.79237e-08	6.29795	5.9622
feature75625	0.883267	7.87977	2.56966e-10	2.79483e-08	2.54133	3.43257
feature104128	-0.454817	-7.87962	2.571e-10	2.79483e-08	5.32048	4.86478
feature46981	1.31613	7.87605	2.60393e-10	2.82682e-08	1.62025	2.96408
feature76400	0.368018	7.87423	2.62096e-10	2.84149e-08	5.58174	5.95404
feature108892	-0.426619	-7.8702	2.65884e-10	2.87868e-08	5.60053	5.17478
feature12929	0.863398	7.86866	2.67346e-10	2.89064e-08	2.72964	3.61682
feature70433	-0.553887	-7.86487	2.70986e-10	2.92607e-08	4.72846	4.18378
feature78204	1.13597	7.86325	2.7256e-10	2.93913e-08	1.53793	2.68226
feature95443	1.11599	7.86149	2.74274e-10	2.95211e-08	1.68159	2.77963
feature73439	1.09693	7.86127	2.74496e-10	2.95211e-08	1.89253	3.01223
feature106941	0.538063	7.85986	2.75872e-10	2.96157e-08	4.35318	4.87983
feature22483	1.02355	7.85938	2.76352e-10	2.96157e-08	2.00901	3.04041
feature97717	1.39608	7.85925	2.76477e-10	2.96157e-08	1.01254	2.50627
feature54963	1.16383	7.85272	2.82987e-10	3.0257e-08	1.72715	2.91754
feature91106	-0.381509	-7.8525	2.83214e-10	3.0257e-08	5.90706	5.52457
feature85340	1.48788	7.85059	2.85147e-10	3.04232e-08	0.881238	2.40202
feature5499	-0.215951	-7.84914	2.86632e-10	3.05412e-08	7.25896	7.04302
feature13131	1.36368	7.84653	2.89309e-10	3.07858e-08	1.23664	2.60263
feature80450	0.761413	7.84425	2.9167e-10	3.09962e-08	3.22581	3.99819
feature109221	1.77089	7.83506	3.01398e-10	3.19879e-08	-0.352728	1.46506
feature43044	0.93553	7.83201	3.04694e-10	3.22567e-08	2.38901	3.3511
feature86017	-0.500097	-7.83198	3.04731e-10	3.22567e-08	5.04198	4.54102
feature40600	0.834774	7.83114	3.05643e-10	3.23108e-08	2.91171	3.75488
feature18947	0.617235	7.8301	3.06785e-10	3.23891e-08	3.84046	4.45753
feature70521	-0.32661	-7.82503	3.12387e-10	3.29375e-08	6.43036	6.08991
feature66836	0.630294	7.82061	3.17353e-10	3.33744e-08	3.66926	4.30928
feature58815	1.32087	7.8206	3.17359e-10	3.33744e-08	1.24658	2.62142
feature93792	1.03634	7.81968	3.18403e-10	3.34407e-08	1.8936	2.94632
feature12255	0.862353	7.81814	3.20156e-10	3.3581e-08	2.48207	3.36729
feature96325	1.5412	7.81311	3.25961e-10	3.41357e-08	0.586079	2.23516
feature73618	0.702764	7.81283	3.26291e-10	3.41357e-08	3.3744	4.09904
feature15651	1.06941	7.80456	3.36069e-10	3.51132e-08	1.85145	2.95258
feature24567	1.41616	7.80167	3.3955e-10	3.5431e-08	1.26494	2.74435
feature97457	-0.467592	-7.80036	3.41139e-10	3.55507e-08	5.43348	4.96004
feature42532	0.699403	7.79679	3.45515e-10	3.59603e-08	3.36603	4.07593
feature93087	0.478971	7.7959	3.46619e-10	3.60287e-08	4.71718	5.20158
feature47124	1.41232	7.79411	3.48838e-10	3.62127e-08	1.31274	2.79087
feature40243	0.773455	7.79001	3.53991e-10	3.67004e-08	3.10139	3.88881
feature100258	0.848507	7.78819	3.5629e-10	3.68914e-08	2.56968	3.42154
feature93518	1.25096	7.78625	3.5877e-10	3.71005e-08	1.12863	2.43538
feature77469	0.751778	7.78451	3.61003e-10	3.72836e-08	3.06358	3.83936
feature93631	-0.437149	-7.78375	3.61995e-10	3.73383e-08	5.44368	5.00525
feature116653	-0.391945	-7.78071	3.65944e-10	3.76974e-08	5.76174	5.36953
feature2352	0.809945	7.7802	3.66608e-10	3.77176e-08	2.66798	3.5201
feature90827	1.3018	7.77929	3.67801e-10	3.77922e-08	1.29819	2.64943
feature66750	0.974975	7.77881	3.6844e-10	3.78096e-08	1.99527	2.96035
feature54367	0.915946	7.7746	3.74015e-10	3.8333e-08	2.86736	3.76032
feature44223	0.71773	7.77215	3.77299e-10	3.8586e-08	3.19519	3.91388
feature6302	0.518493	7.77184	3.77722e-10	3.8586e-08	4.37112	4.90103
feature113696	1.31692	7.77169	3.77919e-10	3.8586e-08	0.909008	2.28833
feature4431	1.76198	7.77112	3.78691e-10	3.86159e-08	-0.409616	1.39697
feature47130	0.472247	7.76743	3.83718e-10	3.90791e-08	4.89947	5.38226
feature11592	1.40826	7.76218	3.9098e-10	3.97686e-08	1.21811	2.64992
feature93975	0.846339	7.7617	3.91654e-10	3.97869e-08	2.59057	3.47867
feature44377	0.981552	7.75856	3.96079e-10	4.01858e-08	1.96926	2.98195
feature70341	0.355336	7.75482	4.01401e-10	4.06746e-08	5.66619	6.02405
feature24662	1.62418	7.75445	4.01928e-10	4.06769e-08	0.023859	1.6575
feature27490	0.716968	7.74668	4.13251e-10	4.17704e-08	3.20152	3.91428
feature7398	0.466628	7.74272	4.19143e-10	4.2313e-08	4.86728	5.34506
feature43419	-0.335315	-7.74041	4.2261e-10	4.26096e-08	6.10225	5.77068
feature4882	-0.326003	-7.73661	4.28402e-10	4.31397e-08	6.2791	5.95588
feature110053	0.955349	7.73604	4.29268e-10	4.3173e-08	2.0721	3.03439
feature106355	0.418585	7.73302	4.33932e-10	4.35407e-08	5.17417	5.59545
feature77701	0.388737	7.73297	4.34003e-10	4.35407e-08	5.33255	5.72875
feature95529	1.01203	7.7308	4.37383e-10	4.38252e-08	1.77485	2.79315
feature41464	0.934206	7.7277	4.42255e-10	4.42584e-08	2.207	3.18804
feature34340	1.57166	7.72468	4.47067e-10	4.46845e-08	0.776086	2.41808
feature111480	0.389534	7.7226	4.50391e-10	4.49531e-08	5.38394	5.77309
feature45523	0.992522	7.72231	4.50869e-10	4.49531e-08	2.03992	3.04807
feature74769	0.841873	7.7191	4.56065e-10	4.54151e-08	2.51574	3.37197
feature67220	1.48757	7.71633	4.60611e-10	4.58112e-08	0.578283	2.08373
feature107105	0.786131	7.71576	4.61541e-10	4.58472e-08	3.38744	4.17911
feature71345	0.618979	7.7145	4.63628e-10	4.59978e-08	3.77713	4.39773
feature39651	-0.538621	-7.71058	4.70182e-10	4.65908e-08	4.90476	4.36408
feature6270	1.34111	7.70859	4.73537e-10	4.68657e-08	1.15363	2.51595
feature36000	-0.299994	-7.70475	4.80089e-10	4.74559e-08	6.50838	6.20714
feature37451	1.50327	7.69755	4.92611e-10	4.8634e-08	0.551773	2.07076
feature103696	-0.762521	-7.69637	4.94683e-10	4.87789e-08	3.96835	3.19938
feature39488	1.06977	7.69482	4.97436e-10	4.89905e-08	1.59364	2.72671
feature3689	1.11406	7.69102	5.04249e-10	4.96009e-08	1.57872	2.71905
feature76743	-0.241478	-7.6871	5.11356e-10	5.02387e-08	6.91526	6.67118
feature74010	-0.628419	-7.68477	5.15641e-10	5.0598e-08	4.4512	3.82568
feature62205	0.512828	7.6843	5.16513e-10	5.06221e-08	4.38101	4.90666
feature18375	1.17158	7.68388	5.17281e-10	5.06358e-08	1.85933	3.09846
feature85360	-0.93446	-7.67913	5.26151e-10	5.14416e-08	3.46253	2.50057
feature111648	0.377799	7.67734	5.29526e-10	5.16644e-08	5.51301	5.89446
feature84324	1.36917	7.67725	5.2971e-10	5.16644e-08	1.15471	2.55817
feature37706	1.14793	7.67472	5.3452e-10	5.20705e-08	1.92189	3.17929
feature115044	0.875364	7.67377	5.36346e-10	5.21852e-08	2.49936	3.36497
feature39766	0.567851	7.67343	5.36991e-10	5.21852e-08	4.12421	4.69363
feature113154	1.29651	7.67297	5.37873e-10	5.2208e-08	1.23816	2.53823
feature105396	0.964069	7.67204	5.39674e-10	5.23198e-08	2.47094	3.45267
feature117053	0.88512	7.67094	5.41791e-10	5.24621e-08	2.82728	3.70503
feature76171	0.985969	7.66383	5.55755e-10	5.37496e-08	2.3041	3.35849
feature53237	1.06371	7.66193	5.5954e-10	5.40509e-08	2.0874	3.15907
feature24078	0.672361	7.66028	5.62872e-10	5.43077e-08	3.56866	4.23015
feature79414	0.682017	7.65836	5.66749e-10	5.45645e-08	3.21771	3.89129
feature83797	-0.680765	-7.65829	5.66886e-10	5.45645e-08	4.21978	3.5424
feature90703	-0.462824	-7.65674	5.70038e-10	5.48024e-08	5.28462	4.82096
feature38319	0.962143	7.65593	5.71686e-10	5.48954e-08	2.23946	3.20017
feature42647	0.300369	7.65306	5.77586e-10	5.53961e-08	6.02282	6.3251
feature93591	1.15753	7.65022	5.83493e-10	5.58961e-08	1.27501	2.51251
feature92262	0.773004	7.64962	5.84751e-10	5.59502e-08	2.685	3.47174
feature17553	0.505922	7.6477	5.88779e-10	5.62688e-08	4.57695	5.08646
feature99066	-0.454034	-7.6472	5.89831e-10	5.63027e-08	5.42292	4.97554
feature22484	0.771366	7.64582	5.92762e-10	5.65156e-08	3.00164	3.78558
feature116644	-0.490413	-7.64529	5.9389e-10	5.65563e-08	5.05325	4.56227
feature48208	1.23015	7.64454	5.95478e-10	5.66093e-08	1.44223	2.68078
feature46458	1.05091	7.64437	5.9585e-10	5.66093e-08	1.90674	2.9587
feature21195	1.53539	7.64259	5.99653e-10	5.69035e-08	0.429978	1.96154
feature31480	0.78624	7.64068	6.03765e-10	5.72264e-08	2.913	3.72293
feature26899	0.797233	7.63951	6.06297e-10	5.7399e-08	2.79477	3.60453
feature22728	0.625553	7.6368	6.12211e-10	5.78909e-08	3.67383	4.30653
feature86956	0.389322	7.63527	6.15566e-10	5.814e-08	5.57507	5.98741
feature62207	1.14901	7.63458	6.17097e-10	5.82164e-08	1.52159	2.71156
feature15908	1.10045	7.63353	6.19416e-10	5.83669e-08	1.78596	2.92163
feature36627	1.16225	7.63118	6.24637e-10	5.87902e-08	1.67663	2.83463
feature76631	1.19382	7.63073	6.25654e-10	5.87969e-08	1.433	2.62014
feature85917	0.39599	7.63026	6.26713e-10	5.87969e-08	5.48173	5.88678
feature90756	0.978355	7.63018	6.26895e-10	5.87969e-08	1.86586	2.8445
feature1314	0.904119	7.62852	6.30622e-10	5.90777e-08	2.36213	3.26456
feature28029	0.387468	7.6273	6.3339e-10	5.92682e-08	5.487	5.88281
feature74339	1.52972	7.62588	6.36616e-10	5.95011e-08	0.642952	2.21823
feature78891	0.275997	7.62501	6.38593e-10	5.96168e-08	6.31014	6.5861
feature70748	0.329139	7.62296	6.43298e-10	5.99866e-08	5.84023	6.18369
feature56383	0.787769	7.61826	6.54212e-10	6.09339e-08	2.99707	3.78403
feature16874	0.784958	7.61775	6.55424e-10	6.09764e-08	3.06684	3.88176
feature51965	0.329822	7.61361	6.65195e-10	6.18141e-08	5.84479	6.19395
feature115267	0.513193	7.61281	6.67108e-10	6.19205e-08	4.37304	4.8857
feature1162	-0.423924	-7.61043	6.72824e-10	6.23793e-08	5.57792	5.14874
feature9423	0.610853	7.60906	6.76128e-10	6.25928e-08	3.4015	4.00367
feature64196	1.06071	7.60883	6.76679e-10	6.25928e-08	2.06057	3.13711
feature100834	0.983445	7.607	6.81136e-10	6.29329e-08	1.85465	2.83738
feature43049	0.418384	7.6055	6.84811e-10	6.32e-08	5.07163	5.49498
feature108088	1.56809	7.60076	6.96528e-10	6.42079e-08	0.45784	2.04541
feature69958	0.510736	7.59987	6.98764e-10	6.43406e-08	4.33161	4.84451
feature82290	-0.827409	-7.59594	7.08661e-10	6.51774e-08	3.68619	2.8577
feature13709	-0.700493	-7.58992	7.24101e-10	6.65216e-08	4.14952	3.45075
feature27993	0.292088	7.58904	7.26388e-10	6.66559e-08	6.06835	6.36311
feature81040	0.568844	7.58581	7.3484e-10	6.73548e-08	4.26897	4.85869
feature27761	0.888067	7.58529	7.36212e-10	6.74039e-08	2.36648	3.26736
feature18874	0.866221	7.58483	7.37422e-10	6.74382e-08	2.54645	3.41481
feature73482	1.24906	7.58288	7.42604e-10	6.77638e-08	1.04237	2.33439
feature60296	0.945329	7.58286	7.42663e-10	6.77638e-08	2.06041	3.02693
feature108719	0.484168	7.58077	7.48224e-10	6.81941e-08	4.58541	5.06903
feature90436	-0.823378	-7.58003	7.50213e-10	6.82982e-08	3.76595	2.94652
feature86277	-0.554213	-7.5775	7.57057e-10	6.87925e-08	4.67367	4.09999
feature10005	1.39765	7.57739	7.57349e-10	6.87925e-08	0.765949	2.14667
feature26378	0.634131	7.57676	7.59069e-10	6.88712e-08	3.53983	4.19723
feature23783	0.609994	7.57563	7.62149e-10	6.90204e-08	3.68489	4.29193
feature55292	1.23383	7.57553	7.62425e-10	6.90204e-08	1.37662	2.62216
feature53832	1.21224	7.57254	7.70612e-10	6.96833e-08	1.32801	2.56368
feature95434	0.369125	7.57129	7.74084e-10	6.9919e-08	5.37908	5.74795
feature98323	0.792474	7.57056	7.76123e-10	7.00247e-08	2.7615	3.56884
feature31312	1.04135	7.56952	7.79017e-10	7.02073e-08	1.83831	2.90634
feature75588	0.57638	7.56662	7.87153e-10	7.07916e-08	3.89787	4.49112
feature86688	-0.565194	-7.56658	7.87256e-10	7.07916e-08	4.97064	4.39617
feature80711	0.713385	7.56615	7.88465e-10	7.08214e-08	2.99534	3.7301
feature98178	1.07143	7.5637	7.95411e-10	7.13219e-08	1.81498	2.90516
feature16104	0.486556	7.56357	7.95806e-10	7.13219e-08	4.54234	5.02669
feature71173	0.446982	7.55894	8.09101e-10	7.24296e-08	4.7321	5.17886
feature25162	1.11335	7.55861	8.10056e-10	7.24296e-08	1.68023	2.79319
feature70036	0.708277	7.55834	8.1086e-10	7.24296e-08	3.28625	3.99228
feature10277	0.674093	7.5576	8.12998e-10	7.25403e-08	3.33255	4.01408
feature88427	0.835689	7.55519	8.20049e-10	7.30885e-08	2.74256	3.62999
feature22247	0.301396	7.55461	8.21758e-10	7.3095e-08	5.86221	6.16657
feature74838	0.783136	7.55455	8.21933e-10	7.3095e-08	2.8169	3.5954
feature107106	0.775946	7.55358	8.24793e-10	7.32685e-08	2.83846	3.6192
feature24718	0.628846	7.55322	8.25852e-10	7.32819e-08	3.51842	4.15243
feature53668	0.589901	7.54859	8.39693e-10	7.44282e-08	3.87397	4.47829
feature97018	0.898169	7.54558	8.4879e-10	7.5152e-08	2.33324	3.25996
feature37935	-0.386429	-7.54405	8.53448e-10	7.54815e-08	5.67262	5.28984
feature35467	0.797323	7.54292	8.56909e-10	7.57046e-08	2.60153	3.39492
feature69829	0.766398	7.54071	8.63741e-10	7.62247e-08	2.83815	3.62106
feature89834	0.373316	7.54	8.6592e-10	7.63335e-08	5.53833	5.91392
feature61399	0.651097	7.53926	8.68239e-10	7.64412e-08	3.57452	4.23008
feature58557	0.419149	7.539	8.69038e-10	7.64412e-08	4.99352	5.41228
feature76020	-0.286935	-7.53849	8.70644e-10	7.6499e-08	6.54199	6.25089
feature49495	-0.874259	-7.53643	8.77078e-10	7.69342e-08	3.85907	2.91769
feature53800	-0.31956	-7.5363	8.77503e-10	7.69342e-08	6.22981	5.91339
feature415	0.844757	7.53306	8.8774e-10	7.77471e-08	2.46509	3.32241
feature70964	0.401611	7.5321	8.90814e-10	7.79318e-08	5.38713	5.79245
feature31171	-0.601636	-7.5317	8.9208e-10	7.79579e-08	4.51538	3.91136
feature108141	1.35364	7.53125	8.93516e-10	7.79989e-08	0.912828	2.2738
feature105468	0.383172	7.52687	9.07649e-10	7.9147e-08	5.68421	6.06093
feature96359	0.735991	7.52594	9.10705e-10	7.93277e-08	3.32863	4.06979
feature104962	0.947886	7.52463	9.14986e-10	7.96146e-08	2.19367	3.15294
feature69195	-0.244626	-7.51877	9.34394e-10	8.12158e-08	6.87842	6.63725
feature100495	0.818791	7.51836	9.35768e-10	8.12476e-08	2.54823	3.37574
feature77727	0.637536	7.51721	9.39663e-10	8.14981e-08	3.59768	4.23507
feature112751	1.03329	7.51662	9.41622e-10	8.15527e-08	1.65295	2.70223
feature116691	0.988716	7.51642	9.42315e-10	8.15527e-08	2.10481	3.09906
feature89891	-0.31802	-7.51004	9.64116e-10	8.335e-08	6.23103	5.91321
feature112841	1.27503	7.50959	9.65689e-10	8.33967e-08	1.10505	2.40814
feature2634	0.755407	7.50721	9.73935e-10	8.40188e-08	3.04394	3.80462
feature70707	-0.755441	-7.5066	9.76092e-10	8.40276e-08	3.76572	2.99045
feature113141	0.399172	7.50659	9.7612e-10	8.40276e-08	5.38067	5.77519
feature56575	1.25798	7.50444	9.83661e-10	8.45864e-08	1.22969	2.51806
feature93425	1.59997	7.50167	9.93507e-10	8.53421e-08	-0.205009	1.42201
feature81685	-0.576018	-7.50025	9.9855e-10	8.56841e-08	4.61304	4.04269
feature70676	0.613534	7.49928	1.00203e-09	8.58917e-08	3.75471	4.3793
feature39285	1.7029	7.49418	1.02054e-09	8.73848e-08	-0.0105232	1.72163
feature40576	0.982456	7.48695	1.04733e-09	8.9584e-08	1.87275	2.85484
feature98020	1.3966	7.48433	1.05723e-09	9.03347e-08	0.536349	1.93671
feature42422	1.35807	7.48259	1.06385e-09	9.0804e-08	1.0051	2.38516
feature95897	1.02459	7.47927	1.07661e-09	9.17964e-08	2.01567	3.03021
feature88434	0.657388	7.47838	1.08005e-09	9.1992e-08	3.86138	4.52416
feature51684	0.845177	7.47334	1.09976e-09	9.35726e-08	2.77634	3.63194
feature7047	0.588963	7.4717	1.10623e-09	9.40236e-08	3.80198	4.39487
feature6251	0.918944	7.47125	1.10802e-09	9.40771e-08	2.15755	3.11459
feature92507	0.410723	7.47077	1.10994e-09	9.41407e-08	4.96806	5.37351
feature44372	1.45367	7.47005	1.11281e-09	9.42846e-08	0.829875	2.34986
feature39059	0.782259	7.46792	1.12132e-09	9.49063e-08	2.46845	3.3042
feature37961	1.41103	7.46556	1.13087e-09	9.56142e-08	0.606216	1.98963
feature98219	-0.443901	-7.46471	1.13434e-09	9.58073e-08	5.21855	4.77272
feature75030	-0.377582	-7.46376	1.13819e-09	9.6032e-08	5.8457	5.47362
feature95586	1.01954	7.46175	1.14642e-09	9.66254e-08	2.44308	3.43066
feature92774	0.811934	7.4607	1.15074e-09	9.68884e-08	2.69105	3.54493
feature20491	1.04769	7.45647	1.16838e-09	9.82186e-08	2.10875	3.18778
feature103874	-0.389252	-7.45632	1.16898e-09	9.82186e-08	5.55049	5.16092
feature21250	1.11487	7.4558	1.17118e-09	9.82713e-08	1.97904	3.1092
feature11831	0.544725	7.45559	1.17204e-09	9.82713e-08	4.07655	4.62289
feature114748	1.57315	7.45467	1.17593e-09	9.84945e-08	0.120656	1.70059
feature35612	0.461989	7.45209	1.18687e-09	9.9308e-08	4.76924	5.24946
feature110491	0.492359	7.45115	1.19088e-09	9.94585e-08	4.45933	4.96265
feature64156	1.43693	7.45109	1.19113e-09	9.94585e-08	1.1399	2.61422
feature117336	1.19662	7.44926	1.19898e-09	1.0001e-07	1.55743	2.75415
feature38857	0.611261	7.44827	1.20323e-09	1.00261e-07	3.72754	4.35343
feature105085	1.3982	7.44797	1.20455e-09	1.00267e-07	0.667689	2.09649
feature54502	0.558145	7.44479	1.21838e-09	1.01286e-07	4.04935	4.60467
feature13261	1.00118	7.4444	1.22006e-09	1.01286e-07	2.01656	3.05161
feature47806	-0.419071	-7.44429	1.22056e-09	1.01286e-07	5.2976	4.87634
feature74746	0.584892	7.43837	1.24677e-09	1.03355e-07	3.89163	4.47549
feature73860	-0.346246	-7.43632	1.25596e-09	1.0401e-07	6.17793	5.82593
feature87683	-0.295964	-7.43356	1.26847e-09	1.04938e-07	6.35164	6.05332
feature67564	0.785029	7.43235	1.27399e-09	1.05287e-07	2.88015	3.67759
feature21084	0.856538	7.43172	1.27689e-09	1.05418e-07	2.57906	3.43559
feature93976	0.721429	7.4217	1.32364e-09	1.09105e-07	3.05928	3.80324
feature7755	-0.448904	-7.42157	1.32424e-09	1.09105e-07	5.35912	4.91472
feature16316	0.64652	7.4187	1.33798e-09	1.10124e-07	3.52521	4.19982
feature4880	-0.4516	-7.41838	1.3395e-09	1.10136e-07	5.08987	4.63646
feature16277	1.42462	7.41657	1.34825e-09	1.10743e-07	0.797802	2.21077
feature116978	0.438699	7.41571	1.35238e-09	1.1097e-07	4.90336	5.3404
feature53396	0.924195	7.41076	1.37666e-09	1.12847e-07	1.94042	2.8834
feature69139	0.607765	7.40947	1.38301e-09	1.13207e-07	3.70259	4.31507
feature764	-0.189023	-7.40916	1.38458e-09	1.13207e-07	7.58887	7.39043
feature73318	1.25289	7.40902	1.38527e-09	1.13207e-07	1.52947	2.77876
feature48407	0.703926	7.40716	1.39455e-09	1.13851e-07	3.20085	3.91269
feature16039	0.451207	7.40487	1.40605e-09	1.14673e-07	4.70965	5.16878
feature7949	0.613453	7.40133	1.42406e-09	1.16025e-07	3.538	4.15105
feature92329	0.994001	7.40065	1.4275e-09	1.16188e-07	2.09417	3.09194
feature68207	0.783945	7.39936	1.43416e-09	1.16509e-07	2.9321	3.71659
feature61687	-0.51813	-7.39932	1.43434e-09	1.16509e-07	4.84024	4.32237
feature42964	0.568041	7.39761	1.4432e-09	1.17111e-07	4.11074	4.67784
feature6319	-0.476426	-7.39588	1.45216e-09	1.1772e-07	5.07294	4.58327
feature9152	0.846926	7.39397	1.46217e-09	1.18412e-07	2.36172	3.19803
feature93754	1.39231	7.39118	1.47688e-09	1.19483e-07	0.983958	2.37305
feature94047	1.63438	7.38743	1.49693e-09	1.20984e-07	-0.394655	1.3428
feature56426	0.987389	7.38709	1.49872e-09	1.21008e-07	2.01008	2.99465
feature98242	0.425947	7.38658	1.5015e-09	1.21111e-07	5.11789	5.53753
feature100617	0.811983	7.38614	1.50384e-09	1.21179e-07	2.76293	3.5816
feature73389	1.10411	7.38422	1.51428e-09	1.21854e-07	1.92563	3.0344
feature58221	0.888734	7.38404	1.51525e-09	1.21854e-07	2.34267	3.24527
feature96195	0.240448	7.38284	1.52178e-09	1.22258e-07	6.73494	6.97306
feature106027	0.609206	7.38217	1.52543e-09	1.22429e-07	3.91136	4.53497
feature107073	1.44955	7.38082	1.53287e-09	1.22903e-07	0.887802	2.33336
feature54027	-0.320611	-7.37744	1.55157e-09	1.24279e-07	6.41674	6.093
feature9313	1.08088	7.37454	1.56783e-09	1.25457e-07	1.86255	2.92118
feature86223	0.70884	7.37414	1.57009e-09	1.25514e-07	3.09368	3.80781
feature83381	0.483377	7.37377	1.57218e-09	1.25556e-07	4.41785	4.9065
feature92764	0.561861	7.37072	1.58948e-09	1.26812e-07	3.98204	4.55296
feature39835	-0.193935	-7.36794	1.60541e-09	1.27939e-07	7.38306	7.19072
feature88039	-0.500199	-7.36771	1.60678e-09	1.27939e-07	4.79818	4.29242
feature65004	0.939949	7.36743	1.60837e-09	1.2794e-07	2.0724	3.05465
feature46940	0.627989	7.36649	1.6138e-09	1.28245e-07	3.84247	4.46044
feature57947	0.634556	7.36588	1.61738e-09	1.28404e-07	3.48222	4.10651
feature77463	1.05974	7.36537	1.62034e-09	1.28479e-07	1.81893	2.90322
feature115368	1.06365	7.36517	1.62151e-09	1.28479e-07	1.93161	2.99554
feature76767	0.970945	7.35901	1.65775e-09	1.31099e-07	1.96718	2.94046
feature60713	1.02322	7.35899	1.65786e-09	1.31099e-07	2.3052	3.30579
feature114407	-0.225851	-7.35872	1.65946e-09	1.31099e-07	7.07745	6.85326
feature13313	0.588831	7.35652	1.67268e-09	1.32014e-07	3.59525	4.20632
feature880	-0.40116	-7.35621	1.67454e-09	1.32032e-07	5.50879	5.10594
feature80016	0.938022	7.35553	1.67861e-09	1.32113e-07	2.17654	3.11995
feature25164	1.04608	7.35549	1.67885e-09	1.32113e-07	1.94338	3.00281
feature30212	1.14737	7.35467	1.68382e-09	1.32375e-07	1.40875	2.62571
feature110490	1.54769	7.35339	1.69159e-09	1.32856e-07	0.470887	2.0207
feature68247	0.86116	7.35175	1.70158e-09	1.33511e-07	2.34583	3.21992
feature56746	0.595792	7.35065	1.7083e-09	1.33908e-07	3.6794	4.27602
feature58875	0.899169	7.34928	1.71673e-09	1.34439e-07	2.35438	3.28473
feature44808	1.34901	7.34528	1.74155e-09	1.3625e-07	0.817567	2.15786
feature102835	0.696623	7.34214	1.76134e-09	1.37664e-07	3.30785	4.01154
feature6373	1.35376	7.34162	1.76463e-09	1.37788e-07	0.970931	2.37944
feature3146	0.395935	7.33589	1.80131e-09	1.40516e-07	4.93901	5.33454
feature74730	-0.941831	-7.33552	1.80372e-09	1.40569e-07	3.4046	2.40812
feature88771	0.570001	7.33312	1.81931e-09	1.41647e-07	4.02623	4.62265
feature18826	-0.810807	-7.33137	1.83081e-09	1.42405e-07	3.47885	2.67541
feature4402	0.506893	7.3309	1.8339e-09	1.42507e-07	4.63584	5.14909
feature39698	0.723941	7.32449	1.8766e-09	1.4561e-07	3.03225	3.76715
feature109377	0.869324	7.32437	1.87744e-09	1.4561e-07	2.43056	3.296
feature15455	1.17402	7.32359	1.88271e-09	1.45879e-07	1.34609	2.52023
feature34229	1.48941	7.32133	1.89806e-09	1.46927e-07	0.143766	1.74575
feature74290	0.940071	7.32074	1.90207e-09	1.47096e-07	2.07732	3.0408
feature26779	1.02713	7.31936	1.91155e-09	1.47688e-07	1.70711	2.77723
feature8822	0.607955	7.31882	1.91522e-09	1.47804e-07	3.68336	4.2901
feature28178	1.27566	7.31852	1.91734e-09	1.47804e-07	1.3027	2.59559
feature31979	-0.424581	-7.31834	1.91856e-09	1.47804e-07	5.42211	4.98409
feature75377	1.11849	7.31751	1.92431e-09	1.48106e-07	1.47302	2.63632
feature28132	1.3405	7.31564	1.93726e-09	1.4896e-07	0.782859	2.16564
feature111383	-0.494678	-7.31469	1.94389e-09	1.49328e-07	4.86534	4.37313
feature2672	1.08214	7.31434	1.94632e-09	1.49372e-07	1.68857	2.81699
feature81141	1.19526	7.31051	1.97327e-09	1.51297e-07	1.32697	2.52956
feature7406	1.04754	7.30677	2.00002e-09	1.53133e-07	1.43608	2.46356
feature49530	1.07404	7.30651	2.00186e-09	1.53133e-07	1.93878	3.06505
feature7817	-0.407237	-7.30636	2.00292e-09	1.53133e-07	5.77916	5.35812
feature104540	1.21437	7.30522	2.01119e-09	1.5362e-07	0.985784	2.20384
feature28880	0.795358	7.30427	2.01801e-09	1.53995e-07	2.84527	3.65879
feature95822	0.8197	7.3013	2.03967e-09	1.55501e-07	2.7831	3.641
feature5586	1.07617	7.30072	2.04396e-09	1.55681e-07	1.72506	2.83418
feature20596	0.759067	7.29979	2.05081e-09	1.56055e-07	2.80231	3.56533
feature96772	-0.619951	-7.29912	2.05572e-09	1.56282e-07	4.40708	3.78154
feature24373	1.24879	7.29865	2.05919e-09	1.56398e-07	1.08249	2.34464
feature2701	0.509292	7.29713	2.07048e-09	1.57107e-07	4.25168	4.75708
feature8285	1.24503	7.29625	2.07708e-09	1.5746e-07	1.40187	2.72248
feature11836	0.82506	7.2956	2.08194e-09	1.5768e-07	2.74247	3.58081
feature79349	0.639443	7.29361	2.09687e-09	1.58585e-07	3.43569	4.10691
feature4297	-0.582373	-7.29348	2.09782e-09	1.58585e-07	4.42645	3.83688
feature51904	0.738119	7.29102	2.11647e-09	1.59845e-07	2.97882	3.74797
feature62517	1.28317	7.29054	2.12009e-09	1.59886e-07	1.28252	2.56741
feature28101	-0.440445	-7.29043	2.12098e-09	1.59886e-07	5.20083	4.75866
feature114350	0.885079	7.28626	2.153e-09	1.62149e-07	2.03652	2.92787
feature107094	1.58998	7.28565	2.15772e-09	1.62353e-07	0.159273	1.76959
feature111524	1.3945	7.28354	2.1741e-09	1.63432e-07	0.546653	1.99528
feature96169	-0.772502	-7.28067	2.19668e-09	1.64976e-07	3.80425	2.98632
feature5298	0.775858	7.27711	2.22498e-09	1.66946e-07	2.87388	3.65045
feature43736	1.58758	7.27354	2.25368e-09	1.6885e-07	0.423617	2.05497
feature98233	0.516763	7.27344	2.25455e-09	1.6885e-07	4.22105	4.75133
feature1326	-0.668948	-7.272	2.26622e-09	1.69567e-07	4.09023	3.4276
feature24051	1.12942	7.27171	2.26857e-09	1.69585e-07	1.41772	2.55937
feature109376	1.29771	7.27112	2.27341e-09	1.69729e-07	1.1764	2.47634
feature23913	1.49731	7.27096	2.2747e-09	1.69729e-07	0.536395	2.05203
feature94383	0.895973	7.26416	2.33096e-09	1.73766e-07	2.28309	3.17798
feature69827	1.16913	7.26352	2.33637e-09	1.74009e-07	1.06644	2.31876
feature54501	1.00113	7.26275	2.34286e-09	1.74212e-07	2.06356	3.06914
feature9306	0.978731	7.26268	2.34342e-09	1.74212e-07	1.95702	2.92635
feature106940	0.869391	7.26211	2.34825e-09	1.74411e-07	2.23668	3.11005
feature28440	0.426415	7.26118	2.35612e-09	1.74834e-07	4.80032	5.22515
feature67689	0.693831	7.25894	2.37511e-09	1.76081e-07	3.21188	3.91746
feature12780	0.973842	7.25684	2.3931e-09	1.77201e-07	1.99009	3.02454
feature4063	0.913298	7.25667	2.3946e-09	1.77201e-07	2.49301	3.43893
feature2090	0.826764	7.25489	2.41e-09	1.78176e-07	2.5774	3.41717
feature19284	-0.892564	-7.25404	2.41735e-09	1.78556e-07	3.09253	2.20077
feature96484	1.79195	7.25098	2.44411e-09	1.80367e-07	0.0235433	1.81681
feature68946	0.997682	7.2466	2.48292e-09	1.83064e-07	1.75455	2.78314
feature70518	-0.127069	-7.24441	2.50253e-09	1.84258e-07	8.21591	8.08929
feature8894	-0.293295	-7.24428	2.50368e-09	1.84258e-07	6.27783	5.98352
feature39190	0.974737	7.24284	2.51665e-09	1.85044e-07	1.86	2.84439
feature31727	1.71361	7.2414	2.52971e-09	1.85812e-07	0.135601	1.92836
feature100613	-0.4535	-7.24118	2.53171e-09	1.85812e-07	5.16185	4.70405
feature101637	-1.00856	-7.24085	2.53471e-09	1.85863e-07	3.19949	2.15743
feature32872	1.55061	7.24048	2.53808e-09	1.85942e-07	0.680337	2.2499
feature31351	-0.568306	-7.23989	2.54351e-09	1.86039e-07	4.53047	3.96895
feature28408	1.08961	7.23983	2.54402e-09	1.86039e-07	1.46219	2.59386
feature80070	0.366709	7.23579	2.58124e-09	1.88589e-07	5.31989	5.6909
feature76069	1.18853	7.23315	2.60586e-09	1.90135e-07	1.31133	2.51993
feature67427	1.03733	7.23302	2.6071e-09	1.90135e-07	1.69467	2.7315
feature109887	0.64133	7.23247	2.61228e-09	1.9034e-07	3.78254	4.43336
feature24712	1.50438	7.23176	2.61894e-09	1.90653e-07	0.22261	1.74235
feature13078	0.272808	7.23135	2.6228e-09	1.90762e-07	6.37565	6.65344
feature69852	0.380077	7.2298	2.63744e-09	1.91654e-07	5.64758	6.02513
feature103579	1.39264	7.22924	2.64282e-09	1.91796e-07	0.630706	2.04781
feature82930	0.737446	7.2291	2.64415e-09	1.91796e-07	3.03696	3.77388
feature85450	0.62846	7.22708	2.66337e-09	1.93016e-07	3.65343	4.27229
feature24000	1.49365	7.22652	2.6688e-09	1.93237e-07	0.332591	1.84397
feature95149	0.821164	7.22608	2.67295e-09	1.93319e-07	2.57347	3.424
feature77865	0.904433	7.2259	2.67473e-09	1.93319e-07	2.13373	3.04128
feature85229	0.599184	7.22445	2.68874e-09	1.93999e-07	3.74673	4.36225
feature359	-0.809868	-7.22443	2.68895e-09	1.93999e-07	3.50044	2.67854
feature116973	0.730225	7.22417	2.69141e-09	1.94003e-07	2.98092	3.71781
feature114683	0.724398	7.22301	2.70264e-09	1.94638e-07	2.79406	3.52996
feature3621	-0.610693	-7.22231	2.70948e-09	1.94957e-07	4.36753	3.75955
feature101086	0.476456	7.21521	2.77954e-09	1.9982e-07	4.41586	4.8911
feature22822	-0.474863	-7.21279	2.80386e-09	2.01388e-07	5.00352	4.53415
feature30359	0.804601	7.20979	2.83429e-09	2.03393e-07	3.13893	3.9327
feature9647	0.528335	7.20895	2.84283e-09	2.03824e-07	3.98736	4.5219
feature42786	0.595263	7.2086	2.84638e-09	2.03898e-07	3.79669	4.39233
feature44006	0.899615	7.19993	2.93656e-09	2.10123e-07	2.48477	3.38476
feature77544	0.744204	7.19975	2.93849e-09	2.10123e-07	2.66425	3.42026
feature102225	0.792951	7.19892	2.94725e-09	2.10516e-07	2.92504	3.70708
feature69880	0.756401	7.19874	2.94921e-09	2.10516e-07	2.54614	3.32605
feature93323	-0.332353	-7.1978	2.95919e-09	2.11042e-07	6.20802	5.87544
feature52923	1.08276	7.19555	2.98324e-09	2.12569e-07	1.56712	2.6794
feature95294	1.32252	7.19473	2.99203e-09	2.13007e-07	1.11228	2.42488
feature110049	1.01133	7.19117	3.03056e-09	2.1556e-07	1.78642	2.80042
feature76191	1.09337	7.18933	3.05066e-09	2.16641e-07	1.63636	2.84226
feature95334	-0.400065	-7.18929	3.05112e-09	2.16641e-07	5.39891	5.00012
feature108082	0.691795	7.18818	3.06331e-09	2.17315e-07	3.05479	3.74824
feature32498	0.714275	7.18378	3.11224e-09	2.2043e-07	3.03063	3.74992
feature30439	1.55718	7.18374	3.11269e-09	2.2043e-07	0.263518	1.82367
feature95400	0.673273	7.18278	3.12344e-09	2.20997e-07	3.1594	3.83961
feature88051	0.596097	7.18196	3.13269e-09	2.21457e-07	3.6941	4.27201
feature93338	1.27942	7.18072	3.14664e-09	2.2219e-07	1.16272	2.46748
feature74388	0.410084	7.18055	3.14857e-09	2.2219e-07	4.81048	5.21909
feature26891	0.995172	7.1772	3.1867e-09	2.24684e-07	2.073	3.09398
feature1188	0.626046	7.1769	3.19023e-09	2.24737e-07	3.59768	4.24015
feature83438	0.421045	7.17362	3.22808e-09	2.27205e-07	4.93459	5.33837
feature80258	0.586292	7.17186	3.24852e-09	2.28444e-07	3.50541	4.11054
feature4133	-0.506682	-7.17009	3.26926e-09	2.29703e-07	4.58751	4.08132
feature11971	1.38063	7.16787	3.29547e-09	2.31338e-07	0.606933	1.98781
feature3492	0.46483	7.16764	3.29827e-09	2.31338e-07	4.60305	5.0796
feature86203	1.15694	7.165	3.32971e-09	2.3334e-07	1.19515	2.36883
feature3261	1.50877	7.16176	3.3688e-09	2.35875e-07	0.247979	1.75973
feature59798	0.867274	7.15991	3.39125e-09	2.3724e-07	2.56562	3.41813
feature112116	1.27227	7.15725	3.4238e-09	2.3931e-07	1.18417	2.4657
feature24788	0.353283	7.15328	3.4731e-09	2.42546e-07	5.4756	5.83509
feature8494	1.52351	7.15076	3.50474e-09	2.44543e-07	0.688827	2.21401
feature31700	0.722451	7.14771	3.54346e-09	2.46911e-07	3.35296	4.08324
feature92943	0.582274	7.14752	3.54582e-09	2.46911e-07	3.69664	4.29056
feature105382	0.62229	7.14736	3.54785e-09	2.46911e-07	3.56063	4.19671
feature61122	0.795108	7.14651	3.55872e-09	2.47454e-07	2.77461	3.57104
feature59334	0.889809	7.14315	3.60207e-09	2.50252e-07	2.40469	3.30572
feature80564	1.02054	7.14289	3.60543e-09	2.5027e-07	1.79929	2.87032
feature58803	-0.249984	-7.14043	3.6374e-09	2.52105e-07	6.78733	6.5377
feature57463	1.28277	7.14038	3.63812e-09	2.52105e-07	1.01179	2.31078
feature86685	-0.244828	-7.13939	3.6511e-09	2.52788e-07	6.81052	6.56433
feature58326	0.589848	7.13843	3.66375e-09	2.53446e-07	3.7432	4.3381
feature13181	1.53889	7.13776	3.67255e-09	2.53677e-07	-0.00900332	1.53312
feature1161	-0.70241	-7.1377	3.67337e-09	2.53677e-07	3.71602	3.00994
feature6598	0.51995	7.1346	3.71459e-09	2.56304e-07	4.36865	4.91193
feature108718	0.747771	7.13377	3.72571e-09	2.56851e-07	2.91686	3.67725
feature80113	0.821861	7.13225	3.74613e-09	2.57922e-07	2.53604	3.40331
feature11495	1.79109	7.13207	3.74859e-09	2.57922e-07	-0.625705	1.25273
feature45902	0.43986	7.1319	3.75084e-09	2.57922e-07	4.70626	5.14773
feature113937	0.73261	7.13033	3.77203e-09	2.59159e-07	2.99415	3.76543
feature110364	0.609138	7.12905	3.78944e-09	2.59868e-07	3.63524	4.2438
feature110353	0.611284	7.12895	3.79085e-09	2.59868e-07	3.52397	4.14392
feature63347	1.33709	7.12886	3.79202e-09	2.59868e-07	1.41557	2.74953
feature53390	-0.73112	-7.12826	3.80033e-09	2.60216e-07	3.81452	3.08479
feature6570	0.648219	7.12763	3.80885e-09	2.60578e-07	3.16379	3.81217
feature53793	-0.475955	-7.1271	3.81618e-09	2.60709e-07	5.0169	4.5342
feature113878	0.786301	7.12702	3.81722e-09	2.60709e-07	2.94848	3.74702
feature48200	0.421597	7.12527	3.84134e-09	2.62134e-07	4.8834	5.30364
feature97198	0.643851	7.12442	3.8531e-09	2.62715e-07	3.32214	3.97391
feature10785	0.683765	7.12175	3.8903e-09	2.65027e-07	3.15301	3.82389
feature42906	-0.24493	-7.12087	3.90274e-09	2.6565e-07	6.97151	6.73011
feature39153	1.3453	7.11194	4.03011e-09	2.74088e-07	0.521701	1.89186
feature75015	0.662995	7.11043	4.05211e-09	2.75353e-07	3.39223	4.07059
feature13547	1.54729	7.10877	4.07638e-09	2.76675e-07	0.741153	2.2877
feature96451	1.31456	7.10856	4.0795e-09	2.76675e-07	1.08279	2.39687
feature92590	-0.983253	-7.1084	4.08187e-09	2.76675e-07	3.11277	2.15374
feature76474	0.732186	7.10503	4.13164e-09	2.79813e-07	2.96733	3.69992
feature71572	1.01064	7.10449	4.1397e-09	2.80124e-07	1.69517	2.71411
feature43043	0.874198	7.10212	4.17514e-09	2.82286e-07	2.59956	3.54012
feature3950	-0.943622	-7.10037	4.20152e-09	2.83831e-07	2.82098	1.87382
feature90248	0.379039	7.0998	4.21016e-09	2.84177e-07	5.50515	5.886
feature68654	0.806156	7.09644	4.2614e-09	2.87392e-07	2.60061	3.40989
feature96306	-0.886551	-7.09621	4.26491e-09	2.87392e-07	3.34875	2.41402
feature7280	1.02514	7.09303	4.31391e-09	2.90451e-07	1.91612	2.93074
feature106884	0.527425	7.09212	4.32817e-09	2.91168e-07	4.19898	4.72208
feature5447	1.48436	7.09097	4.34603e-09	2.9194e-07	0.583015	2.11576
feature98977	1.28924	7.09092	4.34689e-09	2.9194e-07	0.788693	2.0825
feature94471	-0.688988	-7.09058	4.35218e-09	2.92052e-07	4.02071	3.29865
feature23987	-0.465176	-7.08682	4.41146e-09	2.95784e-07	4.95183	4.48147
feature76943	0.354199	7.08548	4.43278e-09	2.96967e-07	5.36589	5.72174
feature44842	1.58329	7.08417	4.45382e-09	2.98129e-07	0.439536	2.03481
feature56937	0.910331	7.0823	4.48381e-09	2.99887e-07	2.03736	2.97548
feature116647	-0.477411	-7.08094	4.50578e-09	3.01107e-07	4.86684	4.38872
feature42580	0.166061	7.07922	4.53387e-09	3.02734e-07	7.48042	7.64482
feature9088	0.843082	7.07802	4.55342e-09	3.03599e-07	2.4909	3.34105
feature79605	0.563153	7.07796	4.55436e-09	3.03599e-07	3.79198	4.35112
feature68650	0.315866	7.07763	4.5599e-09	3.03717e-07	5.77097	6.08487
feature31864	0.876822	7.07501	4.60302e-09	3.06285e-07	2.35346	3.25358
feature93884	0.566133	7.07483	4.60605e-09	3.06285e-07	3.48281	4.05043
feature47126	0.516049	7.07372	4.6244e-09	3.07252e-07	4.06573	4.58429
feature107079	1.00652	7.07263	4.64269e-09	3.08213e-07	1.85485	2.90988
feature44375	0.842769	7.06902	4.70334e-09	3.11983e-07	2.4781	3.31671
feature90842	-0.651103	-7.06784	4.72346e-09	3.1306e-07	4.095	3.44423
feature4674	0.87884	7.06603	4.75431e-09	3.14846e-07	2.27756	3.18506
feature6398	-0.611988	-7.06512	4.76991e-09	3.1562e-07	4.20213	3.57859
feature3839	-0.218951	-7.0639	4.79093e-09	3.16751e-07	7.04883	6.82863
feature37473	0.902132	7.06356	4.79674e-09	3.16875e-07	2.11893	3.00978
feature85230	0.960678	7.06123	4.83716e-09	3.19284e-07	1.86488	2.84307
feature40203	0.953455	7.06032	4.85299e-09	3.20067e-07	2.07009	3.06387
feature44407	0.54896	7.05796	4.89437e-09	3.22533e-07	4.12855	4.66933
feature107382	1.17422	7.05726	4.90666e-09	3.23079e-07	1.16665	2.37962
feature37474	1.55557	7.05415	4.96195e-09	3.26208e-07	0.388234	1.95266
feature74447	0.654017	7.05413	4.96227e-09	3.26208e-07	3.3834	4.06411
feature59832	0.436661	7.05215	4.99783e-09	3.28057e-07	4.67567	5.11314
feature15983	1.49393	7.05211	4.99854e-09	3.28057e-07	0.707198	2.20169
feature3212	1.41436	7.04722	5.08725e-09	3.33608e-07	0.718098	2.18333
feature59328	0.905339	7.04542	5.12045e-09	3.35512e-07	2.40174	3.3245
feature93957	-0.307528	-7.04416	5.14374e-09	3.36765e-07	6.19463	5.8819
feature88718	0.666082	7.04361	5.15381e-09	3.3708e-07	3.20644	3.87894
feature93660	1.00176	7.04345	5.15691e-09	3.3708e-07	1.82747	2.84729
feature87480	0.940053	7.04197	5.18438e-09	3.38564e-07	1.82708	2.79035
feature61015	0.640673	7.04178	5.18801e-09	3.38564e-07	3.4093	4.08251
feature2512	0.446869	7.03644	5.28867e-09	3.44854e-07	4.43264	4.88693
feature16593	-0.57049	-7.03593	5.29832e-09	3.45204e-07	4.26499	3.68234
feature56381	0.506157	7.035	5.3162e-09	3.46089e-07	4.08205	4.58597
feature110349	1.49795	7.03067	5.39973e-09	3.51244e-07	0.337711	1.8339
feature105471	0.37586	7.02702	5.47101e-09	3.55594e-07	5.1306	5.50902
feature106978	0.87231	7.02644	5.48245e-09	3.5605e-07	2.10841	2.98924
feature1218	1.44333	7.02433	5.52425e-09	3.58476e-07	0.568579	2.01734
feature69340	0.508503	7.02387	5.53339e-09	3.58701e-07	4.35566	4.8714
feature95440	1.45306	7.0235	5.54077e-09	3.58701e-07	0.312997	1.76707
feature85938	1.21319	7.02349	5.54106e-09	3.58701e-07	1.47376	2.70972
feature30783	-0.375442	-7.0228	5.55475e-09	3.59299e-07	5.55089	5.17453
feature59104	1.41913	7.02189	5.57296e-09	3.60188e-07	1.11306	2.55894
feature52759	0.857146	7.02056	5.59985e-09	3.61637e-07	2.43408	3.30727
feature110166	-0.516369	-7.02011	5.60881e-09	3.61925e-07	4.67947	4.16678
feature109890	0.591212	7.01986	5.61402e-09	3.61972e-07	3.85243	4.44147
feature77030	0.602886	7.01889	5.63351e-09	3.62938e-07	3.63002	4.21432
feature74369	1.004	7.0182	5.64758e-09	3.63554e-07	1.76206	2.78048
feature75304	0.821841	7.01652	5.68189e-09	3.65423e-07	2.32072	3.14444
feature8107	0.720245	7.01633	5.68566e-09	3.65423e-07	2.96168	3.69311
feature86467	-0.248154	-7.01511	5.71082e-09	3.66646e-07	6.54164	6.28972
feature24512	-0.247918	-7.01492	5.71468e-09	3.66646e-07	6.73154	6.49072
feature1220	0.653057	7.01474	5.71833e-09	3.66646e-07	3.5849	4.27118
feature77389	-0.675411	-7.01408	5.73199e-09	3.6723e-07	3.85882	3.18047
feature45703	0.793541	7.00944	5.82863e-09	3.73125e-07	2.8792	3.65484
feature46733	-0.382038	-7.0064	5.89259e-09	3.7692e-07	5.42107	5.03909
feature106418	0.840924	7.00472	5.92836e-09	3.78908e-07	2.14354	2.9595
feature105660	0.768757	7.004	5.94375e-09	3.79591e-07	2.6071	3.36619
feature93355	0.87124	7.00354	5.95371e-09	3.79608e-07	2.31919	3.19093
feature115546	1.33517	7.00334	5.95793e-09	3.79608e-07	1.04203	2.4119
feature69492	-0.464208	-7.00333	5.95814e-09	3.79608e-07	5.1396	4.66345
feature30421	0.87273	7.00308	5.96344e-09	3.79646e-07	2.24133	3.15319
feature15855	0.546974	7.00284	5.96869e-09	3.7968e-07	4.09748	4.64563
feature25660	-0.391207	-6.99889	6.05426e-09	3.8482e-07	5.42523	5.03483
feature48396	0.793943	6.99736	6.08765e-09	3.86637e-07	2.53332	3.34658
feature19633	0.448926	6.9938	6.16609e-09	3.91311e-07	4.75116	5.20792
feature93890	0.949165	6.98926	6.2678e-09	3.97453e-07	1.68177	2.61422
feature33995	0.521379	6.98722	6.314e-09	4.00069e-07	4.01838	4.55958
feature115483	1.34317	6.98658	6.32869e-09	4.00685e-07	0.716196	2.08407
feature53681	0.952703	6.98403	6.38704e-09	4.04062e-07	1.94638	2.91593
feature4883	-0.358335	-6.98298	6.41123e-09	4.05274e-07	5.74295	5.38159
feature43923	-0.549817	-6.98239	6.42471e-09	4.05808e-07	4.56226	4.01027
feature79870	1.30309	6.97972	6.48687e-09	4.09414e-07	0.911302	2.23986
feature90805	-0.282309	-6.97905	6.50246e-09	4.10077e-07	6.30516	6.02392
feature70487	0.443352	6.97829	6.52034e-09	4.10883e-07	4.75185	5.19508
feature105615	1.16046	6.97664	6.55931e-09	4.12976e-07	1.31764	2.48041
feature56047	0.847909	6.97645	6.56379e-09	4.12976e-07	2.33405	3.17008
feature61368	-0.744819	-6.97371	6.6288e-09	4.16741e-07	3.72694	2.95259
feature8277	-0.285787	-6.97159	6.67952e-09	4.19603e-07	6.2848	5.99376
feature95201	0.549075	6.97114	6.69045e-09	4.19962e-07	3.98268	4.54877
feature3138	0.70902	6.97024	6.71203e-09	4.20989e-07	2.82473	3.53738
feature3205	1.17137	6.96829	6.75945e-09	4.23634e-07	1.52924	2.74649
feature73663	0.677336	6.9658	6.82027e-09	4.26681e-07	3.20272	3.89451
feature114623	1.12857	6.96574	6.82184e-09	4.26681e-07	1.51014	2.64429
feature115482	0.524871	6.96565	6.82393e-09	4.26681e-07	4.1743	4.70908
feature44927	1.19477	6.96397	6.86529e-09	4.28934e-07	1.4399	2.6251
feature6153	-0.482992	-6.96359	6.87477e-09	4.29194e-07	4.81346	4.31012
feature274	0.447622	6.96337	6.88024e-09	4.29203e-07	4.61624	5.05971
feature116488	0.801055	6.95918	6.98497e-09	4.354e-07	2.52104	3.33247
feature12303	0.620045	6.95881	6.99417e-09	4.35637e-07	3.36521	3.98901
feature81852	-0.730952	-6.95828	7.00755e-09	4.36134e-07	3.68716	2.95935
feature93684	0.541692	6.95622	7.05976e-09	4.39044e-07	3.86681	4.40959
feature96710	0.655581	6.95448	7.10402e-09	4.41456e-07	3.17949	3.88519
feature94908	1.02157	6.95342	7.13114e-09	4.428e-07	1.96784	2.9809
feature75419	0.765483	6.95233	7.15921e-09	4.44202e-07	2.9148	3.6638
feature64496	1.07321	6.95203	7.16707e-09	4.44347e-07	1.48841	2.55762
feature8564	1.15613	6.95092	7.19584e-09	4.45788e-07	1.26294	2.42128
feature79350	0.920238	6.95003	7.21881e-09	4.46868e-07	1.995	2.91291
feature86994	0.291578	6.94901	7.2453e-09	4.48164e-07	6.15479	6.45072
feature110285	0.912728	6.94424	7.37102e-09	4.55591e-07	2.3808	3.29745
feature90884	1.29641	6.94259	7.41478e-09	4.57945e-07	0.954675	2.23837
feature115885	0.96592	6.93975	7.49117e-09	4.62309e-07	2.19283	3.13963
feature6154	-0.340478	-6.93611	7.59005e-09	4.68053e-07	5.82087	5.47201
feature74831	0.983317	6.93397	7.6486e-09	4.70967e-07	1.60846	2.62785
feature3336	-0.404452	-6.93396	7.64898e-09	4.70967e-07	5.35606	4.94445
feature69943	0.758868	6.93106	7.7293e-09	4.75549e-07	2.45698	3.23466
feature88905	0.862334	6.93056	7.74307e-09	4.76034e-07	2.63459	3.5136
feature66576	0.884562	6.92981	7.76421e-09	4.76709e-07	2.51851	3.43569
feature44471	0.494149	6.92975	7.76588e-09	4.76709e-07	4.37163	4.87887
feature49348	0.865684	6.9291	7.784e-09	4.77458e-07	2.26094	3.1669
feature112255	0.856413	6.92857	7.79881e-09	4.78003e-07	2.58033	3.44438
feature93892	1.13757	6.92756	7.82737e-09	4.79389e-07	1.05864	2.30366
feature86930	0.700791	6.92414	7.92415e-09	4.84948e-07	2.85173	3.55585
feature104891	1.38987	6.92329	7.94855e-09	4.85808e-07	0.831102	2.29135
feature60087	1.39017	6.92314	7.95294e-09	4.85808e-07	0.507387	1.90694
feature4550	0.970466	6.92302	7.95627e-09	4.85808e-07	2.0406	3.03864
feature4838	-0.548559	-6.92247	7.97201e-09	4.86401e-07	4.80525	4.24336
feature92064	0.725904	6.92206	7.98386e-09	4.86598e-07	2.83095	3.55922
feature107097	0.552145	6.92194	7.9873e-09	4.86598e-07	3.90803	4.45366
feature17009	1.41245	6.92065	8.02441e-09	4.8849e-07	0.371797	1.78764
feature96042	-0.251574	-6.91889	8.07568e-09	4.9124e-07	6.5303	6.27572
feature79023	0.544259	6.91675	8.1379e-09	4.94652e-07	3.95857	4.50747
feature70461	-0.17409	-6.91469	8.19862e-09	4.97968e-07	7.45201	7.27822
feature60224	-0.532959	-6.91443	8.20638e-09	4.98064e-07	4.59606	4.05942
feature68116	0.97711	6.91417	8.21404e-09	4.98154e-07	1.6706	2.67427
feature7010	0.405965	6.91354	8.23275e-09	4.98913e-07	4.79908	5.20263
feature71241	1.08122	6.91261	8.26023e-09	5.00203e-07	1.31647	2.42531
feature91585	1.50575	6.91119	8.30256e-09	5.02389e-07	0.626169	2.16802
feature4778	1.43667	6.91022	8.33158e-09	5.03767e-07	0.548466	2.05371
feature74413	0.396349	6.90956	8.3514e-09	5.04474e-07	4.95539	5.34687
feature50073	-0.269912	-6.90942	8.35579e-09	5.04474e-07	6.38718	6.1211
feature69346	-0.406325	-6.9084	8.38653e-09	5.05952e-07	5.45523	5.05175
feature104953	0.670299	6.90633	8.44924e-09	5.09354e-07	3.20016	3.87124
feature2952	0.643272	6.90484	8.49456e-09	5.11703e-07	3.37963	3.98496
feature113205	0.460454	6.90404	8.51907e-09	5.12797e-07	4.32922	4.79451
feature81740	-0.338673	-6.90377	8.52762e-09	5.12929e-07	5.77193	5.43722
feature60491	0.41206	6.90311	8.54787e-09	5.13764e-07	4.67212	5.08764
feature49785	0.262109	6.90128	8.60418e-09	5.16763e-07	6.2689	6.52677
feature92321	0.575875	6.90082	8.61852e-09	5.1724e-07	3.61071	4.18607
feature58814	0.765404	6.90017	8.63869e-09	5.18065e-07	2.6731	3.46197
feature96716	-0.335713	-6.89956	8.65771e-09	5.18739e-07	5.70123	5.35831
feature102348	-0.573058	-6.8994	8.6628e-09	5.18739e-07	4.40797	3.83432
feature28898	1.22018	6.89358	8.84638e-09	5.29339e-07	0.871785	2.13823
feature5965	0.841568	6.89309	8.86195e-09	5.29878e-07	2.42357	3.30756
feature4275	0.902171	6.88958	8.97473e-09	5.36224e-07	1.99276	2.94065
feature80715	0.903816	6.88878	9.00046e-09	5.37217e-07	1.94554	2.84513
feature93887	1.00565	6.88865	9.00468e-09	5.37217e-07	1.49831	2.5213
feature38500	1.48297	6.88531	9.11373e-09	5.43321e-07	0.726848	2.31668
feature89226	1.12507	6.88371	9.16639e-09	5.46057e-07	1.44522	2.59008
feature7208	0.830345	6.88217	9.2175e-09	5.48696e-07	2.16604	3.01657
feature96374	0.71245	6.88129	9.2468e-09	5.50034e-07	2.99885	3.74631
feature60935	0.479925	6.87595	9.42629e-09	5.59984e-07	4.48018	4.97374
feature92046	0.366599	6.8757	9.43462e-09	5.59984e-07	5.18902	5.55912
feature50375	0.863234	6.87552	9.44078e-09	5.59984e-07	2.59904	3.43782
feature11744	-0.173	-6.87549	9.44183e-09	5.59984e-07	7.62472	7.45731
feature33050	0.995239	6.87505	9.45672e-09	5.60455e-07	1.63105	2.61897
feature41667	0.759523	6.87319	9.52036e-09	5.63702e-07	2.84153	3.60683
feature104015	-0.283117	-6.87304	9.52548e-09	5.63702e-07	6.31369	6.03081
feature50589	0.44568	6.87199	9.56146e-09	5.65416e-07	4.55686	5.01047
feature40180	0.283884	6.86859	9.67958e-09	5.71981e-07	5.83873	6.12166
feature93274	1.3773	6.86732	9.7237e-09	5.74168e-07	1.03533	2.4366
feature76475	1.19545	6.86383	9.84685e-09	5.81014e-07	1.10145	2.29642
feature5060	1.54312	6.85904	1.00182e-08	5.90695e-07	-0.326758	1.25829
feature96372	0.894107	6.85851	1.00373e-08	5.91385e-07	2.36242	3.28976
feature91722	0.805009	6.85743	1.00765e-08	5.93264e-07	2.3594	3.16774
feature5584	0.90953	6.85351	1.02196e-08	6.01249e-07	2.44297	3.39085
feature2148	1.38177	6.85172	1.0286e-08	6.04715e-07	0.820644	2.17609
feature68891	1.13315	6.85095	1.03143e-08	6.05421e-07	1.17532	2.28467
feature87538	-0.378948	-6.85084	1.03184e-08	6.05421e-07	5.50498	5.13001
feature25248	1.42851	6.85078	1.03205e-08	6.05421e-07	0.526834	2.00301
feature94927	0.452118	6.85018	1.03432e-08	6.0631e-07	4.74104	5.1908
feature4044	0.365306	6.84696	1.04637e-08	6.12926e-07	5.19871	5.5621
feature74525	-0.937271	-6.8453	1.05264e-08	6.16155e-07	2.98222	2.03156
feature24339	1.05477	6.84288	1.06187e-08	6.21106e-07	1.31417	2.37596
feature114361	1.04962	6.84254	1.06317e-08	6.21417e-07	1.45307	2.5634
feature3536	-0.331617	-6.84224	1.06432e-08	6.21638e-07	5.94397	5.61326
feature100868	0.887117	6.8407	1.07025e-08	6.24648e-07	2.34102	3.21855
feature111677	0.945603	6.83837	1.07927e-08	6.29457e-07	2.10124	3.04647
feature31851	0.323454	6.83802	1.08062e-08	6.29788e-07	5.59321	5.91364
feature17517	0.820187	6.83717	1.08395e-08	6.31271e-07	2.21462	3.0322
feature82276	1.16956	6.83586	1.08907e-08	6.33796e-07	1.2787	2.45061
feature109168	-0.917902	-6.83255	1.1021e-08	6.40921e-07	2.83004	1.90848
feature92304	0.734962	6.83222	1.10344e-08	6.41235e-07	3.14137	3.89437
feature85527	-0.470845	-6.83046	1.11045e-08	6.44634e-07	5.02985	4.56185
feature110710	0.951602	6.83026	1.11123e-08	6.44634e-07	1.96306	2.91045
feature85658	-0.720322	-6.83015	1.11169e-08	6.44634e-07	3.53049	2.81431
feature75192	0.500192	6.82685	1.125e-08	6.51884e-07	4.00935	4.50854
feature51553	0.991887	6.82576	1.12939e-08	6.53962e-07	1.83448	2.8385
feature39678	-0.451353	-6.82509	1.13212e-08	6.55072e-07	5.00546	4.55064
feature71569	1.27331	6.82395	1.13679e-08	6.573e-07	0.821375	2.13199
feature110537	-0.38656	-6.82339	1.13908e-08	6.58004e-07	5.28457	4.89159
feature95091	0.55192	6.82326	1.13964e-08	6.58004e-07	3.84217	4.40151
feature40185	0.769562	6.82212	1.14431e-08	6.60229e-07	2.48249	3.29521
feature55232	0.997743	6.82188	1.14528e-08	6.60314e-07	1.80404	2.80457
feature77135	0.467225	6.81936	1.15574e-08	6.65872e-07	4.28153	4.74883
feature76473	1.18287	6.81911	1.15679e-08	6.66003e-07	1.27466	2.47416
feature116464	0.816104	6.81728	1.16444e-08	6.69929e-07	2.35066	3.20068
feature28903	0.605843	6.8155	1.17193e-08	6.73435e-07	3.33886	3.94749
feature116274	0.53893	6.81543	1.17221e-08	6.73435e-07	3.89743	4.43809
feature24135	0.358254	6.81507	1.17372e-08	6.73826e-07	5.33954	5.70276
feature98825	0.44876	6.81376	1.1793e-08	6.76544e-07	4.45235	4.91211
feature78189	0.34611	6.81327	1.18137e-08	6.77249e-07	5.39097	5.73551
feature15993	0.714175	6.81035	1.19385e-08	6.83918e-07	3.08714	3.80573
feature28569	0.601521	6.80651	1.21051e-08	6.92971e-07	3.53905	4.13819
feature106846	-0.325654	-6.80474	1.21823e-08	6.96895e-07	5.83081	5.5022
feature77493	0.895715	6.80361	1.2232e-08	6.99242e-07	2.41542	3.32893
feature81682	-0.433536	-6.80232	1.2289e-08	7.02008e-07	5.01021	4.57724
feature40000	0.718138	6.79872	1.24494e-08	7.10667e-07	2.97138	3.71037
feature59335	1.26735	6.79814	1.24754e-08	7.11642e-07	0.919681	2.24215
feature115013	1.40404	6.79445	1.26423e-08	7.20654e-07	0.610126	2.04045
feature58909	-0.443389	-6.79362	1.26801e-08	7.22302e-07	4.99735	4.55201
feature36122	0.848576	6.79337	1.26917e-08	7.22451e-07	2.22236	3.06644
feature36602	-0.958954	-6.79211	1.27494e-08	7.25222e-07	2.853	1.87122
feature68327	0.800111	6.79082	1.28088e-08	7.2809e-07	2.15742	2.9428
feature75255	-0.501012	-6.79054	1.28216e-08	7.28301e-07	4.54788	4.04874
feature6324	-0.303915	-6.78949	1.28702e-08	7.3055e-07	6.05651	5.74706
feature27844	0.902788	6.78868	1.29077e-08	7.32161e-07	2.03917	2.9522
feature68798	-0.560134	-6.78723	1.29755e-08	7.35113e-07	4.14701	3.58335
feature12489	-0.458902	-6.78708	1.29823e-08	7.35113e-07	4.72591	4.26289
feature85927	0.300008	6.78698	1.29871e-08	7.35113e-07	6.16916	6.46272
feature96239	0.555033	6.78595	1.30354e-08	7.37006e-07	3.69455	4.24906
feature68856	1.28499	6.78588	1.30388e-08	7.37006e-07	1.37011	2.63428
feature40140	-0.205356	-6.78151	1.32455e-08	7.48166e-07	7.05004	6.84143
feature93580	0.423241	6.77884	1.33736e-08	7.54875e-07	4.62979	5.06534
feature97063	0.915828	6.77588	1.3517e-08	7.62432e-07	1.91115	2.85197
feature109159	-0.359586	-6.77539	1.35408e-08	7.63242e-07	5.58795	5.22909
feature79463	1.07946	6.77508	1.35558e-08	7.63554e-07	1.42681	2.55491
feature52422	-0.559453	-6.77238	1.36883e-08	7.70134e-07	4.31717	3.75651
feature73368	1.14202	6.77231	1.36917e-08	7.70134e-07	0.989401	2.17377
feature42577	0.97471	6.77168	1.37229e-08	7.71227e-07	1.77239	2.7785
feature7264	-0.256521	-6.77153	1.37303e-08	7.71227e-07	6.39292	6.13473
feature90765	0.398747	6.77126	1.37436e-08	7.71227e-07	4.87498	5.27407
feature23942	0.616971	6.77114	1.37494e-08	7.71227e-07	3.51431	4.12697
feature7012	1.18269	6.7703	1.37913e-08	7.73039e-07	1.03025	2.24301
feature86051	1.00268	6.77005	1.38035e-08	7.73189e-07	1.71831	2.7184
feature8722	0.731623	6.76787	1.39126e-08	7.78755e-07	2.84159	3.57297
feature33560	0.871663	6.76442	1.40863e-08	7.87934e-07	2.09799	2.95869
feature12521	0.802496	6.7639	1.41129e-08	7.88875e-07	2.40447	3.21298
feature68776	1.05566	6.76321	1.41481e-08	7.90294e-07	1.33311	2.41874
feature107081	0.986033	6.76122	1.425e-08	7.95437e-07	1.79444	2.81703
feature96439	-0.601236	-6.76028	1.42979e-08	7.9756e-07	4.19372	3.59307
feature40750	0.656626	6.75964	1.4331e-08	7.98689e-07	3.06348	3.71078
feature38478	-0.782544	-6.75951	1.4338e-08	7.98689e-07	3.60511	2.78463
feature103548	-0.911114	-6.7571	1.4463e-08	8.05095e-07	3.02006	2.09907
feature87756	-0.682533	-6.75552	1.45452e-08	8.09113e-07	4.03096	3.34998
feature13626	0.505114	6.75396	1.46273e-08	8.13122e-07	3.95999	4.46844
feature78096	0.835774	6.75364	1.46441e-08	8.13496e-07	2.48316	3.3155
feature79166	0.862223	6.75088	1.47906e-08	8.20804e-07	2.03535	2.90209
feature114359	0.853166	6.75078	1.47961e-08	8.20804e-07	2.1347	3.02775
feature98204	-0.354161	-6.75058	1.48066e-08	8.20826e-07	5.55114	5.19646
feature39973	-0.621099	-6.75038	1.4817e-08	8.20836e-07	3.93878	3.32312
feature101390	-0.17791	-6.74941	1.48688e-08	8.2314e-07	7.31284	7.13539
feature27508	0.903855	6.74819	1.49343e-08	8.26199e-07	1.89834	2.81236
feature71018	0.523054	6.7479	1.49499e-08	8.26496e-07	4.10752	4.63016
feature40850	0.212393	6.74523	1.50948e-08	8.33933e-07	6.79761	7.01096
feature26583	1.39408	6.74459	1.51292e-08	8.35265e-07	0.291068	1.7469
feature64075	0.291275	6.74439	1.51402e-08	8.35298e-07	6.02705	6.32642
feature50640	0.403171	6.7427	1.52328e-08	8.39835e-07	4.84094	5.24395
feature27841	1.25449	6.7411	1.53208e-08	8.44051e-07	0.92248	2.25754
feature59670	0.614097	6.74093	1.53302e-08	8.44051e-07	3.57034	4.18518
feature54872	1.32574	6.73662	1.55703e-08	8.56684e-07	0.78658	2.12191
feature2971	1.25915	6.7349	1.56669e-08	8.61413e-07	0.872418	2.18164
feature66689	1.15176	6.73251	1.58024e-08	8.68262e-07	1.39833	2.59366
feature99423	-1.01335	-6.73232	1.5813e-08	8.68262e-07	2.62913	1.59537
feature7363	-0.424749	-6.73194	1.58346e-08	8.68397e-07	5.07358	4.65004
feature95116	0.444246	6.73185	1.58398e-08	8.68397e-07	4.34839	4.79626
feature63874	1.26111	6.73171	1.58478e-08	8.68397e-07	0.861311	2.16322
feature30961	0.811441	6.73038	1.59242e-08	8.71992e-07	2.30531	3.13471
feature89326	-0.587424	-6.73	1.59456e-08	8.7228e-07	4.05601	3.46697
feature92521	0.396769	6.72991	1.59511e-08	8.7228e-07	4.78909	5.1887
feature78319	1.24725	6.72947	1.59763e-08	8.73068e-07	0.884864	2.169
feature107821	1.09186	6.72861	1.60256e-08	8.75169e-07	1.5405	2.65367
feature79170	0.449384	6.72712	1.61118e-08	8.78914e-07	4.34245	4.79498
feature108397	-0.599296	-6.72701	1.61183e-08	8.78914e-07	4.13176	3.53156
feature111689	1.38215	6.72686	1.61269e-08	8.78914e-07	0.141543	1.52644
feature82548	0.435078	6.72613	1.61697e-08	8.80161e-07	4.49188	4.92814
feature1547	0.730256	6.7261	1.61716e-08	8.80161e-07	2.7376	3.48884
feature25020	-0.586137	-6.72249	1.63829e-08	8.91063e-07	4.23363	3.62431
feature103408	0.590461	6.71914	1.65818e-08	9.01274e-07	3.402	3.98656
feature50429	0.737126	6.71856	1.66164e-08	9.02545e-07	2.89167	3.62266
feature48635	0.363123	6.7171	1.6704e-08	9.06692e-07	5.23041	5.59483
feature94510	-0.33056	-6.71671	1.67275e-08	9.07356e-07	5.94332	5.61463
feature14274	0.741692	6.71161	1.70379e-08	9.23576e-07	2.47982	3.26763
feature96244	0.254003	6.71141	1.70499e-08	9.23605e-07	6.30697	6.55671
feature70312	-0.222219	-6.7075	1.72916e-08	9.36066e-07	6.89014	6.66179
feature29473	1.1625	6.70617	1.73745e-08	9.39927e-07	1.09722	2.28836
feature58076	-0.324431	-6.70584	1.73956e-08	9.40434e-07	5.82791	5.49951
feature89524	-0.547716	-6.70317	1.75635e-08	9.48877e-07	4.21372	3.67185
feature12197	-0.272897	-6.70298	1.75758e-08	9.48907e-07	6.30428	6.03262
feature40195	0.918883	6.70109	1.76958e-08	9.54745e-07	2.23048	3.16963
feature70821	-0.239506	-6.6988	1.78423e-08	9.61892e-07	6.68554	6.44353
feature8608	0.431335	6.69864	1.78521e-08	9.61892e-07	4.39097	4.83924
feature32940	1.4218	6.69681	1.79708e-08	9.67639e-07	0.495661	1.89591
feature54627	0.629269	6.6931	1.82124e-08	9.79993e-07	3.03509	3.66195
feature47267	1.24791	6.69268	1.82397e-08	9.8081e-07	1.08275	2.32579
feature60956	-0.773497	-6.69152	1.83162e-08	9.8427e-07	3.39356	2.58665
feature22003	-0.243191	-6.69074	1.83677e-08	9.8638e-07	6.65031	6.40768
feature104944	1.19582	6.68906	1.84793e-08	9.91711e-07	1.15448	2.36917
feature22490	1.26824	6.68855	1.85128e-08	9.9285e-07	0.793429	2.09806
feature84290	0.578526	6.68647	1.86521e-08	9.99654e-07	3.72457	4.30673
feature87168	0.527475	6.68617	1.86728e-08	1.0001e-06	3.79272	4.32215
feature110901	1.37715	6.68593	1.86887e-08	1.00028e-06	0.3861	1.81134
feature77192	0.830963	6.68521	1.8737e-08	1.00221e-06	2.09739	2.95676
feature49551	0.66257	6.68424	1.88027e-08	1.00479e-06	3.10559	3.76096
feature99288	-0.400784	-6.68413	1.88102e-08	1.00479e-06	5.30242	4.89947
feature41442	0.398875	6.68341	1.88589e-08	1.00672e-06	5.00448	5.40742
feature101982	0.873037	6.68007	1.90875e-08	1.01825e-06	2.09372	2.94323
feature26642	0.461287	6.67965	1.91161e-08	1.01911e-06	4.32701	4.79126
feature102499	-0.430363	-6.6787	1.91815e-08	1.02192e-06	5.03595	4.60295
feature95445	0.78001	6.67494	1.94433e-08	1.03518e-06	2.41911	3.22869
feature98615	-0.585356	-6.67248	1.96161e-08	1.04369e-06	3.96405	3.37066
feature39799	0.457466	6.67218	1.96375e-08	1.04414e-06	4.20634	4.6623
feature39652	-0.919942	-6.67074	1.97394e-08	1.04887e-06	3.10834	2.15007
feature53217	-0.561176	-6.66987	1.98013e-08	1.05146e-06	4.15686	3.58726
feature973	0.751263	6.6666	2.00362e-08	1.06305e-06	2.70264	3.46392
feature48955	0.956353	6.66646	2.00458e-08	1.06305e-06	2.01155	2.98329
feature46459	0.717067	6.66467	2.01759e-08	1.06924e-06	3.00259	3.72022
feature294	1.36874	6.66399	2.02249e-08	1.07114e-06	0.538232	1.9499
feature25093	-0.439597	-6.66369	2.02468e-08	1.07129e-06	5.014	4.56911
feature32556	0.859297	6.66359	2.02543e-08	1.07129e-06	2.19748	3.05729
feature6115	0.707321	6.66001	2.05168e-08	1.08446e-06	2.75036	3.47257
feature102944	-0.6579	-6.65919	2.05782e-08	1.08699e-06	3.76679	3.09977
feature44982	0.527448	6.6575	2.07034e-08	1.09289e-06	4.03772	4.56486
feature22951	1.37564	6.65701	2.07398e-08	1.0941e-06	0.580859	1.97219
feature48046	-0.483087	-6.6568	2.07554e-08	1.0942e-06	4.67941	4.19996
feature94887	0.481633	6.65638	2.07868e-08	1.09514e-06	3.97437	4.45408
feature110336	0.858952	6.65488	2.08999e-08	1.10038e-06	2.14306	3.00702
feature97061	0.60546	6.65434	2.09403e-08	1.10179e-06	3.58755	4.21078
feature77446	1.00211	6.65416	2.09541e-08	1.1018e-06	1.72607	2.72164
feature24024	0.65194	6.6526	2.10723e-08	1.10729e-06	3.16544	3.80956
feature26978	1.24534	6.65211	2.11093e-08	1.10851e-06	0.972001	2.24253
feature88041	-0.371919	-6.6516	2.11483e-08	1.10984e-06	5.62644	5.25079
feature54057	0.606863	6.65008	2.12637e-08	1.11517e-06	3.39827	4.01174
feature68854	1.07757	6.64989	2.12788e-08	1.11523e-06	1.10049	2.19389
feature40929	0.711346	6.6445	2.16954e-08	1.13633e-06	2.67874	3.40828
feature47109	0.846551	6.644	2.17349e-08	1.13766e-06	2.44502	3.32043
feature96189	1.44924	6.6419	2.18998e-08	1.14555e-06	0.306811	1.75233
feature43515	0.93928	6.64039	2.20193e-08	1.15106e-06	1.76785	2.76012
feature3522	1.34694	6.6401	2.20424e-08	1.15152e-06	0.638859	1.99524
feature85859	-0.630715	-6.63842	2.2176e-08	1.15774e-06	3.92794	3.29729
feature8261	1.19634	6.63786	2.22209e-08	1.15934e-06	1.22021	2.42695
feature115246	-0.501423	-6.63618	2.23555e-08	1.16561e-06	4.73987	4.23729
feature18798	-0.434072	-6.63504	2.24474e-08	1.16964e-06	5.16601	4.7386
feature36040	0.633758	6.63432	2.25058e-08	1.17193e-06	3.1346	3.7872
feature8342	0.385915	6.63275	2.26337e-08	1.17783e-06	4.85041	5.23744
feature70610	0.302118	6.63246	2.26573e-08	1.1783e-06	5.72603	6.02887
feature80975	0.807623	6.63164	2.27244e-08	1.18103e-06	2.3032	3.12515
feature109804	0.558776	6.63079	2.27936e-08	1.18386e-06	3.67294	4.2407
feature84706	-0.537162	-6.62981	2.28741e-08	1.18727e-06	4.26698	3.72859
feature104248	0.404476	6.62841	2.299e-08	1.19252e-06	4.6375	5.03737
feature86620	0.451039	6.62655	2.31444e-08	1.19976e-06	4.45687	4.89714
feature70690	0.504994	6.62547	2.32345e-08	1.20366e-06	3.82321	4.33549
feature53675	1.31015	6.625	2.32737e-08	1.20491e-06	0.840916	2.19989
feature74055	0.843852	6.62476	2.32939e-08	1.20519e-06	2.11014	2.96308
feature83285	0.2116	6.62423	2.33381e-08	1.2067e-06	6.72943	6.94063
feature38587	1.17199	6.62376	2.3378e-08	1.20799e-06	1.23439	2.50557
feature96934	-0.177659	-6.62294	2.34475e-08	1.21081e-06	7.30789	7.12831
feature63521	-0.342988	-6.62185	2.35395e-08	1.21477e-06	5.61006	5.2664
feature88036	-1.04279	-6.62155	2.35646e-08	1.21529e-06	2.75307	1.61139
feature114622	0.459839	6.62067	2.36393e-08	1.21837e-06	4.35137	4.80905
feature87302	0.892092	6.62031	2.36702e-08	1.21918e-06	2.12358	3.03798
feature75345	0.693197	6.6181	2.38594e-08	1.22814e-06	2.69568	3.40743
feature113736	0.477951	6.61627	2.40175e-08	1.23549e-06	4.39582	4.88337
feature36420	0.382713	6.61515	2.41138e-08	1.23966e-06	4.96302	5.34875
feature42036	1.18264	6.61397	2.4217e-08	1.24417e-06	1.36554	2.5246
feature61000	0.806766	6.61206	2.43835e-08	1.25193e-06	2.10125	2.92871
feature48181	1.13823	6.6117	2.44153e-08	1.25276e-06	1.37317	2.52184
feature7029	1.03537	6.61143	2.44393e-08	1.2532e-06	1.45071	2.47092
feature112165	-0.334746	-6.61067	2.45062e-08	1.25582e-06	5.67894	5.34457
feature71120	-0.459859	-6.60926	2.46306e-08	1.2614e-06	4.70907	4.25121
feature49602	1.22552	6.60855	2.46941e-08	1.26385e-06	0.24375	1.52486
feature116646	-0.588844	-6.6079	2.47522e-08	1.26602e-06	3.9628	3.3729
feature107635	-0.429232	-6.60629	2.48955e-08	1.27254e-06	4.92265	4.49606
feature38811	1.02873	6.60557	2.49606e-08	1.27506e-06	1.66639	2.6875
feature93426	0.581897	6.60236	2.52507e-08	1.28906e-06	3.38043	3.96513
feature85419	0.932452	6.60065	2.54061e-08	1.29618e-06	2.09293	3.03712
feature43405	1.36964	6.59833	2.56199e-08	1.30626e-06	0.675333	2.04082
feature34484	1.10456	6.59771	2.56773e-08	1.30836e-06	1.44868	2.56989
feature72710	0.922244	6.59727	2.57178e-08	1.30959e-06	1.86541	2.83398
feature25696	0.737282	6.5966	2.57801e-08	1.31194e-06	2.71594	3.47274
feature98425	0.458124	6.59593	2.58419e-08	1.31426e-06	4.27502	4.73191
feature31038	-0.341565	-6.59533	2.58978e-08	1.31593e-06	5.60773	5.26394
feature88037	-0.495622	-6.59523	2.59076e-08	1.31593e-06	4.5503	4.0407
feature62916	-0.844719	-6.59229	2.6183e-08	1.32909e-06	2.9564	2.09999
feature74040	0.659078	6.59208	2.62028e-08	1.32925e-06	3.12518	3.7795
feature91905	0.856916	6.58909	2.64859e-08	1.34277e-06	1.92073	2.77569
feature67917	1.0793	6.58529	2.68514e-08	1.36045e-06	1.26784	2.3345
feature89232	1.01151	6.58392	2.69839e-08	1.36598e-06	1.6702	2.66842
feature47110	0.974738	6.58381	2.69945e-08	1.36598e-06	1.8024	2.78099
feature19634	0.574601	6.5827	2.71031e-08	1.37062e-06	3.34117	3.9485
feature113695	0.956832	6.58145	2.72245e-08	1.37589e-06	1.57133	2.5756
feature71212	1.17497	6.5806	2.73083e-08	1.37926e-06	0.974344	2.19938
feature92816	0.988045	6.57851	2.75147e-08	1.38882e-06	1.91883	2.92264
feature55880	1.30458	6.57785	2.75803e-08	1.39126e-06	0.531152	1.90433
feature95524	0.455372	6.57644	2.77208e-08	1.39672e-06	4.41746	4.8734
feature33477	1.19336	6.57641	2.77232e-08	1.39672e-06	1.39866	2.60816
feature1315	1.48569	6.57579	2.77856e-08	1.39899e-06	0.229907	1.73392
feature86868	0.51683	6.57518	2.78461e-08	1.40116e-06	3.87041	4.38305
feature94879	-0.430486	-6.57269	2.80972e-08	1.41292e-06	4.93613	4.50903
feature24048	1.18397	6.571	2.82685e-08	1.42019e-06	1.1877	2.36856
feature93888	0.674587	6.57092	2.8277e-08	1.42019e-06	2.89341	3.54682
feature8913	0.525556	6.56845	2.85292e-08	1.43196e-06	3.7903	4.31358
feature82382	-0.364925	-6.56542	2.88419e-08	1.44676e-06	5.50269	5.13509
feature71040	-0.272719	-6.56363	2.90288e-08	1.45523e-06	6.23115	5.95758
feature25439	0.935866	6.5631	2.90842e-08	1.4571e-06	1.88936	2.84689
feature25145	0.935799	6.56145	2.92569e-08	1.46433e-06	1.55064	2.47951
feature44370	1.05431	6.56138	2.92647e-08	1.46433e-06	1.30572	2.37722
feature84	0.645876	6.56	2.94104e-08	1.4707e-06	3.34476	3.98303
feature64198	0.646968	6.5596	2.94524e-08	1.47189e-06	3.34202	4.00034
feature1639	1.51223	6.55779	2.96455e-08	1.479e-06	0.118561	1.65717
feature69948	0.693211	6.55779	2.96456e-08	1.479e-06	3.02086	3.73266
feature47805	-0.403171	-6.55774	2.96506e-08	1.479e-06	5.03826	4.63411
feature54968	1.12727	6.55758	2.96681e-08	1.479e-06	1.25538	2.46362
feature106022	1.07604	6.55709	2.97204e-08	1.48015e-06	1.42444	2.50462
feature5919	1.04375	6.55702	2.97277e-08	1.48015e-06	1.48542	2.56965
feature9617	1.33096	6.55661	2.97716e-08	1.48142e-06	0.501978	1.7991
feature46731	-0.426775	-6.55214	3.02545e-08	1.50452e-06	4.87982	4.4421
feature85690	1.20128	6.5506	3.04223e-08	1.51193e-06	0.933153	2.17193
feature56028	0.929811	6.55014	3.04729e-08	1.51351e-06	1.79183	2.75906
feature21888	0.377607	6.54918	3.05789e-08	1.51784e-06	5.05214	5.43914
feature53889	0.861567	6.54651	3.08741e-08	1.5311e-06	2.29118	3.13873
feature19534	-0.652057	-6.54642	3.0884e-08	1.5311e-06	3.95884	3.28184
feature49206	1.19246	6.54378	3.11787e-08	1.54476e-06	0.797143	1.99631
feature14732	1.53705	6.54343	3.12178e-08	1.54575e-06	-0.0475321	1.52474
feature114880	0.448558	6.53968	3.16418e-08	1.56578e-06	4.36695	4.81008
feature44811	1.03018	6.53819	3.18118e-08	1.57323e-06	1.52344	2.54308
feature98249	0.524211	6.53756	3.18848e-08	1.57587e-06	3.87317	4.39762
feature22215	0.44518	6.53566	3.21034e-08	1.58571e-06	4.34406	4.79295
feature16869	0.466265	6.53508	3.21704e-08	1.58805e-06	4.27283	4.74225
feature69913	0.548902	6.53401	3.22941e-08	1.59318e-06	3.42618	3.98293
feature22022	0.686131	6.52783	3.30211e-08	1.62804e-06	2.91286	3.63081
feature104945	0.970171	6.52539	3.33127e-08	1.64142e-06	1.67681	2.64839
feature31337	-0.345733	-6.52509	3.33486e-08	1.64218e-06	5.60445	5.25399
feature91904	1.20566	6.52458	3.34095e-08	1.64418e-06	1.14007	2.37506
feature97934	1.41412	6.52382	3.35008e-08	1.64767e-06	0.253458	1.65819
feature88808	-0.350388	-6.52353	3.35357e-08	1.64838e-06	5.53596	5.18587
feature48204	1.03791	6.52176	3.37497e-08	1.65789e-06	1.52359	2.57294
feature37702	0.735577	6.52023	3.39368e-08	1.66606e-06	2.53319	3.29641
feature111031	0.703537	6.51888	3.41016e-08	1.67314e-06	2.34231	3.04088
feature3716	-0.305087	-6.51743	3.42799e-08	1.68086e-06	5.94874	5.62672
feature5825	0.505482	6.5172	3.43081e-08	1.68122e-06	3.94107	4.44884
feature76841	1.20089	6.51671	3.43689e-08	1.68294e-06	1.21685	2.4573
feature51960	1.23607	6.51658	3.43849e-08	1.68294e-06	1.11124	2.49668
feature105550	0.407483	6.51583	3.44784e-08	1.68649e-06	4.57121	4.98671
feature94690	1.3347	6.51439	3.46573e-08	1.69342e-06	0.416455	1.77177
feature90972	0.851026	6.51435	3.4662e-08	1.69342e-06	2.01731	2.86453
feature43267	0.494273	6.51388	3.47207e-08	1.69481e-06	3.97833	4.47541
feature99017	-0.701545	-6.51379	3.47325e-08	1.69481e-06	3.47285	2.75154
feature98377	0.402191	6.51293	3.48398e-08	1.69902e-06	4.69227	5.09589
feature40820	0.895771	6.50977	3.52378e-08	1.71739e-06	1.74699	2.65618
feature110054	0.783906	6.50807	3.5455e-08	1.72646e-06	2.21563	3.00557
feature4016	-0.346819	-6.50798	3.54666e-08	1.72646e-06	5.63813	5.29247
feature34227	1.15282	6.50748	3.55301e-08	1.7283e-06	1.24237	2.41633
feature82825	0.641222	6.50734	3.55474e-08	1.7283e-06	3.04097	3.70833
feature6744	1.2135	6.50673	3.56258e-08	1.73107e-06	0.946626	2.22508
feature49503	-0.993658	-6.50555	3.57775e-08	1.7374e-06	2.86126	1.82321
feature21744	-0.465479	-6.50425	3.5946e-08	1.74453e-06	4.84821	4.38814
feature80454	0.933918	6.50293	3.61165e-08	1.75175e-06	1.59173	2.54173
feature33785	0.826229	6.50228	3.62013e-08	1.75457e-06	2.03091	2.87204
feature57096	1.37857	6.50215	3.62181e-08	1.75457e-06	0.710343	2.10105
feature26098	0.307313	6.50187	3.62544e-08	1.75527e-06	5.493	5.81062
feature77473	0.500452	6.49842	3.6708e-08	1.77616e-06	4.00168	4.4977
feature19497	-0.317544	-6.49689	3.69107e-08	1.7849e-06	5.82741	5.50882
feature93762	0.386527	6.49537	3.71129e-08	1.7936e-06	4.81023	5.20248
feature90072	1.00797	6.49346	3.73681e-08	1.80486e-06	1.95536	2.96682
feature7201	1.48612	6.49156	3.76256e-08	1.81621e-06	0.0860534	1.63806
feature105801	0.89602	6.49138	3.76489e-08	1.81625e-06	1.73947	2.62674
feature66706	0.863138	6.49031	3.77949e-08	1.8222e-06	1.81931	2.73845
feature82232	1.03338	6.48898	3.79753e-08	1.8298e-06	1.52524	2.6372
feature117121	-0.311869	-6.48854	3.80362e-08	1.83164e-06	5.79614	5.48491
feature28531	1.07397	6.48684	3.82692e-08	1.84176e-06	1.40445	2.51782
feature94560	0.367299	6.48658	3.83054e-08	1.84241e-06	4.87349	5.2369
feature1947	0.700158	6.48634	3.83387e-08	1.84291e-06	3.03994	3.74592
feature80548	0.814599	6.48577	3.8417e-08	1.84557e-06	1.94436	2.81228
feature85719	-0.237997	-6.4843	3.86209e-08	1.85353e-06	6.55986	6.32199
feature101380	-0.41871	-6.48424	3.86287e-08	1.85353e-06	4.96955	4.54674
feature44538	-0.550478	-6.48218	3.89163e-08	1.86622e-06	4.27372	3.71792
feature64055	0.919189	6.4809	3.9096e-08	1.87262e-06	1.8875	2.80336
feature85319	-1.14809	-6.4809	3.90961e-08	1.87262e-06	2.36016	1.20353
feature9312	1.18458	6.4805	3.9153e-08	1.87423e-06	1.21367	2.40345
feature60059	-0.329233	-6.47981	3.92495e-08	1.87774e-06	5.59074	5.25812
feature39611	1.21747	6.47959	3.92803e-08	1.8781e-06	0.58486	1.80994
feature57717	-0.56579	-6.4793	3.93221e-08	1.87898e-06	4.50686	3.9391
feature87900	1.32924	6.47913	3.93455e-08	1.87898e-06	0.456263	1.80836
feature54072	-0.282774	-6.47842	3.94466e-08	1.8827e-06	6.10549	5.82244
feature77377	0.581476	6.47788	3.95227e-08	1.88522e-06	3.449	4.0411
feature103482	0.949742	6.47728	3.96084e-08	1.88819e-06	1.84476	2.79101
feature96743	-0.222649	-6.4753	3.98924e-08	1.9006e-06	6.80371	6.57225
feature42965	0.508149	6.47423	4.00453e-08	1.90676e-06	3.92093	4.42685
feature51886	0.825219	6.47112	4.04961e-08	1.92709e-06	2.37421	3.21211
feature31985	-0.260293	-6.46821	4.09231e-08	1.94626e-06	6.28862	6.02568
feature49193	0.687043	6.46759	4.10133e-08	1.9494e-06	2.73943	3.45346
feature115228	1.29464	6.46618	4.12223e-08	1.95818e-06	0.734801	2.03651
feature33359	-0.629769	-6.4656	4.13085e-08	1.96112e-06	3.74442	3.1157
feature31992	0.886434	6.46051	4.20724e-08	1.99583e-06	1.98425	2.85602
feature103412	0.928388	6.4604	4.2089e-08	1.99583e-06	1.8999	2.82192
feature4893	0.551748	6.46012	4.21305e-08	1.99662e-06	3.64254	4.20303
feature58214	0.694144	6.45977	4.21835e-08	1.99796e-06	2.79357	3.49243
feature264	0.958628	6.45845	4.23844e-08	2.0063e-06	1.82671	2.79755
feature3376	0.515873	6.45768	4.25031e-08	2.01073e-06	3.9375	4.44936
feature70838	0.375504	6.45694	4.26156e-08	2.01487e-06	4.84971	5.22756
feature49111	0.922512	6.45641	4.26965e-08	2.01752e-06	1.67776	2.66716
feature85630	0.732937	6.45603	4.27551e-08	2.0191e-06	2.55942	3.29213
feature62307	-0.525767	-6.45553	4.28326e-08	2.02158e-06	4.29132	3.7543
feature93438	0.657166	6.45474	4.29541e-08	2.02613e-06	3.17069	3.85291
feature58181	0.403852	6.45149	4.34589e-08	2.04828e-06	4.74419	5.14544
feature28227	-0.410016	-6.45139	4.34745e-08	2.04828e-06	5.16561	4.75473
feature114445	1.02169	6.45069	4.35844e-08	2.05226e-06	1.72407	2.76832
feature9151	0.908726	6.44857	4.39181e-08	2.06676e-06	1.83691	2.74647
feature95750	0.592212	6.44772	4.40521e-08	2.07186e-06	3.21551	3.80843
feature51019	0.906728	6.4468	4.41982e-08	2.0769e-06	2.07378	3.01402
feature21025	0.590988	6.44673	4.42107e-08	2.0769e-06	3.21683	3.80683
feature8896	-0.517046	-6.44655	4.4238e-08	2.07697e-06	4.33242	3.80972
feature98684	-0.801168	-6.44316	4.4782e-08	2.10129e-06	3.16844	2.35953
feature39057	0.860559	6.44287	4.48278e-08	2.10221e-06	1.77491	2.62855
feature26519	0.826986	6.44142	4.50631e-08	2.11202e-06	2.36828	3.20799
feature20758	0.532355	6.44065	4.51878e-08	2.11664e-06	3.66064	4.19121
feature56944	-0.618898	-6.43907	4.54458e-08	2.12687e-06	3.80727	3.17891
feature1677	-0.527767	-6.43898	4.5459e-08	2.12687e-06	4.29102	3.74368
feature44943	-0.586036	-6.43872	4.55028e-08	2.12769e-06	4.1094	3.52422
feature68600	0.374072	6.43825	4.55792e-08	2.13002e-06	5.01375	5.39767
feature9219	0.977767	6.43764	4.56795e-08	2.13231e-06	1.2286	2.13063
feature95455	0.689688	6.43763	4.5681e-08	2.13231e-06	2.90885	3.59705
feature80289	0.73845	6.43616	4.59228e-08	2.14236e-06	2.58212	3.4276
feature28467	0.235339	6.43575	4.59904e-08	2.14427e-06	6.38102	6.6145
feature95266	-0.869248	-6.43462	4.61776e-08	2.15175e-06	3.04979	2.13107
feature21187	-0.430532	-6.43424	4.62421e-08	2.15352e-06	4.69581	4.26479
feature43984	-0.552146	-6.4332	4.6415e-08	2.16032e-06	4.10249	3.55513
feature93860	0.624809	6.43232	4.65611e-08	2.16587e-06	2.91701	3.55362
feature16220	0.848298	6.43067	4.68398e-08	2.17758e-06	2.30502	3.15552
feature96305	-0.395017	-6.43015	4.69259e-08	2.18033e-06	5.12543	4.73219
feature103069	0.533769	6.42978	4.69894e-08	2.18202e-06	3.48366	4.01913
feature89975	0.422975	6.42845	4.72141e-08	2.19119e-06	4.29666	4.72655
feature40091	0.533064	6.42664	4.75235e-08	2.20428e-06	3.62415	4.17897
feature63302	0.497717	6.42617	4.76028e-08	2.20669e-06	4.00551	4.50875
feature81432	-0.4864	-6.42395	4.79842e-08	2.22292e-06	4.48955	4.0006
feature50641	0.661641	6.42382	4.8008e-08	2.22292e-06	2.9397	3.62316
feature30256	0.871874	6.42268	4.82042e-08	2.23072e-06	2.13235	3.01838
feature18661	1.18	6.42187	4.83443e-08	2.23592e-06	1.18901	2.37064
feature27417	0.831391	6.4217	4.83739e-08	2.23601e-06	2.00717	2.87238
feature107463	0.90001	6.41994	4.86824e-08	2.24898e-06	1.87203	2.7719
feature40328	1.28209	6.41937	4.87811e-08	2.25198e-06	0.604775	2.01512
feature52859	0.895646	6.41925	4.88031e-08	2.25198e-06	2.03314	2.94782
feature93367	0.950702	6.41891	4.88626e-08	2.25268e-06	1.9468	2.9009
feature37703	0.427356	6.41884	4.88741e-08	2.25268e-06	4.39927	4.83266
feature95113	0.552863	6.41861	4.89156e-08	2.2533e-06	3.49365	4.07377
feature49347	0.688739	6.41705	4.91897e-08	2.26463e-06	2.8048	3.54098
feature711	1.25849	6.41594	4.93879e-08	2.27111e-06	0.378935	1.65184
feature15638	0.821449	6.41588	4.93978e-08	2.27111e-06	2.27353	3.10396
feature72104	1.06907	6.41578	4.94149e-08	2.27111e-06	1.53129	2.64634
feature113340	0.650842	6.41435	4.96703e-08	2.28155e-06	3.14332	3.78603
feature91958	0.702008	6.41356	4.98116e-08	2.28674e-06	2.48589	3.22447
feature41164	0.374522	6.41271	4.99648e-08	2.29247e-06	4.86408	5.23572
feature53108	1.20749	6.40967	5.05127e-08	2.31629e-06	0.654919	1.93128
feature61380	-0.263452	-6.40809	5.08018e-08	2.32822e-06	6.34475	6.07729
feature5042	1.26939	6.40718	5.09684e-08	2.33184e-06	0.475225	1.78818
feature28617	0.194591	6.40709	5.0984e-08	2.33184e-06	6.87979	7.07376
feature28895	0.680099	6.40709	5.0985e-08	2.33184e-06	2.77096	3.47783
feature58156	-0.46447	-6.40702	5.09963e-08	2.33184e-06	4.56098	4.09706
feature52698	-0.451851	-6.40628	5.11325e-08	2.33674e-06	4.67716	4.21935
feature81217	-1.06832	-6.40552	5.12737e-08	2.34187e-06	2.31504	1.21196
feature48727	-0.495142	-6.40521	5.13295e-08	2.34309e-06	4.73317	4.24075
feature101049	0.708537	6.40471	5.14223e-08	2.34522e-06	2.7721	3.48077
feature88015	-0.345182	-6.40465	5.14344e-08	2.34522e-06	5.53827	5.1967
feature110135	0.73596	6.40274	5.17877e-08	2.36e-06	2.57063	3.31241
feature49475	-0.466942	-6.40237	5.18573e-08	2.36094e-06	4.82765	4.33827
feature60975	0.640778	6.40232	5.1867e-08	2.36094e-06	2.80932	3.479
feature8057	0.552919	6.39921	5.24498e-08	2.38613e-06	3.80853	4.36765
feature61684	-0.551528	-6.39842	5.2598e-08	2.39152e-06	4.24795	3.69657
feature40982	0.987419	6.39662	5.29407e-08	2.40399e-06	1.42163	2.39137
feature40659	-0.258415	-6.39658	5.29473e-08	2.40399e-06	6.38018	6.12224
feature37890	-0.308215	-6.39651	5.29618e-08	2.40399e-06	5.81179	5.50545
feature13762	0.609706	6.39621	5.30176e-08	2.40517e-06	3.43064	4.03
feature2995	0.726105	6.39536	5.31813e-08	2.41124e-06	2.54817	3.31558
feature39939	0.884136	6.39515	5.32215e-08	2.41171e-06	1.99878	2.91722
feature76309	-0.249579	-6.39463	5.33213e-08	2.41488e-06	6.35781	6.10435
feature108442	0.660248	6.39348	5.35411e-08	2.42265e-06	2.93546	3.58918
feature95695	1.41323	6.39342	5.35531e-08	2.42265e-06	0.450776	1.8612
feature78101	0.833285	6.39305	5.36248e-08	2.42398e-06	2.28956	3.12209
feature6117	0.847567	6.39296	5.36425e-08	2.42398e-06	1.8549	2.65265
feature96220	0.904791	6.39266	5.37003e-08	2.42521e-06	1.83679	2.77353
feature53877	0.734567	6.3925	5.37298e-08	2.42521e-06	2.51941	3.27001
feature102331	0.42303	6.39073	5.40732e-08	2.43934e-06	4.5087	4.93234
feature66705	1.01667	6.39057	5.4104e-08	2.43937e-06	1.33343	2.34099
feature50566	-0.316657	-6.38924	5.43629e-08	2.44967e-06	5.75452	5.44322
feature74822	-0.906251	-6.38905	5.44013e-08	2.45003e-06	3.01253	2.07347
feature3030	0.569655	6.38852	5.45051e-08	2.45334e-06	3.51567	4.1114
feature93793	1.1749	6.38522	5.51544e-08	2.48118e-06	0.94014	2.11123
feature53622	1.19496	6.38371	5.54562e-08	2.49336e-06	1.01158	2.21988
feature25131	0.569729	6.38214	5.57685e-08	2.50601e-06	3.28597	3.87185
feature4071	0.467875	6.38047	5.61052e-08	2.51973e-06	4.44459	4.92091
feature54799	0.570111	6.37909	5.63841e-08	2.5297e-06	3.41381	3.99595
feature907	-0.719339	-6.37906	5.63898e-08	2.5297e-06	3.28287	2.56876
feature48384	0.744171	6.37866	5.64716e-08	2.53196e-06	2.65562	3.39698
feature80576	0.588616	6.37746	5.67163e-08	2.53994e-06	3.21342	3.82491
feature84363	0.862287	6.37733	5.67422e-08	2.53994e-06	1.79348	2.64686
feature70246	1.18107	6.37732	5.6744e-08	2.53994e-06	1.10315	2.2711
feature6597	0.713928	6.37667	5.68772e-08	2.54449e-06	2.6381	3.35171
feature62325	-0.608145	-6.37242	5.77526e-08	2.58222e-06	3.86215	3.25255
feature104616	-1.33447	-6.36968	5.83233e-08	2.60615e-06	1.78927	0.445314
feature87125	-0.42905	-6.36955	5.83525e-08	2.60615e-06	4.92205	4.48869
feature33990	0.844212	6.36689	5.89125e-08	2.62896e-06	1.95241	2.7996
feature91207	-0.647846	-6.3668	5.89312e-08	2.62896e-06	3.59569	2.94365
feature41296	-0.244413	-6.36666	5.8961e-08	2.62896e-06	6.49444	6.2446
feature73805	0.497578	6.36618	5.90619e-08	2.63201e-06	4.05254	4.55461
feature108386	-0.445839	-6.36572	5.91594e-08	2.6349e-06	4.7855	4.3438
feature107230	-0.323999	-6.36464	5.93901e-08	2.64371e-06	5.57232	5.25491
feature9659	1.07877	6.36331	5.96747e-08	2.65492e-06	1.36317	2.44854
feature91318	-0.405975	-6.36272	5.98021e-08	2.65912e-06	4.98812	4.58506
feature100677	1.28023	6.36224	5.99057e-08	2.66225e-06	0.950962	2.22994
feature42619	0.590533	6.36175	6.001e-08	2.66532e-06	3.426	4.01175
feature117333	0.527358	6.36161	6.00407e-08	2.66532e-06	3.70481	4.23096
feature82448	-0.577813	-6.35707	6.10282e-08	2.70766e-06	4.08057	3.49093
feature53834	0.274802	6.35114	6.23434e-08	2.7645e-06	5.82608	6.09792
feature87899	0.829216	6.35023	6.25479e-08	2.77153e-06	2.14341	2.9786
feature41737	1.08043	6.35013	6.25707e-08	2.77153e-06	1.75869	2.84516
feature35375	0.871502	6.34761	6.31388e-08	2.79516e-06	1.63492	2.51721
feature2661	1.45018	6.34737	6.31946e-08	2.79609e-06	0.258887	1.75164
feature7300	0.540564	6.34633	6.34299e-08	2.80497e-06	3.42442	3.97156
feature41846	-0.434274	-6.3446	6.38256e-08	2.82092e-06	4.76879	4.32494
feature86636	0.786044	6.34327	6.41315e-08	2.83289e-06	2.30373	3.09903
feature7053	0.532167	6.34295	6.42064e-08	2.83464e-06	3.6228	4.16634
feature275	1.03713	6.34145	6.45528e-08	2.84837e-06	1.38534	2.40715
feature62428	0.656919	6.34113	6.46262e-08	2.84846e-06	3.16239	3.81536
feature85977	-0.467282	-6.341	6.46567e-08	2.84846e-06	4.75316	4.28836
feature81009	0.428456	6.34099	6.46607e-08	2.84846e-06	4.22353	4.66191
feature4459	-0.377249	-6.34023	6.48359e-08	2.85315e-06	5.27476	4.89453
feature115823	-0.531388	-6.34022	6.48378e-08	2.85315e-06	4.40189	3.85769
feature23855	0.829764	6.33801	6.53552e-08	2.87327e-06	2.16269	3.0381
feature12722	-0.386653	-6.33796	6.53664e-08	2.87327e-06	5.05653	4.67265
feature69570	-0.631718	-6.33699	6.55963e-08	2.88181e-06	3.81992	3.18821
feature18853	0.770433	6.33652	6.57072e-08	2.88511e-06	2.12514	2.90444
feature7007	1.3409	6.33575	6.58897e-08	2.89155e-06	0.233602	1.58278
feature59106	1.01358	6.33555	6.59369e-08	2.89204e-06	1.57306	2.57516
feature3667	1.44903	6.33504	6.6056e-08	2.8957e-06	0.145669	1.61052
feature68547	1.47421	6.33408	6.62853e-08	2.90417e-06	0.215714	1.74181
feature11778	-0.469297	-6.33155	6.68908e-08	2.92911e-06	4.53599	4.066
feature53625	1.31796	6.33139	6.69293e-08	2.9292e-06	0.379923	1.71841
feature95188	0.427729	6.33113	6.69914e-08	2.93033e-06	4.41192	4.84805
feature71352	0.743973	6.33022	6.72117e-08	2.93837e-06	2.46497	3.22463
feature25166	0.722541	6.32966	6.73469e-08	2.94211e-06	2.64303	3.37231
feature19252	1.19884	6.32956	6.73702e-08	2.94211e-06	0.304899	1.49551
feature77966	0.858126	6.3294	6.74092e-08	2.94222e-06	1.80024	2.67509
feature39578	0.810983	6.32749	6.78727e-08	2.96085e-06	2.13722	2.98488
feature108761	0.83416	6.32705	6.7982e-08	2.9631e-06	1.77086	2.62313
feature90737	0.636079	6.32698	6.79978e-08	2.9631e-06	2.76872	3.39708
feature69439	-0.478166	-6.32186	6.92597e-08	3.01646e-06	4.53179	4.04971
feature95520	1.46004	6.32129	6.94035e-08	3.0211e-06	0.623752	2.08825
feature64843	0.875074	6.32075	6.95369e-08	3.02527e-06	1.93444	2.82625
feature44192	0.931057	6.32048	6.96053e-08	3.02661e-06	1.65837	2.58879
feature62484	0.400895	6.31989	6.97528e-08	3.03139e-06	4.55221	4.955
feature58564	-0.501411	-6.31886	7.001e-08	3.04093e-06	4.2825	3.78536
feature40677	0.49399	6.31805	7.02142e-08	3.04816e-06	4.19581	4.69283
feature70333	0.752399	6.31746	7.03646e-08	3.05305e-06	2.45767	3.2146
feature84054	0.743057	6.31677	7.05383e-08	3.05893e-06	2.51634	3.26472
feature59069	-0.182532	-6.31633	7.0651e-08	3.06218e-06	7.44153	7.24732
feature96535	0.732338	6.31575	7.0799e-08	3.06694e-06	2.52464	3.26775
feature5396	0.655117	6.3147	7.1065e-08	3.07681e-06	2.79082	3.44704
feature2087	0.415941	6.31365	7.13345e-08	3.08534e-06	4.70078	5.11109
feature53260	1.06564	6.31363	7.13384e-08	3.08534e-06	0.98692	2.03779
feature50202	1.17887	6.31265	7.15895e-08	3.09454e-06	0.920391	2.13447
feature70432	0.334667	6.31028	7.22024e-08	3.11792e-06	5.14427	5.48695
feature14333	0.916058	6.31026	7.22077e-08	3.11792e-06	1.86947	2.77688
feature709	0.477554	6.30998	7.22814e-08	3.11943e-06	3.74015	4.22377
feature93252	-0.726615	-6.30959	7.23827e-08	3.12213e-06	3.26494	2.52792
feature20098	-0.468069	-6.30764	7.28898e-08	3.14233e-06	4.76035	4.29075
feature95448	1.08423	6.30746	7.29387e-08	3.14276e-06	1.06731	2.15506
feature100599	0.767435	6.30693	7.30771e-08	3.14704e-06	2.31816	3.1059
feature114672	0.504214	6.3048	7.36389e-08	3.16954e-06	3.69549	4.20185
feature26771	-0.35713	-6.30298	7.41228e-08	3.18866e-06	5.34352	4.98726
feature83213	0.696414	6.29978	7.49774e-08	3.22371e-06	3.0337	3.72347
feature94022	-0.419795	-6.29826	7.53901e-08	3.23972e-06	5.03537	4.60808
feature39731	0.626115	6.2981	7.54324e-08	3.23982e-06	2.75248	3.3671
feature66170	0.811714	6.29601	7.60015e-08	3.26252e-06	2.18177	2.99861
feature96233	0.318272	6.29517	7.62295e-08	3.27057e-06	5.41003	5.73759
feature5049	0.534666	6.29486	7.63157e-08	3.27253e-06	3.79678	4.33347
feature24777	0.638339	6.29452	7.6409e-08	3.27317e-06	2.76189	3.40812
feature55680	-0.404691	-6.29451	7.64119e-08	3.27317e-06	5.01952	4.61014
feature62468	0.492672	6.29399	7.65545e-08	3.27754e-06	3.76211	4.25534
feature787	-0.858552	-6.29314	7.6787e-08	3.28575e-06	2.95247	2.09182
feature19568	1.2803	6.29289	7.68558e-08	3.28695e-06	0.776472	2.0791
feature33923	0.382922	6.29224	7.70378e-08	3.29299e-06	4.82105	5.19782
feature8312	-0.484645	-6.29184	7.71486e-08	3.29598e-06	4.46478	3.97858
feature29317	-0.737094	-6.29132	7.72906e-08	3.3003e-06	3.41643	2.6707
feature86965	0.678542	6.2888	7.79938e-08	3.32856e-06	2.77253	3.48291
feature1483	0.728109	6.28758	7.8337e-08	3.34097e-06	2.58438	3.32794
feature27921	0.895119	6.28747	7.83675e-08	3.34097e-06	1.83468	2.72043
feature7405	0.358701	6.28615	7.87405e-08	3.3551e-06	5.13308	5.50737
feature32266	-0.337595	-6.28564	7.88839e-08	3.35944e-06	5.661	5.32606
feature106080	0.558291	6.28326	7.95624e-08	3.38565e-06	3.4449	3.9986
feature10328	1.03009	6.28318	7.95834e-08	3.38565e-06	1.35892	2.39377
feature59903	0.254232	6.28275	7.97084e-08	3.38918e-06	6.04448	6.29878
feature37704	0.347493	6.28225	7.985e-08	3.39341e-06	5.37616	5.72715
feature92458	0.894621	6.28186	7.99641e-08	3.39647e-06	2.07022	2.96243
feature20139	1.29023	6.28125	8.0139e-08	3.40211e-06	0.730712	2.02692
feature608	-0.238372	-6.28014	8.04575e-08	3.41384e-06	6.45096	6.21181
feature71200	0.288796	6.27917	8.07379e-08	3.42393e-06	5.75315	6.0448
feature84051	0.595779	6.27861	8.09024e-08	3.42911e-06	3.14545	3.75475
feature9998	1.30699	6.27842	8.09556e-08	3.42956e-06	0.530485	1.83224
feature93187	1.13444	6.27401	8.22479e-08	3.48099e-06	1.01659	2.14265
feature23484	0.78726	6.27394	8.22686e-08	3.48099e-06	2.64512	3.41968
feature86381	0.944125	6.27384	8.22992e-08	3.48099e-06	1.71813	2.65842
feature102098	-0.592047	-6.27321	8.24858e-08	3.48705e-06	3.77676	3.18437
feature11454	0.73514	6.27147	8.30027e-08	3.50707e-06	2.62116	3.36263
feature115953	-0.965023	-6.27042	8.33176e-08	3.51853e-06	2.74059	1.7607
feature3794	0.883328	6.26762	8.41593e-08	3.55222e-06	1.91649	2.78916
feature25457	0.580171	6.2673	8.42543e-08	3.55437e-06	3.50075	4.07383
feature25081	1.22771	6.2671	8.43143e-08	3.55504e-06	0.785841	2.01322
feature75034	0.703253	6.26554	8.47904e-08	3.57325e-06	2.58348	3.30209
feature58735	-0.852664	-6.26463	8.50678e-08	3.5803e-06	3.18516	2.32182
feature111168	1.01499	6.26458	8.50827e-08	3.5803e-06	1.54434	2.5674
feature42136	-0.388151	-6.26455	8.50911e-08	3.5803e-06	5.04386	4.64475
feature86493	-0.181001	-6.26393	8.52805e-08	3.5864e-06	7.16735	6.9828
feature73419	1.1272	6.2635	8.54131e-08	3.59011e-06	1.20562	2.33185
feature73900	-0.266406	-6.26288	8.56015e-08	3.59616e-06	6.16459	5.89894
feature70912	0.34615	6.26217	8.58208e-08	3.60349e-06	4.94417	5.28918
feature91189	0.828418	6.26146	8.60407e-08	3.61084e-06	2.17141	3.01959
feature85441	0.988051	6.25957	8.66271e-08	3.63202e-06	1.62271	2.63213
feature104765	-0.258824	-6.25954	8.66353e-08	3.63202e-06	6.25796	6.00611
feature18657	0.552793	6.25899	8.68055e-08	3.63726e-06	3.54809	4.09409
feature70811	0.374351	6.25835	8.7008e-08	3.64238e-06	4.83494	5.23191
feature80342	0.861519	6.25829	8.7026e-08	3.64238e-06	1.88049	2.73702
feature36029	0.754951	6.25817	8.7063e-08	3.64238e-06	2.21742	3.00053
feature61694	-0.415753	-6.25704	8.74159e-08	3.65384e-06	5.10093	4.68752
feature51132	1.15021	6.25701	8.74275e-08	3.65384e-06	0.858427	1.99355
feature9366	-0.47321	-6.25585	8.77919e-08	3.66538e-06	4.66306	4.19013
feature99617	1.30196	6.25577	8.78156e-08	3.66538e-06	0.584384	1.90115
feature42265	-0.151704	-6.25569	8.784e-08	3.66538e-06	7.61021	7.45753
feature35671	-0.432535	-6.25508	8.8035e-08	3.67162e-06	4.7573	4.32846
feature110365	0.946385	6.25468	8.81615e-08	3.67499e-06	1.94723	2.89071
feature23338	-0.240201	-6.25449	8.82207e-08	3.67556e-06	6.4843	6.24314
feature90736	0.338305	6.25295	8.87098e-08	3.69403e-06	5.23994	5.58283
feature794	1.37708	6.25199	8.9015e-08	3.70278e-06	-0.120211	1.31071
feature96110	0.558486	6.25192	8.90384e-08	3.70278e-06	3.43027	3.98449
feature87831	-0.401072	-6.25186	8.90577e-08	3.70278e-06	4.96338	4.55768
feature90188	-0.467445	-6.25088	8.93718e-08	3.71392e-06	4.61806	4.15767
feature68988	0.295098	6.24754	9.04498e-08	3.75679e-06	5.72912	6.0269
feature100038	-0.301644	-6.2448	9.13423e-08	3.7919e-06	5.79008	5.48767
feature85614	-0.593537	-6.24441	9.14707e-08	3.79528e-06	3.71992	3.11565
feature95465	1.29425	6.24275	9.20193e-08	3.81608e-06	0.152446	1.48919
feature93333	0.769333	6.24246	9.2113e-08	3.8177e-06	2.34445	3.11842
feature77461	0.865619	6.24234	9.21531e-08	3.8177e-06	2.0949	2.96072
feature7599	1.29022	6.24161	9.23947e-08	3.82575e-06	0.367569	1.66073
feature9165	0.652412	6.24104	9.2586e-08	3.8317e-06	2.83422	3.48183
feature51958	0.519021	6.24017	9.2876e-08	3.84097e-06	3.76755	4.30404
feature49080	-0.372087	-6.24008	9.29051e-08	3.84097e-06	5.01623	4.64339
feature15767	0.831866	6.23954	9.30841e-08	3.8464e-06	2.12322	2.9545
feature111244	0.233377	6.23848	9.34383e-08	3.85905e-06	6.17306	6.40545
feature59105	1.09966	6.23699	9.39399e-08	3.87778e-06	1.15128	2.25501
feature95516	1.39492	6.23624	9.41927e-08	3.88623e-06	0.939834	2.33521
feature116310	0.56982	6.23602	9.42695e-08	3.88741e-06	3.43384	4.02105
feature43536	0.768082	6.23392	9.49812e-08	3.91476e-06	2.3936	3.14099
feature79053	1.07731	6.2328	9.53649e-08	3.92856e-06	1.45761	2.60415
feature93424	0.602917	6.23262	9.54274e-08	3.92913e-06	3.1597	3.7758
feature24629	0.943032	6.23232	9.55283e-08	3.93128e-06	1.85292	2.84262
feature2307	-0.501879	-6.23197	9.5648e-08	3.9342e-06	4.31947	3.81461
feature59329	0.703253	6.2315	9.58092e-08	3.93882e-06	2.65418	3.36803
feature54485	0.492406	6.23015	9.62749e-08	3.95595e-06	4.09721	4.58335
feature12724	-0.389504	-6.22959	9.64705e-08	3.9601e-06	4.98733	4.60032
feature22088	0.230632	6.22956	9.64801e-08	3.9601e-06	6.13772	6.36814
feature42949	0.749545	6.22943	9.65231e-08	3.9601e-06	2.4538	3.2058
feature66882	0.909382	6.22794	9.7042e-08	3.97448e-06	2.09732	3.02241
feature2657	1.21802	6.2279	9.70576e-08	3.97448e-06	0.826337	2.04417
feature16097	0.145198	6.22787	9.70681e-08	3.97448e-06	7.42372	7.57191
feature5920	0.854724	6.22786	9.70707e-08	3.97448e-06	1.95196	2.80308
feature60039	-0.26798	-6.2257	9.78265e-08	4.00339e-06	6.25974	5.98541
feature75536	0.646459	6.22368	9.85388e-08	4.0305e-06	3.02559	3.68326
feature50498	0.913459	6.22199	9.91359e-08	4.05286e-06	1.54577	2.47712
feature47354	0.817402	6.22183	9.91928e-08	4.05314e-06	2.29071	3.11109
feature61037	0.917236	6.22085	9.95428e-08	4.06538e-06	1.81191	2.76073
feature74914	1.33148	6.22008	9.98168e-08	4.07451e-06	0.527545	1.86767
feature86174	1.3362	6.21904	1.00193e-07	4.08781e-06	0.492381	1.90738
feature60814	0.760618	6.2184	1.00422e-07	4.09505e-06	2.55365	3.31068
feature3568	-0.34509	-6.21703	1.00918e-07	4.11312e-06	5.4372	5.09156
feature109680	0.268252	6.21689	1.00967e-07	4.11312e-06	6.01684	6.28316
feature112449	-0.895498	-6.21603	1.0128e-07	4.12381e-06	2.8993	1.97218
feature61328	-0.284092	-6.21554	1.01459e-07	4.12901e-06	5.96191	5.67536
feature85635	-0.777371	-6.21432	1.01904e-07	4.14501e-06	3.14549	2.37261
feature62439	0.839188	6.21375	1.02112e-07	4.15138e-06	2.0357	2.90821
feature45740	1.19511	6.2129	1.02423e-07	4.16192e-06	0.838684	2.00845
feature101027	-0.215043	-6.21273	1.02486e-07	4.1624e-06	6.78877	6.56888
feature39995	0.514015	6.21224	1.02667e-07	4.16766e-06	3.71692	4.25006
feature62133	-0.509005	-6.21169	1.0287e-07	4.17377e-06	4.1901	3.67766
feature45021	0.788711	6.21045	1.03327e-07	4.19024e-06	2.32218	3.11582
feature17460	0.774144	6.20996	1.03508e-07	4.19547e-06	2.30173	3.07667
feature53687	0.546066	6.20921	1.0379e-07	4.20478e-06	3.60472	4.15138
feature6365	0.631842	6.20838	1.04097e-07	4.21509e-06	3.03408	3.6768
feature23636	0.46163	6.20749	1.04431e-07	4.2265e-06	4.09037	4.55465
feature30364	0.930533	6.20704	1.04602e-07	4.23128e-06	1.46343	2.3699
feature115243	-0.606864	-6.20689	1.04655e-07	4.23131e-06	3.73285	3.10785
feature62194	0.36935	6.20534	1.05239e-07	4.25202e-06	4.95925	5.32584
feature34123	0.502164	6.20525	1.05273e-07	4.25202e-06	3.51055	4.01296
feature80743	1.0379	6.20457	1.0553e-07	4.26029e-06	1.38477	2.53892
feature261	1.00361	6.20147	1.0671e-07	4.30484e-06	1.45118	2.46949
[truncated: 14,384 more rows]

## Sheet: results_D2
genes	logFC	t	P.Value	adj.P.Val	control_avg_exp	BG_avg_exp
feature88356	0.533037	10.4844	4.82229e-22	3.4801e-17	5.89835	6.43453
feature40937	0.743307	10.3133	1.78871e-21	6.4543e-17	4.62575	5.35968
feature45830	0.587626	10.1875	4.66114e-21	1.12127e-16	5.42922	6.00316
feature77448	0.250952	10.1466	6.35484e-21	1.14652e-16	7.96863	8.19753
feature48594	1.59524	9.60767	3.57769e-19	5.16382e-15	1.75407	3.41187
feature28676	-0.711268	-9.05087	2.04779e-17	2.46304e-13	5.05906	4.36943
feature72799	0.659926	8.97603	3.49376e-17	3.60191e-13	4.49048	5.18084
feature72635	0.301168	8.72786	2.01846e-16	1.82083e-12	7.19773	7.47705
feature27138	0.35173	8.44564	1.43399e-15	1.14985e-11	6.53123	6.8698
feature45842	1.03223	8.42781	1.62107e-15	1.16988e-11	2.85371	3.88459
feature48593	0.529668	8.3736	2.35126e-15	1.54258e-11	4.96341	5.49818
feature17044	0.355395	8.26945	4.78518e-15	2.87777e-11	6.33966	6.68648
feature28674	-0.930259	-8.01527	2.65005e-14	1.47113e-10	3.88395	2.98019
feature42143	0.321353	7.99511	3.03113e-14	1.56248e-10	6.67607	6.96907
feature17443	0.57159	7.97915	3.37085e-14	1.57314e-10	4.61617	5.16633
feature62619	0.93936	7.97402	3.48778e-14	1.57314e-10	2.9971	3.9382
feature4600	0.605623	7.94044	4.35917e-14	1.74042e-10	4.52533	5.14451
feature72330	0.440015	7.9369	4.46273e-14	1.74042e-10	5.56652	5.99807
feature24392	0.261246	7.93291	4.58215e-14	1.74042e-10	7.37631	7.61417
feature75610	0.693543	7.88839	6.15166e-14	2.21973e-10	4.01207	4.70893
feature76387	-0.781309	-7.85839	7.49813e-14	2.52969e-10	4.26132	3.49706
feature101219	0.355152	7.85413	7.71171e-14	2.52969e-10	6.20547	6.54953
feature24379	0.379322	7.84372	8.25875e-14	2.59134e-10	6.03451	6.39526
feature95261	0.73668	7.82467	9.36121e-14	2.81488e-10	3.64803	4.37022
feature48264	0.585388	7.8159	9.91612e-14	2.86247e-10	4.44713	5.0514
feature1397	0.941187	7.74157	1.61333e-13	4.47804e-10	2.87781	3.8384
feature5506	-1.05003	-7.69849	2.13618e-13	5.7097e-10	3.59959	2.53478
feature23023	0.895856	7.66269	2.69541e-13	6.94713e-10	3.10767	4.05408
feature47913	0.762757	7.58042	4.58747e-13	1.1416e-09	3.46264	4.21096
feature62214	0.394749	7.47466	9.03878e-13	2.17434e-09	5.69987	6.07146
feature28178	1.07551	7.45949	9.95736e-13	2.31804e-09	2.40532	3.51263
feature2857	0.460156	7.43593	1.15691e-12	2.60909e-09	5.24844	5.68356
feature97442	0.651981	7.38565	1.59193e-12	3.41375e-09	3.91074	4.5688
feature106290	1.01324	7.38404	1.60832e-12	3.41375e-09	2.60375	3.57538
feature5885	-0.750667	-7.37077	1.74924e-12	3.60677e-09	4.25426	3.51411
feature87444	1.07457	7.36002	1.87225e-12	3.75319e-09	2.16204	3.23404
feature76464	0.440773	7.33703	2.16469e-12	4.14534e-09	5.33554	5.77312
feature322	0.686177	7.33571	2.18276e-12	4.14534e-09	3.66477	4.35622
feature60922	1.54514	7.32879	2.28016e-12	4.2193e-09	0.746356	2.29717
feature3465	0.723731	7.32152	2.38699e-12	4.30655e-09	3.61584	4.37531
feature112187	-0.790177	-7.21908	4.53693e-12	7.98577e-09	3.9525	3.12939
feature79113	-0.87197	-7.20739	4.87998e-12	8.38509e-09	3.84938	2.89187
feature75374	0.949625	7.18	5.78721e-12	9.71269e-09	2.54458	3.56463
feature6388	0.191722	7.15217	6.87887e-12	1.12824e-08	7.82592	7.98739
feature89213	-0.850001	-7.12098	8.34439e-12	1.3382e-08	3.92159	3.03964
feature75357	0.49361	7.09949	9.52888e-12	1.49494e-08	4.8118	5.2981
feature96773	-0.309441	-7.09053	1.00705e-11	1.51617e-08	6.64442	6.35319
feature89321	0.454858	7.0903	1.00844e-11	1.51617e-08	5.03644	5.49627
feature64440	-1.67458	-7.03809	1.39028e-11	2.0476e-08	1.78815	0.133259
feature44421	0.209601	7.02872	1.47251e-11	2.12533e-08	7.51604	7.7075
feature71279	-0.774065	-7.02048	1.54875e-11	2.19154e-08	3.99335	3.22317
feature95806	0.359926	7.00616	1.69068e-11	2.34637e-08	5.88686	6.23806
feature34130	-0.869244	-6.96737	2.14232e-11	2.91707e-08	3.73099	2.81691
feature110028	0.671165	6.92355	2.79638e-11	3.73716e-08	3.53281	4.2084
feature53572	0.441009	6.8774	3.69769e-11	4.85184e-08	5.18227	5.60513
feature82472	0.527559	6.87214	3.81705e-11	4.91902e-08	4.44707	5.00408
feature111605	-0.360431	-6.86106	4.08076e-11	5.1666e-08	6.2193	5.85066
feature75612	0.39649	6.84677	4.44789e-11	5.53433e-08	5.47246	5.8422
feature6640	0.572231	6.81275	5.45689e-11	6.6747e-08	4.10721	4.67428
feature61552	0.329106	6.80649	5.66595e-11	6.76529e-08	6.10211	6.40738
feature31149	0.72941	6.80495	5.71844e-11	6.76529e-08	3.31089	4.01369
feature62163	0.638362	6.77214	6.95915e-11	8.10034e-08	3.7964	4.43377
feature23725	0.189625	6.73331	8.77279e-11	9.8957e-08	7.77994	7.96658
feature36290	0.480811	6.73325	8.77583e-11	9.8957e-08	4.73159	5.21852
feature120144	0.420894	6.69784	1.08312e-10	1.20254e-07	5.13543	5.56109
feature90339	-0.483339	-6.66597	1.30803e-10	1.43025e-07	5.07131	4.58533
feature58844	0.359675	6.63797	1.54306e-10	1.66206e-07	5.56795	5.93742
feature51390	0.618382	6.63227	1.59577e-10	1.69356e-07	3.83036	4.39767
feature1756	-0.472498	-6.59775	1.95481e-10	2.04454e-07	5.09652	4.6111
feature82963	0.61828	6.57001	2.29988e-10	2.37107e-07	3.75644	4.33444
feature60923	0.969809	6.56629	2.35048e-10	2.38912e-07	2.13045	3.08282
feature7379	0.460552	6.51309	3.20565e-10	3.21308e-07	4.68737	5.14501
feature28179	0.801765	6.48926	3.68149e-10	3.63948e-07	2.95407	3.71543
feature72868	-0.547386	-6.47074	4.09848e-10	3.97969e-07	4.81744	4.29822
feature28303	0.64068	6.467	4.18824e-10	3.97969e-07	3.57617	4.21493
feature99343	0.40045	6.4662	4.20759e-10	3.97969e-07	5.29169	5.67229
feature40933	0.415502	6.46462	4.24621e-10	3.97969e-07	5.14124	5.54561
feature14802	0.860606	6.45781	4.41682e-10	4.04084e-07	2.57157	3.44391
feature103169	0.659719	6.45755	4.42344e-10	4.04084e-07	3.50543	4.13535
feature26686	0.582579	6.44201	4.83887e-10	4.36508e-07	3.97775	4.55308
feature114514	0.38045	6.41618	5.61552e-10	5.00315e-07	5.41942	5.79747
feature9521	0.517191	6.40816	5.88045e-10	5.11458e-07	4.14518	4.67934
feature76383	0.50398	6.40811	5.88233e-10	5.11458e-07	4.40252	4.89937
feature53560	0.398492	6.40307	6.05526e-10	5.20226e-07	5.21809	5.60711
feature61712	0.304787	6.38897	6.56579e-10	5.57451e-07	6.10599	6.38326
feature42502	0.457968	6.37738	7.01675e-10	5.88811e-07	4.75599	5.18557
feature114729	0.902952	6.36044	7.73138e-10	6.41322e-07	2.43915	3.3193
feature117629	0.404139	6.34372	8.5065e-10	6.976e-07	5.04657	5.44213
feature28677	-0.548	-6.33827	8.77485e-10	7.11522e-07	4.64712	4.09563
feature5342	-0.467628	-6.33135	9.12788e-10	7.31924e-07	5.15618	4.67834
feature60821	0.20926	6.29287	1.13612e-09	9.00995e-07	7.18272	7.39184
feature101240	0.625246	6.28867	1.16351e-09	9.07156e-07	3.48284	4.11792
feature28356	-0.629605	-6.28784	1.16903e-09	9.07156e-07	4.12996	3.5127
feature97315	-0.521038	-6.27446	1.26113e-09	9.68214e-07	4.69517	4.15457
feature44822	0.51492	6.25529	1.4056e-09	1.06776e-06	4.28147	4.79379
feature89480	0.325448	6.23976	1.5344e-09	1.15347e-06	5.80964	6.11893
feature91224	-0.553995	-6.23258	1.59773e-09	1.1887e-06	4.60079	4.0424
feature17445	0.378077	6.22232	1.69287e-09	1.21621e-06	5.22147	5.61713
feature110038	0.691295	6.22162	1.69948e-09	1.21621e-06	3.22899	3.90758
feature5826	0.135961	6.22003	1.71481e-09	1.21621e-06	8.27593	8.39785
feature89859	0.993611	6.21999	1.7152e-09	1.21621e-06	1.99847	3.02714
feature117797	0.428849	6.2196	1.71898e-09	1.21621e-06	4.81701	5.24077
feature51008	0.341172	6.18817	2.05085e-09	1.42291e-06	5.66813	5.99704
feature65767	-0.479524	-6.18607	2.07519e-09	1.42291e-06	5.01391	4.54639
feature99028	-0.631728	-6.18602	2.0758e-09	1.42291e-06	4.03997	3.41704
feature41462	0.36373	6.1848	2.08999e-09	1.42291e-06	5.33203	5.68898
feature2849	0.855315	6.17711	2.18203e-09	1.47169e-06	2.4018	3.2706
feature94892	0.743011	6.16635	2.31737e-09	1.5485e-06	2.8688	3.56237
feature44466	0.314211	6.16444	2.34235e-09	1.55083e-06	5.8801	6.19898
feature83984	-0.763566	-6.15872	2.41844e-09	1.58665e-06	3.60221	2.86552
feature5140	0.196498	6.15046	2.53265e-09	1.64661e-06	7.32298	7.51072
feature16224	-0.567311	-6.13946	2.69294e-09	1.73519e-06	4.50544	3.9601
feature34211	0.158983	6.1288	2.85761e-09	1.825e-06	7.8602	8.01463
feature2868	1.04375	6.12603	2.902e-09	1.8371e-06	1.80809	2.84016
feature20439	-1.05243	-6.11978	3.00482e-09	1.88243e-06	2.96799	1.93978
feature86349	-1.15469	-6.11853	3.02578e-09	1.88243e-06	2.76435	1.60999
feature44931	0.499003	6.11563	3.07489e-09	1.89663e-06	4.40039	4.89845
feature79918	0.385699	6.07268	3.90172e-09	2.38623e-06	5.13283	5.51564
feature6776	-0.659409	-6.06741	4.01711e-09	2.43616e-06	3.92821	3.26096
feature72621	0.457794	6.06131	4.15494e-09	2.49875e-06	4.57843	5.02454
feature48764	0.224456	6.05938	4.19943e-09	2.50463e-06	6.88012	7.09129
feature88379	0.371453	6.05741	4.24531e-09	2.51124e-06	5.3201	5.68081
feature83055	0.645263	6.05178	4.37925e-09	2.56941e-06	3.37931	4.01087
feature59555	-0.560628	-6.04247	4.61008e-09	2.68303e-06	4.39151	3.82194
feature5888	-0.637777	-6.03695	4.75224e-09	2.74364e-06	4.03025	3.37436
feature81735	0.403615	6.03531	4.79557e-09	2.74668e-06	5.02158	5.42955
feature27930	0.476179	6.01724	5.29664e-09	3.00978e-06	4.28547	4.76201
feature86348	-0.812691	-6.00012	5.81836e-09	3.28042e-06	3.31816	2.48255
feature18969	-0.746619	-5.99191	6.08599e-09	3.40471e-06	3.51434	2.76186
feature79353	-0.32953	-5.98947	6.16792e-09	3.424e-06	5.92813	5.60146
feature106464	-1.19864	-5.97879	6.53921e-09	3.60241e-06	2.41445	1.18575
feature119070	-0.985632	-5.97373	6.72245e-09	3.6753e-06	3.0033	1.94164
feature4651	0.61201	5.93689	8.21803e-09	4.45918e-06	3.5926	4.20102
feature83274	1.0726	5.93398	8.34938e-09	4.49664e-06	1.58874	2.65958
feature90127	-0.517752	-5.93204	8.43785e-09	4.51062e-06	4.44001	3.92092
feature96535	0.443988	5.93042	8.51227e-09	4.51695e-06	4.48285	4.93567
feature75363	0.402829	5.92789	8.63033e-09	4.54617e-06	4.88179	5.28442
feature53563	0.216185	5.92249	8.88726e-09	4.64759e-06	6.97844	7.16784
feature79687	0.493154	5.91671	9.17041e-09	4.76116e-06	4.22304	4.73026
feature112494	-1.26213	-5.91398	9.30752e-09	4.79783e-06	2.23724	0.931296
feature46391	-0.532693	-5.91058	9.48067e-09	4.83734e-06	4.30508	3.79883
feature8105	-0.48812	-5.90985	9.51823e-09	4.83734e-06	4.73373	4.21995
feature21090	0.74331	5.90366	9.84289e-09	4.96735e-06	2.67021	3.40812
feature98481	0.641188	5.89863	1.01145e-08	5.069e-06	3.21627	3.85054
feature89864	0.343753	5.88812	1.07067e-08	5.32876e-06	5.44364	5.75798
feature8619	-0.653747	-5.88089	1.11333e-08	5.50315e-06	3.85813	3.23265
feature42001	0.371481	5.87827	1.12919e-08	5.51613e-06	5.21622	5.56643
feature44120	-0.310239	-5.87793	1.13125e-08	5.51613e-06	6.09361	5.77579
feature73053	-0.51962	-5.87498	1.14944e-08	5.56721e-06	4.63543	4.10673
feature81435	0.554741	5.87194	1.16847e-08	5.62165e-06	3.64793	4.17545
feature97188	0.572269	5.87063	1.17671e-08	5.62384e-06	3.68797	4.26806
feature42677	0.545539	5.86832	1.19149e-08	5.657e-06	3.65631	4.20046
feature14295	0.495301	5.86549	1.20985e-08	5.70663e-06	4.16269	4.6603
feature89925	-1.16107	-5.85347	1.29075e-08	6.04866e-06	2.54202	1.36078
feature91034	0.636153	5.84533	1.34854e-08	6.2787e-06	3.24557	3.86384
feature110037	0.579815	5.83372	1.43537e-08	6.64015e-06	3.55102	4.11283
feature117443	1.00763	5.83121	1.45487e-08	6.68747e-06	1.86501	2.81237
feature46849	0.549513	5.82425	1.51021e-08	6.89791e-06	3.84592	4.39527
feature5451	-0.248924	-5.81474	1.5892e-08	7.21308e-06	6.72679	6.45098
feature54755	0.323888	5.8099	1.63091e-08	7.35614e-06	5.53049	5.8351
feature50919	0.56284	5.80805	1.64715e-08	7.36301e-06	3.72376	4.24518
feature98	0.662362	5.80741	1.65284e-08	7.36301e-06	2.96325	3.6259
feature49737	0.420227	5.79513	1.76505e-08	7.78712e-06	4.68565	5.0879
feature112933	0.919284	5.79464	1.76963e-08	7.78712e-06	1.91763	2.82287
feature113263	1.22966	5.79326	1.78272e-08	7.79719e-06	1.10363	2.29321
feature83891	0.510166	5.77401	1.97559e-08	8.58872e-06	4.08803	4.57604
feature72311	-0.222214	-5.72163	2.60933e-08	1.12759e-05	6.97181	6.7482
feature28283	0.22778	5.71981	2.63458e-08	1.13173e-05	6.73199	6.93421
feature76465	0.261087	5.71677	2.67736e-08	1.1433e-05	6.22131	6.48413
feature21011	1.09084	5.71289	2.73277e-08	1.16009e-05	1.3857	2.3736
feature63194	-0.659815	-5.7088	2.79261e-08	1.17856e-05	3.80608	3.10922
feature61605	0.874551	5.69437	3.01355e-08	1.26441e-05	1.91504	2.8668
feature68779	0.548667	5.68779	3.12002e-08	1.30152e-05	3.64362	4.17546
feature61709	0.211143	5.68087	3.23574e-08	1.34128e-05	6.86971	7.07422
feature28688	0.185239	5.67989	3.25251e-08	1.34128e-05	7.35021	7.52005
feature5856	-0.524214	-5.67607	3.31869e-08	1.3608e-05	4.38136	3.83547
feature27377	-0.510676	-5.67049	3.4175e-08	1.39339e-05	4.52462	3.99552
feature75387	0.400846	5.66941	3.43687e-08	1.39342e-05	4.75249	5.1555
feature77033	-0.71465	-5.66104	3.59139e-08	1.44793e-05	3.53666	2.84678
feature18299	0.330663	5.65489	3.7092e-08	1.48712e-05	5.40241	5.72905
feature112697	0.211206	5.6525	3.75613e-08	1.48939e-05	6.88922	7.08128
feature51081	-0.608821	-5.6525	3.75614e-08	1.48939e-05	3.82423	3.23417
feature15561	-1.10163	-5.65036	3.79852e-08	1.49796e-05	2.55128	1.45841
feature18098	0.318398	5.64895	3.82658e-08	1.50083e-05	5.567	5.88296
feature39294	0.365178	5.6442	3.92312e-08	1.53038e-05	5.11358	5.45616
feature91999	0.387385	5.63865	4.03896e-08	1.56709e-05	4.90113	5.28961
feature26678	0.409945	5.62222	4.40139e-08	1.69858e-05	4.62942	5.03044
feature76544	0.285793	5.61953	4.46364e-08	1.71345e-05	5.95642	6.21803
feature89195	-0.319145	-5.61622	4.54143e-08	1.73408e-05	5.82799	5.51383
feature26233	-0.185768	-5.5955	5.0595e-08	1.92173e-05	7.39159	7.20648
feature92554	-0.309558	-5.55979	6.0905e-08	2.29509e-05	5.89124	5.59
feature44965	0.187375	5.55929	6.10609e-08	2.29509e-05	7.1962	7.36228
feature61642	0.371988	5.54929	6.43049e-08	2.4045e-05	4.84858	5.22463
feature88512	0.321779	5.54683	6.51305e-08	2.42282e-05	5.50286	5.82234
feature60373	-0.418367	-5.54377	6.61692e-08	2.44884e-05	4.88689	4.47291
feature5381	-0.339642	-5.53498	6.92439e-08	2.54955e-05	5.57645	5.21874
feature106730	-0.363641	-5.53183	7.03776e-08	2.57814e-05	5.34253	4.98727
feature8642	0.155689	5.52955	7.12089e-08	2.59542e-05	7.69693	7.83778
feature56887	0.390676	5.52827	7.16812e-08	2.59951e-05	4.69722	5.08589
feature97924	0.174733	5.52531	7.27833e-08	2.62628e-05	7.34902	7.51385
feature87255	0.318248	5.52264	7.37946e-08	2.64952e-05	5.44487	5.76156
feature111664	0.314875	5.51932	7.50681e-08	2.6819e-05	5.5847	5.90564
feature98353	0.309941	5.50981	7.88343e-08	2.80258e-05	5.51696	5.83961
feature19857	0.87689	5.50332	8.15116e-08	2.88355e-05	2.07728	2.97863
feature8329	0.54953	5.50079	8.25766e-08	2.90698e-05	3.53162	4.09261
feature73302	0.432787	5.49629	8.45069e-08	2.96049e-05	4.49074	4.91691
feature28162	0.614817	5.48703	8.86248e-08	3.08975e-05	3.17712	3.80345
feature86688	0.498897	5.47677	9.34082e-08	3.24086e-05	3.79656	4.29181
feature72230	-0.457604	-5.47548	9.40267e-08	3.24671e-05	4.73822	4.30307
feature98276	0.602071	5.46975	9.68284e-08	3.31119e-05	3.2867	3.92666
feature108935	0.270828	5.46866	9.73682e-08	3.31119e-05	6.08286	6.32683
feature71779	0.67712	5.46831	9.75425e-08	3.31119e-05	2.94828	3.62664
feature49655	-1.19982	-5.46794	9.77294e-08	3.31119e-05	2.0821	0.859844
feature53491	1.11853	5.46514	9.91374e-08	3.3432e-05	1.3308	2.4418
feature83629	0.538774	5.45948	1.0205e-07	3.42542e-05	3.59897	4.11885
feature117321	0.339469	5.45312	1.05418e-07	3.52209e-05	5.2075	5.54908
feature25244	0.559664	5.44972	1.07264e-07	3.56726e-05	3.41979	3.98236
feature105304	0.682202	5.44803	1.08191e-07	3.58158e-05	2.82959	3.45954
feature70087	0.765859	5.44166	1.11765e-07	3.68298e-05	2.4275	3.20286
feature70757	0.284917	5.43926	1.13141e-07	3.70469e-05	5.83047	6.13642
feature98198	0.352491	5.43872	1.1345e-07	3.70469e-05	5.08822	5.44874
feature37666	0.559405	5.43674	1.14603e-07	3.72547e-05	3.44977	3.989
feature25941	-0.650492	-5.43412	1.16144e-07	3.75863e-05	3.66255	3.01197
feature45689	-0.401619	-5.43221	1.17274e-07	3.77826e-05	5.00821	4.64422
feature75321	0.170661	5.42642	1.20785e-07	3.87408e-05	7.42833	7.57784
feature113206	-0.484086	-5.41809	1.26009e-07	4.02375e-05	4.45613	3.97053
feature10981	0.687661	5.41238	1.29717e-07	4.12162e-05	2.6833	3.35529
feature38205	-0.17895	-5.41162	1.30216e-07	4.12162e-05	7.42081	7.24352
feature5126	0.608461	5.40855	1.32259e-07	4.168e-05	3.19177	3.80403
feature8949	-0.401616	-5.40724	1.3314e-07	4.17753e-05	5.01011	4.58614
feature66931	0.520344	5.39311	1.4303e-07	4.46842e-05	3.75688	4.23046
feature1481	0.297922	5.38969	1.45527e-07	4.52684e-05	5.69499	5.9704
feature15697	0.223225	5.38705	1.47479e-07	4.56786e-05	6.5208	6.75371
feature83088	0.192896	5.38371	1.49998e-07	4.62603e-05	7.00011	7.18473
feature97341	0.456886	5.38226	1.51102e-07	4.64024e-05	4.16365	4.63379
feature96105	0.145582	5.37597	1.55981e-07	4.76978e-05	7.82779	7.94397
feature99057	0.206655	5.37511	1.56653e-07	4.77013e-05	6.82549	7.01443
feature96087	0.548601	5.36357	1.66053e-07	5.03511e-05	3.47233	4.02856
feature64413	-0.697514	-5.35012	1.77685e-07	5.34484e-05	3.36201	2.6565
feature69038	1.24433	5.34906	1.78641e-07	5.34484e-05	0.578742	1.84671
feature37509	0.313749	5.34901	1.7868e-07	5.34484e-05	5.35255	5.68989
feature65653	0.242873	5.34782	1.79759e-07	5.34484e-05	6.22694	6.48085
feature89481	0.324431	5.34758	1.79971e-07	5.34484e-05	5.36216	5.66847
feature28685	0.239642	5.34043	1.86558e-07	5.51196e-05	6.27833	6.5015
feature90370	-1.101	-5.33983	1.87126e-07	5.51196e-05	2.30357	1.22043
feature114174	0.494571	5.33575	1.90999e-07	5.60317e-05	3.72703	4.2282
feature46157	-0.457556	-5.33176	1.94866e-07	5.69347e-05	4.60106	4.10179
feature28667	-0.514634	-5.31571	2.11187e-07	6.14546e-05	4.18179	3.68575
feature98195	0.223493	5.30606	2.21643e-07	6.42383e-05	6.50108	6.7286
feature65161	0.31821	5.30021	2.28215e-07	6.58785e-05	5.27433	5.58989
feature31185	0.44937	5.29302	2.36555e-07	6.80138e-05	4.11553	4.53499
feature81638	0.424092	5.29124	2.38671e-07	6.83499e-05	4.30053	4.73435
feature73282	0.134643	5.28671	2.44127e-07	6.9636e-05	8.13088	8.25779
feature107900	0.571399	5.28422	2.47171e-07	7.02268e-05	3.45879	3.9842
feature3410	0.725578	5.27482	2.59028e-07	7.33068e-05	2.60602	3.36123
feature83056	0.40976	5.2718	2.6295e-07	7.41263e-05	4.39414	4.79969
feature9838	0.719028	5.26979	2.65591e-07	7.45794e-05	2.53543	3.23141
feature42136	0.214937	5.26829	2.67579e-07	7.48464e-05	6.67334	6.87725
feature89538	-0.57844	-5.26393	2.73444e-07	7.61916e-05	3.88002	3.31005
feature27556	0.227111	5.25632	2.83971e-07	7.86909e-05	6.36471	6.5977
feature44860	0.386149	5.25582	2.84676e-07	7.86909e-05	4.56433	4.96691
feature109804	0.490337	5.25511	2.85685e-07	7.86909e-05	3.80407	4.2757
feature50	-0.61694	-5.247	2.97421e-07	8.14034e-05	3.6819	3.07526
feature59923	0.256512	5.24675	2.97789e-07	8.14034e-05	6.11354	6.33791
feature95987	-0.915575	-5.23342	3.18109e-07	8.63579e-05	2.90192	1.95596
feature41537	0.119449	5.23329	3.18306e-07	8.63579e-05	8.25382	8.36285
feature53964	0.33202	5.22753	3.27511e-07	8.85223e-05	5.09708	5.43031
feature24979	-0.692376	-5.22464	3.32227e-07	8.94621e-05	3.37188	2.67527
feature16760	-0.980895	-5.21986	3.40157e-07	9.12172e-05	2.69309	1.69028
feature61610	-0.500802	-5.2192	3.41273e-07	9.12172e-05	4.17147	3.69333
feature32237	0.540292	5.21317	3.51576e-07	9.36244e-05	3.47361	4.01445
feature5842	1.19908	5.21142	3.54635e-07	9.40916e-05	0.629391	1.82144
feature41460	0.977789	5.20959	3.57844e-07	9.45953e-05	1.60126	2.51688
feature4128	-0.738047	-5.20249	3.70584e-07	9.76055e-05	3.27002	2.55241
feature63174	-0.707146	-5.19986	3.75417e-07	9.85188e-05	3.34339	2.59435
feature73624	0.21617	5.19622	3.82197e-07	9.99349e-05	6.51464	6.73318
feature89198	-0.373462	-5.19393	3.86528e-07	0.000100613	5.11248	4.73837
feature105217	-0.646244	-5.19325	3.87835e-07	0.000100613	3.57099	2.86857
feature68505	-0.62416	-5.19265	3.88971e-07	0.000100613	3.62607	2.92732
feature18423	-0.75871	-5.18773	3.98506e-07	0.000102711	3.12068	2.37001
feature64354	-0.701471	-5.18554	4.02808e-07	0.00010345	3.28571	2.59533
feature29143	0.419988	5.1834	4.0708e-07	0.000104176	4.33141	4.7556
feature65337	-0.704701	-5.17726	4.1953e-07	0.000106983	3.30696	2.55512
feature62625	0.400898	5.17651	4.21066e-07	0.000106997	4.49579	4.89754
feature71897	0.457074	5.17512	4.23959e-07	0.000107288	3.97487	4.43654
feature105352	-0.764392	-5.17453	4.25186e-07	0.000107288	3.08743	2.21967
feature88351	0.33274	5.17	4.34735e-07	0.000109315	5.055	5.38193
feature113268	0.456314	5.16787	4.39297e-07	0.000110079	4.04045	4.50089
feature58194	0.658663	5.16663	4.41981e-07	0.000110368	2.78683	3.45496
feature40241	0.890418	5.16183	4.52486e-07	0.000112602	1.74064	2.61038
feature105965	0.387728	5.15933	4.58058e-07	0.000113597	4.54128	4.90427
feature72252	0.178492	5.15542	4.66907e-07	0.000115246	7.12726	7.30103
feature61707	0.199275	5.15499	4.67901e-07	0.000115246	6.81318	6.99065
feature62378	0.862275	5.15285	4.72811e-07	0.000115789	1.82883	2.7065
feature86037	-0.661227	-5.15263	4.73316e-07	0.000115789	3.28888	2.59932
feature53573	0.889143	5.15116	4.76729e-07	0.000116033	1.93424	2.79385
feature1009	-0.605099	-5.15082	4.7753e-07	0.000116033	3.75353	3.16212
feature78494	0.451361	5.14864	4.82647e-07	0.000116883	4.14645	4.60757
feature87761	-1.01596	-5.1457	4.8963e-07	0.000118096	2.38867	1.37142
feature60188	-1.06596	-5.14516	4.9093e-07	0.000118096	2.16524	1.03607
feature112397	0.583512	5.14189	4.98828e-07	0.000119598	3.22258	3.78245
feature65403	0.951378	5.14016	5.03054e-07	0.000120212	1.78774	2.7154
feature56553	0.581328	5.13851	5.07128e-07	0.000120785	3.28155	3.76691
feature2751	0.215813	5.13514	5.15512e-07	0.000122163	6.55652	6.75635
feature33249	0.911129	5.1343	5.17645e-07	0.000122163	1.82775	2.86194
feature100525	0.496069	5.13416	5.1799e-07	0.000122163	3.74273	4.25805
feature1730	1.21535	5.12918	5.30718e-07	0.000124695	0.251696	1.56438
feature11242	-1.19668	-5.12861	5.32184e-07	0.000124695	1.86011	0.72448
feature99378	-1.18918	-5.11074	5.80537e-07	0.000135585	1.7395	0.571372
feature52464	0.723753	5.10377	6.0052e-07	0.000139799	2.53093	3.24335
feature72326	0.494883	5.10127	6.07856e-07	0.000140903	3.75079	4.243
feature98359	-0.446343	-5.10082	6.09167e-07	0.000140903	4.46313	4.00012
feature28247	0.898765	5.1001	6.11308e-07	0.000140947	1.85368	2.72339
feature5721	0.617615	5.09789	6.17888e-07	0.00014201	2.93013	3.5494
feature27942	-0.876308	-5.09648	6.22121e-07	0.000142529	2.74954	1.80013
feature92351	-0.731299	-5.09364	6.30767e-07	0.000143356	3.34572	2.58641
feature95042	-0.668408	-5.09337	6.31592e-07	0.000143356	3.44995	2.80307
feature109059	-0.624218	-5.09334	6.3169e-07	0.000143356	3.51822	2.90033
feature56320	0.275955	5.09154	6.37202e-07	0.000144153	5.67679	5.93629
feature107805	0.631814	5.0904	6.40752e-07	0.000144504	2.75149	3.43107
feature117199	0.625644	5.0892	6.44481e-07	0.000144892	2.93109	3.62465
feature19552	0.187331	5.0864	6.53266e-07	0.00014626	6.88879	7.06332
feature45475	-0.725041	-5.08549	6.56162e-07	0.00014626	3.34423	2.60995
feature63494	-0.510563	-5.08482	6.58287e-07	0.00014626	4.1032	3.59034
feature44343	0.511631	5.0847	6.58674e-07	0.00014626	3.61522	4.11111
feature43354	0.247155	5.08356	6.62295e-07	0.000146613	6.03661	6.28425
feature24375	0.136348	5.07963	6.75027e-07	0.000148975	7.9766	8.10519
feature18505	0.552534	5.07899	6.77116e-07	0.00014898	3.28066	3.82542
feature27756	0.323379	5.07664	6.84841e-07	0.000150222	5.18349	5.49365
feature115363	-0.637649	-5.07588	6.8738e-07	0.000150322	3.54416	2.90945
feature23050	0.919084	5.0738	6.94305e-07	0.000151377	1.5995	2.58274
feature81743	0.390928	5.071	7.03763e-07	0.000152834	4.46423	4.87734
feature86476	1.04402	5.07057	7.05219e-07	0.000152834	1.0756	2.21563
feature98207	0.261065	5.06535	7.23218e-07	0.000156265	5.86193	6.11682
feature78296	0.35425	5.0643	7.26901e-07	0.000156592	4.92436	5.26576
feature96972	0.402954	5.06019	7.41443e-07	0.000159249	4.41983	4.82407
feature34660	-0.782024	-5.05682	7.53584e-07	0.000161377	2.90782	2.10371
feature2350	0.158857	5.05615	7.56038e-07	0.000161423	7.31838	7.46983
feature78992	0.370107	5.05454	7.61923e-07	0.0001622	4.69689	5.08332
feature84234	-0.674469	-5.05374	7.64877e-07	0.00016235	3.33578	2.65157
feature40932	0.425127	5.05286	7.68114e-07	0.000162559	4.2018	4.63865
feature5673	-0.975609	-5.05188	7.71737e-07	0.000162848	2.37853	1.38744
feature22316	0.608284	5.05086	7.75546e-07	0.000163175	3.02723	3.66675
feature81294	0.291562	5.04538	7.96282e-07	0.00016705	5.43707	5.71824
feature111118	1.12646	5.04445	7.99848e-07	0.000167109	0.871973	1.99238
feature59964	-0.997698	-5.0441	8.01193e-07	0.000167109	2.45226	1.39638
feature9014	0.459893	5.04029	8.16012e-07	0.000169709	3.93987	4.4222
feature101206	0.415657	5.03617	8.32325e-07	0.000172605	4.19145	4.62918
feature76795	0.161503	5.02857	8.63265e-07	0.000178155	7.3795	7.5212
feature34212	0.278147	5.02838	8.64027e-07	0.000178155	5.61279	5.87775
feature16558	0.551076	5.02741	8.68059e-07	0.000178476	3.37202	3.96383
feature22787	-0.575603	-5.02575	8.75021e-07	0.000179397	3.68123	3.1182
feature36486	0.640079	5.02359	8.84117e-07	0.000180384	2.76477	3.43314
feature24947	-0.658011	-5.02298	8.8671e-07	0.000180384	3.41597	2.69441
feature100937	0.568429	5.02283	8.87335e-07	0.000180384	3.22056	3.75021
feature27828	-0.971418	-5.02163	8.92464e-07	0.000180917	2.45648	1.46997
feature16693	0.60364	5.01854	9.05779e-07	0.000182883	3.03444	3.65933
feature78911	-0.753609	-5.0182	9.07233e-07	0.000182883	3.06614	2.31074
feature100073	0.297907	5.01336	9.28505e-07	0.00018665	5.37469	5.68304
feature88278	-0.40946	-5.009	9.48081e-07	0.000190056	4.73479	4.31163
feature29553	0.654363	5.00551	9.64065e-07	0.000192725	2.63955	3.31417
feature85787	0.22909	4.9997	9.91218e-07	0.000197606	6.33275	6.57558
feature60877	-0.403423	-4.9989	9.94982e-07	0.000197799	4.6886	4.27913
feature95735	-0.491299	-4.9978	1.00021e-06	0.000197799	4.11915	3.62556
feature108067	0.303632	4.99776	1.00041e-06	0.000197799	5.23835	5.52346
feature19205	0.474573	4.99404	1.01837e-06	0.000200015	3.65379	4.15784
feature82806	0.589423	4.99394	1.01883e-06	0.000200015	2.9563	3.52826
feature53849	-0.372993	-4.99372	1.01993e-06	0.000200015	4.96302	4.57135
feature51091	-1.05087	-4.9866	1.05511e-06	0.000205833	2.04552	1.03811
feature51380	0.557054	4.98657	1.05531e-06	0.000205833	3.14748	3.69216
feature42763	0.143886	4.98537	1.06133e-06	0.00020645	7.63812	7.77953
feature33445	0.373953	4.98184	1.07934e-06	0.00020939	4.51562	4.88415
feature5064	0.653848	4.97966	1.09059e-06	0.000210987	2.73458	3.36172
feature43720	0.346294	4.97912	1.09342e-06	0.000210987	4.87578	5.22457
feature96531	0.267028	4.97654	1.10696e-06	0.000212644	5.7512	6.01302
feature72386	0.140225	4.97636	1.1079e-06	0.000212644	7.75672	7.89247
feature4484	-0.475507	-4.97441	1.11821e-06	0.000214052	4.24656	3.75728
feature12276	0.202859	4.97333	1.12395e-06	0.000214583	6.65022	6.85442
feature28673	-0.628936	-4.97096	1.1367e-06	0.000216444	3.52349	2.93912
feature43869	0.233587	4.964	1.17493e-06	0.000223135	6.1193	6.35869
feature51385	0.237604	4.95957	1.19993e-06	0.000227285	6.17402	6.40352
feature115172	-0.721737	-4.9549	1.2268e-06	0.000231339	3.14832	2.41187
feature112693	0.462819	4.95474	1.22775e-06	0.000231339	3.80298	4.24911
feature62212	0.273062	4.95314	1.23711e-06	0.000232496	5.52037	5.78274
feature9726	0.785272	4.95043	1.25307e-06	0.000234883	2.07766	2.76217
feature99434	0.360251	4.94485	1.28664e-06	0.000240551	4.68044	5.04119
feature113264	0.636457	4.94384	1.29283e-06	0.000241084	2.70621	3.36812
feature67057	0.2954	4.94306	1.29763e-06	0.000241357	5.3159	5.611
feature62787	0.73681	4.94169	1.30607e-06	0.000241556	2.29259	3.03183
feature88165	-0.55442	-4.94149	1.30727e-06	0.000241556	3.7013	3.15363
feature70227	0.639215	4.94102	1.31024e-06	0.000241556	2.7992	3.49347
feature88375	0.191186	4.94072	1.3121e-06	0.000241556	6.80079	6.99812
feature8869	0.322077	4.93382	1.35557e-06	0.000248804	5.06257	5.36558
feature72332	0.316422	4.93339	1.35836e-06	0.000248804	5.23867	5.55932
feature6244	0.688342	4.93022	1.37886e-06	0.00025192	2.44306	3.16444
feature22339	0.683445	4.92607	1.40615e-06	0.000256256	2.49697	3.20951
feature89116	0.169431	4.925	1.41332e-06	0.000256914	7.11303	7.26595
feature91343	0.423176	4.91922	1.45236e-06	0.000263347	4.05355	4.47153
feature82316	0.312593	4.91174	1.50449e-06	0.000272117	5.23716	5.50974
feature28816	0.275278	4.90857	1.52711e-06	0.000275517	5.58193	5.86045
feature66248	0.33251	4.90459	1.55597e-06	0.000280024	4.86978	5.19174
feature98209	0.274188	4.90324	1.56594e-06	0.000281117	5.57034	5.83969
feature23018	0.606404	4.90258	1.5708e-06	0.00028129	2.94806	3.51796
feature42134	0.250561	4.89969	1.59226e-06	0.000284427	5.86033	6.1095
feature39741	0.685749	4.8984	1.60198e-06	0.000285089	2.51587	3.17175
feature95511	0.829728	4.8979	1.60571e-06	0.000285089	1.77323	2.53044
feature30628	0.617095	4.89763	1.60781e-06	0.000285089	2.6885	3.32534
feature29322	-0.852559	-4.89472	1.62995e-06	0.000287747	2.66354	1.82779
feature113753	0.389977	4.8944	1.63237e-06	0.000287747	4.33922	4.70648
feature31090	0.664342	4.89409	1.63477e-06	0.000287747	2.56569	3.23489
feature44933	0.596798	4.89296	1.64345e-06	0.000288571	3.05295	3.68309
feature25118	0.27355	4.89182	1.65225e-06	0.000289412	5.55424	5.8142
feature20785	-0.426691	-4.89051	1.66247e-06	0.000289594	4.45544	4.03376
feature110381	0.227719	4.89019	1.66495e-06	0.000289594	6.17402	6.40305
feature110041	0.432263	4.89015	1.66532e-06	0.000289594	4.02862	4.43829
feature22821	0.28348	4.8887	1.67664e-06	0.000290605	5.46513	5.74642
feature395	-0.689715	-4.88838	1.67919e-06	0.000290605	3.14275	2.4619
feature64063	-1.04693	-4.88731	1.68767e-06	0.000291374	2.02812	1.00797
feature77622	-0.577469	-4.88533	1.70337e-06	0.000293381	3.60687	3.0515
feature75318	0.404737	4.88404	1.71372e-06	0.000294462	4.2403	4.64369
feature92412	-0.354242	-4.8828	1.72369e-06	0.000295472	5.00046	4.65511
feature77707	0.726135	4.88073	1.74056e-06	0.000297657	2.34265	2.97254
feature81748	0.232189	4.87706	1.77074e-06	0.000302101	6.14988	6.38934
feature25302	0.28717	4.87653	1.77516e-06	0.000302141	5.51455	5.79694
feature89454	-1.05621	-4.87423	1.79437e-06	0.000304692	1.97279	0.959082
feature18045	0.196694	4.87186	1.81436e-06	0.000307103	6.59579	6.78121
feature342	-0.3686	-4.87154	1.81708e-06	0.000307103	4.80892	4.41691
feature76536	0.589108	4.86993	1.83083e-06	0.000308705	3.04427	3.69575
feature23720	-1.15544	-4.86942	1.83527e-06	0.000308731	1.95595	0.752263
feature6502	-0.39493	-4.86622	1.86287e-06	0.000312646	4.70494	4.27861
feature5074	-0.379429	-4.86182	1.9016e-06	0.000318405	4.82019	4.44875
feature45861	0.477978	4.85728	1.94242e-06	0.000324487	3.66604	4.08882
feature93942	-0.453193	-4.85639	1.95051e-06	0.000324547	4.26755	3.82226
feature1400	0.490715	4.85589	1.95505e-06	0.000324547	3.63028	4.13592
feature118662	-0.709737	-4.85576	1.95627e-06	0.000324547	3.0732	2.38335
feature92234	0.440602	4.85163	1.99429e-06	0.000330096	3.93425	4.36079
feature44872	-0.506292	-4.85009	2.00875e-06	0.000331729	3.97318	3.46487
feature2942	1.01174	4.848	2.02838e-06	0.000334206	1.33319	2.28437
feature72680	-0.481338	-4.84703	2.03762e-06	0.000334964	4.19502	3.72608
feature68832	0.942754	4.84534	2.05372e-06	0.000336843	1.43528	2.39556
feature79944	0.322491	4.83872	2.11798e-06	0.000346595	4.94068	5.25399
feature106327	0.409094	4.83406	2.16444e-06	0.000353397	4.08715	4.50071
feature39737	0.630096	4.83248	2.18044e-06	0.000355205	2.76207	3.3811
feature26082	0.310406	4.83172	2.18821e-06	0.000355669	5.14056	5.43948
feature29614	0.703792	4.82856	2.22055e-06	0.000360113	2.37477	3.0724
feature13267	-0.297139	-4.82505	2.25704e-06	0.00036521	5.54099	5.22989
feature108921	0.721563	4.82314	2.27722e-06	0.000367651	2.25964	3.01832
feature53301	0.216767	4.82212	2.28802e-06	0.00036857	6.33628	6.53038
feature107487	1.08169	4.82154	2.29414e-06	0.000368734	0.846858	2.04565
feature9463	-0.365516	-4.82087	2.30132e-06	0.000369066	4.87893	4.51261
feature118692	0.616654	4.81627	2.35102e-06	0.000375023	2.92301	3.58937
feature71354	0.211417	4.81621	2.3516e-06	0.000375023	6.46713	6.67128
feature24321	0.286859	4.81559	2.3584e-06	0.000375023	5.40908	5.68271
feature75323	0.15982	4.81551	2.35926e-06	0.000375023	7.23198	7.37527
feature63069	-0.395886	-4.81316	2.38515e-06	0.000378305	4.72658	4.32765
feature97383	-0.279835	-4.81207	2.39726e-06	0.000379294	5.72076	5.43073
feature67406	0.260955	4.81165	2.40189e-06	0.000379294	5.6715	5.91372
feature26881	0.712383	4.80987	2.42184e-06	0.000381609	2.47234	3.22014
feature98331	0.236221	4.80937	2.42746e-06	0.000381661	6.06318	6.2991
feature72628	0.330462	4.80768	2.44648e-06	0.000383815	4.95135	5.23468
feature42138	0.599271	4.80604	2.46515e-06	0.000385906	2.80091	3.41412
feature109067	-0.47155	-4.80446	2.48325e-06	0.000387898	4.11837	3.6676
feature76345	0.358001	4.80226	2.50874e-06	0.000391033	4.59782	4.96401
feature105339	-0.695376	-4.79891	2.54785e-06	0.000395457	3.14098	2.45327
feature43276	0.630772	4.7989	2.54808e-06	0.000395457	2.75167	3.39751
feature60567	0.103135	4.79575	2.58546e-06	0.000400397	8.39617	8.47985
feature28334	0.598815	4.79378	2.6091e-06	0.000403193	2.9419	3.52257
feature107522	0.371122	4.79139	2.63811e-06	0.000405866	4.45282	4.82351
feature72681	-0.731907	-4.79106	2.64214e-06	0.000405866	2.86133	2.12522
feature44248	-0.459949	-4.79096	2.64327e-06	0.000405866	4.16243	3.69601
feature64135	-0.453216	-4.78746	2.68642e-06	0.000410944	4.29016	3.82692
feature75351	0.190612	4.78704	2.69162e-06	0.000410944	6.65798	6.84307
feature119133	-0.795484	-4.78689	2.69343e-06	0.000410944	2.80789	2.07198
feature8006	-0.275477	-4.78553	2.71042e-06	0.000412464	5.72747	5.45242
feature27274	0.274358	4.78518	2.71482e-06	0.000412464	5.46365	5.71195
feature23364	0.205526	4.78396	2.73014e-06	0.000413669	6.50194	6.7017
feature72694	-0.412529	-4.78364	2.73421e-06	0.000413669	4.607	4.19026
feature101980	-0.913674	-4.78203	2.75457e-06	0.000415876	2.25281	1.36643
feature77928	0.766205	4.77804	2.80573e-06	0.000422717	2.11911	2.89488
feature50260	-0.403319	-4.77557	2.83781e-06	0.00042666	4.68054	4.26061
feature100275	0.164953	4.76828	2.93476e-06	0.000440318	7.14734	7.31329
feature51121	0.850372	4.76766	2.94322e-06	0.000440671	1.70801	2.53645
feature25677	0.352525	4.76533	2.97488e-06	0.00044367	4.60654	4.93661
feature14148	1.11908	4.76528	2.97555e-06	0.00044367	0.571792	1.68944
feature1445	0.199085	4.76338	3.00169e-06	0.000446645	6.55203	6.74339
feature64573	-1.19634	-4.76138	3.02941e-06	0.000449843	1.34683	0.151598
feature91572	-1.00718	-4.7593	3.05854e-06	0.000453235	2.13126	1.11692
feature23275	0.406173	4.75854	3.06922e-06	0.000453886	4.05477	4.47186
feature8617	-0.335651	-4.75767	3.08154e-06	0.000454775	5.08778	4.75789
feature99391	-0.234899	-4.75569	3.10972e-06	0.000457998	6.23089	5.98701
feature363	1.02301	4.75339	3.14275e-06	0.00046192	0.944214	1.93909
feature109543	1.18588	4.75197	3.16324e-06	0.000463241	0.300503	1.505
feature55703	-0.411577	-4.75174	3.16662e-06	0.000463241	4.56473	4.12673
feature55715	-0.727598	-4.75144	3.17099e-06	0.000463241	2.9738	2.1883
feature108420	0.31362	4.74846	3.21463e-06	0.000468175	5.12863	5.41964
feature92656	0.670068	4.74825	3.21774e-06	0.000468175	2.5299	3.18524
feature1995	0.40061	4.74528	3.26197e-06	0.000473656	4.0851	4.48619
feature67277	0.363009	4.74319	3.29336e-06	0.000477253	4.55894	4.90902
feature74084	0.47895	4.74219	3.30845e-06	0.000478478	3.56097	4.04049
feature112642	0.416776	4.73846	3.36553e-06	0.00048576	4.00906	4.39714
feature28719	0.341252	4.73734	3.38286e-06	0.000486846	4.76568	5.09985
feature91027	0.3811	4.7371	3.38655e-06	0.000486846	4.31029	4.67834
feature81163	-0.830175	-4.73561	3.40967e-06	0.000489197	2.64827	1.83097
feature99315	-0.499499	-4.73365	3.44045e-06	0.000491806	3.93384	3.47588
feature12507	-0.473958	-4.73358	3.44149e-06	0.000491806	4.1594	3.65081
feature66257	0.780808	4.73151	3.47424e-06	0.000495414	2.04818	2.84766
feature89856	0.701071	4.73112	3.48047e-06	0.000495414	2.3154	3.06089
feature112824	0.427015	4.72852	3.52214e-06	0.000500249	4.00822	4.43074
feature71416	-0.492663	-4.72814	3.5283e-06	0.000500249	4.13002	3.66051
feature7642	-0.146679	-4.72741	3.54002e-06	0.000500927	7.49825	7.35289
feature61391	0.469307	4.72571	3.5677e-06	0.000503855	3.60925	4.04775
feature17104	0.192646	4.72017	3.65913e-06	0.000515274	6.59199	6.7742
feature81949	-0.505993	-4.71995	3.66283e-06	0.000515274	3.91678	3.42466
feature26145	0.887974	4.71897	3.67934e-06	0.000516589	1.64314	2.51604
feature93365	0.280459	4.7175	3.70398e-06	0.000519039	5.4025	5.68368
feature43815	1.1026	4.71292	3.78232e-06	0.00052899	0.826711	1.94287
feature8953	-0.551108	-4.71066	3.82143e-06	0.000533082	3.79939	3.24967
feature120500	0.82747	4.70975	3.83735e-06	0.000533082	1.93306	2.78608
feature4334	0.14408	4.70972	3.83793e-06	0.000533082	7.48166	7.61131
feature115502	-0.261476	-4.70954	3.84112e-06	0.000533082	5.9218	5.66481
feature41415	0.358812	4.709	3.85055e-06	0.000533364	4.56019	4.88972
feature117301	0.415511	4.70643	3.89581e-06	0.0005386	3.96357	4.36208
feature88764	-0.814815	-4.70033	4.00572e-06	0.000552736	2.57821	1.76749
feature59755	0.509121	4.69937	4.02314e-06	0.00055408	3.3749	3.87506
feature61755	0.534552	4.69807	4.04702e-06	0.000556307	3.13924	3.69076
feature85983	-1.04963	-4.69764	4.05504e-06	0.00055635	1.85939	0.826641
feature60823	0.294579	4.6954	4.09653e-06	0.000559022	5.20203	5.48505
feature17455	0.287574	4.69536	4.09729e-06	0.000559022	5.28299	5.5619
feature3381	0.883166	4.69498	4.10441e-06	0.000559022	1.5504	2.44994
feature93390	-0.441294	-4.69492	4.1055e-06	0.000559022	4.25585	3.80591
feature97648	-0.3151	-4.69294	4.14253e-06	0.000563001	5.30785	5.00593
feature44755	-0.690234	-4.69169	4.16627e-06	0.000565164	3.02752	2.37144
feature116957	-0.964913	-4.69102	4.17897e-06	0.000565823	2.22008	1.1864
feature5145	0.301166	4.69048	4.18925e-06	0.000566153	5.0944	5.3795
feature102519	-0.650261	-4.68688	4.25825e-06	0.000574361	3.18187	2.54597
feature72814	-0.18815	-4.68648	4.26591e-06	0.000574361	6.83864	6.63767
feature88556	-0.516348	-4.68594	4.27637e-06	0.000574699	3.86216	3.31833
feature78174	0.471392	4.68183	4.357e-06	0.000584445	3.59898	4.0706
feature106833	-0.818745	-4.68016	4.39024e-06	0.000585826	2.63032	1.84246
feature61774	0.224242	4.68011	4.39122e-06	0.000585826	6.18963	6.41788
feature21781	-0.880993	-4.67987	4.39591e-06	0.000585826	2.56667	1.68763
feature85722	0.198256	4.67968	4.39976e-06	0.000585826	6.47336	6.65361
feature44295	0.154471	4.67924	4.40855e-06	0.000585915	7.30438	7.45628
feature107948	-0.901311	-4.67788	4.43583e-06	0.000588457	2.23922	1.31703
feature22793	-1.11301	-4.67726	4.44828e-06	0.000589026	1.46188	0.348837
feature35405	0.170337	4.67363	4.52198e-06	0.000597689	6.8947	7.05191
feature76750	-0.502745	-4.67258	4.54364e-06	0.000597999	3.81084	3.34543
feature89826	0.757494	4.67236	4.54823e-06	0.000597999	2.02953	2.77913
feature10571	-0.848117	-4.67231	4.54919e-06	0.000597999	2.49913	1.66556
feature8290	-1.0049	-4.6706	4.58465e-06	0.000601565	2.09658	1.09931
feature61549	0.207934	4.66787	4.64169e-06	0.000607943	6.33474	6.51741
feature117872	0.62521	4.6674	4.6515e-06	0.000608125	2.54067	3.18596
feature103919	-0.540959	-4.66681	4.66387e-06	0.000608639	3.67376	3.11756
feature122321	0.239069	4.66596	4.68188e-06	0.000609886	5.85423	6.09114
feature63553	-0.741354	-4.66454	4.71219e-06	0.000612128	2.95632	2.26074
feature99558	-0.684588	-4.66435	4.71605e-06	0.000612128	2.9595	2.28361
feature62556	0.226767	4.66205	4.76557e-06	0.000617333	6.08544	6.3041
feature33695	0.384099	4.66169	4.77326e-06	0.000617333	4.28828	4.67401
feature97194	0.398926	4.66041	4.80099e-06	0.000619809	4.0103	4.42854
feature2326	0.451265	4.6589	4.83385e-06	0.000622937	3.72774	4.15536
feature27268	0.291157	4.64844	5.06773e-06	0.000651912	5.16447	5.46722
feature78503	0.291495	4.64773	5.08385e-06	0.000652823	5.2418	5.52362
feature114986	0.482263	4.64706	5.09945e-06	0.000653663	3.43708	3.91683
feature50145	0.655089	4.64647	5.11304e-06	0.000654242	2.52357	3.21077
feature70509	0.203285	4.64304	5.19273e-06	0.000663263	6.37839	6.57025
feature62984	-0.623637	-4.63879	5.29315e-06	0.000674896	3.33804	2.6917
feature44342	0.452774	4.63837	5.30304e-06	0.000674963	3.70479	4.17501
feature70370	0.576068	4.63797	5.31276e-06	0.00067501	2.87323	3.43449
feature99068	0.148674	4.63662	5.34502e-06	0.000677916	7.36679	7.50587
feature73048	-0.352204	-4.63618	5.35562e-06	0.000678068	4.87248	4.53859
feature83753	-1.05542	-4.63461	5.39371e-06	0.000681695	1.88686	0.769796
feature2022	0.1541	4.62992	5.50874e-06	0.000695017	7.23844	7.38085
feature28748	-0.202574	-4.62372	5.66449e-06	0.000712326	6.58421	6.36486
feature31141	0.321981	4.62367	5.66568e-06	0.000712326	4.72851	5.04437
feature45304	0.133078	4.62296	5.68382e-06	0.000713364	7.59247	7.709
feature73532	0.27602	4.62248	5.69605e-06	0.000713657	5.4896	5.74933
feature82000	0.393414	4.62131	5.7262e-06	0.000715647	4.18178	4.57247
feature48590	1.01741	4.6208	5.73908e-06	0.000715647	0.884554	1.86481
feature3912	-0.15136	-4.6206	5.74447e-06	0.000715647	7.40998	7.2546
feature42149	0.259799	4.62001	5.75963e-06	0.000715647	5.50427	5.74913
feature107662	-0.913541	-4.61994	5.76151e-06	0.000715647	2.16901	1.23049
feature27042	0.556065	4.61782	5.81649e-06	0.000721235	3.15331	3.69709
feature77016	0.407885	4.61628	5.85675e-06	0.000724982	4.01908	4.38324
feature17344	0.237801	4.61495	5.89184e-06	0.000727605	5.83547	6.06308
feature119828	-0.250478	-4.61472	5.89811e-06	0.000727605	5.95771	5.69261
feature99100	0.214531	4.61423	5.91092e-06	0.000727941	6.19939	6.41593
feature27680	0.458523	4.61354	5.92923e-06	0.000728952	3.61743	4.08656
feature40252	0.399509	4.61112	5.99402e-06	0.000735664	4.05757	4.41961
feature63206	0.369579	4.6082	6.07306e-06	0.000744099	4.29859	4.67758
feature5142	0.148516	4.60598	6.13382e-06	0.000748841	7.31603	7.45223
feature112906	0.430427	4.60593	6.13515e-06	0.000748841	3.83411	4.27973
feature25711	0.827375	4.60565	6.14289e-06	0.000748841	1.70183	2.49165
feature72509	-0.216676	-4.60519	6.15534e-06	0.000748863	6.42677	6.21576
feature3562	0.669691	4.60489	6.16383e-06	0.000748863	2.44718	3.14859
feature14737	0.288802	4.60447	6.17536e-06	0.000749004	5.08111	5.35618
feature11260	0.444684	4.6029	6.21899e-06	0.00075303	3.67008	4.15255
feature77486	0.215487	4.60238	6.23333e-06	0.000753502	6.13891	6.35037
feature52638	-0.403858	-4.6002	6.29452e-06	0.000759627	4.41636	4.01837
feature81338	0.53059	4.59971	6.30843e-06	0.000760035	3.2123	3.70741
feature97253	0.382097	4.59469	6.45164e-06	0.000775992	4.35305	4.70282
feature47832	0.154274	4.59189	6.53287e-06	0.000784456	7.20811	7.35314
feature72566	0.167138	4.59032	6.57884e-06	0.000788663	7.04069	7.20348
feature72679	-0.254046	-4.58962	6.59963e-06	0.000789843	5.97798	5.71468
feature119017	-0.455712	-4.58737	6.66622e-06	0.000796491	4.18656	3.7145
feature29153	0.215674	4.58695	6.67878e-06	0.000796673	6.15407	6.36189
feature82396	0.252076	4.58617	6.702e-06	0.000798124	5.65227	5.9047
feature65100	-0.564018	-4.58508	6.73452e-06	0.000800676	3.33814	2.78105
feature99310	-0.536399	-4.58346	6.78363e-06	0.000805187	3.56131	3.03987
feature32980	-0.716093	-4.58244	6.81453e-06	0.000807528	2.90186	2.20193
feature87651	-0.70763	-4.58027	6.88082e-06	0.000813671	2.96386	2.26429
feature98124	-0.374121	-4.58	6.88892e-06	0.000813671	4.63205	4.27265
feature63476	0.593206	4.57898	6.92061e-06	0.000816078	2.8585	3.45801
feature5065	0.448766	4.57748	6.96676e-06	0.00082018	3.7086	4.18351
feature50390	-0.907317	-4.57496	7.04566e-06	0.000828118	2.34891	1.4359
feature64230	0.450217	4.57301	7.10699e-06	0.000831525	3.67797	4.14769
feature9387	0.737921	4.57291	7.11031e-06	0.000831525	2.17056	2.86869
feature31012	0.57165	4.57283	7.11283e-06	0.000831525	2.96707	3.56574
feature86275	-0.402149	-4.57258	7.12074e-06	0.000831525	4.39118	3.98987
feature2157	-0.679725	-4.5714	7.15836e-06	0.000834567	3.00163	2.41271
feature89411	0.141426	4.56976	7.21085e-06	0.00083821	7.40393	7.54321
feature16708	0.389056	4.56969	7.21283e-06	0.00083821	4.04824	4.4627
feature75848	0.400042	4.56872	7.24405e-06	0.000840485	4.12052	4.46807
feature19748	0.26172	4.56581	7.33846e-06	0.000850072	5.57727	5.8403
feature40855	0.418433	4.5639	7.40123e-06	0.000855969	3.93491	4.33624
feature42872	-0.626519	-4.56041	7.51711e-06	0.00086798	3.37151	2.75951
feature98007	0.268916	4.55907	7.56179e-06	0.000871141	5.39859	5.64243
feature117026	-0.363886	-4.55887	7.56864e-06	0.000871141	4.71069	4.35031
feature92019	-0.338224	-4.55678	7.63918e-06	0.000877741	4.99314	4.64372
feature112150	-0.354178	-4.55645	7.6503e-06	0.000877741	4.8742	4.50027
feature71744	-0.524787	-4.55524	7.69167e-06	0.000881086	3.68962	3.15919
feature23026	0.66665	4.55402	7.73356e-06	0.000882316	2.41943	3.0537
feature27360	-1.01651	-4.55397	7.73502e-06	0.000882316	1.78697	0.720295
feature32456	0.614278	4.55347	7.75234e-06	0.000882316	2.60479	3.23947
feature28851	0.307287	4.55339	7.75502e-06	0.000882316	4.93325	5.23183
feature69575	0.502974	4.55314	7.76353e-06	0.000882316	3.21303	3.7301
feature34557	-0.900794	-4.5511	7.83418e-06	0.000888945	2.34516	1.50383
feature81051	0.376227	4.54939	7.89388e-06	0.000892549	4.30796	4.67434
feature116189	0.300276	4.54908	7.90495e-06	0.000892549	4.87661	5.17963
feature57786	0.747079	4.54893	7.91026e-06	0.000892549	2.05996	2.71708
feature29223	-0.334434	-4.54878	7.91541e-06	0.000892549	4.99558	4.65953
feature100453	-0.486763	-4.54589	8.01751e-06	0.000902652	3.92274	3.41775
feature41526	0.411572	4.54351	8.10259e-06	0.00091081	3.92186	4.34224
feature80991	0.227288	4.54165	8.16956e-06	0.00091633	5.98879	6.21723
feature4198	-0.287748	-4.54144	8.17709e-06	0.00091633	5.3998	5.10516
feature113118	-0.493099	-4.53976	8.23833e-06	0.000920803	3.85532	3.39969
feature93184	-0.463613	-4.53964	8.24253e-06	0.000920803	4.01217	3.54821
feature117198	0.755694	4.53787	8.30761e-06	0.000926638	1.99764	2.73462
feature52106	0.254601	4.53385	8.45667e-06	0.000941809	5.5975	5.84942
feature55459	-0.338664	-4.53153	8.54384e-06	0.000950051	4.88015	4.57043
feature88793	0.530169	4.53016	8.59597e-06	0.000954377	3.11392	3.6286
feature98338	0.239332	4.52849	8.65944e-06	0.000959947	5.69571	5.92999
feature77753	0.107703	4.52727	8.7063e-06	0.000963661	8.17238	8.28048
feature61404	0.201846	4.5256	8.7708e-06	0.000969314	6.31848	6.51334
feature82015	-0.537383	-4.52495	8.79602e-06	0.000970616	3.67318	3.05528
feature90815	-0.919069	-4.51981	8.99791e-06	0.000990969	2.3225	1.46081
feature117080	0.343218	4.51956	9.00794e-06	0.000990969	4.51628	4.87306
feature2921	0.339402	4.51894	9.03254e-06	0.000992163	4.59533	4.93974
feature78910	-0.825838	-4.51772	9.08131e-06	0.000996005	2.57857	1.7054
feature97443	0.351075	4.51578	9.15958e-06	0.00100306	4.52595	4.88037
feature60860	-0.442154	-4.51351	9.25169e-06	0.00101162	4.08177	3.59162
feature78281	0.225746	4.51296	9.27399e-06	0.00101216	5.919	6.14196
feature83428	0.280378	4.5127	9.28467e-06	0.00101216	5.24702	5.51315
feature36509	0.716936	4.51033	9.38198e-06	0.00102053	2.01632	2.73277
feature59982	-0.41109	-4.51015	9.38978e-06	0.00102053	4.43395	4.00848
feature95501	0.459092	4.50793	9.48177e-06	0.00102898	3.48879	3.9573
feature45831	0.70152	4.50395	9.6496e-06	0.00104562	2.2429	2.94634
feature862	-0.339782	-4.50334	9.67555e-06	0.00104625	5.02642	4.68191
feature38584	0.848929	4.5029	9.69439e-06	0.00104625	1.5136	2.34634
feature79114	-0.487623	-4.50279	9.69892e-06	0.00104625	3.78587	3.30675
feature4996	0.293866	4.50237	9.71685e-06	0.00104655	5.08031	5.36056
feature117741	0.709354	4.5019	9.73715e-06	0.00104655	2.13104	2.80708
feature4909	-1.0511	-4.50171	9.74516e-06	0.00104655	1.71738	0.711075
feature83310	-0.264513	-4.50043	9.80029e-06	0.0010509	5.78366	5.54186
feature60861	0.158103	4.4997	9.8317e-06	0.00105271	7.17179	7.31553
feature24044	-0.449472	-4.49746	9.92901e-06	0.00106155	4.07299	3.62855
feature43079	0.627025	4.49454	1.00571e-05	0.00107366	2.36398	2.97012
feature22774	0.391773	4.49331	1.01118e-05	0.0010779	4.0897	4.4599
feature49042	0.612907	4.49292	1.0129e-05	0.00107814	2.57423	3.14362
feature72927	-0.679017	-4.49203	1.01688e-05	0.00108079	2.97068	2.35583
feature72315	-0.237787	-4.49126	1.0203e-05	0.00108126	5.9747	5.74233
feature27207	0.798872	4.49126	1.02032e-05	0.00108126	1.83253	2.64878
feature87205	0.909498	4.48988	1.02654e-05	0.00108517	1.44386	2.30135
feature17425	0.245206	4.48977	1.02702e-05	0.00108517	5.65147	5.89635
feature6535	0.331202	4.48907	1.03016e-05	0.00108689	4.60765	4.94146
feature8086	0.155543	4.48588	1.04471e-05	0.00110009	7.0591	7.19911
feature5547	-0.498342	-4.48566	1.04572e-05	0.00110009	3.78192	3.294
feature72640	0.240747	4.48526	1.04755e-05	0.00110041	5.83137	6.07527
feature94796	0.93663	4.48481	1.04963e-05	0.001101	1.0138	1.88115
feature119865	-0.570954	-4.48319	1.05713e-05	0.00110725	3.43278	2.85889
feature4784	0.242484	4.4804	1.07012e-05	0.00111924	5.6527	5.88503
feature41554	-0.450893	-4.47951	1.07428e-05	0.00112196	4.15016	3.66517
feature282	0.490617	4.47791	1.08186e-05	0.00112825	3.33623	3.79564
feature120145	0.583731	4.47639	1.08908e-05	0.00113414	2.73629	3.34672
feature42433	-0.480744	-4.47439	1.09867e-05	0.00114248	3.83248	3.34899
feature118690	0.318491	4.47314	1.1047e-05	0.00114556	4.84753	5.17006
feature58331	-0.625056	-4.47312	1.10481e-05	0.00114556	3.16201	2.58769
feature65370	-0.415235	-4.46984	1.12075e-05	0.00116042	4.29635	3.87369
feature4012	-0.485801	-4.4694	1.12294e-05	0.00116102	3.8294	3.35248
feature48407	0.451694	4.46821	1.12877e-05	0.00116461	3.5995	4.01794
feature100861	0.628856	4.46804	1.12964e-05	0.00116461	2.62255	3.20613
feature5512	-0.525848	-4.46669	1.1363e-05	0.00116947	3.69589	3.15898
feature3214	0.235671	4.46643	1.1376e-05	0.00116947	5.86062	6.08359
feature95347	0.507902	4.46479	1.14579e-05	0.00117621	3.20717	3.72655
feature38591	-1.04527	-4.46337	1.15293e-05	0.00118134	1.88657	0.837822
feature70912	0.200723	4.46315	1.15405e-05	0.00118134	6.38475	6.5801
feature61468	0.436303	4.46094	1.16524e-05	0.00118976	3.73534	4.16681
feature44745	-0.322018	-4.46087	1.16557e-05	0.00118976	5.1442	4.85446
feature25284	0.540886	4.45797	1.18046e-05	0.00120325	3.01949	3.56929
feature72996	-0.226466	-4.45709	1.18498e-05	0.00120616	6.13066	5.89539
feature28241	0.434619	4.45595	1.19092e-05	0.00120979	3.76948	4.18555
feature88888	-0.72904	-4.45557	1.19289e-05	0.00120979	2.84796	2.12524
feature5056	0.340023	4.45544	1.19358e-05	0.00120979	4.53602	4.86501
feature11679	-1.04026	-4.45411	1.20052e-05	0.00121512	1.84241	0.819807
feature61291	0.890461	4.45371	1.20258e-05	0.00121549	1.4751	2.33151
feature36864	-0.340506	-4.45213	1.21091e-05	0.00122221	4.80503	4.48608
feature77844	-1.02602	-4.4515	1.21426e-05	0.00122387	1.78596	0.77088
feature96673	0.182205	4.45102	1.21682e-05	0.00122474	6.60673	6.78831
feature4740	0.613807	4.44982	1.2232e-05	0.00122945	2.69248	3.3753
feature71270	-0.712903	-4.44797	1.23307e-05	0.00123611	2.83016	2.1726
feature72377	-0.214411	-4.44794	1.23325e-05	0.00123611	6.26511	6.03937
feature93480	0.861916	4.44482	1.25009e-05	0.00125125	1.36903	2.19874
feature41950	0.402426	4.44371	1.25615e-05	0.00125558	3.93125	4.30326
feature109278	0.316479	4.44026	1.27521e-05	0.00127286	4.82707	5.146
feature34341	0.711442	4.43977	1.27793e-05	0.00127381	2.12201	2.89728
feature30621	-0.83148	-4.43804	1.28756e-05	0.00128165	2.46522	1.62083
feature44250	0.190309	4.43598	1.29917e-05	0.00129142	6.47261	6.65218
feature67806	0.130054	4.43397	1.31056e-05	0.00129924	7.58071	7.70188
feature41105	0.238608	4.43396	1.31063e-05	0.00129924	5.69863	5.91332
feature8128	-1.03473	-4.43308	1.31563e-05	0.0013024	1.85597	0.896352
feature71367	-0.335427	-4.43095	1.3279e-05	0.00131274	4.89381	4.55351
feature72854	0.12501	4.42979	1.33457e-05	0.00131753	7.79582	7.90361
feature376	-0.377641	-4.42772	1.34666e-05	0.00132594	4.49414	4.106
feature70085	0.556718	4.4277	1.34676e-05	0.00132594	2.89355	3.47378
feature92705	0.837871	4.42657	1.35339e-05	0.00133066	1.54629	2.3408
feature89182	-0.759703	-4.42509	1.36209e-05	0.00133738	2.61762	1.90011
feature71904	0.307718	4.42402	1.36844e-05	0.00134179	4.80646	5.11482
feature30222	0.559013	4.42284	1.37549e-05	0.00134688	2.74986	3.30789
feature79240	0.493995	4.42077	1.38788e-05	0.00135717	3.19881	3.70938
feature77408	0.541822	4.41697	1.41095e-05	0.00137786	2.96916	3.50186
feature16559	0.832487	4.41581	1.41806e-05	0.00138293	1.60403	2.50485
feature9147	-0.725528	-4.41484	1.42398e-05	0.00138638	2.8224	2.0431
feature64220	0.218899	4.41461	1.42543e-05	0.00138638	5.98553	6.19883
feature59891	-0.193496	-4.41224	1.44011e-05	0.00139877	6.57902	6.38856
feature108740	0.370116	4.41066	1.45001e-05	0.00140649	4.13391	4.52499
feature64107	-0.638152	-4.41002	1.45405e-05	0.00140852	3.10433	2.41061
feature2860	0.27365	4.40724	1.47164e-05	0.00142364	5.16262	5.45174
feature30762	0.423695	4.40597	1.47978e-05	0.0014296	3.65068	4.07618
feature98480	0.455247	4.40543	1.48322e-05	0.00143101	3.45622	3.87747
feature51472	0.309945	4.40441	1.48974e-05	0.00143538	4.87891	5.16887
feature40840	0.328373	4.40243	1.50255e-05	0.0014458	4.66567	4.98272
feature82358	1.03246	4.39836	1.52923e-05	0.0014695	0.350519	1.42593
feature81454	0.178946	4.39791	1.5322e-05	0.00147041	6.59113	6.74231
feature89404	0.141853	4.39663	1.54069e-05	0.00147541	7.23844	7.38086
feature56336	0.866273	4.39651	1.54151e-05	0.00147541	1.15822	2.0489
feature21895	-0.45567	-4.39578	1.5464e-05	0.00147764	4.02954	3.55453
feature41465	0.608783	4.39555	1.54793e-05	0.00147764	2.7553	3.33815
feature77550	-0.526166	-4.39325	1.56335e-05	0.00148983	3.45217	2.95413
feature87682	-0.385978	-4.39303	1.56483e-05	0.00148983	4.37734	4.0056
feature54737	-0.355525	-4.3923	1.56979e-05	0.00149258	4.726	4.3512
feature95808	0.294256	4.38983	1.58657e-05	0.00150655	5.0127	5.31659
feature96171	-0.559838	-4.38893	1.59276e-05	0.00150969	3.4634	2.88953
feature95997	-0.565877	-4.38874	1.59405e-05	0.00150969	3.27338	2.73227
feature61316	-1.0317	-4.38364	1.62949e-05	0.00153656	1.75022	0.720903
feature98284	0.61234	4.38334	1.63158e-05	0.00153656	2.49679	3.14959
feature58107	-0.449402	-4.38332	1.63177e-05	0.00153656	4.00997	3.5454
feature41459	0.519383	4.38323	1.63239e-05	0.00153656	3.07312	3.56366
feature86450	0.515527	4.38313	1.63307e-05	0.00153656	3.01888	3.56102
feature17438	0.203828	4.38273	1.63592e-05	0.00153723	6.26141	6.45156
feature12768	0.324776	4.38183	1.64223e-05	0.00154115	4.62243	4.94724
feature88108	-0.548697	-4.38041	1.65235e-05	0.00154745	3.38874	2.86077
feature116780	0.288989	4.38006	1.6548e-05	0.00154745	4.99674	5.30333
feature112644	0.448332	4.37985	1.65633e-05	0.00154745	3.51099	3.97952
feature55754	-0.742837	-4.37956	1.65836e-05	0.00154745	2.64106	1.9451
feature28336	0.260528	4.37918	1.66108e-05	0.00154745	5.50841	5.75274
feature98256	0.153699	4.37908	1.66181e-05	0.00154745	7.10069	7.24171
feature108934	0.185704	4.3787	1.66451e-05	0.00154797	6.49509	6.6772
feature9355	0.726298	4.37834	1.66709e-05	0.00154838	2.10747	2.82492
feature31914	-0.255607	-4.37514	1.6902e-05	0.00156532	5.60455	5.35063
feature17822	-0.651916	-4.37514	1.69026e-05	0.00156532	2.86718	2.22256
feature31502	-0.906595	-4.37492	1.69184e-05	0.00156532	2.22267	1.28821
feature82632	-0.534053	-4.37233	1.71078e-05	0.00158081	3.62973	3.11413
feature101353	0.265947	4.37142	1.71748e-05	0.00158498	5.34452	5.609
feature87826	-0.263156	-4.37066	1.72315e-05	0.00158818	5.56779	5.31073
feature29951	0.396944	4.36946	1.73201e-05	0.00159431	3.95408	4.34002
feature18991	-0.435563	-4.36697	1.75062e-05	0.00160939	4.02113	3.60794
feature37669	0.753726	4.36585	1.75911e-05	0.00161513	1.87725	2.62296
feature77449	0.282547	4.36496	1.76583e-05	0.00161925	5.28175	5.53367
feature27514	0.24315	4.36323	1.77899e-05	0.00162743	5.56752	5.79964
feature26141	0.425379	4.36319	1.77926e-05	0.00162743	3.7624	4.18438
feature71950	-0.328566	-4.36263	1.78355e-05	0.00162928	4.91657	4.57845
feature108820	0.20336	4.35982	1.80525e-05	0.00164702	6.19613	6.3724
feature82867	0.653128	4.35821	1.81774e-05	0.00165633	2.33982	2.96406
feature26655	0.250231	4.35709	1.82647e-05	0.00166218	5.51792	5.74488
feature116458	0.536144	4.3564	1.83186e-05	0.00166436	2.94908	3.49422
feature119104	-0.77972	-4.3562	1.83348e-05	0.00166436	2.64665	1.8514
feature70655	0.470293	4.35353	1.85453e-05	0.00168136	3.22041	3.69066
feature90629	-0.277752	-4.35258	1.8621e-05	0.0016861	5.38314	5.10918
feature47918	0.525828	4.35035	1.87995e-05	0.00170013	2.98667	3.49872
feature54557	0.241406	4.34985	1.884e-05	0.00170166	5.64294	5.86771
feature90463	0.401004	4.34785	1.90019e-05	0.00171276	3.73189	4.14975
feature54108	-0.904444	-4.34775	1.90104e-05	0.00171276	2.08412	1.15776
feature5244	0.722532	4.34736	1.90424e-05	0.00171351	2.08617	2.84368
feature112862	0.233693	4.34431	1.92921e-05	0.00173382	5.78375	6.00259
feature104618	0.247954	4.34398	1.93198e-05	0.00173414	5.49067	5.73712
feature22668	0.207256	4.34321	1.93829e-05	0.00173765	6.21915	6.42546
feature5525	-0.949324	-4.34135	1.95383e-05	0.00174932	1.91026	0.952528
feature34583	-0.313718	-4.34084	1.9581e-05	0.00174932	5.05816	4.74304
feature28186	-1.08559	-4.34078	1.95858e-05	0.00174932	1.54712	0.457175
feature75781	-0.40104	-4.34038	1.96193e-05	0.00174946	4.3275	3.96769
feature72227	-0.799414	-4.33999	1.96522e-05	0.00174946	2.40085	1.6681
feature73272	-0.407409	-4.33989	1.96602e-05	0.00174946	4.35549	3.97783
feature39815	-0.78166	-4.33786	1.98319e-05	0.00176127	2.44113	1.65611
feature42125	0.471327	4.33765	1.98496e-05	0.00176127	3.42652	3.93145
feature6683	0.910322	4.33745	1.98661e-05	0.00176127	1.0818	1.94492
feature45396	-0.561595	-4.33702	1.99032e-05	0.00176233	3.41264	2.85053
feature75470	-0.308685	-4.33674	1.99269e-05	0.00176233	5.10984	4.80292
feature98245	0.206708	4.33369	2.01882e-05	0.00178062	6.16318	6.34725
feature48603	0.311284	4.3336	2.01958e-05	0.00178062	4.75234	5.06395
feature35596	0.568368	4.33346	2.02077e-05	0.00178062	2.76184	3.32061
feature82009	-0.69597	-4.33275	2.02693e-05	0.00178223	2.85784	2.19194
feature48693	0.354629	4.3326	2.02821e-05	0.00178223	4.31395	4.64736
feature60204	-0.772457	-4.33239	2.03e-05	0.00178223	2.67631	1.88809
feature35955	0.564538	4.33135	2.03906e-05	0.00178801	2.74608	3.38576
feature39827	-0.962018	-4.33104	2.04178e-05	0.00178822	1.89155	0.921654
feature13783	0.322255	4.3301	2.04998e-05	0.00179038	4.59712	4.92399
feature39626	0.330263	4.32998	2.05101e-05	0.00179038	4.5931	4.93421
feature19344	-0.302708	-4.3299	2.05169e-05	0.00179038	5.16543	4.85095
feature39733	0.456732	4.32935	2.05656e-05	0.00179246	3.42664	3.85151
feature71805	0.258866	4.32689	2.07825e-05	0.00180918	5.42182	5.66488
feature72968	-0.212939	-4.32614	2.0849e-05	0.00181278	6.22297	6.00928
feature94690	0.290627	4.32534	2.092e-05	0.00181677	4.94832	5.2374
feature48452	0.72878	4.32344	2.109e-05	0.0018284	1.83012	2.55556
feature8701	0.292426	4.32328	2.11047e-05	0.0018284	4.91559	5.19506
feature2778	0.495058	4.32194	2.12255e-05	0.00183572	3.29394	3.77659
feature24378	0.299584	4.32178	2.124e-05	0.00183572	4.79833	5.10307
feature93810	-0.600983	-4.31644	2.17282e-05	0.00187567	3.02879	2.45302
feature62394	0.223971	4.31584	2.17843e-05	0.00187826	5.86803	6.08646
feature51303	0.938006	4.31507	2.18556e-05	0.00188216	1.04135	2.00152
feature7636	-0.287641	-4.31443	2.19151e-05	0.00188504	5.29013	5.01397
feature64035	0.319835	4.31376	2.19777e-05	0.00188818	4.67387	4.99108
feature93981	0.912845	4.31345	2.20069e-05	0.00188843	1.11135	1.95318
feature70250	0.189378	4.31307	2.2042e-05	0.0018892	6.47804	6.64259
feature57880	0.361765	4.31137	2.22024e-05	0.00190069	4.17056	4.53185
feature89858	0.946941	4.31056	2.22789e-05	0.0019047	0.826818	1.77572
feature80775	0.568471	4.31031	2.2302e-05	0.0019047	2.71244	3.19821
feature44048	0.225836	4.30898	2.24286e-05	0.00191324	5.88923	6.11561
feature47899	0.485073	4.30795	2.2527e-05	0.00191937	3.18553	3.68563
feature14240	0.460623	4.3065	2.26658e-05	0.00192892	3.39978	3.90759
feature4912	-0.824948	-4.30437	2.28718e-05	0.00194416	2.42751	1.49969
feature41737	0.468353	4.3037	2.29371e-05	0.00194742	3.19529	3.67343
feature81997	0.298015	4.30255	2.30502e-05	0.0019542	4.83754	5.13612
feature6284	0.753588	4.30217	2.30873e-05	0.0019542	1.80103	2.56538
feature68515	0.256053	4.30192	2.31116e-05	0.0019542	5.292	5.54965
feature59007	-0.760169	-4.30178	2.31254e-05	0.0019542	2.49653	1.74454
feature3959	-0.65267	-4.3014	2.31628e-05	0.00195508	3.00163	2.34192
feature69894	-0.946285	-4.2979	2.35091e-05	0.00198029	1.84786	0.9646
feature87467	-0.63366	-4.29783	2.35164e-05	0.00198029	2.97301	2.37867
feature57577	0.304326	4.29739	2.35595e-05	0.0019816	4.74886	5.05387
feature106325	0.707906	4.29639	2.36602e-05	0.00198247	2.04547	2.6704
feature96106	0.362931	4.29632	2.36665e-05	0.00198247	4.22882	4.60693
feature24702	-0.476791	-4.29631	2.36681e-05	0.00198247	3.67298	3.223
feature106289	0.766354	4.296	2.36993e-05	0.00198247	1.79733	2.59493
feature107075	0.286644	4.29592	2.37071e-05	0.00198247	4.96795	5.24475
feature122870	0.16529	4.29553	2.37461e-05	0.00198343	6.72193	6.86715
feature19026	0.427158	4.29523	2.37769e-05	0.0019837	3.68787	4.12045
feature67596	0.270667	4.29454	2.3846e-05	0.00198513	5.20472	5.4675
feature77591	-0.570544	-4.29451	2.3849e-05	0.00198513	3.27805	2.7674
feature49034	0.476153	4.29343	2.39583e-05	0.00199194	3.34268	3.77003
feature42864	-0.710667	-4.29279	2.40242e-05	0.00199511	2.71873	1.9688
feature116752	0.576909	4.29227	2.40769e-05	0.00199719	2.66412	3.23068
feature57458	-0.419092	-4.29101	2.42061e-05	0.00200532	4.10547	3.72254
feature59998	0.491446	4.29064	2.42436e-05	0.00200532	2.99935	3.50548
feature4376	0.448716	4.29029	2.42798e-05	0.00200532	3.42425	3.86883
feature38668	0.776747	4.29023	2.4286e-05	0.00200532	1.74319	2.53194
feature90803	0.189499	4.28989	2.43209e-05	0.0020059	6.41636	6.60659
feature59712	-0.456207	-4.28751	2.45675e-05	0.00202393	3.84542	3.41091
feature35091	0.714504	4.28683	2.46383e-05	0.00202745	2.04055	2.77157
feature44231	-0.54236	-4.28242	2.51017e-05	0.00206323	3.45589	2.94081
feature63313	0.430909	4.28167	2.51816e-05	0.00206744	3.60324	4.03451
feature49040	0.639786	4.28131	2.52199e-05	0.00206823	2.26296	2.90423
feature7563	0.852405	4.28098	2.52552e-05	0.00206878	1.35117	2.08007
feature73260	-0.450495	-4.27744	2.5636e-05	0.00209759	3.88694	3.43771
feature80084	0.680312	4.27706	2.56769e-05	0.00209856	2.11002	2.77863
feature35948	0.80051	4.27557	2.58391e-05	0.00210942	1.54222	2.35635
feature88858	0.889961	4.27524	2.58758e-05	0.00211003	1.14832	1.99737
feature22061	-0.712589	-4.27478	2.59258e-05	0.0021115	2.65513	1.93437
feature17436	0.257367	4.27431	2.59771e-05	0.0021115	5.38021	5.66477
feature27978	0.26686	4.27427	2.59815e-05	0.0021115	5.15434	5.41858
feature75406	0.405233	4.27313	2.61071e-05	0.00211867	3.73962	4.12521
feature96277	-0.486262	-4.27293	2.61285e-05	0.00211867	3.70436	3.24631
feature82191	-0.550966	-4.2715	2.62868e-05	0.00212911	3.46909	2.88479
feature38811	0.783008	4.27068	2.63781e-05	0.00213411	1.66591	2.47415
feature63205	0.416592	4.26971	2.64868e-05	0.00214051	3.71324	4.10597
feature120502	0.685504	4.26678	2.6816e-05	0.00216469	2.12231	2.77702
feature7787	0.294832	4.26588	2.69176e-05	0.00217046	4.88004	5.17556
feature56757	0.470479	4.26514	2.7002e-05	0.00217484	3.43676	3.84251
feature114935	0.590151	4.26245	2.73097e-05	0.00219716	2.563	3.09788
feature44840	-0.326669	-4.26167	2.73992e-05	0.00220192	5.01127	4.68756
feature103925	-0.743848	-4.26113	2.74617e-05	0.00220448	2.50019	1.8363
feature18301	-0.916916	-4.26037	2.75504e-05	0.00220914	2.14951	1.17921
feature49019	0.671156	4.25914	2.7693e-05	0.00221812	2.17843	2.81325
feature52813	-0.8009	-4.25865	2.77506e-05	0.00222027	2.49511	1.70429
feature49078	0.445247	4.25719	2.79216e-05	0.00223147	3.50153	4.00428
feature68877	0.17285	4.25631	2.80249e-05	0.00223725	6.62859	6.80127
feature103176	-0.355972	-4.25501	2.81789e-05	0.00224706	4.63299	4.26839
feature106634	-0.835219	-4.25439	2.82522e-05	0.00225042	2.32302	1.46936
feature61130	0.321298	4.25342	2.83683e-05	0.00225635	4.58303	4.9067
feature99946	0.25418	4.25324	2.83892e-05	0.00225635	5.40455	5.65616
feature60775	0.229257	4.2529	2.843e-05	0.00225711	5.72237	5.95109
feature16799	-0.529223	-4.25245	2.84841e-05	0.00225892	3.39756	2.92879
feature115015	0.212899	4.25218	2.85167e-05	0.00225901	5.9758	6.19305
feature107620	-0.625877	-4.2516	2.85859e-05	0.00225984	3.05049	2.42265
feature12265	0.813868	4.25157	2.85897e-05	0.00225984	1.57035	2.37864
feature80995	-0.792016	-4.2513	2.86215e-05	0.00225988	2.22959	1.50385
feature115576	-0.626412	-4.25058	2.87086e-05	0.00226427	3.04158	2.41954
feature117491	0.257752	4.2499	2.87911e-05	0.00226831	5.24466	5.49527
feature95178	0.267289	4.24933	2.886e-05	0.00227125	5.21204	5.47718
feature10716	0.200596	4.24827	2.89891e-05	0.00227893	6.07429	6.27138
feature62779	0.285448	4.2472	2.9119e-05	0.00228665	4.95919	5.23428
feature66680	0.569811	4.24582	2.92882e-05	0.00229744	2.57581	3.17368
feature472	0.382059	4.24323	2.96092e-05	0.00232009	3.96091	4.34431
feature24443	-0.832194	-4.24254	2.96949e-05	0.00232327	2.1453	1.30836
feature110007	0.490373	4.24239	2.97141e-05	0.00232327	3.16674	3.69031
feature72829	-0.654759	-4.24082	2.99102e-05	0.00233607	2.99841	2.38158
feature59979	-0.322563	-4.23956	3.00686e-05	0.00234591	4.91239	4.59485
feature79727	-0.690591	-4.23794	3.02739e-05	0.0023593	2.73416	2.05042
feature1937	-0.653165	-4.23767	3.03077e-05	0.0023593	2.97244	2.32375
feature88528	-0.40247	-4.23743	3.03383e-05	0.0023593	4.22237	3.81372
feature90634	-0.361818	-4.23556	3.05772e-05	0.0023729	4.42725	4.05253
feature79270	0.399449	4.23555	3.0579e-05	0.0023729	3.83017	4.24701
feature72891	-0.220582	-4.23411	3.07642e-05	0.0023829	6.10819	5.88702
feature88103	-0.539528	-4.23403	3.07739e-05	0.0023829	3.40241	2.92181
feature13567	0.451458	4.23353	3.08388e-05	0.00238337	3.31102	3.77629
feature41816	0.666724	4.23347	3.0846e-05	0.00238337	2.15822	2.73171
feature89199	-0.574527	-4.23231	3.09968e-05	0.00239246	3.09932	2.51377
feature30867	0.289879	4.23161	3.10871e-05	0.00239479	4.84956	5.13609
feature113890	0.311479	4.23157	3.10934e-05	0.00239479	4.56633	4.89882
feature7781	0.306322	4.23091	3.11791e-05	0.00239883	4.8409	5.1161
feature66725	-0.276694	-4.23033	3.12553e-05	0.00240093	5.27161	4.99418
feature116825	0.223354	4.23019	3.12729e-05	0.00240093	5.80281	6.01682
feature22254	-0.336974	-4.22954	3.13578e-05	0.00240263	4.83501	4.48096
feature29622	0.430206	4.22951	3.13617e-05	0.00240263	3.44245	3.88679
feature9909	0.29749	4.22865	3.1475e-05	0.00240876	4.8741	5.14823
feature25088	-0.566406	-4.22663	3.17427e-05	0.00242453	3.29178	2.75862
feature69434	-0.637934	-4.22659	3.17483e-05	0.00242453	2.98457	2.33767
feature98528	0.71153	4.2214	3.24451e-05	0.00247512	1.85069	2.52369
feature43407	0.666512	4.22107	3.24895e-05	0.00247589	2.03504	2.6754
feature63345	0.173833	4.2207	3.25404e-05	0.00247715	6.66118	6.83932
feature35075	-0.715406	-4.21996	3.26404e-05	0.00248215	2.76784	2.02184
feature81464	0.381511	4.21816	3.2887e-05	0.00249731	3.99762	4.36843
feature83066	0.222989	4.218	3.29089e-05	0.00249731	5.82386	6.04591
feature81149	-0.738242	-4.21714	3.3027e-05	0.00250351	2.44838	1.66467
feature23888	-0.785692	-4.21674	3.30822e-05	0.00250351	2.43136	1.63857
feature29183	0.14886	4.21665	3.30947e-05	0.00250351	7.04579	7.17987
feature121353	0.466235	4.21346	3.35395e-05	0.0025345	3.27276	3.73185
feature56332	0.587949	4.21097	3.38897e-05	0.00255828	2.5933	3.17311
feature1053	-1.014	-4.21035	3.39775e-05	0.00256223	1.60689	0.581693
feature12853	-0.436752	-4.20929	3.41274e-05	0.00257085	3.99524	3.58929
feature91804	0.91844	4.20704	3.44499e-05	0.00259038	1.0161	1.9738
feature25824	-0.489085	-4.20698	3.44584e-05	0.00259038	3.70229	3.25109
feature114732	0.758999	4.2063	3.45568e-05	0.00259506	1.71506	2.46059
feature93865	0.694286	4.206	3.45997e-05	0.00259559	1.91129	2.67918
feature77113	-0.968813	-4.20543	3.46813e-05	0.00259901	1.74499	0.806432
feature64313	0.327828	4.20506	3.47351e-05	0.00260034	4.45762	4.8297
feature20609	-0.313217	-4.20451	3.48149e-05	0.00260361	5.01191	4.70327
feature99740	0.256522	4.20296	3.50401e-05	0.00261774	5.26364	5.49343
feature25018	0.126541	4.20095	3.53346e-05	0.00263701	7.59102	7.71647
feature962	-0.502563	-4.19962	3.5531e-05	0.00264556	3.66567	3.19043
feature102182	-0.259578	-4.19935	3.5571e-05	0.00264556	5.5214	5.27046
feature37532	0.241661	4.19923	3.55892e-05	0.00264556	5.53133	5.76754
feature28551	0.153074	4.19898	3.56266e-05	0.00264556	6.9947	7.14198
feature14653	0.622589	4.19894	3.56324e-05	0.00264556	2.4002	3.07499
feature24381	0.317353	4.19817	3.57473e-05	0.00265136	4.53358	4.85158
feature46830	0.552949	4.1976	3.58319e-05	0.00265491	2.70214	3.23695
feature75320	0.163915	4.19692	3.59333e-05	0.00265969	6.73068	6.87535
feature26028	0.560833	4.19471	3.62647e-05	0.00268147	2.59883	3.13568
feature14034	-0.600486	-4.19361	3.64314e-05	0.00269104	3.18407	2.59425
feature65993	0.934942	4.19243	3.66105e-05	0.0027015	0.800095	1.6638
feature105022	0.477592	4.19211	3.66591e-05	0.00270232	3.25217	3.72588
feature29330	0.25845	4.19113	3.68087e-05	0.00271058	5.31856	5.58453
feature72785	0.111053	4.19064	3.68839e-05	0.00271288	7.86265	7.95584
feature72441	0.0904888	4.19044	3.69151e-05	0.00271288	8.46913	8.55167
feature62850	0.358797	4.19008	3.69702e-05	0.00271417	4.03486	4.41361
feature94683	0.191951	4.18958	3.70473e-05	0.00271707	6.31171	6.50015
feature89279	0.462479	4.18901	3.71346e-05	0.00272071	3.28949	3.77171
feature43698	-0.871109	-4.18593	3.76134e-05	0.00275116	2.12638	1.28513
feature91340	0.382727	4.18584	3.76266e-05	0.00275116	3.922	4.30457
feature47206	-0.498344	-4.18408	3.79023e-05	0.00276852	3.61384	3.14618
feature25432	-0.438612	-4.18223	3.81944e-05	0.00278703	3.88164	3.4613
feature101271	0.225837	4.18043	3.84818e-05	0.00280517	5.69277	5.90966
feature98204	0.258472	4.17968	3.86007e-05	0.00280724	5.25731	5.51637
feature59825	0.376945	4.17953	3.86247e-05	0.00280724	3.91822	4.27846
feature72375	-0.273483	-4.17952	3.86269e-05	0.00280724	5.34952	5.08736
feature35437	-0.336078	-4.1772	3.89997e-05	0.00283082	4.6497	4.33091
feature59462	-0.724883	-4.17702	3.90298e-05	0.00283082	2.57396	1.82843
feature49717	0.885746	4.17593	3.9206e-05	0.00284074	1.03243	1.96863
feature25894	0.314225	4.17544	3.92864e-05	0.00284124	4.56215	4.87976
feature87969	-0.579397	-4.17541	3.92916e-05	0.00284124	3.22184	2.62567
feature117513	0.533058	4.17437	3.94601e-05	0.00285057	2.74786	3.32021
feature113911	-0.705285	-4.17225	3.98082e-05	0.00287284	2.61091	1.93098
feature72974	0.280098	4.17169	3.99011e-05	0.00287667	4.99229	5.28847
feature76670	0.384712	4.17082	4.00459e-05	0.00288423	3.832	4.25041
feature51086	-0.596873	-4.16928	4.0302e-05	0.00289801	3.13109	2.52535
feature102500	0.807016	4.16918	4.03176e-05	0.00289801	1.56303	2.52143
feature107154	0.225295	4.16841	4.04474e-05	0.00290445	5.76198	5.97751
feature97477	0.391857	4.16761	4.0581e-05	0.00291114	3.73454	4.10445
feature18160	0.310711	4.16644	4.07786e-05	0.00292241	4.52595	4.81636
feature51378	0.517422	4.16598	4.08555e-05	0.00292502	2.93787	3.47054
feature9922	0.488857	4.16532	4.09671e-05	0.00292963	3.00627	3.49458
feature32993	-0.505784	-4.16512	4.10011e-05	0.00292963	3.58325	3.04737
feature99493	-0.455342	-4.16435	4.11324e-05	0.00293611	3.73275	3.27218
feature108671	0.185602	4.16405	4.11833e-05	0.00293684	6.32924	6.51666
feature17085	0.281643	4.16294	4.13733e-05	0.00294747	4.92864	5.20147
feature89742	0.322972	4.16262	4.14282e-05	0.00294847	4.58648	4.86054
feature27117	-0.855918	-4.16144	4.16306e-05	0.00295996	2.09931	1.32161
feature52396	-0.663605	-4.1584	4.21568e-05	0.00299291	2.74216	2.13326
feature38809	0.273596	4.15828	4.2177e-05	0.00299291	5.06565	5.34367
feature66686	0.678664	4.15796	4.22323e-05	0.00299389	2.09259	2.75
feature100701	0.414731	4.15765	4.22862e-05	0.00299477	3.56125	3.99472
feature1519	-0.579528	-4.1565	4.24886e-05	0.00300615	3.25558	2.65062
feature39703	0.633895	4.15428	4.28789e-05	0.00302704	2.36218	3.01398
feature84506	0.239854	4.15412	4.29074e-05	0.00302704	5.49253	5.72976
feature80234	0.355941	4.15408	4.29145e-05	0.00302704	4.11543	4.49221
feature41177	-0.430435	-4.15387	4.29515e-05	0.00302704	3.91542	3.5052
feature122348	0.339753	4.15262	4.31751e-05	0.00303927	4.29151	4.66267
feature115632	0.186868	4.15242	4.32094e-05	0.00303927	6.31311	6.49574
feature45392	-0.856389	-4.15205	4.32766e-05	0.00304103	2.08701	1.23395
feature98554	0.640913	4.15128	4.34145e-05	0.00304776	2.26071	2.85895
feature93531	-0.473159	-4.15066	4.35244e-05	0.0030525	3.74841	3.27052
feature38203	-0.461783	-4.14894	4.38344e-05	0.00307126	3.7645	3.29769
feature43243	0.345903	4.14846	4.39214e-05	0.00307437	4.35	4.65364
feature92389	-0.365858	-4.14776	4.40482e-05	0.00308026	4.42365	4.0863
feature6791	-0.385952	-4.1417	4.51626e-05	0.00314945	4.29146	3.86931
feature60274	-0.794452	-4.1415	4.52002e-05	0.00314945	2.43988	1.66233
feature78709	-0.387653	-4.14139	4.5221e-05	0.00314945	4.301	3.88682
feature71648	-1.02649	-4.1413	4.52363e-05	0.00314945	1.41684	0.384456
feature10233	1.03563	4.1411	4.52746e-05	0.00314945	0.311065	1.35406
feature13349	1.03582	4.14096	4.52995e-05	0.00314945	0.365621	1.43352
feature56321	0.285711	4.13804	4.5848e-05	0.00318238	4.98337	5.24582
feature49743	0.355362	4.13797	4.58614e-05	0.00318238	4.05435	4.43634
feature88385	0.228311	4.13749	4.59519e-05	0.0031856	5.74736	5.96336
feature19222	0.984156	4.1361	4.62164e-05	0.00320086	0.507998	1.49844
feature87744	-0.572101	-4.13481	4.64616e-05	0.00321476	3.13832	2.59169
feature107858	-0.82845	-4.13337	4.6738e-05	0.00322907	2.02093	1.26338
feature65264	-0.647121	-4.13326	4.67578e-05	0.00322907	2.8567	2.25146
feature78248	0.40992	4.13297	4.68138e-05	0.00322984	3.69358	4.12152
feature67479	-0.96793	-4.13057	4.72785e-05	0.00325878	1.77553	0.799359
feature52972	-0.944965	-4.12965	4.74581e-05	0.00326805	1.92638	0.941697
feature34314	-0.980317	-4.12921	4.75429e-05	0.00327076	1.40489	0.437196
feature32013	-0.75412	-4.12872	4.76385e-05	0.00327422	2.39842	1.67568
feature100191	0.516491	4.12686	4.80041e-05	0.00329594	2.99549	3.48637
feature91678	-0.359431	-4.12665	4.8046e-05	0.00329594	4.5759	4.22278
feature84203	0.228384	4.12605	4.81648e-05	0.00330096	5.71552	5.94371
feature115684	-0.685813	-4.12501	4.83694e-05	0.00330751	2.88927	2.19392
feature52115	-0.635095	-4.12499	4.83741e-05	0.00330751	2.91215	2.20881
feature17426	0.569821	4.12487	4.83978e-05	0.00330751	2.59143	3.26136
feature96628	0.173049	4.12095	4.91831e-05	0.00335799	6.57739	6.73838
feature69114	0.427326	4.12004	4.93675e-05	0.0033674	3.56493	3.97163
feature90449	0.579089	4.11944	4.94877e-05	0.0033724	2.59792	3.22401
feature12264	0.270443	4.11862	4.96552e-05	0.00338063	5.14413	5.40611
feature59558	-0.728875	-4.11543	5.03089e-05	0.00342191	2.57585	1.80508
feature29124	0.302447	4.11443	5.05149e-05	0.00343269	4.70726	5.00321
feature46242	0.930039	4.114	5.06038e-05	0.00343549	0.862321	1.84788
feature98586	0.0902079	4.1134	5.07282e-05	0.0034383	8.28275	8.35501
feature28787	0.277271	4.11334	5.07406e-05	0.0034383	4.99741	5.25478
feature49583	-0.906602	-4.1121	5.09986e-05	0.00345255	1.91475	0.956503
feature69735	0.424861	4.1112	5.11875e-05	0.00346209	3.37748	3.80367
feature6551	0.466955	4.1093	5.15866e-05	0.00348582	3.2827	3.75245
feature1936	-0.609584	-4.10868	5.17177e-05	0.0034914	2.91085	2.30384
feature40579	0.313202	4.10744	5.19813e-05	0.00350404	4.52661	4.83174
feature88598	0.47531	4.10734	5.2002e-05	0.00350404	3.1625	3.64293
feature18933	0.799231	4.10598	5.22935e-05	0.0035204	1.52439	2.33641
feature111544	-0.279655	-4.10521	5.24567e-05	0.00352749	5.19145	4.90373
feature29134	-0.779094	-4.10503	5.24966e-05	0.00352749	2.36336	1.49486
feature31707	0.700647	4.10455	5.25989e-05	0.00353108	1.9389	2.68576
feature666	-0.530493	-4.10408	5.27008e-05	0.00353463	3.3348	2.79993
feature108871	0.200221	4.10294	5.29463e-05	0.0035478	6.01063	6.2033
feature101617	0.436749	4.10233	5.3078e-05	0.00355332	3.39236	3.83362
feature108452	0.45189	4.10189	5.31742e-05	0.00355581	3.26574	3.69822
feature41168	-0.59312	-4.10171	5.32137e-05	0.00355581	3.06534	2.49794
feature45213	0.417872	4.10071	5.34306e-05	0.00356593	3.55188	3.94635
feature60010	0.719313	4.10056	5.3464e-05	0.00356593	1.71484	2.51238
feature23010	0.783186	4.09948	5.37014e-05	0.00357846	1.47233	2.16659
feature70961	0.353647	4.09622	5.44193e-05	0.00362295	4.12756	4.47865
feature78725	0.388779	4.09571	5.45343e-05	0.00362726	3.81244	4.21611
feature51056	-0.910053	-4.09521	5.46461e-05	0.00363135	1.90062	1.00052
feature62446	0.51202	4.09458	5.47855e-05	0.00363727	2.85357	3.38273
feature97286	0.165173	4.0941	5.48925e-05	0.00364102	6.61479	6.78055
feature105445	-0.602421	-4.09337	5.50569e-05	0.00364857	3.07013	2.48644
feature103026	-0.681328	-4.0917	5.54338e-05	0.00367018	2.56085	1.93405
feature106014	0.700965	4.09102	5.5587e-05	0.00367694	1.9356	2.63858
feature84501	0.231391	4.09079	5.56397e-05	0.00367706	5.56857	5.77679
feature119996	-0.868569	-4.08892	5.60648e-05	0.00370176	2.16758	1.30457
feature12551	-0.768443	-4.08846	5.61709e-05	0.00370538	2.35393	1.6074
feature103554	0.253683	4.08815	5.62403e-05	0.00370645	5.26247	5.522
feature40485	0.470355	4.08794	5.62899e-05	0.00370645	3.21888	3.69127
feature10016	0.874127	4.08771	5.63428e-05	0.00370655	1.18576	1.99063
feature12218	-0.385572	-4.08295	5.74445e-05	0.00377559	4.23268	3.86689
feature10475	0.331301	4.08254	5.75405e-05	0.00377846	4.3452	4.66294
feature96432	0.871368	4.08231	5.75953e-05	0.00377862	0.884215	1.83736
feature36793	0.597945	4.082	5.76672e-05	0.0037799	2.42776	3.0313
feature78308	0.198274	4.08108	5.78844e-05	0.00378968	6.12142	6.29044
feature116846	-0.817336	-4.08071	5.79704e-05	0.00378968	2.1999	1.38116
feature81309	0.28595	4.08063	5.7991e-05	0.00378968	4.79498	5.08662
feature72069	-0.549587	-4.08048	5.80264e-05	0.00378968	3.11709	2.57462
feature97957	-0.910697	-4.0797	5.82101e-05	0.00379823	1.91265	1.05174
feature121465	0.353671	4.07896	5.83869e-05	0.00380633	4.21461	4.58215
feature38395	0.666951	4.07859	5.84748e-05	0.00380862	2.01951	2.65937
feature100463	0.237267	4.0774	5.87577e-05	0.00382359	5.49291	5.71633
feature13831	0.284381	4.07453	5.94472e-05	0.00385495	4.83131	5.0845
feature100288	-0.436011	-4.07431	5.94994e-05	0.00385495	3.81614	3.40021
feature96117	0.424354	4.07421	5.95255e-05	0.00385495	3.48178	3.95051
feature60420	-0.507419	-4.07407	5.95584e-05	0.00385495	3.53703	3.04383
feature119014	-0.455156	-4.07386	5.96084e-05	0.00385495	3.68002	3.2618
feature58197	0.301492	4.07371	5.96455e-05	0.00385495	4.60436	4.89336
feature25383	0.326322	4.07363	5.96648e-05	0.00385495	4.43483	4.74008
feature29090	-0.921464	-4.07362	5.96669e-05	0.00385495	1.78342	0.873678
feature22477	0.434762	4.07336	5.97299e-05	0.00385557	3.36458	3.79814
feature70471	0.225254	4.07148	6.01875e-05	0.00388164	5.65543	5.86441
feature77737	0.376066	4.06918	6.07543e-05	0.00391052	3.77336	4.17807
feature28388	-0.800927	-4.06911	6.07697e-05	0.00391052	2.32606	1.56834
feature6725	-0.408764	-4.069	6.07979e-05	0.00391052	4.07036	3.65166
feature61397	0.853215	4.06856	6.09072e-05	0.00391406	1.27795	2.19225
feature16216	0.649599	4.06697	6.13005e-05	0.00393583	2.19344	2.8727
feature94335	-0.815586	-4.06569	6.16205e-05	0.00395286	2.06984	1.27595
feature106994	-0.354249	-4.06483	6.18352e-05	0.00396097	4.46516	4.09988
feature65947	-0.381212	-4.06475	6.18567e-05	0.00396097	4.27645	3.89683
feature109327	-0.508609	-4.06288	6.23264e-05	0.00398537	3.53608	2.98024
feature79219	-0.48528	-4.06279	6.23482e-05	0.00398537	3.58657	3.08636
feature50007	-0.673913	-4.06228	6.24791e-05	0.00399021	2.62233	2.00964
feature6589	0.360301	4.06025	6.29949e-05	0.00401959	3.97899	4.35304
feature117721	0.315053	4.05876	6.33769e-05	0.00403574	4.5704	4.87685
feature86083	0.303531	4.05867	6.33993e-05	0.00403574	4.62357	4.89397
feature34716	-0.649807	-4.05861	6.34158e-05	0.00403574	2.67713	2.06404
feature56590	0.367437	4.05825	6.35074e-05	0.00403801	4.08129	4.44108
feature110146	-0.537668	-4.05704	6.38184e-05	0.00405409	3.24619	2.70231
feature66972	0.152441	4.05683	6.38727e-05	0.00405409	6.84051	6.98717
feature84277	-0.441602	-4.05634	6.40007e-05	0.00405708	3.73934	3.29703
feature30930	-0.401274	-4.05617	6.4044e-05	0.00405708	3.9733	3.58736
feature63089	-0.734359	-4.05589	6.41167e-05	0.00405708	2.56692	1.83973
feature78166	0.32614	4.05578	6.41447e-05	0.00405708	4.39503	4.71349
feature20037	-0.427836	-4.05435	6.45175e-05	0.004074	3.9127	3.50528
feature58669	0.414078	4.05432	6.4525e-05	0.004074	3.5417	3.94806
feature113490	0.216239	4.05392	6.4631e-05	0.00407712	5.75715	5.96477
feature101341	-0.928287	-4.05291	6.48959e-05	0.00409026	1.74213	0.750793
feature46904	-0.904184	-4.05245	6.50174e-05	0.00409275	1.68932	0.750984
feature76879	-0.611615	-4.0522	6.50816e-05	0.00409275	2.97855	2.36252
feature61778	0.322563	4.05192	6.51549e-05	0.00409275	4.40423	4.70573
feature49094	0.215297	4.0519	6.51623e-05	0.00409275	5.79565	6.00301
feature22225	-0.446717	-4.05142	6.5287e-05	0.00409702	3.76761	3.27917
feature32962	-0.385629	-4.05072	6.54722e-05	0.00410351	4.16593	3.77977
feature11968	0.435462	4.0506	6.55042e-05	0.00410351	3.52359	3.93287
feature76541	0.173872	4.04817	6.61524e-05	0.00414052	6.50637	6.64445
feature12976	-0.69713	-4.04647	6.66085e-05	0.00416545	2.53999	1.79412
feature73344	-0.859374	-4.04459	6.71169e-05	0.00419362	1.92815	1.08238
feature72494	-0.941546	-4.04288	6.75828e-05	0.00421908	1.67589	0.739711
feature71269	-0.278406	-4.04248	6.76923e-05	0.00421976	5.18432	4.88733
feature18598	-1.04478	-4.04224	6.77575e-05	0.00421976	1.15622	0.147989
feature36188	-0.573141	-4.04219	6.77692e-05	0.00421976	3.04984	2.49627
feature48453	0.970746	4.04042	6.82578e-05	0.00424652	0.654396	1.59512
feature98192	0.292989	4.04001	6.83703e-05	0.00424985	4.72728	5.02665
feature6919	0.253117	4.03856	6.87713e-05	0.00426979	5.23231	5.474
feature61201	0.272905	4.03842	6.88094e-05	0.00426979	4.9462	5.21512
feature59912	-0.366922	-4.03781	6.89796e-05	0.00427668	4.44811	4.03225
feature115739	-0.600373	-4.03716	6.91601e-05	0.00428418	2.92526	2.34921
feature7067	-0.249572	-4.03592	6.95069e-05	0.00430198	5.48666	5.22326
feature25243	0.294798	4.03545	6.96387e-05	0.00430644	4.68218	4.93941
feature50166	0.270903	4.03509	6.97411e-05	0.00430908	5.02995	5.28619
feature114708	0.276925	4.03395	7.00616e-05	0.00432518	4.89334	5.15379
feature38547	0.330408	4.03355	7.01747e-05	0.00432846	4.1919	4.5191
feature93872	-0.88095	-4.0322	7.0557e-05	0.00434832	1.93085	1.06585
feature51382	0.647772	4.03051	7.10414e-05	0.00437444	2.13825	2.73829
feature54758	0.70137	4.03005	7.11729e-05	0.0043788	1.84878	2.6105
feature119895	0.396635	4.0298	7.1245e-05	0.00437951	3.64287	4.06358
feature91963	0.242855	4.02924	7.14058e-05	0.00438565	5.36693	5.61421
feature31049	0.515253	4.02892	7.14976e-05	0.00438658	2.83415	3.29055
feature42261	0.372052	4.02866	7.15712e-05	0.00438658	3.92451	4.29537
feature78372	0.34907	4.02846	7.16305e-05	0.00438658	4.16356	4.48633
feature12346	0.73027	4.02834	7.1664e-05	0.00438658	1.60535	2.37737
feature119894	0.364077	4.02764	7.18656e-05	0.00439519	3.9181	4.28263
feature30846	0.306738	4.02533	7.25371e-05	0.00443186	4.48751	4.79003
feature63528	0.44092	4.02496	7.26462e-05	0.00443186	3.35584	3.79071
feature88374	0.226156	4.02495	7.26495e-05	0.00443186	5.57873	5.80255
feature20646	-0.551517	-4.02454	7.27691e-05	0.00443233	3.2804	2.77812
feature9020	0.323284	4.0245	7.27799e-05	0.00443233	4.38494	4.689
feature44168	0.35226	4.02331	7.31309e-05	0.00444995	4.11869	4.4375
feature17448	0.312892	4.02166	7.36182e-05	0.0044754	4.34618	4.64393
feature43635	-0.779605	-4.02147	7.36732e-05	0.0044754	2.22158	1.5157
feature23836	-0.336513	-4.02123	7.37454e-05	0.00447602	4.63096	4.30475
feature55474	-0.399684	-4.02095	7.38271e-05	0.00447721	3.96334	3.55709
feature107516	0.67577	4.01928	7.43263e-05	0.0045037	1.88483	2.58568
feature115573	-0.40603	-4.01903	7.43997e-05	0.00450437	4.00165	3.6132
feature71431	-0.437732	-4.0182	7.4648e-05	0.00451561	3.83645	3.40945
feature93012	-0.410073	-4.01781	7.47645e-05	0.00451887	3.97087	3.54079
feature7383	0.862926	4.01715	7.49635e-05	0.0045271	1.1286	1.93056
feature25301	0.363379	4.01551	7.54596e-05	0.00453991	4.1175	4.45661
feature19207	0.315603	4.01548	7.54695e-05	0.00453991	4.52818	4.80662
feature35510	-0.434545	-4.01534	7.55119e-05	0.00453991	3.71838	3.27747
feature91998	0.234803	4.01524	7.55403e-05	0.00453991	5.48479	5.72053
feature44454	0.748181	4.01502	7.56085e-05	0.00453991	1.65254	2.40072
feature38996	-0.635114	-4.0149	7.56461e-05	0.00453991	2.77821	2.16986
feature6933	0.596831	4.01488	7.56505e-05	0.00453991	2.35465	2.96515
feature60379	-0.267916	-4.01479	7.56788e-05	0.00453991	5.28776	5.02342
feature109890	0.834366	4.01453	7.57587e-05	0.00454093	1.22441	2.04466
feature95264	0.344225	4.01431	7.58257e-05	0.00454117	4.19881	4.53682
feature116868	0.341469	4.01307	7.62042e-05	0.00456006	4.25003	4.55613
feature16299	0.465189	4.00929	7.73675e-05	0.00462583	3.14356	3.63749
feature41457	0.328909	4.00888	7.74953e-05	0.00462964	4.34768	4.68289
feature100543	-0.751419	-4.00824	7.76945e-05	0.00463643	2.60073	1.76723
feature85662	-0.436324	-4.0081	7.77375e-05	0.00463643	3.906	3.43649
feature82653	-0.269796	-4.00769	7.78663e-05	0.00464028	5.2781	4.97679
feature101215	0.321734	4.00714	7.80374e-05	0.00464664	4.30683	4.62001
feature76540	0.140763	4.00685	7.81281e-05	0.00464821	7.0404	7.17488
feature107243	0.522132	4.00631	7.82982e-05	0.00465449	2.8436	3.45616
feature92500	-0.921116	-4.00508	7.8684e-05	0.00467357	1.85464	0.946857
feature101199	0.302209	4.00368	7.91298e-05	0.00469614	4.58454	4.88493
feature60939	0.234628	4.00347	7.91941e-05	0.00469614	5.40082	5.65571
feature102460	-0.697683	-4.00297	7.93543e-05	0.00470177	2.46211	1.70913
feature8191	-0.248498	-4.00209	7.96353e-05	0.00471455	5.51403	5.23375
feature98193	0.148659	4.00173	7.97476e-05	0.00471733	6.88428	7.02919
feature28998	0.376385	4.00147	7.98311e-05	0.00471841	4.01104	4.37432
feature86692	0.448549	4.00066	8.0093e-05	0.00473001	3.31207	3.73387
feature7882	-0.642855	-3.99983	8.03573e-05	0.00473991	2.87504	2.17423
feature4602	0.836873	3.99973	8.03921e-05	0.00473991	1.18035	1.95555
feature23022	0.599747	3.99808	8.09226e-05	0.00476718	2.33354	2.89935
feature52952	-0.489949	-3.99773	8.10371e-05	0.00476718	3.37783	2.92004
feature45828	0.35874	3.99768	8.10526e-05	0.00476718	3.99031	4.33526
feature14073	0.74903	3.99704	8.12603e-05	0.00477163	1.60698	2.29464
feature79685	0.187606	3.99704	8.12607e-05	0.00477163	6.24168	6.40235
feature59553	-0.613665	-3.99651	8.14326e-05	0.00477784	2.92617	2.33313
feature45388	-0.284546	-3.99627	8.15128e-05	0.00477867	5.0773	4.77031
feature9944	-0.655025	-3.99583	8.16564e-05	0.00478319	2.63325	1.87376
feature78310	0.321964	3.99556	8.17431e-05	0.00478439	4.31565	4.64679
feature88377	0.250251	3.99508	8.19026e-05	0.00478722	5.22631	5.46291
feature43634	-0.217135	-3.99501	8.19241e-05	0.00478722	6.0746	5.87087
feature118351	0.364681	3.99422	8.21841e-05	0.00479853	3.92269	4.30728
feature68028	0.430709	3.99393	8.22797e-05	0.00480023	3.44857	3.91404
feature100103	0.467301	3.99353	8.24121e-05	0.00480369	3.25646	3.68898
feature36569	0.566137	3.99334	8.24739e-05	0.00480369	2.64381	3.2138
feature13112	-0.785159	-3.99285	8.26361e-05	0.00480369	2.06502	1.30524
feature44242	-0.824306	-3.99271	8.26817e-05	0.00480369	2.13254	1.27408
feature40809	0.362527	3.99269	8.26894e-05	0.00480369	3.94292	4.2992
feature19216	0.407441	3.99254	8.27384e-05	0.00480369	3.46665	3.83777
feature72229	-0.192118	-3.99083	8.33062e-05	0.00483239	6.34112	6.13941
feature70587	0.357887	3.99065	8.33668e-05	0.00483239	4.05179	4.38672
feature84249	-0.841236	-3.99022	8.35101e-05	0.00483423	1.87461	1.03851
feature87952	-0.484052	-3.99003	8.3573e-05	0.00483423	3.40547	2.93362
feature42733	0.171087	3.98995	8.35994e-05	0.00483423	6.5064	6.67344
feature100112	-0.646387	-3.98953	8.37376e-05	0.00483834	2.82832	2.12425
feature47263	0.691692	3.98931	8.3812e-05	0.00483877	1.92669	2.67336
feature60643	0.608597	3.98835	8.41334e-05	0.00485344	2.27372	2.819
feature2221	0.299617	3.98798	8.42591e-05	0.00485681	4.57599	4.87062
feature68625	-0.50153	-3.98748	8.44287e-05	0.00486149	3.42779	2.92535
feature53647	-0.833622	-3.98734	8.44751e-05	0.00486149	2.07138	1.23337
feature79809	-0.478918	-3.98706	8.45681e-05	0.00486229	3.54303	3.08031
feature63266	-0.697037	-3.9869	8.46237e-05	0.00486229	2.49414	1.82478
feature97786	0.316213	3.98583	8.4986e-05	0.00487713	4.39149	4.68584
feature104546	-0.374945	-3.98574	8.5017e-05	0.00487713	4.26267	3.89953
feature106224	-0.60985	-3.98419	8.55434e-05	0.00490269	2.7704	2.13926
feature110683	-0.323649	-3.98403	8.55985e-05	0.00490269	4.55857	4.25789
feature105992	0.245279	3.98333	8.58384e-05	0.00491253	5.25732	5.50191
feature99102	0.220745	3.98274	8.6043e-05	0.00492034	5.60573	5.82876
feature38439	0.388093	3.98188	8.63362e-05	0.00492946	3.73271	4.10844
feature83076	0.344037	3.98176	8.63799e-05	0.00492946	4.16917	4.51953
feature62624	0.552773	3.98162	8.64274e-05	0.00492946	2.63916	3.20891
feature87757	0.743546	3.98148	8.64758e-05	0.00492946	1.30466	2.08836
feature117687	0.446449	3.9805	8.68126e-05	0.00494475	3.21645	3.64966
feature4881	0.281567	3.97909	8.73035e-05	0.00496421	4.81955	5.09503
feature7072	-0.340611	-3.97901	8.73319e-05	0.00496421	4.48894	4.11666
feature85838	-0.671835	-3.97872	8.74329e-05	0.00496421	2.54473	1.81181
feature80330	0.587833	3.9783	8.7579e-05	0.00496421	2.24829	2.82016
feature86226	-0.900101	-3.97812	8.76407e-05	0.00496421	1.70648	0.843616
feature104880	0.359418	3.97808	8.76554e-05	0.00496421	3.89296	4.25011
feature41322	0.552116	3.97797	8.76945e-05	0.00496421	2.53427	3.06963
feature13566	0.200427	3.97794	8.77045e-05	0.00496421	6.04551	6.23562
feature502	-0.696936	-3.97674	8.81247e-05	0.00498409	2.5953	1.9605
feature26626	0.252508	3.97552	8.85536e-05	0.00500442	5.21594	5.46432
feature30992	0.461605	3.97501	8.87346e-05	0.00501073	3.19042	3.60836
feature9351	0.179145	3.97474	8.8829e-05	0.00501173	6.29676	6.46781
feature43181	0.280754	3.97457	8.88912e-05	0.00501173	4.86557	5.14227
feature97200	-0.382948	-3.97436	8.89652e-05	0.00501198	4.13293	3.74753
feature105235	0.296029	3.97406	8.90718e-05	0.00501407	4.62742	4.93258
feature88397	0.266203	3.97351	8.92672e-05	0.00502116	5.12569	5.39332
feature105708	0.265451	3.97195	8.98221e-05	0.00504844	5.09454	5.37534
feature121066	0.559566	3.97172	8.99067e-05	0.00504926	2.48662	3.041
feature19275	0.3745	3.97138	9.00278e-05	0.00505213	3.91669	4.28815
feature8916	0.308092	3.96926	9.07919e-05	0.00509105	4.38118	4.68436
feature75622	0.463543	3.96906	9.08648e-05	0.00509118	3.13903	3.61113
feature23418	0.396543	3.96879	9.09621e-05	0.00509268	3.66826	4.05864
feature77342	-0.399054	-3.96831	9.11353e-05	0.00509842	3.96311	3.58121
feature14900	0.837211	3.96768	9.13622e-05	0.00510715	1.24377	2.06267
feature100564	-0.604466	-3.96588	9.2019e-05	0.00513989	2.8287	2.20783
feature16469	-0.554417	-3.96495	9.23605e-05	0.00515221	3.00284	2.5006
feature71849	-0.404699	-3.96478	9.24254e-05	0.00515221	3.92721	3.55242
feature55580	-0.373297	-3.9647	9.24538e-05	0.00515221	4.06616	3.69554
feature45100	-0.209865	-3.96447	9.25392e-05	0.00515299	6.04503	5.8297
feature41742	0.239462	3.96352	9.28868e-05	0.00516836	5.41233	5.62371
feature27662	-0.412388	-3.96321	9.30023e-05	0.0051708	3.97675	3.51758
feature53492	0.587047	3.96262	9.32217e-05	0.00517901	2.30273	3.00421
feature2972	-0.321497	-3.96144	9.36591e-05	0.00519671	4.70497	4.40014
feature32958	-0.664037	-3.96137	9.36844e-05	0.00519671	2.62521	1.94077
feature62225	0.213438	3.95894	9.45937e-05	0.00524239	5.71907	5.90668
feature36656	-0.81457	-3.95878	9.46532e-05	0.00524239	2.01291	1.21861
feature62902	-0.41909	-3.95829	9.48373e-05	0.00524856	3.86403	3.44812
feature1374	-0.792398	-3.95663	9.5465e-05	0.00527925	2.39835	1.56797
feature16824	0.416587	3.95572	9.58099e-05	0.00529427	3.44526	3.79484
feature9390	0.56577	3.95535	9.59507e-05	0.00529799	2.49774	3.05004
feature23719	-0.28355	-3.95368	9.65911e-05	0.00532927	5.11287	4.84438
feature82261	0.16188	3.95339	9.67004e-05	0.00533123	6.63694	6.79252
feature8045	-0.404359	-3.95269	9.69707e-05	0.00534123	4.01409	3.60625
feature18726	0.480515	3.95238	9.70906e-05	0.00534123	2.85736	3.31737
feature2588	0.368026	3.95234	9.71039e-05	0.00534123	3.85892	4.21021
feature9713	-0.389834	-3.95104	9.76079e-05	0.00536088	4.01727	3.61821
feature114569	0.486127	3.95103	9.76097e-05	0.00536088	2.84205	3.33223
feature106628	0.307769	3.95028	9.79021e-05	0.00537285	4.47514	4.78862
feature40698	-0.170199	-3.94888	9.8446e-05	0.00539726	6.66319	6.47736
feature22583	0.204215	3.94875	9.84965e-05	0.00539726	5.87577	6.07739
feature96557	0.365477	3.94766	9.89255e-05	0.00541666	3.80581	4.16232
feature107708	-0.43108	-3.94659	9.93451e-05	0.00543551	3.91314	3.47394
feature80067	0.150779	3.94635	9.94385e-05	0.0054365	6.76376	6.90266
feature52060	0.355759	3.9448	0.000100052	0.00546591	3.97799	4.3522
feature63197	-0.24435	-3.94244	0.000100992	0.00551308	5.43378	5.19317
feature76790	0.395971	3.94001	0.000101968	0.00556215	3.56759	3.92219
feature51681	-0.416899	-3.93964	0.000102116	0.00556601	3.91272	3.53987
feature108905	-0.343903	-3.93876	0.000102472	0.00558049	4.54896	4.20544
feature100711	-0.956231	-3.93847	0.000102591	0.00558049	1.43308	0.514411
feature92056	0.428224	3.93841	0.000102614	0.00558049	3.28161	3.75459
feature88535	-0.300425	-3.93748	0.000102991	0.00559683	4.8681	4.56953
feature31313	0.618612	3.93631	0.000103472	0.00561869	2.13317	2.74099
feature72828	-0.671859	-3.93537	0.000103854	0.0056352	2.63168	1.97542
feature84570	-0.892915	-3.93288	0.000104882	0.00568497	1.87866	0.970666
feature79182	0.324453	3.93262	0.000104991	0.00568497	4.32919	4.60097
feature49280	-0.666243	-3.93258	0.000105007	0.00568497	2.52577	1.78372
feature113115	-0.894787	-3.9323	0.000105124	0.00568616	1.99663	1.12136
feature69565	0.171621	3.93215	0.000105187	0.00568616	6.32952	6.49085
feature41151	0.38258	3.93147	0.000105467	0.00569705	3.69129	4.08259
feature44340	0.519542	3.93093	0.000105692	0.00570348	2.76487	3.23732
feature98872	0.170485	3.93081	0.000105744	0.00570348	6.54561	6.70236
feature61994	0.172852	3.92995	0.000106102	0.00571441	6.38653	6.53713
feature107524	-0.917995	-3.92964	0.000106233	0.00571441	1.88697	0.978861
feature49943	0.625244	3.92957	0.000106262	0.00571441	2.19699	2.79697
feature28849	0.105976	3.92955	0.000106273	0.00571441	7.93341	8.02594
feature38370	-0.793488	-3.92938	0.000106343	0.00571441	1.90353	1.12443
feature13274	-0.410595	-3.92856	0.000106686	0.00572855	3.91799	3.52143
feature43266	0.513876	3.92831	0.000106793	0.00573005	2.73177	3.26689
feature19740	0.473461	3.92643	0.000107587	0.00576836	3.05823	3.51624
feature13302	-0.841575	-3.92596	0.000107789	0.00577107	1.9441	1.10384
feature108568	0.263933	3.92594	0.000107797	0.00577107	4.93504	5.1598
feature20117	-0.348756	-3.92517	0.000108123	0.00578425	4.39951	4.05742
feature3334	0.234367	3.9249	0.000108241	0.00578626	5.45241	5.6675
feature82635	0.736136	3.92467	0.000108337	0.00578711	1.68397	2.39948
feature28160	0.564928	3.9238	0.000108712	0.0058028	2.35105	2.91502
feature48712	0.430637	3.92332	0.000108918	0.00580954	3.35862	3.76813
feature99206	0.296093	3.92299	0.000109057	0.00581263	4.60703	4.89219
feature22396	-0.753638	-3.92226	0.000109373	0.0058252	2.24758	1.57232
feature61988	-0.468709	-3.92166	0.00010963	0.00583459	3.59786	3.15473
feature30849	0.270319	3.92075	0.000110026	0.00585131	4.92863	5.19457
feature104571	0.504617	3.92051	0.000110129	0.00585249	2.77708	3.25027
feature67410	0.400552	3.91923	0.000110686	0.00587777	3.58455	3.97305
feature93501	-0.298662	-3.91669	0.000111799	0.00593249	4.85411	4.56593
feature96093	0.342474	3.91582	0.000112182	0.00594466	4.04749	4.41271
feature92834	-0.347064	-3.91552	0.000112315	0.00594466	4.40453	4.04258
feature55522	0.394148	3.91548	0.000112334	0.00594466	3.51683	3.89676
feature95454	0.401583	3.91537	0.000112381	0.00594466	3.58909	3.9988
feature35792	-0.689223	-3.91524	0.00011244	0.00594466	2.54182	1.84839
feature31676	-0.520971	-3.91463	0.000112711	0.00595461	3.14578	2.62592
feature61072	0.198327	3.91336	0.000113274	0.00597998	5.88307	6.08966
feature99462	-0.361831	-3.9128	0.000113527	0.00598895	4.33044	3.98173
feature94661	0.371407	3.91162	0.000114055	0.00601198	3.82023	4.19037
feature31017	0.211188	3.91138	0.00011416	0.00601198	5.64432	5.86198
feature115264	-0.836922	-3.91126	0.000114213	0.00601198	2.08212	1.19945
feature51388	0.806695	3.91083	0.000114407	0.00601781	1.21811	2.0565
feature75914	-0.695538	-3.90986	0.000114847	0.00603654	2.61247	1.88267
feature42609	0.36315	3.90946	0.000115025	0.0060415	3.81288	4.20223
feature79937	-0.80033	-3.90908	0.000115199	0.00604433	2.09194	1.3767
feature98964	0.447067	3.9089	0.00011528	0.00604433	3.24898	3.69793
feature51087	-0.357233	-3.90879	0.00011533	0.00604433	4.24287	3.87022
feature62287	-0.353138	-3.90837	0.000115522	0.00605	4.27648	3.96577
feature46457	0.579758	3.90779	0.000115784	0.00605929	2.47208	2.98009
feature34678	0.793809	3.90682	0.000116226	0.00607802	1.26466	2.03802
feature73464	-0.751967	-3.90642	0.000116411	0.00608332	2.38819	1.61026
feature20041	-0.382617	-3.90621	0.000116505	0.00608382	4.13123	3.75313
feature61692	-0.716237	-3.90572	0.000116729	0.00609111	2.4705	1.73495
feature101141	0.341828	3.90501	0.000117059	0.00610388	4.09529	4.42449
feature49955	0.51449	3.90478	0.000117164	0.00610495	2.96533	3.45883
feature5030	-0.367394	-3.90398	0.000117529	0.00611829	4.14506	3.80744
feature39198	0.619932	3.90385	0.000117589	0.00611829	2.01952	2.66272
feature68539	-0.64618	-3.90265	0.000118145	0.00614278	2.58771	1.93224
feature119830	-0.270201	-3.90132	0.000118764	0.00616637	5.15026	4.89034
feature4997	0.133546	3.90131	0.00011877	0.00616637	7.11171	7.23713
feature12090	0.216844	3.90092	0.000118952	0.0061673	5.59739	5.81559
feature73431	0.227489	3.90091	0.000118958	0.0061673	5.46805	5.68019
feature47623	-0.743501	-3.90004	0.000119363	0.00617986	2.29636	1.61711
feature69105	0.599781	3.90002	0.000119372	0.00617986	2.31559	2.96475
feature119140	-0.596675	-3.89958	0.000119581	0.00618623	2.70207	2.172
feature51466	0.408309	3.89836	0.000120154	0.00621141	3.48833	3.86413
feature79568	-0.564101	-3.89727	0.00012067	0.00623363	3.05602	2.54664
feature103978	0.357208	3.89692	0.000120831	0.00623751	3.99511	4.34733
feature90346	0.606477	3.8958	0.000121367	0.00626069	2.32979	2.91869
feature43169	-0.225903	-3.89429	0.000122088	0.00629335	5.69112	5.48086
feature5683	-0.241688	-3.89349	0.000122471	0.00630684	5.58176	5.31148
feature110679	-0.493249	-3.89338	0.000122524	0.00630684	3.2417	2.78799
feature96454	0.377299	3.89307	0.00012267	0.00630985	3.71244	4.08366
feature60722	0.287617	3.89271	0.000122846	0.00631427	4.67221	4.9827
feature43301	-0.47811	-3.89235	0.000123017	0.00631427	3.42055	2.94283
feature72962	0.233098	3.89232	0.000123031	0.00631427	5.40691	5.62728
feature43357	-0.72895	-3.89213	0.000123126	0.00631427	2.56152	1.76656
feature92018	-0.399107	-3.89199	0.000123193	0.00631427	3.96336	3.54208
feature87981	-0.78232	-3.8918	0.000123285	0.00631451	2.13742	1.33684
feature3604	-0.347053	-3.89161	0.000123376	0.00631469	4.36693	4.01293
feature50370	-0.948523	-3.89115	0.0001236	0.00632164	1.30419	0.289965
feature49304	-0.675749	-3.88991	0.000124198	0.00634348	2.3933	1.72531
feature30848	0.214156	3.8899	0.000124203	0.00634348	5.62989	5.82895
feature97556	0.208777	3.8886	0.000124838	0.0063681	5.84536	6.02773
feature26463	0.348377	3.88855	0.000124861	0.0063681	4.0825	4.43172
feature70693	-0.389147	-3.88822	0.000125027	0.00637203	4.03064	3.64714
feature120498	0.403179	3.88782	0.000125219	0.00637734	3.52227	3.86191
feature79183	0.27268	3.88719	0.000125531	0.00638873	4.79784	5.07996
feature38322	0.491946	3.88666	0.000125789	0.00639584	2.95546	3.44988
feature73227	-0.67385	-3.88654	0.000125848	0.00639584	2.56429	1.9764
feature58679	0.384961	3.88596	0.000126138	0.00640605	3.74241	4.1198
feature73030	-0.359063	-3.8842	0.000127007	0.00644566	4.29078	3.95285
feature105590	-0.58663	-3.88341	0.000127398	0.00646097	2.87084	2.29854
feature92053	-0.958878	-3.883	0.000127603	0.00646679	1.02023	0.0532031
feature38889	0.245864	3.8824	0.000127905	0.00647758	5.08184	5.32646
feature7880	-0.441448	-3.88174	0.000128235	0.00648971	3.70443	3.24611
feature3966	0.742889	3.88132	0.000128444	0.00649575	1.49309	2.2808
feature99379	-0.884689	-3.87977	0.000129226	0.00653069	1.78909	0.920971
feature24790	-0.329548	-3.87878	0.000129728	0.00655151	4.4968	4.16528
feature66115	-0.495462	-3.8784	0.000129922	0.00655668	3.36289	2.87577
feature116554	0.601525	3.87774	0.000130256	0.00656894	2.26504	2.89127
feature9396	0.312694	3.87684	0.000130716	0.00658482	4.34791	4.66817
feature10044	-0.96434	-3.87677	0.000130753	0.00658482	1.36164	0.346487
feature69574	0.605905	3.87605	0.00013112	0.00659868	2.26855	2.88082
feature28457	0.649822	3.87473	0.000131794	0.00662801	2.02433	2.72264
feature21640	-0.841664	-3.87449	0.000131918	0.00662962	1.6009	0.804938
feature71880	-0.686626	-3.87425	0.000132041	0.00663118	2.43846	1.67537
feature119649	0.258584	3.87283	0.000132778	0.00666271	5.05207	5.31138
feature92910	-0.502885	-3.87268	0.000132853	0.00666271	3.33848	2.85094
feature53747	-0.590758	-3.87142	0.000133512	0.00669107	2.89517	2.28614
feature26616	0.404591	3.87052	0.000133982	0.00670899	3.4665	3.84356
feature42111	0.421017	3.87038	0.000134055	0.00670899	3.4873	3.86355
feature64043	0.686811	3.86954	0.000134491	0.00672206	1.67975	2.42274
feature81745	0.801311	3.86945	0.000134542	0.00672206	1.30252	2.10005
feature70369	0.269082	3.86934	0.000134596	0.00672206	4.85357	5.12346
feature64512	0.883609	3.8691	0.000134726	0.00672391	0.916797	1.7142
feature71210	-0.340974	-3.8674	0.00013562	0.00676387	4.46688	4.10479
feature38455	0.158801	3.86627	0.00013622	0.00678907	6.63941	6.78892
feature90607	-0.505869	-3.86511	0.000136834	0.00681157	3.25994	2.71714
feature35389	0.584011	3.86498	0.000136908	0.00681157	2.34318	2.95018
feature50725	-0.801461	-3.86489	0.000136955	0.00681157	2.04249	1.22316
feature118259	-0.493632	-3.86471	0.000137049	0.00681157	3.41449	2.95196
feature59177	0.521768	3.86445	0.000137186	0.0068137	2.65001	3.14064
feature86044	-0.788901	-3.86404	0.000137407	0.00681999	2.12476	1.32714
feature85667	0.191826	3.86297	0.00013798	0.00684372	6.00645	6.18679
feature51949	-0.511454	-3.86122	0.000138923	0.00688222	3.12748	2.67399
feature43026	0.521384	3.86118	0.000138947	0.00688222	2.56549	3.08755
feature105769	-0.592163	-3.86076	0.000139172	0.00688677	2.94991	2.38675
feature34017	0.753708	3.86045	0.000139341	0.00688677	1.22471	2.07311
feature102512	-0.928939	-3.86043	0.000139353	0.00688677	1.5571	0.689179
feature98187	0.636797	3.86031	0.000139421	0.00688677	2.0597	2.6656
feature113172	-0.474172	-3.85922	0.000140013	0.00691131	3.46764	3.0506
feature71020	0.332494	3.85807	0.000140639	0.00693745	4.13631	4.43912
feature3127	0.438549	3.85648	0.000141513	0.00697578	3.19133	3.6237
feature110773	-0.886835	-3.85498	0.00014234	0.00701179	1.77109	0.909862
feature96196	0.506076	3.8546	0.000142549	0.0070167	2.67577	3.22496
feature10234	0.475468	3.85445	0.000142634	0.0070167	2.97845	3.40711
feature57943	0.180779	3.85346	0.000143183	0.00703496	6.17713	6.35493
feature56525	-0.358427	-3.85343	0.000143201	0.00703496	4.23331	3.8682
feature108670	0.580981	3.85309	0.000143387	0.00703933	2.24548	2.84633
feature32479	0.260029	3.85254	0.000143697	0.00704499	4.93657	5.1968
feature42423	-0.785628	-3.85254	0.000143698	0.00704499	2.0605	1.30225
feature24957	-0.710347	-3.8504	0.000144897	0.00709897	2.31678	1.66182
feature106341	0.295728	3.8486	0.000145913	0.00714391	4.44971	4.76505
feature80012	0.223571	3.84841	0.000146018	0.00714394	5.4945	5.71195
feature7620	0.223449	3.84825	0.000146112	0.00714394	5.44587	5.67224
feature56356	0.393061	3.84745	0.000146568	0.00716138	3.7085	4.06013
feature19409	0.566567	3.84685	0.000146909	0.0071732	2.39697	3.00452
feature100346	-0.929851	-3.84633	0.000147203	0.0071827	1.48719	0.593152
feature119855	-0.83516	-3.84545	0.000147708	0.00720246	1.97626	1.15539
feature114200	0.633773	3.84487	0.000148043	0.0072139	1.91713	2.57965
feature104832	0.455929	3.84463	0.000148177	0.00721556	3.03136	3.45941
feature68149	-0.562942	-3.84381	0.000148653	0.00723387	3.0359	2.49953
feature63306	-0.620941	-3.8436	0.000148773	0.00723486	2.7859	2.13281
feature111066	-0.655878	-3.84305	0.000149089	0.00724532	2.5367	1.92122
feature53490	0.673291	3.84229	0.00014953	0.00725974	1.83298	2.56748
feature48802	0.584737	3.84219	0.000149587	0.00725974	2.3151	2.91419
feature82357	0.407634	3.84179	0.00014982	0.00726617	3.46061	3.82234
feature87572	0.199355	3.84156	0.000149956	0.00726787	5.92739	6.11344
feature19601	0.482893	3.8409	0.00015034	0.00727638	2.9827	3.49446
feature51746	0.816393	3.84088	0.000150349	0.00727638	1.2055	2.02206
feature118699	0.882973	3.84074	0.000150434	0.00727638	0.929935	1.79744
feature27638	-0.696679	-3.83926	0.000151299	0.00731332	2.3556	1.66301
feature2884	0.457001	3.83896	0.000151474	0.0073169	3.13951	3.59506
feature12158	0.263351	3.83719	0.000152513	0.00736216	4.93491	5.18124
feature5468	0.401162	3.83697	0.000152645	0.00736361	3.50824	3.92852
feature60233	0.104285	3.83664	0.000152841	0.00736811	8.00002	8.09476
feature58005	-0.782225	-3.83591	0.000153276	0.007383	1.96217	1.13545
feature86849	0.427557	3.83577	0.000153354	0.007383	3.31552	3.72144
feature44426	-0.880769	-3.83548	0.00015353	0.00738653	1.84116	0.989998
feature93417	-0.40907	-3.83472	0.000153979	0.00739184	3.86241	3.44696
feature27806	0.151334	3.83468	0.000154003	0.00739184	6.91176	7.02
feature96534	0.269415	3.83466	0.000154019	0.00739184	4.9502	5.19883
feature72594	-0.656592	-3.83461	0.00015405	0.00739184	2.60116	1.97694
feature9018	0.327646	3.83381	0.000154526	0.00740896	4.12047	4.48738
feature113874	0.140673	3.83366	0.000154612	0.00740896	6.89906	7.03744
feature107587	-0.244187	-3.8329	0.000155071	0.00742601	5.37408	5.11308
feature93392	-0.282196	-3.83191	0.000155665	0.00744647	4.94685	4.68717
feature55452	-0.746841	-3.83182	0.000155723	0.00744647	2.19283	1.43822
feature28635	0.323722	3.83168	0.000155808	0.00744647	4.14915	4.42412
feature1764	-0.325479	-3.83137	0.000155993	0.0074504	4.53746	4.24556
feature2263	-0.444601	-3.83115	0.000156127	0.00745187	3.5951	3.15514
feature42330	0.500672	3.82936	0.000157207	0.00749484	2.62997	3.16448
feature38548	0.261738	3.82919	0.00015731	0.00749484	4.95261	5.21276
feature90092	-0.287099	-3.82915	0.000157339	0.00749484	4.82443	4.54399
feature86709	-0.311582	-3.82867	0.000157629	0.0075037	4.61946	4.30462
feature1183	-0.628679	-3.82796	0.000158064	0.00751947	2.7305	2.08845
feature3915	-0.247446	-3.8264	0.000159022	0.00756002	5.45596	5.18854
feature96811	-0.283844	-3.82506	0.000159844	0.00759409	4.94598	4.6602
feature42421	-0.284208	-3.82396	0.000160523	0.00762137	4.91749	4.6309
feature18371	-0.401054	-3.82203	0.000161724	0.00767335	3.85712	3.43802
feature26101	0.220053	3.82156	0.000162023	0.00768246	5.48871	5.69758
feature9017	0.592562	3.82129	0.000162189	0.00768531	2.1888	2.80252
feature52357	-0.558809	-3.82101	0.000162364	0.00768852	3.07009	2.49612
feature105198	-0.794343	-3.82051	0.000162676	0.00769753	2.08582	1.26876
feature98866	-0.693916	-3.82037	0.000162767	0.00769753	2.49947	1.84992
feature85496	-0.76249	-3.82019	0.000162882	0.00769793	2.15339	1.41857
feature78808	-0.718536	-3.81993	0.000163045	0.00770059	2.28242	1.60807
feature31122	0.370981	3.81881	0.000163748	0.00772871	3.67994	4.03911
feature8747	-0.356443	-3.81824	0.000164109	0.00774069	4.16023	3.80981
feature24134	-0.334198	-3.81793	0.000164305	0.00774487	4.44086	4.09677
feature112581	-0.133488	-3.8174	0.000164646	0.00775586	7.23205	7.10098
feature12963	-0.873859	-3.81576	0.000165687	0.00779328	1.8727	1.00466
feature98251	0.248498	3.81574	0.000165699	0.00779328	5.11598	5.36754
feature31108	0.697778	3.81564	0.000165764	0.00779328	1.7792	2.46998
feature3055	-0.244431	-3.81396	0.000166842	0.00783886	5.45931	5.22241
feature75590	0.263755	3.81338	0.000167213	0.00785118	4.87605	5.13491
feature60313	-0.309659	-3.81265	0.000167687	0.00786499	4.60524	4.3037
feature20810	-0.272777	-3.81259	0.000167725	0.00786499	5.04762	4.78927
feature3538	-0.263928	-3.81161	0.000168359	0.00788957	5.23773	4.98696
feature60360	-0.523379	-3.81088	0.000168837	0.00790686	3.28048	2.71188
feature29177	-0.668033	-3.8106	0.000169015	0.00791007	2.63208	1.99378
feature52297	-0.510579	-3.81025	0.000169245	0.00791061	3.1127	2.59953
feature43299	-0.265327	-3.81025	0.000169246	0.00791061	5.19024	4.91238
feature65216	-0.827032	-3.81003	0.000169387	0.00791206	2.05927	1.30266
feature81979	-0.436724	-3.80935	0.000169834	0.00792781	3.52674	3.08473
feature40915	0.189713	3.80779	0.000170854	0.0079703	5.98225	6.17163
feature82392	0.142651	3.80685	0.000171477	0.00799038	6.84816	6.99283
feature68266	-0.479904	-3.8068	0.000171506	0.00799038	3.32723	2.85877
feature13260	-0.375706	-3.80586	0.00017213	0.00801342	3.96639	3.61504
feature25282	0.201292	3.80572	0.000172223	0.00801342	5.77502	5.9582
feature77684	-0.819882	-3.80518	0.000172583	0.00801641	1.88356	1.08186
feature5670	-0.392652	-3.80514	0.000172609	0.00801641	3.90815	3.52075
feature89973	-0.717287	-3.80493	0.000172751	0.00801641	2.20531	1.50185
feature48003	-0.514798	-3.80487	0.000172788	0.00801641	3.06168	2.52618
feature49038	0.414914	3.80479	0.000172843	0.00801641	3.31471	3.73406
feature23544	-0.843447	-3.80389	0.000173438	0.00803884	1.91319	1.03411
feature97670	-0.374298	-3.80343	0.000173751	0.00804446	4.21899	3.81714
feature65128	-0.222967	-3.80338	0.000173782	0.00804446	5.65943	5.44207
feature81641	0.351138	3.80305	0.000174	0.00804938	3.83003	4.19074
feature105018	0.345846	3.80272	0.000174224	0.00805458	3.87934	4.23429
feature96111	0.879001	3.80242	0.000174421	0.00805615	0.865458	1.77966
feature92483	-0.426323	-3.8021	0.000174642	0.00805615	3.66647	3.27193
feature3173	0.654829	3.802	0.000174709	0.00805615	1.73752	2.42432
feature43614	-0.256692	-3.80196	0.000174732	0.00805615	5.21089	4.97668
feature3409	0.507146	3.80184	0.000174816	0.00805615	2.64471	3.13566
feature24704	-0.569514	-3.80095	0.00017541	0.00807739	2.98954	2.38575
feature62609	-0.619465	-3.80082	0.000175501	0.00807739	2.8565	2.28749
feature10154	0.215281	3.80031	0.000175847	0.00808517	5.47224	5.66049
feature43479	-0.667669	-3.80024	0.000175894	0.00808517	2.52804	1.83867
feature83397	0.330848	3.79991	0.000176116	0.00809025	4.14721	4.48484
feature88120	0.540085	3.79964	0.000176301	0.00809041	2.46995	3.00968
feature107520	0.275262	3.79957	0.000176346	0.00809041	4.77983	5.04351
feature115477	-0.300664	-3.79926	0.000176559	0.00809041	4.67437	4.38853
feature6555	-0.215338	-3.79924	0.000176568	0.00809041	5.78663	5.57461
feature94508	0.293858	3.79893	0.000176784	0.00809466	4.43722	4.71128
feature32596	0.229594	3.79878	0.000176885	0.00809466	5.28392	5.51178
feature6896	-0.552213	-3.79835	0.000177174	0.00810276	2.94046	2.44185
feature105985	0.251818	3.79722	0.000177942	0.00813272	5.03076	5.26483
feature32410	0.16078	3.79655	0.000178407	0.00814747	6.58727	6.74252
feature69736	0.570503	3.79638	0.000178522	0.00814747	2.33405	2.90489
feature26230	-0.188617	-3.79626	0.000178604	0.00814747	6.25779	6.05986
feature48589	0.407283	3.796	0.00017878	0.00815034	3.4098	3.80215
feature72964	-0.386464	-3.7953	0.000179265	0.00816731	4.13246	3.69769
feature90134	0.196136	3.79451	0.000179807	0.00818683	5.92672	6.10885
feature16655	0.0976036	3.79307	0.000180806	0.00822652	7.94326	8.03288
feature79674	0.593693	3.79292	0.000180907	0.00822652	2.27993	2.83564
feature16226	0.20995	3.7926	0.000181131	0.00823152	5.65238	5.86937
feature93993	-0.912119	-3.79234	0.000181315	0.00823472	1.85744	0.923284
feature4958	-0.57009	-3.79163	0.000181806	0.00825183	2.98594	2.4176
feature36297	0.393217	3.79076	0.000182411	0.0082741	3.55542	3.92554
feature106217	0.208009	3.79029	0.000182744	0.00828396	5.63446	5.84592
feature106640	-0.363255	-3.78971	0.000183152	0.00829726	4.1937	3.83783
feature4878	0.557712	3.78842	0.000184056	0.00833297	2.31578	2.87371
feature117800	0.18854	3.78603	0.000185756	0.0083904	6.06185	6.23279
feature116739	-0.261368	-3.78602	0.00018576	0.0083904	5.14062	4.90575
feature37445	0.109267	3.7858	0.000185915	0.0083904	7.61951	7.72381
feature94260	-0.438265	-3.78567	0.000186008	0.0083904	3.54164	3.09965
feature87823	-0.412529	-3.78549	0.00018614	0.0083904	3.70104	3.32985
feature24847	-0.874249	-3.78539	0.000186207	0.0083904	1.82438	0.967235
feature841	-0.329313	-3.78537	0.000186227	0.0083904	4.55573	4.24589
feature48586	0.87559	3.78533	0.000186254	0.0083904	1.10527	1.95178
feature91956	-0.781007	-3.7849	0.00018656	0.00839401	2.05035	1.31729
feature45935	-0.266771	-3.78489	0.000186567	0.00839401	5.20087	4.92059
feature27524	-0.221653	-3.78108	0.000189306	0.00851195	5.70873	5.47922
feature93952	0.28256	3.77975	0.000190275	0.00855018	4.57686	4.85849
feature89665	-0.253061	-3.77826	0.000191367	0.00859274	5.26347	5.0271
feature23947	0.479792	3.77808	0.000191492	0.00859274	2.73316	3.23934
feature82491	0.338097	3.77797	0.00019158	0.00859274	3.89326	4.24302
feature10849	0.608026	3.77778	0.000191719	0.00859367	2.13345	2.70334
feature2346	-0.729635	-3.77665	0.000192549	0.00862549	2.28418	1.62029
feature75915	-0.863708	-3.77562	0.000193308	0.00865412	1.83297	0.987044
feature22761	-0.36602	-3.77502	0.000193752	0.00866865	4.0198	3.64585
feature25813	0.313456	3.77481	0.000193903	0.00867	4.1954	4.49967
feature48587	0.834931	3.77456	0.000194093	0.00867315	1.15448	1.94191
feature2814	0.34789	3.77425	0.000194321	0.00867795	3.89194	4.23405
feature118750	0.62509	3.77388	0.000194594	0.00868319	1.996	2.5615
feature58845	0.20541	3.77377	0.000194679	0.00868319	5.67166	5.86242
feature5957	0.492881	3.77347	0.000194904	0.00868785	2.74859	3.22441
feature11684	-0.759966	-3.77294	0.000195296	0.00869814	2.02997	1.2949
feature24532	-0.448496	-3.77283	0.000195376	0.00869814	3.45191	2.98114
feature3950	-0.65865	-3.77235	0.000195738	0.00870888	2.30583	1.66922
feature106006	-0.529831	-3.77158	0.000196313	0.00872911	3.16442	2.62982
feature19904	-0.84961	-3.7711	0.000196678	0.00873992	1.71664	0.851302
feature55472	-0.448422	-3.76984	0.000197623	0.00877654	3.57983	3.18318
feature63516	-0.240848	-3.76832	0.000198772	0.00881906	5.30975	5.06491
feature52814	-0.836673	-3.76825	0.000198825	0.00881906	1.98325	1.10494
feature50221	-0.473396	-3.76723	0.000199601	0.00884802	3.44012	2.97457
feature76326	-0.404782	-3.76638	0.000200249	0.00886818	3.87099	3.50399
feature89693	-0.932305	-3.76632	0.000200301	0.00886818	1.3535	0.514232
feature48963	-0.679754	-3.76521	0.000201146	0.00888821	2.4612	1.69773
feature79676	0.555484	3.76516	0.000201186	0.00888821	2.37168	2.91896
feature6647	0.381453	3.76514	0.000201199	0.00888821	3.57337	3.97895
feature46676	0.10511	3.76498	0.000201323	0.00888821	7.79296	7.89785
feature102306	0.235538	3.76462	0.000201602	0.00888821	5.21121	5.43876
feature28215	0.199789	3.7646	0.000201615	0.00888821	5.76596	5.95685
feature95640	-0.760586	-3.7646	0.000201616	0.00888821	2.12126	1.40068
feature106007	-0.461101	-3.76436	0.000201801	0.00889093	3.43606	3.05113
feature82650	-0.4058	-3.76324	0.000202669	0.00892374	3.8358	3.43269
feature76813	0.328339	3.7625	0.000203239	0.00894338	4.12737	4.42995
feature43631	-0.578086	-3.76208	0.000203567	0.00895237	2.93205	2.37728
feature113522	-0.555999	-3.76141	0.000204084	0.0089631	2.91355	2.40843
feature73229	-0.430791	-3.76118	0.000204261	0.0089631	3.68458	3.18984
feature48592	0.663718	3.76117	0.000204275	0.0089631	1.89273	2.56921
feature115769	-0.584879	-3.76112	0.000204308	0.0089631	2.62687	2.06567
feature38199	-0.550477	-3.76079	0.000204568	0.00896905	2.98164	2.45288
feature94691	0.291771	3.76011	0.000205101	0.0089864	4.57192	4.85207
feature104091	0.421424	3.75997	0.000205213	0.0089864	3.18175	3.60097
feature88372	0.685558	3.75976	0.000205373	0.00898701	1.75478	2.48173
feature4023	-0.629329	-3.75963	0.000205476	0.00898701	2.72286	2.12256
feature38940	-0.380574	-3.75912	0.000205875	0.00899867	4.02161	3.64719
feature85813	0.220922	3.75888	0.000206065	0.00899867	5.4821	5.70318
feature28621	-0.805598	-3.75881	0.000206116	0.00899867	1.92281	1.17137
feature6855	-0.619724	-3.7585	0.000206362	0.00900394	2.60539	2.03189
feature2856	0.956716	3.75756	0.0002071	0.00903068	0.145219	1.1057
feature81872	-0.401452	-3.75702	0.000207529	0.00904391	3.91565	3.4876
feature81382	-0.675918	-3.75594	0.000208384	0.00907571	2.49124	1.76058
feature30997	0.377491	3.75576	0.000208529	0.00907654	3.68354	4.06317
feature72132	-0.481654	-3.75502	0.000209114	0.00909654	3.20038	2.75896
feature38653	-0.743315	-3.75398	0.000209945	0.00912715	2.32427	1.51165
feature49950	0.781102	3.75375	0.000210128	0.00912963	1.49943	2.14312
feature5545	-0.916924	-3.75286	0.00021084	0.00915503	1.50564	0.663846
feature16488	-0.48625	-3.75252	0.000211119	0.00915824	3.35419	2.88643
feature105152	-0.24056	-3.75237	0.000211233	0.00915824	5.33841	5.11133
feature105854	0.371173	3.7523	0.000211294	0.00915824	3.73189	4.05932
feature99186	0.700943	3.7516	0.000211856	0.00917707	1.63581	2.38236
feature5281	-0.909499	-3.75123	0.00021215	0.00918432	1.45726	0.590228
feature2840	0.306539	3.75071	0.000212572	0.00919705	4.39549	4.69096
feature2518	0.496782	3.75036	0.000212857	0.00920387	2.75237	3.19904
feature111606	0.236122	3.75008	0.000213086	0.00920826	5.26296	5.47935
feature81971	0.211828	3.74984	0.000213282	0.00921121	5.67924	5.87487
feature76570	-0.533719	-3.74927	0.000213745	0.00922567	2.99798	2.46807
feature26371	0.332139	3.74893	0.000214019	0.00923197	4.11658	4.45267
feature96530	0.228005	3.74875	0.000214162	0.00923264	5.26468	5.47979
feature1366	0.413671	3.74854	0.000214339	0.00923475	3.24049	3.6299
feature105622	-0.916607	-3.74836	0.000214482	0.0092354	1.59585	0.745547
feature84500	0.604625	3.74645	0.000216045	0.00929715	2.02774	2.64108
feature78803	-0.35003	-3.74606	0.000216369	0.00930554	4.25128	3.90721
feature21967	-0.440701	-3.74563	0.000216723	0.0093152	3.49225	3.03617
feature75864	0.358889	3.74512	0.000217143	0.00932773	3.84929	4.19932
feature106312	0.193431	3.74432	0.000217801	0.00935041	5.87895	6.07131
feature14426	0.503936	3.74403	0.000218044	0.00935368	2.81401	3.30383
feature17434	0.251341	3.74392	0.000218136	0.00935368	4.92203	5.14229
feature120781	0.388762	3.74291	0.000218972	0.00937935	3.39608	3.77652
feature104893	0.212351	3.74288	0.000218995	0.00937935	5.7165	5.91682
feature101256	0.193502	3.74254	0.000219281	0.00938382	5.87944	6.06921
feature72029	-0.721483	-3.74225	0.000219524	0.00938382	2.17661	1.44228
feature99404	-0.763938	-3.74203	0.000219701	0.00938382	2.04878	1.26834
feature32663	-0.443125	-3.74181	0.000219889	0.00938382	3.56663	3.12315
feature119003	0.383297	3.74177	0.000219919	0.00938382	3.48902	3.87578
feature72475	-0.567982	-3.74174	0.000219949	0.00938382	2.91953	2.36519
feature33634	0.143829	3.74155	0.000220105	0.00938382	6.827	6.95267
feature50091	-0.558057	-3.74151	0.000220139	0.00938382	2.92821	2.39883
feature13231	-0.165761	-3.74117	0.00022042	0.00939021	6.5903	6.41334
feature73331	0.502707	3.74098	0.000220586	0.00939175	2.77931	3.29871
feature42837	0.235576	3.74063	0.000220877	0.00939858	5.1615	5.37858
feature32070	-0.794847	-3.74028	0.000221171	0.00940461	1.99012	1.15175
feature101964	-0.269322	-3.74015	0.000221279	0.00940461	5.19647	4.89117
feature70127	0.656553	3.73957	0.000221765	0.00941974	1.68582	2.40151
feature84430	0.188892	3.73929	0.000222005	0.00942439	5.99213	6.16495
feature18988	-0.555747	-3.739	0.000222245	0.00942901	2.92699	2.40092
feature72285	0.392745	3.73779	0.00022327	0.00946692	3.5184	3.91654
feature110711	0.601361	3.7375	0.000223511	0.00947157	2.26424	2.8795
feature96674	0.727444	3.73659	0.000224287	0.00949889	1.52591	2.23338
feature105759	0.400302	3.7346	0.000225983	0.0095651	3.40208	3.77627
feature12347	0.54316	3.73266	0.000227657	0.00962499	2.47583	2.97306
feature120059	-0.393409	-3.73265	0.000227664	0.00962499	3.89216	3.52619
feature41044	-0.833712	-3.73197	0.000228249	0.00964406	1.86486	1.02918
feature93050	-0.417881	-3.7317	0.000228482	0.00964827	3.8097	3.34572
feature51482	0.76197	3.7312	0.000228914	0.00966085	1.34708	2.02509
feature97129	0.283969	3.73093	0.000229152	0.00966521	4.6011	4.87165
feature9745	0.688746	3.73071	0.000229345	0.00966771	1.67014	2.38132
feature68042	0.461287	3.72904	0.000230796	0.00972322	2.9569	3.43672
feature88115	0.365599	3.72856	0.000231221	0.00973542	3.69938	4.07161
feature46339	0.79159	3.72813	0.00023159	0.00974529	1.24914	2.11096
feature119609	-0.237888	-3.72723	0.000232384	0.00977299	5.42838	5.17109
feature67386	0.363434	3.72678	0.000232781	0.00978399	3.71852	4.06898
feature83403	-0.498765	-3.72653	0.000233002	0.00978486	3.20224	2.72581
feature90647	0.348429	3.72645	0.000233073	0.00978486	3.851	4.22285
feature106335	0.396365	3.72596	0.000233502	0.00979719	3.39976	3.79273
feature84705	-0.414372	-3.7254	0.000234	0.00981237	3.74438	3.33821
feature62800	0.372626	3.72389	0.000235342	0.00986293	3.68222	4.05975
feature91238	0.793469	3.72294	0.000236183	0.00989239	1.13551	1.92569
feature78568	0.52963	3.72266	0.000236436	0.00989724	2.50148	3.06703
feature54960	0.209338	3.72123	0.000237718	0.00994516	5.59299	5.79136
feature40722	-0.76777	-3.72053	0.000238348	0.00996574	1.8534	1.06387
feature46331	0.266243	3.7197	0.000239101	0.00999142	4.72492	5.00072
feature72684	-0.0724396	-3.71904	0.000239699	0.0100072	9.05343	8.97183
feature117281	0.12928	3.71896	0.000239768	0.0100072	7.13423	7.275
feature14179	0.422181	3.71882	0.000239895	0.0100072	3.16921	3.60482
feature64055	-0.523543	-3.71831	0.00024036	0.0100208	3.01461	2.48134
feature60309	-0.171409	-3.71709	0.000241467	0.0100612	6.33783	6.17183
feature98432	-0.68561	-3.71656	0.000241952	0.0100738	2.46823	1.722
feature40839	-0.8171	-3.71631	0.000242183	0.0100738	1.87133	1.07737
feature76437	0.283294	3.7163	0.000242188	0.0100738	4.53924	4.8278
feature115849	0.337408	3.71581	0.000242633	0.0100823	3.99747	4.37935
feature89196	-0.525491	-3.71577	0.000242673	0.0100823	3.04761	2.54756
feature102313	-0.175909	-3.71543	0.000242981	0.0100893	6.48185	6.32682
feature42154	0.38179	3.71485	0.000243517	0.0101014	3.52452	3.90016
feature40355	-0.472653	-3.71481	0.000243552	0.0101014	3.33372	2.83471
feature4755	0.35849	3.71403	0.000244275	0.0101227	3.72332	4.10054
feature96091	0.529461	3.71395	0.000244348	0.0101227	2.65971	3.16184
feature95090	0.297334	3.71318	0.000245059	0.0101432	4.37217	4.65994
feature2207	0.506677	3.71311	0.000245123	0.0101432	2.61712	3.12339
feature55330	0.293638	3.71277	0.000245437	0.0101504	4.47168	4.75354
feature48948	-0.915915	-3.71204	0.000246111	0.0101722	1.62797	0.706442
feature45269	-0.523665	-3.7119	0.000246245	0.0101722	3.13933	2.59317
feature77931	-0.394785	-3.71155	0.000246566	0.0101796	3.72395	3.3074
feature1480	0.291602	3.71101	0.00024707	0.0101946	4.43805	4.72666
feature122337	0.474344	3.71023	0.000247801	0.0102189	2.94497	3.40606
feature46262	0.15967	3.7095	0.000248486	0.0102413	6.42021	6.57969
feature102069	-0.690754	-3.70918	0.000248788	0.0102479	2.39393	1.73356
feature89716	0.125124	3.709	0.000248952	0.0102488	7.25641	7.36645
feature77607	-0.169924	-3.70772	0.000250159	0.0102926	6.40853	6.24732
feature95156	0.813354	3.7073	0.000250552	0.0103029	0.990717	1.80333
feature83015	-0.296246	-3.70659	0.00025122	0.0103245	4.81889	4.53524
feature115462	-0.910635	-3.70629	0.000251504	0.0103303	1.411	0.507697
feature85283	0.123725	3.70611	0.000251677	0.0103315	7.25038	7.36641
feature98042	0.307138	3.70548	0.000252274	0.0103472	4.32042	4.6214
feature99531	0.268594	3.70541	0.000252346	0.0103472	4.77714	5.06745
feature100356	-0.28615	-3.70505	0.000252687	0.0103553	4.68929	4.40285
feature5008	0.282335	3.70453	0.000253178	0.0103695	4.58513	4.84136
feature53565	0.380979	3.70379	0.000253892	0.0103929	3.69891	4.04187
feature98614	0.101057	3.70325	0.000254405	0.010408	7.86323	7.96463
feature42153	0.475116	3.70093	0.000256641	0.0104935	2.92674	3.41354
feature9238	-0.441112	-3.70007	0.00025747	0.0105199	3.50356	3.07691
feature44976	-0.743598	-3.69986	0.000257668	0.0105199	2.24356	1.47066
feature68320	-0.612162	-3.69981	0.000257725	0.0105199	2.72999	2.14844
feature116889	-0.871785	-3.69949	0.00025803	0.0105264	1.47687	0.57822
feature86904	0.528178	3.69922	0.000258295	0.0105313	2.47735	3.03711
feature9941	0.44816	3.69836	0.000259129	0.0105593	3.02212	3.42446
feature110051	-0.644362	-3.69804	0.000259444	0.0105604	2.51459	1.85595
feature92322	-0.541839	-3.69795	0.000259527	0.0105604	2.96258	2.46792
feature113129	-0.841021	-3.69789	0.000259593	0.0105604	1.81156	0.9434
feature52637	-0.795933	-3.69637	0.000261079	0.0106095	1.98337	1.1085
feature76385	0.501667	3.69623	0.000261218	0.0106095	2.69053	3.18233
feature45193	0.339365	3.6962	0.000261242	0.0106095	3.95486	4.3185
feature80298	0.643523	3.69562	0.000261811	0.0106266	1.76036	2.41476
feature7402	0.232404	3.6952	0.000262231	0.0106284	5.24514	5.47274
feature99405	-0.346728	-3.69508	0.000262347	0.0106284	4.12874	3.77719
feature48598	0.597479	3.69505	0.000262373	0.0106284	2.07635	2.73467
feature89306	-0.623324	-3.69498	0.000262444	0.0106284	2.53507	1.96785
feature73050	-0.189771	-3.69425	0.000263161	0.0106515	6.11556	5.92919
feature7143	0.557653	3.69342	0.000263993	0.0106755	2.23762	2.78994
feature23953	-0.250072	-3.69336	0.000264052	0.0106755	5.23141	4.95971
feature88391	-0.394006	-3.69277	0.000264636	0.0106932	3.73569	3.35339
feature51089	-0.379227	-3.69235	0.000265047	0.0107038	3.90754	3.54394
feature75930	-0.634452	-3.6922	0.000265202	0.010704	2.68956	2.08464
feature102994	-0.569386	-3.69192	0.000265477	0.0107092	2.82884	2.24991
feature77453	0.143115	3.69146	0.000265942	0.0107219	6.80296	6.92672
feature111649	0.65234	3.69078	0.000266616	0.0107421	1.82636	2.49674
feature116511	-0.776259	-3.69066	0.000266741	0.0107421	1.83821	1.04634
feature114985	0.607543	3.69036	0.000267037	0.010748	2.05077	2.6807
feature46271	0.229045	3.69004	0.000267363	0.0107552	5.20356	5.41841
feature30483	0.759785	3.68974	0.000267662	0.0107612	1.20617	2.0295
feature50381	-0.415611	-3.68912	0.000268288	0.0107804	3.67968	3.25445
feature72885	-0.244299	-3.68782	0.000269597	0.0108269	5.22809	5.00176
feature15311	0.263502	3.68757	0.000269856	0.0108313	4.80576	5.03011
feature78221	-0.850875	-3.68739	0.000270031	0.0108323	1.80118	1.00277
feature61383	0.311001	3.68668	0.000270753	0.0108552	4.25908	4.55071
feature33212	0.167782	3.68654	0.000270902	0.0108552	6.30595	6.4664
feature21939	-0.782737	-3.68637	0.000271071	0.0108559	1.96061	1.17792
feature60350	0.205826	3.68588	0.000271571	0.0108699	5.81839	6.03506
feature1888	-0.911287	-3.68546	0.000271999	0.010881	1.48792	0.588904
feature98143	-0.287707	-3.68516	0.000272303	0.0108871	4.65678	4.36692
feature81381	-0.419507	-3.68362	0.000273883	0.0109442	3.58705	3.18953
feature61789	-0.361198	-3.68337	0.000274135	0.0109482	4.17158	3.77474
feature16800	0.186406	3.68217	0.000275376	0.0109917	5.94022	6.12872
feature24330	0.36757	3.68166	0.000275896	0.0110064	3.57639	3.96092
feature28603	-0.467057	-3.68126	0.000276313	0.0110141	3.23183	2.76063
feature6115	0.317896	3.68118	0.000276394	0.0110141	4.10156	4.43286
feature3520	-0.631594	-3.6809	0.000276686	0.0110197	2.5	1.85709
feature2804	0.34196	3.67983	0.000277797	0.0110572	3.94184	4.26899
feature5052	0.279313	3.6797	0.000277936	0.0110572	4.63164	4.91039
feature22173	0.8834	3.67876	0.000278912	0.01109	1.00699	1.84782
feature24954	-0.40295	-3.67826	0.000279441	0.0111049	3.74225	3.29696
feature20596	-0.758991	-3.67792	0.000279795	0.0111057	2.1106	1.31607
feature27560	0.230668	3.67792	0.000279797	0.0111057	5.2426	5.43807
feature70513	0.582624	3.67779	0.000279924	0.0111057	2.25071	2.87901
feature41357	-0.847647	-3.67738	0.000280361	0.0111169	1.53531	0.670387
feature25485	-0.568695	-3.6772	0.000280545	0.0111181	2.79135	2.24604
feature45142	0.273607	3.67683	0.000280941	0.0111235	4.5245	4.80314
feature111751	-0.654712	-3.67675	0.000281025	0.0111235	2.5315	1.8623
feature38741	0.343752	3.67664	0.000281142	0.0111235	3.8187	4.17523
feature3357	0.475046	3.67608	0.000281725	0.0111373	2.90966	3.34628
feature28450	0.741479	3.67601	0.000281801	0.0111373	1.41468	2.12417
feature25506	0.2225	3.67353	0.00028443	0.0112351	5.3102	5.55654
feature74051	0.32538	3.67322	0.000284758	0.0112419	4.03262	4.38277
feature98768	-0.291813	-3.6726	0.000285416	0.0112617	4.73002	4.42007
feature101996	-0.321192	-3.6721	0.000285953	0.0112767	4.38106	4.06866
feature14633	-0.447986	-3.6718	0.000286279	0.0112793	3.42834	2.99759
feature94009	-0.830242	-3.67175	0.000286331	0.0112793	1.68372	0.846427
feature28170	0.294925	3.67056	0.000287602	0.0113197	4.2673	4.57495
feature17711	0.288055	3.6705	0.000287671	0.0113197	4.3809	4.66549
feature10120	0.810148	3.67024	0.000287945	0.0113243	1.09727	1.9093
feature117016	0.452732	3.67	0.000288206	0.0113284	2.99364	3.47748
feature22806	-0.762135	-3.6691	0.000289178	0.0113604	1.95145	1.15689
feature42863	-0.265125	-3.66893	0.000289366	0.0113616	5.03912	4.77548
feature83881	0.720861	3.66813	0.000290228	0.0113893	1.58971	2.30765
feature1321	0.380974	3.66735	0.000291074	0.0114144	3.66673	4.01667
feature9670	0.346411	3.66725	0.000291184	0.0114144	3.88284	4.21837
feature110023	0.312546	3.66695	0.000291512	0.011421	4.18179	4.47372
feature64958	-0.556335	-3.66622	0.000292312	0.0114461	2.91199	2.42034
feature4481	-0.845733	-3.66605	0.000292495	0.0114461	1.77098	0.951136
feature117438	0.20422	3.66593	0.000292627	0.0114461	5.71186	5.8959
feature109907	0.623433	3.66432	0.000294385	0.0115086	1.98178	2.5911
feature116215	0.866317	3.66401	0.000294734	0.011516	0.861452	1.79632
feature84296	-0.640614	-3.66377	0.000294996	0.01152	2.52917	1.90171
feature25171	0.27924	3.66292	0.000295937	0.0115505	4.4627	4.73519
feature89444	-0.573115	-3.66267	0.00029621	0.0115549	2.80719	2.20237
feature39980	0.35939	3.66243	0.000296478	0.0115591	3.71829	4.05541
feature22227	-0.680328	-3.66183	0.00029714	0.0115733	2.52193	1.86927
feature97313	-0.725865	-3.66181	0.000297161	0.0115733	2.15897	1.459
feature117444	0.737825	3.66161	0.000297383	0.0115756	1.37186	2.10759
feature5241	-0.695376	-3.66119	0.000297848	0.011586	2.33459	1.70206
feature47035	-0.643399	-3.66108	0.00029797	0.011586	2.42405	1.84061
feature4225	0.245978	3.66091	0.000298166	0.0115874	4.99394	5.2145
feature28975	0.391235	3.65954	0.000299688	0.0116402	3.43201	3.83669
feature14351	-0.642044	-3.65936	0.000299886	0.0116417	2.47314	1.82595
feature82405	0.315811	3.65883	0.000300487	0.0116587	4.16778	4.47332
feature41241	0.375835	3.65839	0.000300978	0.0116715	3.62334	3.96258
feature76872	-0.756268	-3.65587	0.00030382	0.0117706	2.01041	1.28418
feature29442	-0.770146	-3.65583	0.000303858	0.0117706	1.87027	1.07995
feature98173	-0.242426	-3.65472	0.00030512	0.0118064	5.2346	4.98412
feature71430	-0.269987	-3.65459	0.000305276	0.0118064	5.00675	4.68879
feature15188	0.166274	3.65457	0.000305292	0.0118064	6.28439	6.43909
feature45880	-0.397689	-3.65442	0.000305466	0.0118064	3.75155	3.31948
feature7719	-0.70055	-3.6543	0.0003056	0.0118064	2.31444	1.66704
feature25327	0.433675	3.65398	0.000305971	0.0118143	3.03408	3.47211
feature24164	-0.806456	-3.65366	0.000306326	0.0118217	1.80887	0.989407
feature44413	-0.208139	-3.65308	0.000306995	0.0118412	5.89634	5.6711
feature51276	0.238443	3.65177	0.000308488	0.0118925	5.03613	5.28414
feature78583	-0.184014	-3.65098	0.000309399	0.0119212	6.19474	6.01051
feature42740	0.356378	3.65031	0.000310174	0.0119447	3.84374	4.24558
feature104775	-0.574131	-3.64946	0.000311154	0.011976	2.65037	2.10911
feature61979	0.316402	3.64905	0.000311633	0.0119831	4.04716	4.33947
feature88403	0.596644	3.64902	0.00031167	0.0119831	2.15783	2.75606
feature77233	0.153849	3.64826	0.000312549	0.0120105	6.50871	6.65368
feature28353	-0.432539	-3.64803	0.000312823	0.0120141	3.59654	3.16842
feature48600	0.335908	3.6479	0.000312976	0.0120141	3.97743	4.31537
feature109560	0.305823	3.64742	0.000313528	0.0120289	4.22574	4.49772
feature25463	0.230824	3.64696	0.000314072	0.0120384	5.13277	5.36471
feature61799	0.408518	3.64692	0.000314108	0.0120384	3.2744	3.65207
feature32075	-0.535326	-3.64672	0.000314349	0.0120412	3.04739	2.51054
feature44932	0.734766	3.64645	0.00031466	0.0120467	1.29646	2.03488
feature39666	0.249736	3.64513	0.00031621	0.0120936	4.97654	5.20248
feature32880	-0.599555	-3.64512	0.000316219	0.0120936	2.59129	2.05183
feature59946	-0.603113	-3.64492	0.000316453	0.0120961	2.70998	2.04834
feature27971	0.196452	3.64395	0.000317606	0.0121338	5.78065	5.95323
feature46100	-0.711398	-3.64348	0.000318154	0.0121483	2.36766	1.73503
feature34099	-0.541189	-3.64286	0.000318885	0.0121698	2.98245	2.38526
feature37231	0.45298	3.6425	0.000319321	0.0121799	3.00666	3.41724
feature470	0.522709	3.64047	0.000321737	0.0122656	2.4722	2.99163
feature89511	0.162741	3.64025	0.000321998	0.0122691	6.35014	6.50377
feature18446	0.411747	3.63683	0.00032611	0.0124192	3.08985	3.53321
feature89326	-0.403857	-3.63596	0.000327161	0.0124495	3.73075	3.32167
feature52646	0.271099	3.63589	0.00032725	0.0124495	4.58433	4.83121
feature25642	-0.929519	-3.63555	0.00032766	0.0124585	1.07058	0.119057
feature40375	-0.38186	-3.63538	0.000327874	0.0124601	3.89552	3.47692
feature19526	-0.298353	-3.63421	0.000329302	0.0125077	4.67658	4.36783
feature45979	-0.415957	-3.63385	0.000329738	0.0125177	3.59676	3.20855
feature21715	-0.682513	-3.6335	0.000330172	0.0125276	2.37451	1.62841
feature73060	-0.347518	-3.63306	0.000330702	0.0125411	4.16217	3.80605
feature5742	-0.450588	-3.63227	0.000331673	0.0125605	3.43961	2.97468
feature106843	-0.447089	-3.63212	0.000331855	0.0125605	3.37765	2.95043
feature117994	0.313022	3.63173	0.000332342	0.0125605	4.15585	4.43818
feature113569	-0.764485	-3.63163	0.000332466	0.0125605	2.0233	1.23045
feature97563	-0.313145	-3.63161	0.000332486	0.0125605	4.42683	4.12747
feature88118	0.212778	3.63158	0.000332527	0.0125605	5.34482	5.56358
feature7452	0.180759	3.63157	0.000332538	0.0125605	6.00469	6.18913
feature65458	-0.854998	-3.63152	0.000332605	0.0125605	1.68627	0.824175
feature42127	0.174925	3.63131	0.000332854	0.0125633	6.07585	6.24347
feature24722	-0.453953	-3.63091	0.000333348	0.0125754	3.37046	2.95906
feature70176	-0.429828	-3.6294	0.000335217	0.0126393	3.54162	3.13645
feature65061	-0.707089	-3.62926	0.000335392	0.0126393	2.19237	1.50608
feature99401	-0.339099	-3.62819	0.000336735	0.0126833	4.21423	3.84021
feature4743	0.175751	3.62772	0.000337312	0.0126984	6.08252	6.26191
feature76048	-0.339392	-3.62727	0.000337877	0.012713	4.29328	3.95815
feature68780	0.492381	3.62683	0.000338424	0.012727	2.63016	3.08329
feature21109	0.736038	3.62605	0.000339404	0.0127563	1.29493	2.03921
feature71044	-0.418748	-3.62593	0.000339557	0.0127563	3.63196	3.15341
feature28716	-0.618308	-3.62551	0.000340087	0.0127695	2.57848	1.90855
feature43687	-0.533644	-3.62483	0.000340944	0.012795	3.15481	2.52416
feature69580	0.468481	3.62451	0.000341346	0.0128035	2.70707	3.13651
feature17213	-0.401101	-3.62407	0.00034191	0.012818	3.68654	3.27648
feature85890	-0.449372	-3.6237	0.000342379	0.0128289	3.42568	2.99205
feature72700	-0.276388	-3.62328	0.000342903	0.0128419	5.02262	4.71275
feature103137	-0.420593	-3.62208	0.000344437	0.0128926	3.67885	3.22963
feature99035	-0.593117	-3.62183	0.000344751	0.0128975	2.55885	1.94754
feature81956	-0.359235	-3.62169	0.000344926	0.0128975	4.01274	3.66446
feature8189	-0.388222	-3.62106	0.000345734	0.0129211	3.94534	3.56132
feature10676	-0.578396	-3.62066	0.000346251	0.0129337	2.8026	2.18595
feature56946	-0.618216	-3.62042	0.000346551	0.0129382	2.5264	1.89743
feature61978	0.499468	3.62018	0.000346868	0.0129433	2.57806	3.0376
feature62313	0.156441	3.61978	0.000347373	0.01295	6.47584	6.62314
feature25173	0.421796	3.61976	0.000347407	0.01295	3.07437	3.50661
feature90110	-0.699764	-3.61936	0.00034791	0.0129621	2.30892	1.61629
feature24135	-0.255459	-3.61872	0.00034874	0.0129817	5.14842	4.87341
feature88382	0.485658	3.61863	0.000348861	0.0129817	2.62368	3.1481
feature72560	0.370803	3.61854	0.000348976	0.0129817	3.58924	3.98299
feature27043	0.783529	3.61743	0.000350407	0.0130237	0.976357	1.72931
feature57856	0.362203	3.61738	0.000350466	0.0130237	3.57725	3.91365
feature90125	-0.511528	-3.61724	0.000350647	0.0130238	2.99277	2.46175
feature58754	-0.686496	-3.61695	0.000351023	0.0130247	2.26095	1.53478
feature100811	-0.504216	-3.61685	0.000351152	0.0130247	3.06951	2.54822
feature113309	0.426927	3.61681	0.000351214	0.0130247	3.16408	3.61518
feature90078	-0.410579	-3.61665	0.000351418	0.0130249	3.61191	3.23451
feature12571	0.362012	3.61652	0.00035158	0.0130249	3.61353	3.9543
feature69792	0.278155	3.61629	0.000351887	0.0130296	4.56959	4.85503
feature14122	0.39443	3.61564	0.000352732	0.0130542	3.40183	3.80444
feature116571	-0.871456	-3.61524	0.000353246	0.0130665	1.53814	0.592201
feature51391	0.502248	3.61481	0.00035382	0.0130791	2.71749	3.16657
feature117740	0.310922	3.61471	0.00035395	0.0130791	4.15733	4.44051
feature37389	0.420862	3.61388	0.000355034	0.0131124	3.13374	3.55126
feature21390	0.255822	3.61338	0.000355688	0.0131299	4.74323	5.01274
feature647	-0.39152	-3.61268	0.000356607	0.0131571	3.77179	3.40855
feature72352	-0.525221	-3.61222	0.000357215	0.0131728	3.00173	2.50027
feature51392	0.826688	3.61047	0.000359525	0.0132485	0.95906	1.79076
feature114953	0.257316	3.61039	0.000359636	0.0132485	4.85164	5.09541
feature82290	-0.362701	-3.60993	0.000360249	0.0132643	3.98714	3.62248
feature14536	-0.855028	-3.60931	0.000361076	0.013288	1.72819	0.917733
feature88758	-0.433019	-3.60854	0.000362102	0.013319	3.53764	3.12923
feature77199	-0.418012	-3.60821	0.000362543	0.0133247	3.65927	3.22731
feature80862	-0.414108	-3.60814	0.000362628	0.0133247	3.6869	3.2664
feature26025	0.329188	3.60783	0.000363048	0.0133334	3.79394	4.14554
feature43528	-0.792221	-3.6076	0.000363351	0.0133377	1.78759	0.997628
feature2582	0.428046	3.60687	0.000364341	0.0133567	3.15432	3.57623
feature107539	0.128067	3.60675	0.000364491	0.0133567	7.12217	7.24862
feature59440	-0.332491	-3.60668	0.000364588	0.0133567	4.2571	3.92589
feature72259	0.746277	3.60667	0.000364607	0.0133567	1.43793	2.21663
feature88323	-0.376926	-3.60616	0.000365285	0.0133747	3.9287	3.5539
feature61863	-0.546654	-3.60496	0.000366906	0.01342	2.98156	2.37493
feature99959	0.403344	3.60485	0.000367055	0.01342	3.35588	3.7927
feature42472	0.598749	3.60483	0.000367081	0.01342	2.03126	2.68988
feature51540	-0.627449	-3.60438	0.000367697	0.013431	2.67515	2.12632
feature25583	-0.356987	-3.60402	0.000368182	0.013431	3.94869	3.59538
feature39564	-0.670636	-3.60401	0.000368198	0.013431	2.29489	1.58792
feature15125	0.832441	3.60394	0.000368294	0.013431	0.934882	1.80468
feature63389	-0.27577	-3.60392	0.000368312	0.013431	4.73531	4.48126
feature54884	0.511193	3.60365	0.000368688	0.0134352	2.51844	3.03399
feature99363	0.146583	3.60356	0.0003688	0.0134352	6.6781	6.80008
feature8306	0.253889	3.60329	0.000369172	0.013442	4.92971	5.18374
feature41684	0.372118	3.60243	0.000370343	0.013474	3.51672	3.85723
feature90197	0.218117	3.60237	0.000370425	0.013474	5.27617	5.49492
feature10159	0.309813	3.60138	0.000371783	0.013511	4.1446	4.44021
feature102274	-0.758067	-3.60129	0.00037191	0.013511	1.9913	1.21857
feature55488	-0.85821	-3.60122	0.000372003	0.013511	1.42361	0.509841
feature99381	-0.444176	-3.59988	0.000373838	0.0135708	3.5275	3.04329
feature61332	0.671573	3.59967	0.000374131	0.0135746	1.60832	2.34191
feature52878	-0.508818	-3.59948	0.000374392	0.0135773	3.13576	2.634
feature13921	-0.451127	-3.59919	0.000374787	0.0135831	3.39343	2.94656
feature27546	0.338338	3.59909	0.000374931	0.0135831	3.85498	4.20715
feature16229	-0.201509	-3.59858	0.000375632	0.0135961	5.89529	5.69811
feature101455	-0.797643	-3.59849	0.00037576	0.0135961	1.8237	1.05791
feature84864	-0.773858	-3.59842	0.000375853	0.0135961	1.98639	1.20494
feature76815	0.463301	3.59819	0.000376176	0.0135972	2.83163	3.31663
feature52204	-0.665197	-3.59813	0.000376261	0.0135972	2.24176	1.59485
feature5508	-0.584142	-3.59745	0.000377199	0.0136243	2.80801	2.25467
feature121405	0.382482	3.59695	0.000377896	0.0136366	3.46695	3.8741
[truncated: 14,384 more rows]

## Sheet: results_D4
genes	logFC	t	P.Value	adj.P.Val	control_avg_exp	BG_avg_exp
feature17443	0.531317	8.94351	4.40336e-17	3.17777e-12	4.59793	5.11431
feature101219	0.296662	8.16974	9.40043e-15	3.39201e-10	6.20748	6.49882
feature41462	0.383721	8.09472	1.55736e-14	3.46414e-10	5.32295	5.71408
feature77448	0.156975	8.06348	1.92007e-14	3.46414e-10	7.95022	8.09377
feature48593	0.433512	7.99536	3.02603e-14	3.76795e-10	4.96385	5.40324
feature45842	0.78718	7.99016	3.13269e-14	3.76795e-10	2.86341	3.61627
feature48594	1.05597	7.95791	3.88192e-14	4.00209e-10	1.82475	2.85456
feature75610	0.55901	7.86379	7.23607e-14	6.52757e-10	4.03497	4.59049
feature72974	0.423629	7.74624	1.56489e-13	1.14095e-09	4.99805	5.40906
feature47913	0.632353	7.74467	1.58099e-13	1.14095e-09	3.472	4.06548
feature62163	0.563411	7.6176	3.60916e-13	2.2682e-09	3.79943	4.35126
feature322	0.574683	7.61079	3.77159e-13	2.2682e-09	3.66351	4.25469
feature89480	0.321561	7.31174	2.5386e-12	1.40925e-08	5.79825	6.13662
feature62619	0.667478	7.24033	3.97291e-12	2.04795e-08	3.0147	3.66948
feature3465	0.576862	7.17392	6.00992e-12	2.89145e-08	3.66306	4.23177
feature72799	0.44266	7.10778	9.05339e-12	4.08348e-08	4.50407	4.93768
feature75374	0.744909	7.06166	1.20297e-11	5.10676e-08	2.61222	3.34459
feature28179	0.72921	7.0458	1.32604e-11	5.31648e-08	2.92434	3.7025
feature25173	0.644389	7.00724	1.67949e-11	6.37913e-08	3.05666	3.69994
feature88356	0.292342	6.96215	2.21162e-11	7.98031e-08	5.89296	6.17583
feature45830	0.315267	6.77532	6.82847e-11	2.34662e-07	5.40789	5.70607
feature62341	1.17322	6.76358	7.32445e-11	2.40265e-07	1.42027	2.56042
feature5888	-0.631917	-6.75313	7.79558e-11	2.44601e-07	4.021	3.40759
feature5126	0.646098	6.58388	2.12053e-10	6.37634e-07	3.17934	3.8062
feature89321	0.352351	6.56756	2.33311e-10	6.73495e-07	5.04617	5.3852
feature6640	0.432578	6.4291	5.21278e-10	1.44689e-06	4.09122	4.54811
feature75357	0.363105	6.40258	6.07224e-10	1.59045e-06	4.80049	5.17855
feature62214	0.27726	6.39978	6.17075e-10	1.59045e-06	5.69432	5.95769
feature95806	0.273477	6.39196	6.45414e-10	1.60612e-06	5.88041	6.1508
feature95261	0.492575	6.36665	7.46145e-10	1.7949e-06	3.64542	4.13403
feature60922	1.1331	6.30049	1.08805e-09	2.53294e-06	0.815362	1.88092
feature27138	0.21933	6.2928	1.13656e-09	2.5632e-06	6.5076	6.72374
feature36486	0.657777	6.28268	1.20372e-09	2.6324e-06	2.81858	3.45003
feature29183	0.185974	6.2313	1.60933e-09	3.41589e-06	7.03331	7.20982
feature40937	0.36446	6.22022	1.71295e-09	3.53196e-06	4.62573	4.98642
feature101240	0.496498	6.17799	2.17125e-09	4.34762e-06	3.47517	3.989
feature77622	-0.655929	-6.16998	2.27087e-09	4.34762e-06	3.60633	2.90486
feature90339	-0.380803	-6.16464	2.33976e-09	4.34762e-06	5.06351	4.66379
feature44466	0.257169	6.16389	2.34951e-09	4.34762e-06	5.88795	6.13781
feature4600	0.381491	6.09559	3.4369e-09	5.8417e-06	4.55139	4.94755
feature60923	0.764778	6.09499	3.4483e-09	5.8417e-06	2.1432	2.88806
feature24392	0.163039	6.09455	3.45664e-09	5.8417e-06	7.34969	7.51417
feature87444	0.718376	6.0933	3.48072e-09	5.8417e-06	2.12247	2.8951
feature44931	0.418537	6.07346	3.88511e-09	6.37219e-06	4.38676	4.79924
feature114729	0.676664	6.01867	5.25507e-09	8.30362e-06	2.42105	3.05026
feature28084	0.840468	6.01737	5.29281e-09	8.30362e-06	2.02432	2.87992
feature16226	0.271126	5.99526	5.97552e-09	9.17522e-06	5.65723	5.92767
feature109907	0.852648	5.9783	6.55679e-09	9.77189e-06	1.94183	2.82736
feature28177	0.780362	5.97613	6.63492e-09	9.77189e-06	2.1414	2.92372
feature108942	0.473701	5.90158	9.95424e-09	1.43673e-05	3.82552	4.28587
feature98198	0.319448	5.88422	1.09346e-08	1.5473e-05	5.08811	5.39329
feature23049	0.589519	5.86672	1.20181e-08	1.6679e-05	3.06264	3.67963
feature91224	-0.492121	-5.85925	1.25119e-08	1.70367e-05	4.60142	4.09686
feature117725	0.789563	5.82673	1.49029e-08	1.99166e-05	2.30611	3.10488
feature5856	-0.474881	-5.81883	1.55475e-08	2.02803e-05	4.34473	3.84827
feature51390	0.474143	5.81657	1.57371e-08	2.02803e-05	3.78647	4.26341
feature72640	0.248622	5.79288	1.78642e-08	2.26176e-05	5.83556	6.06917
feature120500	0.771933	5.77031	2.01489e-08	2.50705e-05	2.00006	2.75267
feature46829	0.699681	5.74505	2.3046e-08	2.81891e-05	2.59503	3.29301
feature23023	0.527958	5.7151	2.7011e-08	3.24884e-05	3.13654	3.63296
feature2868	0.792516	5.70744	2.81263e-08	3.32753e-05	1.76548	2.60948
feature53573	0.761156	5.69803	2.956e-08	3.38794e-05	1.93569	2.65682
feature35905	0.756139	5.69793	2.95758e-08	3.38794e-05	2.19656	2.9175
feature82653	-0.367953	-5.68659	3.13984e-08	3.54051e-05	5.26445	4.8831
feature51385	0.230881	5.67208	3.38892e-08	3.71941e-05	6.15248	6.38544
feature105304	0.603296	5.67138	3.40157e-08	3.71941e-05	2.77929	3.38304
feature59825	0.405409	5.65088	3.78814e-08	4.08028e-05	3.91116	4.31005
feature19748	0.264738	5.64248	3.95868e-08	4.20126e-05	5.59419	5.86025
feature14295	0.37801	5.61345	4.60755e-08	4.81903e-05	4.16374	4.50558
feature96783	0.356653	5.59347	5.11313e-08	5.17041e-05	4.69652	5.04445
feature78992	0.346123	5.59021	5.20075e-08	5.17041e-05	4.71585	5.05952
feature23725	0.129722	5.58996	5.20751e-08	5.17041e-05	7.77361	7.89115
feature99315	-0.53577	-5.58912	5.23009e-08	5.17041e-05	3.92222	3.33296
feature25894	0.345527	5.54918	6.43417e-08	6.27479e-05	4.54951	4.91231
feature48598	0.770101	5.54453	6.59096e-08	6.342e-05	2.09936	2.92292
feature48590	1.10705	5.51176	7.80482e-08	7.41119e-05	0.864013	2.00936
feature110037	0.475262	5.50172	8.21825e-08	7.70242e-05	3.53654	4.02104
feature24411	0.307927	5.49187	8.64492e-08	7.99843e-05	5.12447	5.42976
feature28178	0.582687	5.48503	8.95365e-08	8.17921e-05	2.46179	3.02203
feature68505	-0.568846	-5.47576	9.38923e-08	8.46991e-05	3.58058	2.97751
feature28551	0.1616	5.4554	1.04199e-07	9.28359e-05	6.98865	7.14408
feature22316	0.534012	5.40183	1.3685e-07	0.000120439	3.03967	3.52361
feature5885	-0.49486	-5.35499	1.73382e-07	0.000149703	4.25503	3.77523
feature66685	0.399031	5.354	1.74249e-07	0.000149703	4.00471	4.39855
feature13609	0.411368	5.34999	1.77805e-07	0.000150961	4.09896	4.50728
feature5721	0.508329	5.34343	1.83766e-07	0.000154207	2.94614	3.42752
feature48589	0.520724	5.33985	1.87104e-07	0.000154777	3.40117	3.93603
feature1397	0.487267	5.33813	1.88734e-07	0.000154777	2.8818	3.37726
feature13267	-0.29805	-5.32951	1.97076e-07	0.000158762	5.53821	5.22804
feature77460	0.220396	5.3278	1.9877e-07	0.000158762	5.93823	6.15769
feature19216	0.438214	5.32638	2.00193e-07	0.000158762	3.4384	3.88056
feature117443	0.722826	5.32062	2.0606e-07	0.000161638	1.83841	2.54676
feature68779	0.418148	5.31283	2.14256e-07	0.00016626	3.6414	4.05077
feature118692	0.557183	5.30057	2.27802e-07	0.000174891	2.93946	3.47687
feature113268	0.395017	5.29682	2.32118e-07	0.000176329	4.04741	4.43224
feature100701	0.422396	5.25172	2.9053e-07	0.000218403	3.5663	3.96244
feature67057	0.27316	5.24495	3.00457e-07	0.000222032	5.31135	5.59005
feature48452	0.79332	5.24351	3.02605e-07	0.000222032	1.81053	2.5948
feature43720	0.295033	5.24219	3.04588e-07	0.000222032	4.87694	5.15749
feature62628	0.639072	5.21957	3.4065e-07	0.000245689	2.63709	3.3189
feature30643	0.508311	5.21768	3.4385e-07	0.000245689	3.12748	3.63825
feature46460	0.556252	5.20481	3.66375e-07	0.000258452	3.02572	3.62285
feature93981	0.972723	5.20343	3.68874e-07	0.000258452	1.06378	2.02413
feature53563	0.152415	5.20114	3.73062e-07	0.000258873	6.95994	7.11153
feature70087	0.545345	5.19767	3.79486e-07	0.000260492	2.45957	3.01771
feature112906	0.431568	5.196	3.82615e-07	0.000260492	3.82641	4.26782
feature43169	-0.267415	-5.18438	4.05121e-07	0.000273237	5.69341	5.42741
feature79113	-0.608141	-5.17507	4.24071e-07	0.000283369	3.81485	3.27277
feature58844	0.229731	5.15589	4.65834e-07	0.000308421	5.57949	5.80536
feature97188	0.412983	5.12807	5.3359e-07	0.000350069	3.70709	4.11889
feature67069	0.689491	5.12095	5.52429e-07	0.000359164	2.34993	3.06418
feature44860	0.321489	5.09997	6.11707e-07	0.000392345	4.5657	4.8572
feature71904	0.303558	5.09908	6.14338e-07	0.000392345	4.80127	5.10652
feature62623	0.497632	5.0915	6.37336e-07	0.000403462	3.09276	3.57934
feature7642	-0.131808	-5.08033	6.72746e-07	0.000422175	7.49356	7.34933
feature3562	0.603362	5.07706	6.83471e-07	0.000425207	2.46671	3.03308
feature2857	0.244718	5.06325	7.30603e-07	0.000450645	5.22692	5.46859
feature72662	0.418015	5.06099	7.38583e-07	0.000451706	3.67509	4.07107
feature110768	0.526211	5.05117	7.74394e-07	0.000469628	2.93863	3.45525
feature84472	0.238764	5.04435	8.00209e-07	0.000481239	5.43604	5.65968
feature112397	0.48521	5.04239	8.0782e-07	0.000481801	3.20327	3.69825
feature76464	0.255534	5.02325	8.85547e-07	0.00052383	5.34236	5.58566
feature98331	0.205821	5.02066	8.96604e-07	0.000526059	6.0635	6.25261
feature96059	0.880679	4.99286	1.02411e-06	0.000596021	1.30189	2.2069
feature12507	-0.465049	-4.98331	1.0718e-06	0.000614038	4.1576	3.66918
feature282	0.451429	4.98326	1.07208e-06	0.000614038	3.32676	3.78013
feature21090	0.529088	4.97821	1.09817e-06	0.000624026	2.70828	3.16718
feature58679	0.420834	4.97598	1.10987e-06	0.000625749	3.73548	4.18185
feature71805	0.245882	4.96099	1.19186e-06	0.000666766	5.39633	5.63224
feature110038	0.467052	4.93053	1.37688e-06	0.000764346	3.23591	3.69606
feature17441	0.488263	4.90937	1.52135e-06	0.000829607	3.0354	3.47755
feature96773	-0.191871	-4.9086	1.52689e-06	0.000829607	6.66025	6.48093
feature96090	0.896675	4.90832	1.52892e-06	0.000829607	1.26945	2.23051
feature32456	0.523965	4.90056	1.58578e-06	0.000854038	2.61298	3.14907
feature88115	0.406009	4.89605	1.61973e-06	0.000865862	3.7014	4.12318
feature46113	0.296848	4.89399	1.63556e-06	0.000867894	4.83867	5.12686
feature3966	0.74848	4.89081	1.66016e-06	0.000874514	1.47706	2.21604
feature83056	0.316805	4.88829	1.67986e-06	0.00087848	4.39763	4.69948
feature108921	0.595345	4.88608	1.69739e-06	0.000881261	2.32406	2.91154
feature28162	0.461833	4.88347	1.7183e-06	0.000885746	3.18393	3.65789
feature54121	-0.639118	-4.87594	1.78004e-06	0.000911065	3.1539	2.52281
feature62984	-0.604711	-4.86478	1.87546e-06	0.000953143	3.30416	2.6681
feature5368	0.295487	4.85947	1.92264e-06	0.000970287	4.86233	5.13561
feature57838	0.585859	4.8465	2.04267e-06	0.0010237	2.55837	3.13906
feature28676	-0.404209	-4.84185	2.08741e-06	0.00103891	5.09523	4.70871
feature88403	0.67194	4.83067	2.19892e-06	0.00108492	2.14828	2.86564
feature86037	-0.641663	-4.8274	2.2326e-06	0.00108492	3.24911	2.57871
feature63202	-0.108577	-4.82733	2.23327e-06	0.00108492	7.95573	7.83727
feature28719	0.300034	4.82669	2.23999e-06	0.00108492	4.76432	5.07351
feature72635	0.131054	4.805	2.47713e-06	0.00119178	7.17962	7.30859
feature112693	0.406884	4.79315	2.61674e-06	0.00125061	3.78735	4.21282
feature77454	0.231345	4.78909	2.66619e-06	0.00125445	5.58555	5.80373
feature54758	0.587996	4.78825	2.67662e-06	0.00125445	1.92019	2.50978
feature53572	0.24804	4.78822	2.67692e-06	0.00125445	5.16657	5.41493
feature16569	0.454211	4.78039	2.77549e-06	0.00128842	3.19979	3.64762
feature25506	0.234462	4.7778	2.80881e-06	0.00128842	5.34635	5.56466
feature31012	0.474436	4.77769	2.8103e-06	0.00128842	2.99973	3.42058
feature98528	0.655419	4.77688	2.82082e-06	0.00128842	1.78893	2.48171
feature89859	0.672746	4.77522	2.8424e-06	0.00129011	1.98173	2.65838
feature116804	0.422655	4.76883	2.92739e-06	0.00132038	3.248	3.68049
feature36377	0.306431	4.76734	2.94758e-06	0.00132123	4.64999	4.97691
feature61605	0.583607	4.74909	3.20534e-06	0.0014279	2.0157	2.59481
feature73302	0.32234	4.74407	3.28009e-06	0.00145224	4.48628	4.80465
feature41457	0.322212	4.73458	3.42579e-06	0.0015075	4.35225	4.67808
feature70509	0.166601	4.73033	3.49308e-06	0.00152779	6.37254	6.52329
feature2862	0.642167	4.72835	3.52496e-06	0.00153245	2.04501	2.69294
feature79378	-0.521257	-4.71994	3.66303e-06	0.00158293	3.39639	2.90139
feature28941	0.231664	4.71663	3.71873e-06	0.00159744	5.58084	5.7995
feature101150	0.390874	4.70822	3.86419e-06	0.0016501	3.43712	3.81891
feature77928	0.605989	4.69571	4.09072e-06	0.00172265	2.16173	2.77831
feature118666	-0.263776	-4.69561	4.09258e-06	0.00172265	5.37808	5.12224
feature57840	0.699072	4.69491	4.1057e-06	0.00172265	2.08817	2.76754
feature12346	0.697545	4.68959	4.20608e-06	0.00174498	1.64001	2.3178
feature6115	0.344882	4.68953	4.20727e-06	0.00174498	4.10599	4.45662
feature70961	0.318586	4.68273	4.33922e-06	0.00178942	4.12554	4.42354
feature42114	0.414752	4.67596	4.47454e-06	0.00183474	3.61811	4.03198
feature68483	-0.944661	-4.66278	4.74984e-06	0.00193662	1.90992	0.963564
feature99635	0.536109	4.65407	4.94042e-06	0.00197524	2.69946	3.23574
feature106289	0.605312	4.65404	4.94114e-06	0.00197524	1.8425	2.45036
feature81958	-0.590845	-4.65379	4.94666e-06	0.00197524	3.41518	2.82606
feature6703	0.318142	4.65258	4.97394e-06	0.00197524	4.40105	4.71708
feature28721	0.241573	4.65224	4.98141e-06	0.00197524	5.36496	5.59538
feature47918	0.462768	4.64893	5.0566e-06	0.0019941	2.97	3.43568
feature119865	-0.527239	-4.64702	5.10025e-06	0.00200038	3.44537	2.90393
feature25941	-0.48704	-4.63993	5.26605e-06	0.00205424	3.67722	3.1453
feature76383	0.303834	4.6299	5.50917e-06	0.00213753	4.39515	4.70265
feature117722	0.581585	4.6255	5.61927e-06	0.00216859	2.61601	3.14801
feature106634	-0.772583	-4.62155	5.71994e-06	0.0021957	2.26756	1.44818
feature88118	0.229742	4.61439	5.90676e-06	0.00224091	5.33631	5.56431
feature40935	0.518323	4.61353	5.92964e-06	0.00224091	2.96105	3.52827
feature106327	0.329529	4.61348	5.93087e-06	0.00224091	4.09523	4.44202
feature9014	0.350895	4.60743	6.09403e-06	0.00229056	3.94817	4.29561
feature77403	0.674737	4.60296	6.21717e-06	0.00232474	1.88143	2.5825
feature90647	0.343849	4.60032	6.29127e-06	0.00234032	3.85695	4.19874
feature72377	-0.189594	-4.59133	6.54933e-06	0.00242382	6.25216	6.08276
feature42746	0.625347	4.58546	6.72312e-06	0.00246169	2.49954	3.19215
feature104180	0.350296	4.58474	6.74498e-06	0.00246169	4.00363	4.36577
feature42143	0.147321	4.58444	6.75397e-06	0.00246169	6.6651	6.80239
feature103169	0.399174	4.58304	6.79628e-06	0.00246466	3.49563	3.85654
feature34341	0.584566	4.57903	6.91903e-06	0.00249663	2.15447	2.73616
feature30680	-0.481068	-4.57534	7.0337e-06	0.00252538	3.29164	2.79248
feature24947	-0.501924	-4.56812	7.2636e-06	0.00258876	3.38167	2.93218
feature98	0.391099	4.56755	7.28213e-06	0.00258876	2.96848	3.33918
feature87534	0.398592	4.56565	7.34382e-06	0.00258876	3.47352	3.87105
feature70841	0.715415	4.56477	7.37278e-06	0.00258876	1.63113	2.35543
feature101238	0.344802	4.56425	7.3896e-06	0.00258876	3.99967	4.33626
feature61332	0.728163	4.56248	7.44809e-06	0.00259665	1.64667	2.39634
feature117816	0.641702	4.55872	7.57378e-06	0.00262777	2.14425	2.75551
feature99089	0.233783	4.55238	7.79002e-06	0.00268987	5.32072	5.53768
feature73439	0.802963	4.54623	8.00535e-06	0.00275106	1.8747	2.64113
feature70927	0.356756	4.54159	8.1717e-06	0.0027888	4.05334	4.39454
feature48592	0.712233	4.54102	8.19246e-06	0.0027888	1.86073	2.58344
feature60821	0.122631	4.5325	8.5074e-06	0.00288241	7.1854	7.31223
feature79694	0.830983	4.5302	8.59441e-06	0.00289828	1.01359	1.81586
feature95042	-0.518619	-4.52497	8.79525e-06	0.00293535	3.42615	2.85566
feature88172	-0.13313	-4.52486	8.79957e-06	0.00293535	7.18431	7.04946
feature119003	0.365092	4.52417	8.82633e-06	0.00293535	3.4707	3.84389
feature98353	0.220921	4.52173	8.92204e-06	0.00295356	5.52057	5.72027
feature7384	0.322294	4.51569	9.16314e-06	0.00301953	3.97399	4.30347
feature5333	-0.178152	-4.51183	9.32038e-06	0.00305281	6.43498	6.25287
feature99531	0.27398	4.51114	9.34876e-06	0.00305281	4.77281	5.02279
feature73566	0.412148	4.50377	9.65702e-06	0.00313062	3.48213	3.90366
feature73678	0.377169	4.50325	9.67911e-06	0.00313062	3.61692	3.9919
feature9838	0.525877	4.50236	9.71717e-06	0.00313062	2.51145	3.06838
feature26272	0.5017	4.50106	9.77301e-06	0.00313462	2.41843	2.95113
feature19857	0.545745	4.493	1.01255e-05	0.00323329	2.08786	2.64497
feature109278	0.261837	4.49048	1.0238e-05	0.00325483	4.84161	5.08902
feature73331	0.528106	4.48421	1.05236e-05	0.00333096	2.76375	3.28064
feature72330	0.194339	4.4831	1.05751e-05	0.00333263	5.55351	5.74628
feature71779	0.439749	4.48106	1.06703e-05	0.003348	2.95963	3.38204
feature98336	0.553554	4.47221	1.10923e-05	0.00345615	2.66179	3.24031
feature66931	0.364547	4.47182	1.11107e-05	0.00345615	3.72505	4.09386
feature9726	0.56151	4.46976	1.12118e-05	0.00347263	1.99631	2.56246
feature44421	0.104345	4.46524	1.14354e-05	0.00350958	7.50123	7.59885
feature23018	0.435697	4.46455	1.14699e-05	0.00350958	2.92349	3.3778
feature82358	0.897655	4.46438	1.14783e-05	0.00350958	0.305101	1.25531
feature72628	0.255526	4.46344	1.15256e-05	0.00350958	4.91917	5.17271
feature81638	0.302284	4.4549	1.19636e-05	0.00362763	4.29406	4.60082
feature95808	0.252412	4.4493	1.22594e-05	0.00370177	5.00862	5.26447
feature89858	0.770581	4.44732	1.23658e-05	0.00371835	0.817645	1.59505
feature62624	0.50549	4.44222	1.26437e-05	0.00378219	2.65962	3.11008
feature35091	0.637049	4.44151	1.26829e-05	0.00378219	2.0879	2.674
feature75318	0.312119	4.43259	1.31846e-05	0.0039156	4.22471	4.52915
feature86476	0.676667	4.42924	1.33778e-05	0.0039567	1.15082	1.8238
feature103026	-0.66657	-4.42069	1.38835e-05	0.0040895	2.62015	1.97627
feature48451	0.868171	4.41294	1.43577e-05	0.00421201	0.979465	1.87696
feature100103	0.408792	4.41087	1.44873e-05	0.00423281	3.22251	3.62292
feature44023	0.174718	4.40426	1.49077e-05	0.00433808	6.25216	6.41069
feature29007	-0.633456	-4.39468	1.55375e-05	0.00450318	2.18485	1.55318
feature62850	0.315492	4.39297	1.56527e-05	0.00451842	4.05199	4.3639
feature78917	-1.00028	-4.39105	1.57824e-05	0.00453772	1.32242	0.275009
feature102132	-0.543498	-4.3879	1.59985e-05	0.00458159	2.92541	2.35911
feature37669	0.621816	4.38328	1.63205e-05	0.00465534	1.8976	2.48775
feature43983	0.518265	4.38149	1.6447e-05	0.00467295	2.69641	3.21657
feature107522	0.286884	4.37335	1.70328e-05	0.0048204	4.45523	4.73928
feature24979	-0.561826	-4.36847	1.73942e-05	0.00490347	3.37049	2.7927
feature110025	0.875122	4.36577	1.75969e-05	0.0049208	1.06722	2.00879
feature42505	0.448984	4.36566	1.7605e-05	0.0049208	3.01391	3.47987
feature69002	0.705992	4.36493	1.76602e-05	0.0049208	1.81677	2.45415
feature100300	0.403911	4.35541	1.8397e-05	0.00508323	3.27796	3.66868
feature44413	-0.216019	-4.35443	1.84744e-05	0.00508323	5.86932	5.65967
feature7402	0.23148	4.3534	1.85558e-05	0.00508323	5.24763	5.49498
feature93744	-0.556053	-4.35332	1.8562e-05	0.00508323	2.52488	1.95767
feature111606	0.229591	4.3529	1.85954e-05	0.00508323	5.25828	5.46156
feature108472	0.283289	4.34028	1.96277e-05	0.00534518	4.51065	4.79359
feature91034	0.387595	4.3378	1.98368e-05	0.00535331	3.22303	3.62735
feature73298	0.66944	4.33762	1.98516e-05	0.00535331	2.08626	2.75842
feature106297	0.408403	4.33729	1.98801e-05	0.00535331	3.38044	3.79728
feature63194	-0.43084	-4.33641	1.99546e-05	0.0053534	3.79684	3.38116
feature98339	0.410542	4.33455	2.01143e-05	0.00537626	3.22934	3.64802
feature83397	0.307	4.32703	2.07702e-05	0.00552554	4.15894	4.44271
feature6925	0.351955	4.3264	2.0826e-05	0.00552554	3.75462	4.12069
feature41465	0.484919	4.32252	2.11733e-05	0.00559712	2.73446	3.17877
feature77132	-0.85078	-4.32129	2.12842e-05	0.00560589	1.85378	0.945946
feature8105	-0.320697	-4.31888	2.15033e-05	0.00563628	4.71126	4.35923
feature73060	-0.365898	-4.31776	2.16064e-05	0.00563628	4.15686	3.80637
feature75387	0.258137	4.31746	2.16339e-05	0.00563628	4.76541	5.01695
feature105018	0.345886	4.31556	2.18101e-05	0.00565608	3.88964	4.23037
feature30232	0.624413	4.31495	2.18666e-05	0.00565608	2.16743	2.8127
feature32075	-0.578463	-4.31051	2.22831e-05	0.00574323	3.03209	2.44108
feature2860	0.218388	4.30777	2.25439e-05	0.00578276	5.17395	5.40816
feature73615	-0.554152	-4.30722	2.25967e-05	0.00578276	2.59969	2.05889
feature325	0.788624	4.30634	2.26817e-05	0.00578399	1.10372	1.82675
feature61391	0.346851	4.29975	2.33252e-05	0.00591233	3.58987	3.93237
feature41322	0.468586	4.29951	2.33488e-05	0.00591233	2.50332	2.97114
feature77462	0.515968	4.29793	2.35056e-05	0.00593121	2.1763	2.65963
feature81310	0.353705	4.29146	2.41601e-05	0.00607512	3.69537	4.05491
feature73976	0.734393	4.28754	2.45642e-05	0.0061553	1.9761	2.68956
feature38550	0.232991	4.28536	2.47913e-05	0.00619069	5.03994	5.25043
feature72381	-0.549649	-4.28356	2.49808e-05	0.00621651	2.95301	2.40063
feature120144	0.224347	4.28074	2.52806e-05	0.00626211	5.12184	5.34801
feature32606	0.583258	4.28021	2.53376e-05	0.00626211	2.19499	2.74466
feature42736	0.349844	4.27847	2.55247e-05	0.00628682	3.96409	4.32128
feature79945	0.352343	4.27133	2.6306e-05	0.00643808	3.47302	3.84202
feature55125	0.632042	4.27123	2.63172e-05	0.00643808	1.5487	2.17247
feature90127	-0.326556	-4.26828	2.66463e-05	0.00648089	4.44168	4.11139
feature20534	0.286897	4.26806	2.66718e-05	0.00648089	4.60153	4.8894
feature2224	0.423171	4.25822	2.78006e-05	0.00673251	2.97245	3.3689
feature1258	-0.224924	-4.25626	2.80307e-05	0.00676552	5.60086	5.35402
feature20951	0.403772	4.2525	2.84777e-05	0.0068505	3.40117	3.78532
feature99959	0.391668	4.25137	2.86129e-05	0.00686016	3.37792	3.75452
feature105595	0.827906	4.24945	2.88449e-05	0.00687729	0.825115	1.69714
feature107076	0.642382	4.24921	2.8875e-05	0.00687729	1.59655	2.27681
feature34010	0.426428	4.24309	2.96264e-05	0.00703306	3.02457	3.45768
feature112702	0.588936	4.24148	2.98272e-05	0.0070575	2.28712	2.81104
feature60350	0.193914	4.24063	2.99333e-05	0.00705947	5.81004	5.99395
feature108419	0.340548	4.23637	3.04732e-05	0.00715347	3.90162	4.25662
feature51091	-0.687219	-4.23593	3.05301e-05	0.00715347	2.04	1.3282
feature26881	0.546227	4.22949	3.13653e-05	0.00727531	2.51067	3.06415
feature72326	0.328062	4.22946	3.13694e-05	0.00727531	3.77198	4.08135
feature46457	0.500483	4.22883	3.14511e-05	0.00727531	2.42537	2.96958
feature5451	-0.154599	-4.22882	3.14534e-05	0.00727531	6.70951	6.54068
feature65389	0.752101	4.22369	3.21359e-05	0.00740943	1.40531	2.12575
feature17082	0.609469	4.21967	3.26798e-05	0.00751084	2.05385	2.69907
feature35948	0.672729	4.21789	3.29245e-05	0.00753137	1.56195	2.24435
feature56617	-0.318736	-4.2175	3.29778e-05	0.00753137	4.32096	4.0154
feature5646	0.381673	4.21429	3.34234e-05	0.00760904	3.57834	3.92118
feature120971	0.491432	4.21234	3.36962e-05	0.00764701	2.94231	3.48112
feature20924	0.515478	4.20997	3.40305e-05	0.00768906	2.55689	3.10143
feature114730	0.880927	4.20952	3.40945e-05	0.00768906	0.469734	1.4774
feature98480	0.349325	4.20651	3.45256e-05	0.00774643	3.45078	3.7981
feature49717	0.698455	4.20625	3.45636e-05	0.00774643	1.08871	1.77489
feature71808	0.327504	4.20473	3.47824e-05	0.00777134	3.94569	4.28066
feature77441	0.356521	4.20111	3.53118e-05	0.00786526	3.58673	3.93981
feature99553	-0.249461	-4.20007	3.54656e-05	0.00787522	5.11092	4.85048
feature62371	0.503556	4.19459	3.6283e-05	0.008032	2.52028	3.04826
feature26678	0.255359	4.19118	3.68019e-05	0.00812198	4.63851	4.88513
feature47313	0.362485	4.19001	3.69801e-05	0.00813641	4.05922	4.44927
feature83891	0.307506	4.18643	3.75343e-05	0.00823324	4.0664	4.38485
feature17455	0.210747	4.17835	3.88154e-05	0.00848846	5.28774	5.50854
feature105177	0.23238	4.17598	3.91985e-05	0.00854635	5.0022	5.23462
feature88528	-0.363684	-4.17472	3.94037e-05	0.00856519	4.22958	3.86914
feature114514	0.211194	4.16582	4.08832e-05	0.00886011	5.42217	5.62035
feature10981	0.411379	4.16323	4.13222e-05	0.00890969	2.66714	3.07411
feature44944	0.536161	4.16302	4.13589e-05	0.00890969	2.64175	3.14779
feature75681	0.406871	4.16149	4.16216e-05	0.00893959	3.25562	3.64485
feature43079	0.4588	4.15587	4.25992e-05	0.00911054	2.35262	2.83495
feature110007	0.388567	4.15547	4.267e-05	0.00911054	3.17693	3.58257
feature5140	0.104129	4.15445	4.28501e-05	0.00912201	7.31694	7.42361
feature88385	0.189226	4.15067	4.35226e-05	0.00923794	5.72563	5.89666
feature116249	0.311342	4.14805	4.39968e-05	0.00931119	4.11834	4.46213
feature29520	0.393845	4.1452	4.45164e-05	0.00938106	3.20441	3.60848
feature88377	0.216681	4.14481	4.45869e-05	0.00938106	5.20767	5.42182
feature17600	-0.139084	-4.14203	4.51006e-05	0.0094373	6.82106	6.68139
feature109824	0.655868	4.14127	4.52425e-05	0.0094373	1.60172	2.30263
feature11932	0.742612	4.14097	4.52979e-05	0.0094373	1.19726	1.87618
feature34557	-0.713722	-4.14055	4.53773e-05	0.0094373	2.37712	1.63538
feature61712	0.162708	4.13439	4.65414e-05	0.00965158	6.08796	6.23889
feature98236	0.175435	4.13338	4.67352e-05	0.00965296	5.95132	6.11352
feature88603	0.263796	4.13242	4.69202e-05	0.00965296	4.76402	5.03726
feature39006	-0.224004	-4.13227	4.69493e-05	0.00965296	5.52981	5.28913
feature34098	-0.78992	-4.12551	4.82705e-05	0.00989641	1.49449	0.656218
feature96267	-0.921329	-4.12419	4.8533e-05	0.00992204	1.27445	0.339075
feature72032	0.471065	4.11656	5.00765e-05	0.0102087	3.01719	3.49502
feature51303	0.767271	4.1149	5.04187e-05	0.0102495	0.916125	1.83488
feature65778	0.785657	4.11411	5.05806e-05	0.0102526	1.29589	2.12491
feature83252	-0.751093	-4.11345	5.0718e-05	0.0102526	1.86749	1.06475
feature73631	0.388845	4.11076	5.12793e-05	0.0103371	3.57974	3.96494
feature40485	0.39873	4.1098	5.14825e-05	0.0103491	3.23254	3.61895
feature117629	0.210204	4.10911	5.16268e-05	0.0103493	5.03769	5.2227
feature59621	-0.629918	-4.10698	5.20795e-05	0.0104111	2.50102	1.86029
feature59795	0.473305	4.10611	5.2265e-05	0.0104194	2.65659	3.10433
feature76465	0.155131	4.10418	5.26794e-05	0.0104522	6.21075	6.36099
feature65767	-0.29758	-4.10399	5.27194e-05	0.0104522	5.0152	4.73106
feature46157	-0.321648	-4.10287	5.29627e-05	0.0104717	4.58799	4.25382
feature75005	0.860195	4.09782	5.40662e-05	0.0106606	0.952703	1.79443
feature99057	0.128133	4.09356	5.50148e-05	0.0107884	6.81393	6.933
feature88607	0.458983	4.09335	5.5062e-05	0.0107884	3.05145	3.48885
feature39703	0.522237	4.0929	5.51625e-05	0.0107884	2.41459	2.89171
feature51380	0.405095	4.09197	5.53725e-05	0.0108002	3.14207	3.49796
feature92705	0.668348	4.08963	5.59036e-05	0.0108685	1.43036	2.17495
feature99530	0.254113	4.0891	5.6024e-05	0.0108685	4.68502	4.91414
feature79674	0.505227	4.08613	5.67056e-05	0.0109712	2.25137	2.79403
feature19222	0.857271	4.08407	5.71848e-05	0.0110344	0.430448	1.31528
feature82396	0.192429	4.08262	5.75218e-05	0.0110698	5.64511	5.833
feature92834	-0.319691	-4.08184	5.77045e-05	0.0110754	4.38789	4.09437
feature65313	-0.709769	-4.07992	5.81592e-05	0.0111331	2.11556	1.37171
feature90836	-0.840724	-4.07839	5.85225e-05	0.0111721	1.18825	0.358986
feature108972	-0.504316	-4.07775	5.86727e-05	0.0111721	2.81524	2.35595
feature119958	0.454527	4.07347	5.97039e-05	0.0113386	2.58968	3.04478
feature55330	0.260518	4.06517	6.17491e-05	0.0116756	4.45018	4.71076
feature78296	0.239873	4.0638	6.20956e-05	0.0116756	4.9274	5.14844
feature70227	0.444798	4.06371	6.21181e-05	0.0116756	2.83813	3.26771
feature28314	0.50744	4.06337	6.22023e-05	0.0116756	2.39364	2.93616
feature101201	0.480746	4.06304	6.22874e-05	0.0116756	2.55874	3.0347
feature35066	-0.409635	-4.06143	6.26945e-05	0.0117214	3.68406	3.29451
feature22386	0.189372	4.05906	6.32988e-05	0.0117762	5.81656	5.99672
feature22095	0.685337	4.059	6.3314e-05	0.0117762	1.80167	2.46551
feature19199	0.681835	4.05614	6.40536e-05	0.0118832	1.68755	2.43374
feature44822	0.27712	4.05473	6.44202e-05	0.0119206	4.29362	4.56333
feature34660	-0.559396	-4.0526	6.49763e-05	0.0119418	2.88861	2.36179
feature89672	0.492621	4.05189	6.51636e-05	0.0119418	2.83734	3.30267
feature38511	0.329364	4.0515	6.52672e-05	0.0119418	3.95175	4.28126
feature28521	0.492604	4.05135	6.5307e-05	0.0119418	2.48616	2.99812
feature64135	-0.330241	-4.05058	6.55107e-05	0.0119418	4.28938	3.95698
feature16558	0.371953	4.05043	6.555e-05	0.0119418	3.39916	3.80601
feature29193	0.38235	4.04989	6.56933e-05	0.0119418	3.30187	3.67924
feature53417	0.839948	4.04835	6.61042e-05	0.0119863	1.03232	1.88957
feature82473	0.536943	4.0477	6.62788e-05	0.0119878	2.17571	2.69229
feature51081	-0.363781	-4.04225	6.77543e-05	0.0121798	3.83559	3.44958
feature70180	0.138569	4.04165	6.79196e-05	0.0121798	6.68538	6.81382
feature117797	0.232533	4.04157	6.79393e-05	0.0121798	4.823	5.07909
feature99460	0.365066	4.0413	6.80155e-05	0.0121798	3.60736	3.94857
feature112824	0.308306	4.03997	6.83808e-05	0.0122149	4.00202	4.28613
feature14073	0.584359	4.03692	6.92266e-05	0.0122909	1.59922	2.14437
feature48407	0.335341	4.03688	6.92396e-05	0.0122909	3.58754	3.93469
feature10616	0.59203	4.03657	6.93241e-05	0.0122909	1.78455	2.37175
feature113485	0.198217	4.03575	6.95546e-05	0.0122909	5.51153	5.7072
feature96352	0.299005	4.03538	6.96576e-05	0.0122909	4.2467	4.56999
feature56307	0.467003	4.03097	7.09093e-05	0.0124812	2.71543	3.18512
feature1863	0.446016	4.0296	7.13019e-05	0.0125198	2.86982	3.32742
feature3717	0.421348	4.02747	7.19159e-05	0.0125753	3.07406	3.49368
feature47899	0.368941	4.02729	7.19665e-05	0.0125753	3.22119	3.58484
feature89279	0.389238	4.02647	7.22047e-05	0.0125865	3.27072	3.63253
feature107854	-0.337893	-4.0237	7.30165e-05	0.0126973	4.12395	3.79895
feature25327	0.415776	4.01861	7.45241e-05	0.0129283	3.04303	3.46338
feature122321	0.172146	4.01746	7.48715e-05	0.0129574	5.85308	6.00593
feature45475	-0.554993	-4.01623	7.52415e-05	0.0129903	3.34082	2.79446
feature34099	-0.453549	-4.01269	7.63204e-05	0.0131451	2.95652	2.51302
feature16471	0.713931	4.01191	7.65593e-05	0.0131549	1.03208	1.72402
feature64267	0.395062	4.01043	7.70158e-05	0.0132019	3.05875	3.44354
feature25622	-0.458348	-4.00826	7.76878e-05	0.0132649	3.10965	2.63848
feature56321	0.219602	4.00792	7.77952e-05	0.0132649	4.96722	5.1868
feature8548	0.240051	4.00747	7.79348e-05	0.0132649	4.765	4.99584
feature107900	0.366707	3.99938	8.05036e-05	0.0136681	3.43216	3.7999
feature63174	-0.484547	-3.99855	8.07727e-05	0.0136681	3.34552	2.82918
feature100195	0.358822	3.99824	8.08718e-05	0.0136681	3.547	3.87477
feature14467	0.700109	3.9932	8.25204e-05	0.0139141	1.37958	2.10641
feature103771	-0.869367	-3.99161	8.30442e-05	0.0139698	1.22792	0.355815
feature105217	-0.426539	-3.98891	8.39476e-05	0.0140723	3.55152	3.15623
feature61464	0.286451	3.98862	8.40435e-05	0.0140723	4.306	4.614
feature34130	-0.414916	-3.98741	8.44511e-05	0.0141078	3.68943	3.27069
feature111605	-0.178419	-3.98608	8.49027e-05	0.0141505	6.20762	6.01994
feature83088	0.116757	3.98512	8.52292e-05	0.0141722	6.99224	7.09563
feature112644	0.331874	3.98295	8.59705e-05	0.0142626	3.53109	3.85486
feature23387	0.522638	3.97814	8.76343e-05	0.0144877	2.35056	2.84986
feature107870	-0.173077	-3.97674	8.81238e-05	0.0144877	6.10183	5.92011
feature72379	-0.156513	-3.97664	8.81606e-05	0.0144877	6.43817	6.2852
feature9440	-0.570333	-3.97635	8.82624e-05	0.0144877	2.60396	1.9795
feature25957	0.353603	3.97576	8.84687e-05	0.0144877	3.27431	3.60776
feature5369	0.351941	3.97559	8.85321e-05	0.0144877	3.60784	3.93033
feature106290	0.376233	3.97469	8.88484e-05	0.0145066	2.60204	2.99056
feature60561	-0.687278	-3.97275	8.95367e-05	0.0145711	2.12474	1.46261
feature119080	-0.463783	-3.97244	8.96474e-05	0.0145711	2.91023	2.44325
feature38584	0.590018	3.96975	9.06138e-05	0.0146951	1.54467	2.07652
feature18505	0.38813	3.96335	9.29517e-05	0.0150405	3.26067	3.64135
feature18158	0.323883	3.95978	9.42807e-05	0.015095	3.74261	4.03418
feature120502	0.496455	3.95962	9.43384e-05	0.015095	2.12189	2.57425
feature69105	0.504304	3.95922	9.44873e-05	0.015095	2.38956	2.8818
feature105505	-0.320818	-3.95891	9.46056e-05	0.015095	4.27795	3.92958
feature5381	-0.207776	-3.95872	9.46763e-05	0.015095	5.57546	5.35363
feature77930	0.664828	3.95857	9.47335e-05	0.015095	1.62803	2.28781
feature93499	-0.787965	-3.95808	9.49163e-05	0.015095	1.29536	0.435408
feature77445	0.421769	3.95796	9.49619e-05	0.015095	3.04083	3.46454
feature20810	-0.262594	-3.95694	9.53474e-05	0.0151229	5.03373	4.76782
feature100937	0.347944	3.95557	9.58685e-05	0.0151722	3.19843	3.52131
feature89930	-0.555381	-3.95342	9.66913e-05	0.015222	2.83744	2.29812
feature61203	0.354623	3.95244	9.70659e-05	0.015222	3.47062	3.85709
feature431	-0.467035	-3.95232	9.71114e-05	0.015222	3.01556	2.53274
feature42677	0.302884	3.95222	9.71532e-05	0.015222	3.65001	3.97253
feature94332	-0.583979	-3.952	9.72374e-05	0.015222	2.44918	1.85885
feature61670	-0.406053	-3.94786	9.88464e-05	0.0154404	3.41263	3.00068
feature65274	0.777521	3.94578	9.96626e-05	0.0155342	1.34441	2.1359
feature61156	-0.574948	-3.94162	0.00010132	0.0157585	2.51421	1.95952
feature17044	0.140754	3.94072	0.000101682	0.0157808	6.34634	6.49581
feature70370	0.3815	3.93954	0.000102158	0.0157899	2.86079	3.28855
feature112187	-0.376311	-3.93949	0.000102178	0.0157899	3.9489	3.57592
feature23050	0.570985	3.9371	0.00010315	0.015906	1.63408	2.25983
feature74659	0.602632	3.93461	0.000104168	0.015975	2.08655	2.67773
feature54646	-0.316364	-3.93419	0.00010434	0.015975	4.12934	3.82198
feature16216	0.552168	3.93397	0.000104434	0.015975	2.22057	2.78103
feature50530	-0.586281	-3.93385	0.000104483	0.015975	2.54971	1.95118
feature83989	0.631616	3.93271	0.000104952	0.0160128	1.6587	2.27404
feature6916	0.505965	3.92948	0.000106302	0.0161845	2.32206	2.8082
feature75622	0.395655	3.92477	0.000108296	0.0164312	3.14439	3.50065
feature82632	-0.456443	-3.92458	0.000108377	0.0164312	3.65345	3.23503
feature72854	0.0896477	3.92301	0.00010905	0.0164727	7.78386	7.86656
feature31185	0.27792	3.92288	0.000109107	0.0164727	4.11003	4.37897
feature44165	0.58033	3.92127	0.000109799	0.0165424	2.20619	2.80609
feature110621	0.525137	3.91567	0.000112251	0.0168767	2.25873	2.76844
feature86450	0.357286	3.91396	0.000113009	0.0169087	3.04674	3.38458
feature111664	0.18367	3.91375	0.000113102	0.0169087	5.57586	5.77907
feature24531	-0.549912	-3.91288	0.00011349	0.0169087	2.70621	2.06428
feature6609	0.230764	3.91277	0.000113539	0.0169087	4.76563	4.99315
feature29322	-0.596651	-3.91255	0.000113635	0.0169087	2.66879	2.04086
feature72332	0.204401	3.91084	0.000114405	0.0169832	5.24998	5.44744
feature86333	-0.201734	-3.91039	0.000114607	0.0169832	5.51353	5.29364
feature24378	0.23006	3.90867	0.000115385	0.0170437	4.79767	5.01157
feature43303	-0.328243	-3.90844	0.000115487	0.0170437	4.06139	3.75686
feature29592	0.433043	3.9078	0.000115781	0.0170521	2.83743	3.2875
feature58750	-0.365601	-3.90717	0.000116068	0.0170596	3.45841	3.11353
feature72311	-0.125999	-3.90474	0.000117179	0.0171879	6.96679	6.83673
feature1255	-0.159124	-3.90281	0.000118072	0.0172815	6.36175	6.19489
feature94892	0.399915	3.90233	0.000118296	0.0172815	2.80325	3.22808
feature119495	0.386901	3.90032	0.000119233	0.0173448	3.20972	3.57809
feature79689	0.561812	3.89958	0.000119577	0.0173448	1.55734	2.13007
feature75995	0.335553	3.89942	0.000119655	0.0173448	3.51032	3.85049
feature6244	0.436925	3.89934	0.00011969	0.0173448	2.49829	2.91885
feature21213	0.423636	3.89796	0.000120343	0.0173761	2.63475	3.01127
feature97341	0.265511	3.89782	0.000120409	0.0173761	4.18178	4.42728
feature10800	-0.449854	-3.89735	0.000120629	0.0173761	3.06159	2.6548
feature16421	0.344145	3.89545	0.000121534	0.0174715	3.67328	4.004
feature1145	0.506883	3.89426	0.0001221	0.0175181	2.60441	3.06193
feature99536	0.261073	3.89313	0.000122641	0.0175608	4.55266	4.8256
feature88793	0.349249	3.89209	0.000123145	0.0175981	3.11983	3.49017
feature50166	0.223156	3.89118	0.000123584	0.0176101	5.011	5.23484
feature41526	0.297628	3.8909	0.000123717	0.0176101	3.90774	4.22856
feature53574	0.571436	3.88969	0.000124305	0.0176331	1.80395	2.40161
feature93050	-0.396849	-3.88956	0.000124368	0.0176331	3.80281	3.38819
feature99186	0.618202	3.88805	0.000125108	0.0177033	1.61274	2.35816
feature94271	-0.884925	-3.88702	0.000125611	0.0177397	1.58343	0.684556
feature44250	0.140833	3.88381	0.000127203	0.0179082	6.46665	6.59128
feature89213	-0.466443	-3.88361	0.000127301	0.0179082	3.90694	3.49636
feature49137	-0.331078	-3.8818	0.000128207	0.0180006	4.04649	3.72641
feature31313	0.468059	3.87918	0.000129523	0.0181501	2.15603	2.58781
feature60722	0.234261	3.87752	0.00013037	0.0182333	4.69534	4.92683
feature55431	-0.253547	-3.87625	0.000131017	0.0182884	4.80342	4.53979
feature62625	0.255486	3.87508	0.000131618	0.0183368	4.49365	4.73641
feature82656	-0.841801	-3.87377	0.000132293	0.0183953	1.94376	1.1449
feature111462	-0.627696	-3.87203	0.00013319	0.0184845	2.13192	1.46296
feature89864	0.193026	3.87143	0.000133507	0.0184929	5.42573	5.59223
feature31121	0.69077	3.87047	0.000134007	0.0185265	0.967277	1.62635
feature6502	-0.269894	-3.86861	0.00013498	0.018622	4.68924	4.4098
feature82405	0.281443	3.86817	0.000135213	0.018622	4.1762	4.48414
feature12347	0.460846	3.86428	0.000137281	0.018862	2.42937	2.87559
feature119374	0.365234	3.86391	0.000137478	0.018862	3.4427	3.81935
feature5052	0.242888	3.86328	0.000137814	0.0188721	4.65744	4.87006
feature108406	0.19146	3.86197	0.00013852	0.0189329	5.45971	5.64146
feature76290	-0.440973	-3.86093	0.000139085	0.0189741	3.40587	2.95267
feature59829	0.36993	3.85898	0.000140141	0.0190822	3.04549	3.43732
feature27839	0.317397	3.85769	0.000140845	0.0191419	3.78629	4.12012
feature24068	-0.269204	-3.85664	0.000141421	0.0191841	4.92658	4.6123
feature6812	-0.532326	-3.85446	0.000142626	0.0193112	2.6541	2.12194
feature22514	0.518859	3.85359	0.000143111	0.0193406	2.05652	2.51365
feature98355	0.556794	3.85265	0.000143636	0.0193753	2.34504	2.89645
feature83055	0.321565	3.84413	0.000148464	0.019977	3.36362	3.68906
feature90859	0.369041	3.84381	0.00014865	0.019977	3.38524	3.7282
feature115225	0.53567	3.83954	0.000151131	0.0202727	2.31036	2.88724
feature43053	0.31073	3.83792	0.000152086	0.0203628	3.69829	3.99452
feature55787	-0.614656	-3.83652	0.000152912	0.0204356	2.13796	1.52218
feature5064	0.435769	3.83444	0.000154148	0.0205626	2.74128	3.17444
feature106501	-0.671681	-3.83274	0.000155169	0.0206265	1.76187	1.10798
feature72583	0.186543	3.83236	0.000155395	0.0206265	5.45102	5.611
feature27953	0.395421	3.83221	0.000155484	0.0206265	3.03167	3.40797
feature18728	0.198881	3.8302	0.000156698	0.0207424	5.24617	5.4481
feature74670	0.787084	3.82945	0.000157156	0.0207424	1.11924	1.91627
feature95659	0.460218	3.82934	0.00015722	0.0207424	2.45734	2.89716
feature7103	0.279043	3.8275	0.000158343	0.0208525	4.29682	4.57652
feature29554	0.35008	3.82589	0.000159331	0.0209444	3.32677	3.68818
feature32596	0.19317	3.82444	0.000160231	0.0210243	5.2714	5.45926
feature35598	0.524123	3.82303	0.000161102	0.0210765	2.1281	2.69241
feature51104	0.546427	3.82286	0.000161212	0.0210765	1.61318	2.20557
feature35955	0.384289	3.82038	0.000162759	0.0212096	2.77571	3.23036
feature24572	-0.309357	-3.81997	0.000163017	0.0212096	4.0278	3.69582
feature46686	-0.759422	-3.81961	0.000163243	0.0212096	1.63175	0.924305
feature104871	0.570215	3.81936	0.000163406	0.0212096	1.86251	2.39385
feature64936	-0.63546	-3.81489	0.000166243	0.021539	2.44173	1.78296
feature5703	0.599016	3.81402	0.000166802	0.0215727	2.16094	2.79976
feature4647	-0.463151	-3.81202	0.000168095	0.0217011	2.84415	2.37224
feature82472	0.239175	3.81117	0.000168649	0.0217338	4.45297	4.70219
feature69957	0.382714	3.81011	0.000169334	0.0217832	3.20525	3.57842
feature6776	-0.343454	-3.80896	0.000170087	0.0217846	3.96775	3.60837
feature50543	-0.185838	-3.80842	0.000170443	0.0217846	5.83972	5.65616
feature39233	-0.372154	-3.80837	0.000170475	0.0217846	3.53415	3.18992
feature42127	0.151253	3.80825	0.000170553	0.0217846	6.07594	6.21676
feature57757	0.737785	3.80748	0.000171057	0.0217875	1.11175	1.90345
feature21983	0.476623	3.8073	0.00017118	0.0217875	2.35208	2.83892
feature5925	-0.410762	-3.80583	0.000172147	0.0218721	3.85612	3.45059
feature118689	0.315774	3.80459	0.000172974	0.0219385	3.851	4.16301
feature7945	0.262915	3.80405	0.000173336	0.0219459	4.35488	4.60572
feature8953	-0.403724	-3.80158	0.000174986	0.022066	3.82563	3.41755
feature24415	0.285729	3.80152	0.00017503	0.022066	4.11173	4.3862
feature11178	0.368889	3.80126	0.000175202	0.022066	3.08338	3.44918
feature68832	0.56396	3.80009	0.000175994	0.0221271	1.43875	1.99517
feature15917	0.335801	3.79649	0.000178446	0.0223629	3.6956	4.02078
feature27342	-0.246853	-3.79643	0.000178489	0.0223629	4.85006	4.59413
feature19554	0.546256	3.79275	0.000181027	0.0226244	2.20641	2.77172
feature60487	-0.655449	-3.79206	0.000181505	0.0226244	1.76806	1.10775
feature4341	0.222899	3.79204	0.000181517	0.0226244	4.80052	4.9891
feature37087	-0.439598	-3.78884	0.00018376	0.0228645	3.39733	2.93966
feature99164	-0.207844	-3.78757	0.000184663	0.0229251	5.35549	5.14391
feature40736	0.477256	3.78726	0.000184883	0.0229251	2.52419	3.01776
feature73009	-0.186717	-3.78615	0.000185671	0.0229834	5.8152	5.63576
feature112494	-0.807655	-3.78497	0.000186506	0.0230472	2.18483	1.31735
feature83753	-0.747021	-3.7824	0.000188352	0.0232355	1.84515	1.13013
feature30990	0.482978	3.77975	0.000190273	0.0234325	2.10494	2.6017
feature23026	0.429512	3.77876	0.000190996	0.0234814	2.42217	2.86818
feature62394	0.162627	3.77554	0.000193362	0.0237319	5.86442	6.01786
feature4076	0.178312	3.77499	0.000193776	0.0237424	5.7949	5.96993
feature23947	0.401606	3.76854	0.000198605	0.0242748	2.76183	3.15179
feature48219	-0.153646	-3.76829	0.000198795	0.0242748	6.25723	6.09397
feature64043	0.536368	3.76757	0.000199347	0.0242857	1.70168	2.26941
feature30231	0.370937	3.76705	0.000199744	0.0242857	3.22708	3.59872
feature16559	0.578851	3.76644	0.000200204	0.0242857	1.67935	2.25257
feature37670	0.628567	3.76564	0.000200822	0.0242857	1.63292	2.2484
feature23547	-0.549017	-3.76474	0.00020151	0.0242857	2.46697	1.93206
feature80184	0.175463	3.76449	0.000201703	0.0242857	5.85435	6.03127
feature67386	0.299124	3.76428	0.000201865	0.0242857	3.71159	4.02214
feature67949	-0.287484	-3.76312	0.000202759	0.0242857	4.38978	4.10146
feature105520	-0.426046	-3.7631	0.000202772	0.0242857	3.45649	3.03771
feature97928	0.237673	3.76308	0.000202793	0.0242857	4.66693	4.90496
feature81756	-0.544421	-3.76303	0.000202829	0.0242857	2.4989	1.98917
feature75275	-0.385112	-3.76291	0.000202922	0.0242857	3.27167	2.90344
feature30240	-0.529769	-3.76162	0.00020392	0.0243647	2.71651	2.17609
feature36188	-0.426979	-3.76072	0.000204625	0.0244086	3.08313	2.62546
feature51207	0.633344	3.75905	0.000205931	0.0245238	1.62075	2.29474
feature6870	0.250533	3.75634	0.000208067	0.0247055	4.66765	4.94251
feature49737	0.219859	3.75575	0.000208535	0.0247055	4.67064	4.86778
feature80282	-0.758997	-3.75535	0.00020885	0.0247055	1.68019	1.0009
feature88355	0.11812	3.75465	0.000209412	0.0247055	6.87734	6.98107
feature12317	0.39457	3.75464	0.000209419	0.0247055	2.95445	3.35942
feature95669	0.182681	3.75421	0.000209765	0.0247055	5.57509	5.74842
feature113263	0.709348	3.7541	0.000209853	0.0247055	1.06882	1.69507
feature59229	0.431804	3.75319	0.000210577	0.0247503	2.38691	2.79432
feature89904	0.470489	3.75198	0.000211548	0.024824	2.50933	2.98705
feature43869	0.144817	3.75056	0.000212693	0.0249179	6.1174	6.25637
feature42747	0.197604	3.74992	0.000213217	0.0249388	5.30031	5.50641
feature18299	0.181527	3.74908	0.000213893	0.0249774	5.38889	5.54951
feature77813	0.491985	3.74823	0.000214588	0.025018	2.41646	2.9396
feature23719	-0.243373	-3.7478	0.00021494	0.0250187	5.12944	4.86171
feature83929	0.455823	3.74611	0.000216328	0.0251396	2.79436	3.26682
feature56985	0.592158	3.74507	0.000217182	0.0251983	1.79708	2.36799
feature96929	0.39443	3.74366	0.000218351	0.0252868	2.91595	3.31623
feature57322	0.533756	3.74298	0.000218909	0.0252868	2.19772	2.72455
feature10154	0.178994	3.74288	0.000218995	0.0252868	5.45191	5.63671
feature28170	0.251845	3.74245	0.00021935	0.0252873	4.27872	4.52877
feature88738	-0.378027	-3.74158	0.000220081	0.0253311	3.46223	3.07941
feature108330	0.333317	3.74097	0.000220588	0.025349	3.58601	3.90656
feature70289	0.208827	3.74051	0.000220977	0.0253533	5.07752	5.29134
feature24162	0.39827	3.73906	0.000222192	0.0254522	2.9546	3.38951
feature81464	0.285397	3.7368	0.000224105	0.0256307	3.97932	4.24953
feature25543	-0.216934	-3.736	0.000224788	0.0256682	5.27506	5.04272
feature25118	0.175476	3.73537	0.000225324	0.0256887	5.53779	5.70451
feature72559	0.183855	3.73385	0.000226631	0.0257896	5.52522	5.71056
feature34734	0.30257	3.73351	0.000226923	0.0257896	3.75838	4.07204
feature91468	0.497217	3.73174	0.000228447	0.0259219	2.51408	3.00093
feature24379	0.145414	3.73094	0.000229146	0.0259604	6.01253	6.13315
feature70878	-0.186728	-3.72863	0.000231152	0.0261359	5.54616	5.36063
feature21967	-0.386747	-3.72794	0.000231761	0.0261359	3.50746	3.12147
feature98005	0.256522	3.72792	0.000231782	0.0261359	4.18343	4.4436
feature40241	0.555266	3.72525	0.000234134	0.0262765	1.67829	2.27478
feature43937	0.227661	3.7251	0.000234262	0.0262765	4.83061	5.04115
feature83763	-0.417422	-3.72489	0.000234453	0.0262765	3.58287	3.12278
feature15665	-0.242998	-3.72485	0.000234485	0.0262765	4.81195	4.54731
feature13092	-0.774575	-3.71979	0.000239017	0.0267428	1.88042	1.05964
feature60373	-0.248565	-3.71715	0.000241415	0.0269187	4.87892	4.62402
feature111546	-0.490635	-3.71597	0.000242491	0.0269187	3.10913	2.58156
feature92056	0.341206	3.71572	0.000242717	0.0269187	3.30603	3.64335
feature65057	-0.491644	-3.71529	0.000243111	0.0269187	2.85905	2.36802
feature97175	0.66936	3.71528	0.00024312	0.0269187	0.99705	1.73562
feature55329	0.300795	3.71523	0.000243172	0.0269187	3.87112	4.158
feature50282	0.739417	3.7147	0.000243653	0.0269187	0.68302	1.44532
feature40416	-0.473838	-3.71465	0.000243704	0.0269187	2.93578	2.48287
feature11772	-0.285644	-3.71418	0.000244131	0.0269187	4.58181	4.27796
feature98124	-0.271026	-3.71398	0.000244318	0.0269187	4.65305	4.3671
feature24532	-0.392555	-3.71199	0.000246161	0.0270803	3.41511	3.02956
feature69735	0.320998	3.70969	0.000248303	0.0272744	3.40661	3.70217
feature63876	-0.640033	-3.70792	0.00024997	0.0274158	1.74888	1.11467
feature48825	0.437728	3.70681	0.000251012	0.0274883	2.61337	3.07197
feature36793	0.458362	3.70566	0.000252108	0.0275664	2.40523	2.84301
feature68484	-0.639844	-3.70279	0.000254843	0.0278234	2.2365	1.57191
feature77318	-0.119731	-3.70195	0.000255656	0.027828	6.8968	6.77103
feature69736	0.442967	3.70171	0.000255879	0.027828	2.32634	2.78126
feature10913	-0.218079	-3.70117	0.000256406	0.027828	5.22707	5.00021
feature3410	0.413325	3.70115	0.000256428	0.027828	2.64448	3.03695
feature45828	0.278061	3.69893	0.00025858	0.0279512	3.98943	4.28279
feature99526	0.417275	3.6987	0.000258795	0.0279512	3.00607	3.45543
feature77444	0.248221	3.69852	0.000258973	0.0279512	4.56427	4.83394
feature28276	0.456914	3.69838	0.000259113	0.0279512	2.41625	2.92737
feature45936	-0.147487	-3.69673	0.000260727	0.0280515	6.35868	6.19982
feature11163	0.441501	3.69663	0.00026082	0.0280515	2.85822	3.25187
feature79687	0.239137	3.69524	0.000262191	0.0280995	4.25298	4.49734
feature77941	0.53636	3.69469	0.000262727	0.0280995	2.03407	2.56943
feature65919	-0.175012	-3.69425	0.000263168	0.0280995	5.87241	5.69846
feature118184	0.570695	3.69416	0.000263259	0.0280995	1.8088	2.38038
feature63596	-0.267537	-3.69395	0.000263458	0.0280995	4.61531	4.33353
feature107110	0.322222	3.69381	0.000263601	0.0280995	3.75647	4.09712
feature25540	-0.146848	-3.69297	0.00026443	0.0281462	6.32097	6.16812
feature52187	0.354222	3.69162	0.000265776	0.0282083	3.40266	3.76681
feature76368	-0.415426	-3.69136	0.000266035	0.0282083	2.95925	2.57999
feature18423	-0.485551	-3.69115	0.000266244	0.0282083	3.13078	2.66269
feature37031	0.518888	3.69056	0.000266843	0.0282083	2.21233	2.74897
feature36690	0.153295	3.69029	0.000267109	0.0282083	6.03606	6.18938
feature36600	0.44392	3.69004	0.000267359	0.0282083	2.32448	2.76242
feature77729	0.482988	3.68772	0.000269703	0.0284141	1.94021	2.44154
feature16582	0.30416	3.68602	0.000271429	0.0285282	3.93265	4.21408
feature24575	0.584874	3.68587	0.000271577	0.0285282	1.36631	1.94186
feature97833	0.78495	3.68204	0.000275504	0.0288987	0.810051	1.61581
feature10159	0.2576	3.68164	0.000275917	0.0289	4.14254	4.39306
feature116752	0.453332	3.6811	0.000276481	0.0289172	2.6218	3.12876
feature82404	0.594581	3.68012	0.000277494	0.0289811	1.90295	2.46624
feature118684	0.299901	3.67923	0.00027842	0.0290358	3.95728	4.28829
feature117444	0.619589	3.67445	0.000283451	0.0295034	1.39596	1.99293
feature9017	0.48722	3.67417	0.000283744	0.0295034	2.20181	2.69955
feature56274	-0.79849	-3.67381	0.00028413	0.0295034	1.1658	0.344312
feature96674	0.545245	3.67323	0.000284746	0.0295248	1.51311	2.09817
feature93160	-0.412984	-3.67167	0.00028642	0.0296344	3.32043	2.89914
feature8647	0.425569	3.67147	0.000286625	0.0296344	2.68652	3.0774
feature21903	-0.155433	-3.66977	0.000288457	0.0297731	6.3311	6.16203
feature115951	-0.723717	-3.66916	0.000289117	0.0297731	1.72048	0.932304
feature13302	-0.690804	-3.66908	0.000289203	0.0297731	1.95366	1.16932
feature119885	0.216578	3.66801	0.000290357	0.0298493	4.88904	5.09579
feature64600	-0.352487	-3.66632	0.000292196	0.0299957	3.60526	3.26083
feature92910	-0.419918	-3.66543	0.000293171	0.030053	3.33497	2.88044
feature19309	0.207895	3.66331	0.000295503	0.030249	5.13406	5.32062
feature116412	-0.823954	-3.66142	0.000297594	0.0304199	0.72309	-0.0899716
feature54001	0.666568	3.66101	0.000298046	0.030423	1.25031	1.96431
feature47263	0.516495	3.65989	0.000299295	0.030487	1.99743	2.47855
feature76071	0.640522	3.65969	0.000299517	0.030487	1.60586	2.18991
feature97442	0.265851	3.65745	0.000302036	0.0307	3.91914	4.16122
feature28059	0.391593	3.65669	0.000302891	0.0307164	2.96139	3.37444
feature110676	-0.700524	-3.65655	0.000303048	0.0307164	1.79345	1.13459
feature58845	0.171928	3.65478	0.000305058	0.030853	5.66232	5.83457
feature36990	-0.115181	-3.65461	0.000305251	0.030853	7.02763	6.89996
feature46348	0.234293	3.65276	0.00030736	0.0310227	4.64573	4.8723
feature2899	0.257529	3.64626	0.000314883	0.0317214	4.14737	4.41837
feature72621	0.224835	3.64602	0.000315161	0.0317214	4.56502	4.7961
feature104749	-0.733648	-3.64519	0.000316145	0.031776	2.00504	1.23969
feature95264	0.277657	3.64478	0.000316628	0.0317804	4.19813	4.49348
feature73067	-0.655129	-3.63598	0.000327148	0.0327907	2.11407	1.49972
feature38668	0.55018	3.63341	0.000330273	0.0330579	1.75633	2.33789
feature29153	0.144005	3.63265	0.000331208	0.0330769	6.14872	6.26989
feature6933	0.482326	3.63251	0.000331379	0.0330769	2.32244	2.8534
feature99309	-0.288513	-3.63166	0.000332432	0.0331362	4.29333	3.98715
feature94914	0.406463	3.63019	0.000334245	0.0332576	2.89507	3.33436
feature65541	-0.389836	-3.62993	0.000334571	0.0332576	3.52914	3.12874
feature45517	-0.314297	-3.62894	0.000335793	0.0333077	3.93144	3.59377
feature42509	0.124544	3.62878	0.000335998	0.0333077	6.53144	6.664
feature32237	0.309388	3.62827	0.00033663	0.0333097	3.47802	3.76643
feature29614	0.429288	3.62802	0.000336942	0.0333097	2.4189	2.86355
feature43605	-0.628415	-3.62722	0.000337943	0.033363	1.98125	1.31756
feature9782	-0.584581	-3.62441	0.000341476	0.0336657	2.12504	1.48996
feature87757	0.541589	3.62162	0.000345014	0.0339681	1.34207	1.86059
feature84501	0.17555	3.61929	0.000348006	0.0341623	5.55043	5.71873
feature11773	-0.726387	-3.61925	0.000348053	0.0341623	1.67354	0.908031
feature18116	0.331456	3.61861	0.000348876	0.0341623	3.53171	3.87791
feature96956	0.328194	3.61861	0.00034888	0.0341623	3.32518	3.66595
feature76345	0.223157	3.6182	0.00034941	0.0341678	4.60198	4.81351
feature59029	-0.315725	-3.61771	0.000350046	0.0341837	3.89795	3.56646
feature90444	-0.4056	-3.61656	0.000351538	0.0342578	3.35747	2.92421
feature76879	-0.480023	-3.61637	0.00035178	0.0342578	2.96235	2.50114
feature96806	-0.566281	-3.61603	0.000352229	0.0342578	2.27217	1.72898
feature19909	-0.338154	-3.61551	0.000352897	0.0342766	3.88833	3.52496
feature18988	-0.468302	-3.61503	0.00035353	0.034292	2.95302	2.45095
feature33445	0.22589	3.61375	0.000355208	0.0343506	4.51503	4.73665
feature5274	-0.758814	-3.61363	0.000355362	0.0343506	1.51462	0.816553
feature33249	0.554126	3.61313	0.000356015	0.0343506	1.90558	2.43919
feature48603	0.223211	3.61311	0.000356039	0.0343506	4.7369	4.95828
feature108420	0.196742	3.61193	0.000357603	0.0344126	5.12691	5.30955
feature113508	-0.13295	-3.61126	0.000358479	0.0344126	6.54814	6.39209
feature32609	0.33342	3.61122	0.000358539	0.0344126	3.45046	3.77343
feature68014	0.462642	3.61118	0.000358589	0.0344126	2.53365	3.00201
feature20912	-0.69782	-3.61011	0.000360008	0.0345029	1.5326	0.837596
feature83158	0.350588	3.60937	0.000360997	0.0345518	3.31011	3.66837
feature91343	0.259724	3.60609	0.00036538	0.034925	4.04442	4.27669
feature5342	-0.251387	-3.60514	0.000366671	0.035002	5.14863	4.89626
feature17563	0.274015	3.60399	0.000368228	0.0351042	3.9507	4.18785
feature84497	0.403124	3.6019	0.000371075	0.0352653	2.62958	3.02887
feature79261	-0.571358	-3.60161	0.00037146	0.0352653	2.03345	1.42684
feature82973	0.398137	3.60132	0.000371864	0.0352653	2.73919	3.12482
feature61100	-0.329429	-3.60131	0.000371872	0.0352653	3.75117	3.42503
feature86227	0.757803	3.60013	0.000373497	0.0353555	0.97585	1.77659
feature962	-0.377111	-3.59991	0.000373803	0.0353555	3.69809	3.29615
feature22995	0.641935	3.59898	0.00037508	0.0354298	1.6004	2.19466
feature81872	-0.343095	-3.59814	0.000376235	0.0354715	3.89662	3.51288
feature73053	-0.287266	-3.59795	0.000376504	0.0354715	4.63494	4.3178
feature37666	0.307795	3.59698	0.000377848	0.0354735	3.44844	3.74937
feature76341	0.209328	3.59695	0.000377886	0.0354735	4.98566	5.16962
feature21048	0.383175	3.59687	0.000378	0.0354735	2.92799	3.33075
feature80185	0.605182	3.59625	0.000378866	0.0355086	1.75577	2.38367
feature105465	-0.566388	-3.59582	0.000379467	0.0355188	2.8267	2.25186
feature88374	0.168656	3.59399	0.000382021	0.0356876	5.56739	5.73696
feature14071	0.736071	3.59383	0.00038226	0.0356876	1.38546	2.14045
feature17430	0.354972	3.59317	0.000383188	0.0357281	3.19435	3.5157
feature14536	-0.821218	-3.59044	0.000387045	0.0360411	1.8012	0.973945
feature114732	0.50813	3.58942	0.000388495	0.0361295	1.74173	2.23398
feature117026	-0.275485	-3.58376	0.00039665	0.0367866	4.70858	4.42045
feature15655	0.279269	3.58367	0.00039679	0.0367866	4.02693	4.29547
feature83376	-0.434124	-3.58346	0.00039709	0.0367866	3.10149	2.64761
feature38973	-0.755406	-3.58261	0.000398334	0.0368546	1.67399	0.943093
feature71803	0.153219	3.58075	0.000401057	0.037059	5.8878	6.05035
feature96355	0.721051	3.57999	0.00040218	0.0371152	1.52047	2.13961
feature35891	-0.601499	-3.57859	0.000404245	0.0372582	2.20099	1.59786
feature80995	-0.516281	-3.57723	0.000406261	0.0373962	2.27845	1.80949
feature26605	0.282692	3.57577	0.000408438	0.0375487	3.7257	3.99807
feature59790	0.173743	3.57537	0.000409033	0.0375556	5.53469	5.68801
feature30712	-0.369906	-3.57413	0.000410892	0.0375835	3.72418	3.33309
feature51121	0.543119	3.57387	0.000411295	0.0375835	1.70416	2.21502
feature29143	0.249509	3.57373	0.0004115	0.0375835	4.31149	4.57725
feature20716	-0.632625	-3.57373	0.000411501	0.0375835	1.75291	1.07246
feature72389	-0.110443	-3.57344	0.000411941	0.0375835	7.09348	6.98243
feature53564	0.593713	3.57247	0.0004134	0.037669	1.57863	2.13023
feature80172	0.238477	3.57123	0.000415287	0.0377933	4.31661	4.54836
feature22774	0.268983	3.56996	0.000417221	0.0379214	4.10113	4.36964
feature112836	-0.463055	-3.56938	0.000418099	0.0379534	2.95718	2.52454
feature42153	0.392932	3.5688	0.000418987	0.0379578	2.93789	3.32743
feature64081	-0.38367	-3.56831	0.00041974	0.0379578	3.17545	2.81407
feature73481	0.251682	3.56823	0.000419868	0.0379578	4.27277	4.52501
feature82316	0.188735	3.56798	0.000420252	0.0379578	5.20586	5.38424
feature9355	0.486626	3.56657	0.000422414	0.0381046	2.09178	2.65488
feature64274	0.415614	3.56611	0.000423127	0.0381046	2.72487	3.14419
feature41413	0.349887	3.56589	0.000423461	0.0381046	3.24995	3.61242
feature113353	-0.309349	-3.56524	0.000424472	0.038148	4.1388	3.82254
feature70085	0.355422	3.5638	0.000426706	0.0383011	2.90052	3.26105
feature8778	0.381722	3.56251	0.000428732	0.0383776	3.16375	3.54924
feature37644	-0.364652	-3.5623	0.000429053	0.0383776	3.62445	3.21981
feature11230	0.177942	3.56224	0.000429153	0.0383776	5.53997	5.73184
feature88858	0.623997	3.56157	0.000430196	0.0384056	1.1303	1.70275
feature89704	-0.423434	-3.56136	0.000430531	0.0384056	3.22763	2.81585
feature88588	0.308567	3.56067	0.000431621	0.0384553	3.66813	3.96868
feature5512	-0.404427	-3.56011	0.000432493	0.0384855	3.68915	3.2817
feature38567	0.541964	3.55945	0.000433539	0.0385311	1.85026	2.37877
feature33910	0.401912	3.55829	0.00043538	0.0386426	2.84984	3.27612
feature25535	-0.430719	-3.55799	0.000435865	0.0386426	2.98403	2.49528
feature7871	0.542836	3.55683	0.000437708	0.0387584	1.77418	2.27139
feature39350	0.629792	3.55502	0.000440604	0.0389319	1.37706	1.98406
feature4997	0.0981989	3.55475	0.000441039	0.0389319	7.10698	7.20625
feature20150	0.196855	3.55459	0.000441287	0.0389319	5.08107	5.28102
feature55715	-0.475686	-3.55333	0.000443326	0.0390369	2.95232	2.47012
feature79555	0.368812	3.55319	0.000443558	0.0390369	2.92978	3.33066
feature43266	0.377748	3.5518	0.000445794	0.0391641	2.75195	3.07392
feature81458	0.402098	3.55162	0.000446089	0.0391641	2.86316	3.31912
feature108747	0.232704	3.55117	0.00044683	0.0391815	4.42715	4.66938
feature119464	0.577636	3.55073	0.00044755	0.039197	2.25706	2.81441
feature28352	-0.466483	-3.55034	0.000448185	0.039205	2.65985	2.17943
feature97195	0.479921	3.54907	0.000450254	0.0392562	2.21092	2.6925
feature98709	-0.315121	-3.54894	0.000450467	0.0392562	3.72464	3.41375
feature20448	-0.62267	-3.54886	0.000450603	0.0392562	2.31108	1.67084
feature9049	-0.157723	-3.54865	0.000450946	0.0392562	6.01881	5.86734
feature33210	0.247057	3.54532	0.000456444	0.039687	4.18555	4.42544
feature99028	-0.283996	-3.54435	0.000458045	0.0397782	4.07161	3.76478
feature7858	-0.660888	-3.54378	0.000458998	0.0398131	1.50096	0.782154
feature106702	-0.334247	-3.54324	0.000459898	0.0398433	3.62118	3.30148
feature36862	-0.133212	-3.5412	0.000463323	0.0400726	6.56921	6.4194
feature95511	0.51029	3.541	0.000463655	0.0400726	1.72609	2.2365
feature102107	0.19987	3.54026	0.000464904	0.0401325	5.16871	5.34455
feature27356	-0.522185	-3.53736	0.000469829	0.0404664	2.37085	1.83864
feature72333	0.229362	3.53732	0.000469894	0.0404664	4.39976	4.63329
feature98251	0.195138	3.53601	0.000472137	0.0406111	5.10793	5.31318
feature99532	0.07928	3.53354	0.000476392	0.0409283	7.9914	8.05868
feature49040	0.443619	3.53258	0.000478049	0.0410218	2.30035	2.72554
feature99073	0.147324	3.5304	0.000481838	0.0412665	6.0871	6.24083
feature113896	-0.366268	-3.53029	0.000482044	0.0412665	3.6298	3.25794
feature83202	0.275627	3.52879	0.000484667	0.0413952	3.94099	4.23567
feature63528	0.29514	3.52877	0.000484695	0.0413952	3.36768	3.6822
feature37896	-0.316428	-3.52809	0.000485901	0.0414361	4.17074	3.86732
feature3173	0.480554	3.52785	0.000486322	0.0414361	1.81326	2.29582
feature52574	0.239274	3.52638	0.000488912	0.0416077	4.57524	4.80922
feature32958	-0.530513	-3.52604	0.000489521	0.0416105	2.59477	2.00065
feature94509	0.377654	3.52554	0.000490394	0.0416291	2.67704	3.02224
feature27655	0.226807	3.52502	0.000491333	0.0416291	4.71822	4.95316
feature58331	-0.456893	-3.52494	0.000491471	0.0416291	3.165	2.66932
feature32727	0.487579	3.52268	0.0004955	0.0419212	2.22521	2.67187
feature84500	0.461859	3.52187	0.000496965	0.0419959	2.00905	2.48719
feature1366	0.321384	3.52134	0.000497917	0.042013	3.23421	3.5541
feature79029	0.592847	3.52111	0.000498333	0.042013	1.21188	1.7918
feature105186	0.251629	3.52067	0.000499119	0.0420178	4.23255	4.48437
feature99111	0.23582	3.52043	0.000499553	0.0420178	4.57986	4.80447
feature119933	0.296405	3.51883	0.00050246	0.0422031	3.72509	4.01925
feature2213	0.234451	3.51857	0.000502926	0.0422031	4.59014	4.81449
feature48826	0.282927	3.51758	0.000504735	0.0423057	3.94725	4.23767
feature31184	0.418032	3.51573	0.00050812	0.0425188	2.67491	3.09481
feature18806	-0.261439	-3.51554	0.000508456	0.0425188	4.47586	4.19221
feature40767	0.545383	3.51462	0.000510152	0.0426113	1.40167	1.99583
feature115092	0.51047	3.51355	0.000512137	0.0427254	1.9869	2.44096
feature71066	0.274584	3.51324	0.000512703	0.0427254	3.9147	4.17062
feature55694	-0.637959	-3.51157	0.000515795	0.0428924	2.15017	1.46759
feature25243	0.217845	3.51152	0.000515895	0.0428924	4.65898	4.87838
feature12003	-0.636667	-3.51021	0.00051834	0.0430461	2.07936	1.3991
feature111118	0.652921	3.50942	0.000519814	0.0430788	0.899213	1.52995
feature73069	-0.251278	-3.50936	0.000519928	0.0430788	4.77953	4.54935
feature88351	0.189863	3.50759	0.000523267	0.0433058	5.04603	5.23597
feature25500	0.224975	3.50604	0.000526195	0.043476	4.51249	4.73803
feature92885	0.192105	3.50562	0.000526989	0.043476	5.22466	5.4067
feature48636	0.200469	3.50553	0.000527154	0.043476	5.08108	5.2774
feature71802	0.143405	3.50523	0.000527734	0.043476	6.10794	6.24625
feature82806	0.361069	3.50447	0.000529184	0.0435283	2.9602	3.31005
feature80827	-0.290461	-3.50396	0.000530159	0.0435283	4.06892	3.78809
feature102666	-0.324339	-3.50395	0.000530179	0.0435283	3.77666	3.48326
feature45790	0.386484	3.50316	0.000531678	0.0436018	2.9447	3.30623
feature9521	0.235038	3.50148	0.000534915	0.0438175	4.15291	4.38331
feature70328	0.606727	3.50097	0.000535888	0.0438474	1.53223	2.19617
feature109618	0.344297	3.4988	0.000540099	0.0441419	3.16366	3.46589
feature27541	0.495426	3.4978	0.000542035	0.0442501	2.40668	2.91948
feature70151	-0.724096	-3.49519	0.000547159	0.0445524	1.18123	0.509141
feature117584	0.335222	3.49504	0.000547448	0.0445524	3.15422	3.48553
feature45312	0.198418	3.49497	0.00054759	0.0445524	4.9083	5.11041
feature5683	-0.184657	-3.49399	0.000549521	0.0446591	5.57672	5.35649
feature17981	0.323237	3.49304	0.000551402	0.0447616	3.54857	3.85468
feature109038	-0.639965	-3.49261	0.000552241	0.044774	1.75089	1.11198
feature99343	0.185872	3.49232	0.000552818	0.044774	5.27094	5.4602
feature79234	0.368866	3.49202	0.000553416	0.044774	3.22967	3.60642
feature114744	0.270749	3.4914	0.000554655	0.044816	3.97743	4.25684
feature5842	0.660718	3.49114	0.000555177	0.044816	0.652841	1.33298
feature31122	0.271549	3.49079	0.000555877	0.0448223	3.6777	3.97466
feature112904	0.326602	3.49016	0.000557122	0.0448726	3.52877	3.84127
feature29744	-0.581864	-3.48941	0.000558622	0.0449397	2.31055	1.7987
feature78477	-0.492944	-3.48913	0.000559201	0.0449397	2.67528	2.16417
feature38199	-0.433605	-3.48877	0.000559917	0.0449472	3.02618	2.53727
feature54761	0.587527	3.48624	0.000565029	0.0452663	1.66904	2.18905
feature48475	-0.442205	-3.4861	0.000565308	0.0452663	2.88904	2.4089
feature5506	-0.4601	-3.48587	0.00056578	0.0452663	3.58971	3.13043
feature44208	0.445561	3.48556	0.000566401	0.0452663	2.67457	3.05859
feature19575	-0.471683	-3.48511	0.000567313	0.0452801	2.6228	2.11397
feature71430	-0.225134	-3.48486	0.000567828	0.0452801	4.97876	4.7542
feature43985	0.0909369	3.48418	0.000569224	0.0453262	7.38167	7.45219
feature12309	0.480267	3.48396	0.000569663	0.0453262	2.4534	2.8567
feature48095	-0.637298	-3.48357	0.000570464	0.0453399	1.78821	1.19804
feature102588	0.322449	3.48305	0.000571527	0.0453745	3.21795	3.50921
feature41472	0.373204	3.48258	0.000572483	0.0454004	2.98673	3.36511
feature48459	-0.467015	-3.4815	0.000574707	0.0454964	2.61501	2.09459
feature117199	0.407702	3.48138	0.000574954	0.0454964	2.97527	3.32792
feature47818	0.374014	3.47994	0.000577939	0.0456752	2.98751	3.32972
feature78583	-0.147894	-3.47952	0.00057881	0.0456752	6.19745	6.04475
feature81740	0.494634	3.47937	0.000579112	0.0456752	1.88178	2.38949
feature78910	-0.554044	-3.47601	0.000586133	0.0461785	2.56108	1.99323
feature59912	-0.294317	-3.4745	0.00058929	0.0463266	4.42901	4.1289
feature107957	-0.209257	-3.47419	0.000589945	0.0463266	5.09678	4.8908
feature7721	-0.139745	-3.47418	0.000589968	0.0463266	6.21299	6.06404
feature100463	0.167869	3.47386	0.00059065	0.0463266	5.47868	5.65324
feature113698	0.42821	3.47342	0.000591573	0.0463266	2.67102	3.07543
feature98193	0.105205	3.47318	0.000592094	0.0463266	6.88146	6.97064
feature114259	0.250305	3.47298	0.000592507	0.0463266	4.16873	4.41986
feature84714	0.595738	3.47209	0.000594399	0.0464243	1.26227	1.85522
feature119546	-0.340996	-3.47157	0.000595519	0.0464614	3.65634	3.30837
feature14549	0.253741	3.47097	0.000596795	0.0465107	4.24409	4.4926
feature10456	0.672681	3.47029	0.000598246	0.0465735	0.922149	1.65049
feature46450	0.693425	3.46993	0.000599015	0.0465831	1.41555	2.13057
feature87220	0.29502	3.4684	0.000602298	0.046788	3.57352	3.86859
feature101544	-0.365136	-3.4676	0.000604023	0.0468715	3.07096	2.70059
feature56478	-0.435944	-3.4665	0.000606389	0.0470046	2.85854	2.38307
feature12823	0.317962	3.46503	0.000609595	0.0472024	3.56295	3.8718
feature62778	0.677942	3.46402	0.000611792	0.0473217	1.28087	1.90211
feature110028	0.277993	3.46336	0.000613223	0.0473234	3.53901	3.81634
feature15029	0.47928	3.46317	0.000613654	0.0473234	2.05139	2.49764
feature39228	-0.335209	-3.46311	0.000613781	0.0473234	3.68358	3.356
feature88885	0.338678	3.4625	0.000615126	0.0473766	3.22631	3.50987
feature60425	-0.700292	-3.46139	0.000617555	0.0475129	1.59219	0.82826
feature56352	0.23991	3.46019	0.000620212	0.0476368	4.34837	4.59156
feature73431	0.168748	3.46006	0.000620486	0.0476368	5.45391	5.61076
feature107487	0.66098	3.45944	0.000621862	0.0476381	0.969828	1.67098
feature100163	0.205813	3.45929	0.000622207	0.0476381	4.91907	5.11853
feature23022	0.425806	3.45916	0.000622483	0.0476381	2.31988	2.74283
feature111102	0.366042	3.45828	0.000624438	0.0477371	2.88058	3.23491
feature4740	0.412647	3.45797	0.00062513	0.0477394	2.71228	3.17451
feature98007	0.172362	3.45688	0.00062757	0.0478751	5.37808	5.55174
feature8511	0.189535	3.45652	0.000628374	0.0478858	5.19991	5.38819
feature93690	-0.162225	-3.4557	0.00063022	0.0479758	5.86053	5.69669
feature30667	-0.707632	-3.4542	0.000633598	0.0481821	1.33069	0.545578
feature93862	0.326012	3.45337	0.000635468	0.0482735	3.10868	3.43237
feature85605	0.345199	3.45111	0.000640609	0.0486128	3.00739	3.35659
feature110561	-0.445219	-3.45038	0.000642275	0.0486881	2.71548	2.24928
feature81646	0.40132	3.44905	0.000645309	0.0487729	2.47725	2.9032
feature96972	0.238115	3.44887	0.00064572	0.0487729	4.42891	4.66137
feature100275	0.094632	3.4488	0.000645892	0.0487729	7.14561	7.22486
feature114083	-0.660283	-3.44805	0.000647608	0.0487729	1.3372	0.669629
feature118675	0.292189	3.44798	0.000647786	0.0487729	3.66287	3.93722
feature76387	-0.286093	-3.44797	0.000647791	0.0487729	4.25205	3.99718
feature93060	-0.359254	-3.44783	0.000648125	0.0487729	3.27292	2.89392
feature42863	-0.217314	-3.44576	0.000652899	0.049081	5.0242	4.82649
feature70395	-0.113737	-3.44466	0.000655463	0.0492225	6.88554	6.75807
feature41295	0.249674	3.443	0.000659335	0.0494618	4.03714	4.28329
feature72331	0.162257	3.44263	0.000660203	0.0494754	5.55105	5.7047
feature117581	0.375353	3.44226	0.00066108	0.0494898	2.60785	2.93007
feature96941	0.371378	3.44186	0.000662016	0.0495085	3.02841	3.34515
feature70681	0.743359	3.44066	0.000664837	0.0496595	0.929059	1.68365
feature108213	-0.445737	-3.43999	0.000666428	0.0496595	2.72047	2.26143
feature79736	0.211452	3.4397	0.000667111	0.0496595	4.84957	5.0652
feature114617	-0.595089	-3.4396	0.000667357	0.0496595	2.20841	1.6523
feature85842	0.36415	3.43955	0.000667475	0.0496595	2.97086	3.29837
feature112697	0.107204	3.43857	0.000669806	0.0497816	6.87317	6.96534
feature61590	-0.710219	-3.43758	0.000672161	0.0498588	1.22561	0.614584
feature28275	0.285853	3.4373	0.000672817	0.0498588	3.84721	4.14123
feature91815	0.405849	3.4368	0.000674011	0.0498588	2.40062	2.75843
feature110574	0.547675	3.43656	0.00067459	0.0498588	1.73091	2.30959
feature79397	-0.462047	-3.4364	0.000674976	0.0498588	2.59817	2.14401
feature89665	-0.197931	-3.43639	0.00067499	0.0498588	5.27494	5.09125
feature88499	0.481674	3.43564	0.000676792	0.0499407	2.08795	2.54079
feature116519	-0.482386	-3.43523	0.000677788	0.0499416	2.46344	1.96062
feature4041	0.244273	3.43491	0.000678547	0.0499416	4.38845	4.60972
feature105074	0.215979	3.43477	0.00067888	0.0499416	4.6727	4.88563
feature36004	0.586581	3.43402	0.000680701	0.0500246	1.60503	2.15987
feature43483	-0.359333	-3.43115	0.000687662	0.0504848	3.34463	2.99041
feature62223	0.32963	3.43029	0.000689747	0.0505863	3.34754	3.65862
feature82934	-0.468756	-3.42897	0.000692984	0.0507327	2.66693	2.14623
feature19085	0.336846	3.4289	0.000693149	0.0507327	3.14318	3.50057
feature45449	-0.459085	-3.42773	0.000696037	0.0508925	2.60979	2.17442
feature3489	-0.749687	-3.42729	0.000697106	0.0509191	1.005	0.25458
feature5225	0.758569	3.4252	0.000702285	0.0512202	0.790369	1.66911
feature98736	0.50603	3.42471	0.000703517	0.0512202	1.69315	2.22457
feature28207	0.354629	3.42459	0.000703794	0.0512202	2.96819	3.34702
feature118658	-0.456664	-3.42431	0.00070451	0.0512202	2.7284	2.21553
feature88165	-0.347122	-3.42417	0.000704848	0.0512202	3.6805	3.32383
feature12819	0.303783	3.42392	0.000705487	0.0512202	3.33144	3.64699
feature117928	-0.721501	-3.42357	0.000706362	0.0512322	1.69697	0.935307
feature69565	0.121895	3.42156	0.000711398	0.0514595	6.32343	6.44116
feature81743	0.216475	3.42146	0.000711629	0.0514595	4.48444	4.68374
feature41994	0.314588	3.42146	0.000711636	0.0514595	3.55165	3.85621
feature24289	-0.279049	-3.42021	0.000714789	0.0516302	4.12759	3.84747
feature78854	0.132387	3.41996	0.000715427	0.0516302	6.18234	6.32305
feature96362	0.702544	3.41912	0.000717541	0.0517311	0.575052	1.39659
feature56028	-0.473842	-3.4186	0.00071886	0.0517745	2.38628	1.93787
feature92165	-0.207754	-3.41768	0.000721215	0.0518243	5.08362	4.8806
feature90530	-0.244324	-3.41759	0.000721427	0.0518243	4.48777	4.22496
feature73835	0.595906	3.41748	0.000721707	0.0518243	1.62657	2.23946
feature65338	-0.197092	-3.4149	0.000728331	0.052248	5.26209	5.05735
feature83919	0.272333	3.41099	0.000738438	0.0529204	4.10803	4.34736
feature44231	-0.371099	-3.40985	0.000741401	0.05308	3.45837	3.12319
feature119224	0.320046	3.40955	0.000742196	0.0530843	3.15058	3.48696
feature82355	0.563275	3.40858	0.000744736	0.0532132	1.33751	1.92568
feature93351	0.487137	3.40726	0.000748208	0.053353	1.82847	2.32002
feature10726	0.325424	3.40683	0.000749351	0.053353	3.20416	3.5351
feature52133	0.342652	3.40682	0.000749371	0.053353	3.23813	3.61065
feature60866	0.331583	3.40671	0.000749649	0.053353	3.42863	3.74591
feature59130	0.352087	3.40638	0.00075052	0.0533624	3.28293	3.62919
feature99313	-0.177069	-3.40569	0.000752363	0.0533811	5.55784	5.35286
feature14005	-0.645216	-3.40567	0.000752402	0.0533811	2.11482	1.41536
feature50260	-0.290711	-3.40545	0.000753003	0.0533811	4.6936	4.39242
feature27292	0.524364	3.40488	0.000754501	0.0534348	2.04056	2.56713
feature26196	0.485624	3.40385	0.000757252	0.053577	2.46745	2.91937
feature60877	-0.245564	-3.40285	0.000759919	0.0537131	4.68278	4.43812
feature43276	0.378613	3.40256	0.000760685	0.0537146	2.7363	3.12148
feature85545	-0.501586	-3.40215	0.00076178	0.0537394	2.65293	2.13818
feature106738	-0.157822	-3.40128	0.000764128	0.0537965	5.85532	5.69127
feature99245	0.392732	3.40078	0.000765464	0.0537965	3.00785	3.39913
feature30985	0.591286	3.40058	0.000766012	0.0537965	1.1882	1.80889
feature106730	-0.207513	-3.40051	0.0007662	0.0537965	5.3542	5.1381
feature90376	0.472036	3.40047	0.000766317	0.0537965	2.14307	2.59049
feature27636	0.203158	3.39996	0.000767674	0.0538394	4.81231	5.01808
feature85894	-0.24829	-3.39938	0.000769246	0.0538973	4.49032	4.25087
feature80404	-0.386602	-3.39831	0.000772145	0.0540479	3.23351	2.82457
feature64110	-0.339175	-3.39707	0.000775506	0.0541824	3.43362	3.15484
feature24027	-0.304492	-3.3967	0.000776535	0.0541824	3.7548	3.44045
feature65403	0.501088	3.39661	0.000776777	0.0541824	1.73485	2.20488
feature85073	-0.444066	-3.3965	0.00077707	0.0541824	2.99464	2.55426
feature50014	-0.146777	-3.39571	0.000779244	0.0542816	6.14567	5.98721
feature4878	0.41943	3.39488	0.000781521	0.0543877	2.30595	2.73251
feature109056	-0.605233	-3.39386	0.000784313	0.0544714	2.17842	1.551
feature85541	-0.660947	-3.39322	0.000786084	0.0544714	1.54442	0.855145
feature112480	0.463137	3.39295	0.000786813	0.0544714	2.37696	2.85807
feature324	0.633085	3.39284	0.000787126	0.0544714	1.47997	2.08794
feature117650	0.654282	3.39283	0.000787168	0.0544714	0.943535	1.57499
feature99413	-0.519208	-3.39267	0.000787601	0.0544714	2.36237	1.80046
feature66686	0.4282	3.39247	0.000788161	0.0544714	2.08788	2.49066
feature108289	0.661192	3.39225	0.000788762	0.0544714	1.635	2.18043
feature41411	0.486865	3.39177	0.000790096	0.0545113	2.25386	2.74247
feature110027	0.585146	3.39091	0.000792489	0.0546242	1.37314	1.96081
feature69824	-0.657272	-3.39014	0.000794635	0.0547199	1.72563	1.10722
feature46915	0.525229	3.38963	0.000796052	0.0547333	1.84251	2.42413
feature58676	0.370742	3.38952	0.000796347	0.0547333	2.77185	3.11918
feature3404	-0.349664	-3.387	0.000803421	0.055167	3.64892	3.31026
feature96728	0.315123	3.38672	0.000804225	0.0551697	3.56958	3.88569
feature77402	0.409518	3.38616	0.000805807	0.0552257	2.78324	3.19988
feature51008	0.152605	3.38558	0.000807433	0.0552846	5.67443	5.83184
feature46442	-0.300151	-3.38459	0.000810227	0.0554233	3.90304	3.60699
feature113266	0.467655	3.38354	0.000813237	0.0555766	1.97227	2.47068
feature44120	-0.159757	-3.38252	0.000816143	0.0556632	6.07948	5.90206
feature23270	0.286776	3.3822	0.00081705	0.0556632	3.4082	3.69139
feature7082	0.30886	3.38179	0.000818233	0.0556632	3.60735	3.91079
feature94355	0.39668	3.38174	0.000818375	0.0556632	2.74498	3.08412
feature19830	-0.521021	-3.38167	0.000818566	0.0556632	2.51905	1.93203
feature85351	0.333167	3.38125	0.000819774	0.0556632	3.06862	3.38123
feature72680	-0.302176	-3.38099	0.000820533	0.0556632	4.16238	3.89666
feature109810	0.399283	3.38094	0.000820674	0.0556632	2.42378	2.8292
feature98204	0.170867	3.38023	0.000822707	0.0557486	5.25428	5.41441
feature105965	0.226009	3.37962	0.000824455	0.055803	4.52786	4.7465
feature117741	0.479556	3.37942	0.000825055	0.055803	2.07011	2.59174
feature68481	-0.375939	-3.37881	0.000826792	0.0558296	3.30518	2.95739
feature88268	-0.555965	-3.37874	0.000826997	0.0558296	2.35915	1.78189
feature95801	0.5568	3.37762	0.000830244	0.0559965	1.09433	1.6848
feature49809	0.199197	3.37711	0.000831744	0.0559967	4.9688	5.17278
feature31045	0.701788	3.37709	0.000831799	0.0559967	0.980937	1.64915
feature38	-0.458287	-3.37655	0.000833358	0.0560494	2.71079	2.31139
feature36983	-0.496915	-3.37423	0.000840169	0.0564548	2.95096	2.48504
feature121497	0.489948	3.37315	0.000843324	0.0566141	2.05416	2.47636
feature43081	0.688274	3.37066	0.000850705	0.0569384	1.04641	1.70245
feature35882	0.232682	3.37059	0.000850914	0.0569384	4.4858	4.71934
feature694	-0.302769	-3.37048	0.000851249	0.0569384	3.84616	3.55345
feature23164	0.500082	3.37045	0.000851311	0.0569384	1.54507	1.99352
feature43354	0.135521	3.3684	0.00085744	0.0571546	6.04731	6.17928
feature68185	0.628137	3.36815	0.000858201	0.0571546	1.5221	2.17117
feature48941	-0.331004	-3.3681	0.000858346	0.0571546	3.62612	3.31784
feature84507	0.495468	3.36808	0.000858403	0.0571546	1.91213	2.4144
feature43955	0.252725	3.36805	0.000858503	0.0571546	4.15271	4.41343
feature117804	0.359945	3.36721	0.000861021	0.0572694	3.15243	3.49253
feature111722	0.222619	3.36649	0.000863188	0.0573492	4.6598	4.86892
feature93427	0.545405	3.36565	0.000865694	0.0573492	1.51473	2.07497
feature96531	0.149902	3.36561	0.000865845	0.0573492	5.74729	5.90036
feature82668	0.204432	3.36558	0.000865906	0.0573492	4.87366	5.06727
feature4651	0.288708	3.36549	0.000866195	0.0573492	3.58444	3.89347
feature113369	0.33741	3.36381	0.000871283	0.0576264	3.41616	3.75637
feature20785	-0.277612	-3.36358	0.000871978	0.0576264	4.45053	4.18592
feature36823	-0.392878	-3.36327	0.000872924	0.0576361	2.95713	2.51593
feature115408	-0.60623	-3.36208	0.000876565	0.0578237	2.20407	1.59235
feature96093	0.257355	3.36136	0.000878756	0.0579153	4.07987	4.3267
feature10676	-0.445091	-3.36025	0.000882151	0.0580859	2.77395	2.33757
feature46572	-0.19558	-3.35958	0.000884219	0.058169	5.12412	4.90033
feature43528	-0.694019	-3.3592	0.000885408	0.0581942	1.79191	1.06184
feature89655	0.19425	3.35887	0.000886399	0.0582064	4.93421	5.12842
feature45042	0.225196	3.35648	0.00089381	0.0586396	4.57529	4.79268
feature95661	0.198269	3.35604	0.000895184	0.0586764	4.90847	5.10872
feature75800	-0.396675	-3.35544	0.000897051	0.058737	3.25033	2.7909
feature40354	-0.392276	-3.35521	0.000897787	0.058737	3.13746	2.75026
feature41357	-0.682309	-3.35496	0.000898571	0.058737	1.49906	0.8068
feature19903	0.636966	3.3547	0.000899364	0.058737	1.21161	1.8579
feature85861	-0.254739	-3.35382	0.000902132	0.0588645	4.31218	4.03554
feature64756	-0.740112	-3.35354	0.000903015	0.0588689	1.02259	0.236859
feature17440	0.656134	3.35289	0.000905057	0.0588941	1.00109	1.64476
feature8422	-0.302934	-3.35271	0.000905608	0.0588941	3.58341	3.28748
feature67061	0.256062	3.35256	0.000906101	0.0588941	4.1631	4.41255
feature40493	-0.464767	-3.35238	0.000906665	0.0588941	2.59802	2.15561
feature90335	-0.344927	-3.35197	0.000907956	0.0589249	3.40568	3.02787
feature115054	-0.671209	-3.35133	0.000909977	0.058959	1.82421	1.13619
feature15637	-0.387078	-3.35129	0.000910116	0.058959	3.27965	2.86655
feature18098	0.156256	3.35062	0.00091223	0.059043	5.56883	5.737
feature42134	0.142927	3.35019	0.000913603	0.0590788	5.87752	6.01296
feature85962	0.254144	3.34982	0.000914779	0.0591019	3.98656	4.2307
feature111578	0.22985	3.34924	0.000916624	0.0591442	4.80463	5.04217
feature27042	0.324723	3.34909	0.000917073	0.0591442	3.14911	3.46702
feature29371	-0.238488	-3.34757	0.000921948	0.0594055	4.55241	4.29046
feature64271	0.482995	3.34592	0.000927243	0.0596666	2.14186	2.60438
feature40467	0.157609	3.34574	0.000927813	0.0596666	5.70787	5.85644
feature70281	0.353451	3.34554	0.00092848	0.0596666	2.95144	3.2871
feature12768	0.201202	3.34526	0.000929353	0.0596696	4.62281	4.80623
feature106913	-0.687711	-3.34383	0.000934004	0.0599149	1.7669	1.01946
feature46844	0.369855	3.3427	0.000937679	0.0600972	2.83462	3.22289
feature103009	0.182127	3.34244	0.000938516	0.0600975	5.28349	5.46812
feature68590	0.249737	3.34159	0.00094129	0.0601431	4.2426	4.49361
feature17436	0.167886	3.34155	0.000941413	0.0601431	5.37623	5.53351
feature40933	0.179699	3.34145	0.000941728	0.0601431	5.14242	5.34162
feature108673	0.255529	3.34096	0.000943342	0.0601929	4.08098	4.33317
feature36593	0.242668	3.34059	0.000944538	0.0602159	4.43109	4.67091
feature79353	-0.172971	-3.33793	0.00095329	0.0606815	5.92568	5.76036
feature5065	0.27889	3.33786	0.000953522	0.0606815	3.72185	4.00431
feature111514	-0.316882	-3.33716	0.000955838	0.0607753	3.69201	3.38277
feature59059	-0.694174	-3.33588	0.000960082	0.0609768	1.24556	0.596477
feature21161	-0.757245	-3.3355	0.000961351	0.0609768	1.4725	0.595153
feature7143	0.415031	3.33545	0.000961542	0.0609768	2.24143	2.64046
feature89741	0.257529	3.3333	0.000968714	0.061349	4.00028	4.26028
feature37013	0.411291	3.33318	0.000969111	0.061349	2.70965	3.09559
feature4660	-0.142202	-3.33224	0.000972287	0.0614961	5.96883	5.82108
feature28281	0.426309	3.3306	0.000977819	0.0617918	2.35305	2.80141
feature38541	0.250639	3.33024	0.000979008	0.0618128	4.25191	4.47473
feature56612	-0.185322	-3.32902	0.000983155	0.0620204	5.36359	5.15552
feature95861	-0.335731	-3.32855	0.000984768	0.0620679	3.68761	3.33373
feature40923	0.493597	3.32815	0.000986121	0.062099	1.72763	2.18714
feature60562	0.108344	3.32763	0.000987901	0.0621464	6.70868	6.82835
feature71713	0.452211	3.32743	0.000988597	0.0621464	2.37334	2.8519
feature92515	-0.134879	-3.3264	0.000992112	0.0623131	6.37097	6.22442
feature38203	-0.344136	-3.32594	0.000993703	0.0623588	3.77653	3.44867
feature31149	0.312494	3.32499	0.000996964	0.0624575	3.29474	3.62091
feature97	0.315205	3.32454	0.00099851	0.0624575	3.12174	3.43378
feature24847	-0.698761	-3.32449	0.000998674	0.0624575	1.83337	1.10972
feature17620	-0.720367	-3.32447	0.000998738	0.0624575	1.25419	0.573902
feature87675	-0.555449	-3.32369	0.00100144	0.0624921	1.98287	1.45093
feature75314	0.545385	3.32358	0.00100184	0.0624921	1.97159	2.49593
feature71132	0.190405	3.32356	0.00100189	0.0624921	4.85438	5.0544
feature29578	0.32297	3.32263	0.00100511	0.0626391	3.26909	3.58344
feature65757	0.236755	3.32216	0.00100674	0.062672	4.32496	4.56893
feature470	0.392673	3.32198	0.00100738	0.062672	2.45512	2.81014
feature98275	0.197708	3.32165	0.00100852	0.0626892	4.92402	5.11423
feature117890	-0.76832	-3.31976	0.00101511	0.0629953	0.868941	0.0488919
feature76536	0.330568	3.31974	0.00101521	0.0629953	3.09447	3.45557
feature64055	-0.421792	-3.31949	0.00101607	0.0629953	3.02072	2.58791
feature6647	0.276481	3.31849	0.00101957	0.063158	3.58522	3.85508
feature34614	0.3824	3.31795	0.00102147	0.0631817	2.936	3.27951
feature41816	0.468552	3.31763	0.00102262	0.0631817	2.07738	2.53217
feature29080	-0.732649	-3.31748	0.00102313	0.0631817	1.29488	0.521627
feature99967	0.450812	3.31739	0.00102345	0.0631817	2.11218	2.58768
feature14900	0.562796	3.31711	0.00102443	0.063188	1.2066	1.84049
feature115130	-0.752467	-3.31672	0.00102581	0.0632189	1.19818	0.438805
feature26728	0.393518	3.31629	0.00102734	0.0632594	2.72555	3.15362
feature88913	0.390752	3.31596	0.0010285	0.0632766	2.92886	3.33384
feature53964	0.17873	3.31568	0.00102951	0.0632851	5.10711	5.27896
feature53593	0.248712	3.31504	0.00103179	0.0633713	4.39692	4.62569
feature8949	-0.214979	-3.31357	0.001037	0.0636177	4.99457	4.74866
feature438	-0.62948	-3.31342	0.00103757	0.0636177	1.85171	1.16662
feature115270	0.326082	3.31222	0.00104186	0.0638271	3.50249	3.82679
feature38500	0.21479	3.3119	0.00104301	0.0638429	4.88912	5.085
feature100299	0.35257	3.31138	0.00104486	0.0638581	2.72185	3.06126
feature83115	0.336534	3.31134	0.00104503	0.0638581	3.29184	3.63657
feature94986	0.17925	3.31092	0.00104653	0.0638959	5.254	5.43586
feature93247	-0.627558	-3.31011	0.00104945	0.06402	2.0571	1.45806
feature41915	0.304096	3.3096	0.00105128	0.0640776	3.45092	3.75507
feature10571	-0.536741	-3.30888	0.00105389	0.0641821	2.45775	1.89616
feature51464	0.355434	3.30856	0.00105505	0.0641989	3.17598	3.54839
feature99575	0.178205	3.30795	0.00105727	0.0642359	5.16457	5.322
feature57742	0.232857	3.3076	0.00105855	0.0642359	4.25557	4.4983
feature9544	-0.711544	-3.30727	0.00105975	0.0642359	1.3669	0.633688
feature29551	0.424037	3.30708	0.00106047	0.0642359	2.40828	2.76855
feature3220	0.321259	3.30706	0.00106051	0.0642359	3.19184	3.52441
feature26186	0.288687	3.30693	0.001061	0.0642359	3.60335	3.90003
feature3693	0.144339	3.30665	0.00106202	0.064244	5.7886	5.93076
feature22081	0.318128	3.30516	0.00106747	0.0645192	3.3741	3.69963
feature45017	-0.130873	-3.30423	0.00107089	0.0646583	6.39152	6.24422
feature38586	-0.70331	-3.30405	0.00107156	0.0646583	1.32142	0.557631
feature99434	0.200866	3.30315	0.00107487	0.0648035	4.67233	4.89144
feature52776	-0.293372	-3.30264	0.00107677	0.0648641	3.90282	3.62627
feature80331	0.382172	3.30047	0.00108484	0.0652699	2.4708	2.88379
feature61552	0.128639	3.30015	0.00108601	0.0652699	6.08779	6.20928
feature121013	0.363774	3.30009	0.00108622	0.0652699	2.93881	3.27264
feature50379	-0.4891	-3.2998	0.00108732	0.0652815	2.37929	1.90788
feature102225	-0.224373	-3.2988	0.00109106	0.0654517	5.01198	4.77005
feature71223	-0.123333	-3.29781	0.00109478	0.0656202	6.416	6.29559
feature90209	0.257126	3.29755	0.00109575	0.065624	3.99048	4.2265
feature61143	-0.293303	-3.29723	0.00109697	0.0656424	4.01527	3.7101
feature83257	-0.713102	-3.29595	0.00110177	0.0658311	0.993193	0.218212
feature93866	0.549859	3.29591	0.00110194	0.0658311	1.33878	1.91765
feature22502	0.392948	3.2953	0.00110426	0.0659128	2.4333	2.79202
feature96266	-0.346333	-3.29506	0.00110514	0.0659128	3.55031	3.20564
feature110080	-0.474832	-3.29384	0.00110977	0.0661281	2.72167	2.28978
feature92958	-0.370865	-3.29363	0.00111058	0.0661281	3.15684	2.7846
feature107514	0.290523	3.29295	0.00111317	0.0661801	3.70229	3.94402
feature35064	-0.176955	-3.29268	0.00111419	0.0661801	5.45989	5.2683
feature72449	-0.15101	-3.29268	0.00111421	0.0661801	6.24511	6.07953
feature89891	-0.200184	-3.29175	0.00111775	0.0662999	5.10341	4.90621
feature58948	-0.44836	-3.29152	0.00111865	0.0662999	2.78059	2.29295
feature87131	0.393115	3.29143	0.00111898	0.0662999	2.73509	3.14361
feature82067	0.237168	3.29104	0.00112047	0.0663339	4.17818	4.41395
feature69186	-0.703223	-3.29043	0.00112281	0.0664179	1.62259	0.902106
feature48264	0.200739	3.28983	0.00112514	0.0664686	4.45674	4.6683
feature33195	0.244585	3.2895	0.00112643	0.0664686	3.9581	4.20901
feature76814	0.248384	3.28949	0.00112643	0.0664686	4.05893	4.30006
feature13729	-0.425104	-3.28916	0.00112773	0.0664908	2.77372	2.31294
feature60997	-0.221802	-3.28841	0.00113063	0.0666075	4.54055	4.32123
feature62227	0.193338	3.2878	0.00113298	0.0666916	4.84799	5.03812
feature72802	-0.273532	-3.28687	0.00113659	0.0668497	4.07513	3.75897
feature99344	0.325024	3.28632	0.00113873	0.0669036	2.94589	3.30124
feature64313	0.20953	3.28616	0.00113937	0.0669036	4.47227	4.67939
feature43258	0.551322	3.28547	0.00114206	0.0669184	1.71227	2.23848
feature116737	-0.402441	-3.28543	0.00114221	0.0669184	2.87447	2.4252
feature90630	-0.296285	-3.28538	0.0011424	0.0669184	3.84983	3.58018
feature94747	0.624431	3.28477	0.00114479	0.0669528	1.18034	1.78049
feature41864	0.402143	3.28476	0.00114484	0.0669528	2.78547	3.18007
feature113890	0.212055	3.28435	0.00114646	0.0669933	4.59316	4.7863
feature11246	-0.584748	-3.28394	0.00114807	0.0669937	2.04268	1.39203
feature44818	-0.157201	-3.28364	0.00114923	0.0669937	5.86438	5.69155
feature39643	-0.410259	-3.28363	0.00114925	0.0669937	3.11419	2.74539
feature9524	0.173355	3.28334	0.0011504	0.0670062	5.25744	5.41802
feature89481	0.165967	3.28266	0.00115309	0.0670688	5.35407	5.52485
feature98173	-0.185832	-3.2826	0.00115333	0.0670688	5.2291	5.0343
feature25742	0.170887	3.28162	0.00115719	0.0672393	5.38963	5.56391
feature42005	0.147813	3.28123	0.00115876	0.0672761	5.71628	5.85442
feature20426	-0.248157	-3.27978	0.00116451	0.0675557	4.65139	4.40361
feature16776	0.535021	3.27919	0.00116687	0.067638	1.84584	2.34798
feature30323	-0.697229	-3.27868	0.0011689	0.0677013	1.52472	0.851586
feature58198	0.511147	3.2783	0.00117042	0.067703	1.74567	2.26328
feature25711	0.46865	3.2782	0.0011708	0.067703	1.66514	2.1345
feature45649	0.248327	3.27724	0.00117464	0.0678706	3.93558	4.20638
feature6631	-0.307583	-3.27681	0.00117638	0.0678847	3.63189	3.32469
feature115423	-0.285611	-3.27671	0.00117677	0.0678847	3.91299	3.62223
feature6460	0.291783	3.27552	0.00118156	0.0681068	3.43928	3.7459
feature6725	-0.273516	-3.27454	0.00118551	0.068233	4.0398	3.76372
feature45388	-0.200296	-3.27451	0.00118564	0.068233	5.07237	4.87366
feature18752	-0.31582	-3.27352	0.00118968	0.0684108	3.34264	2.99918
feature41395	0.154249	3.27265	0.00119321	0.0685592	5.625	5.77315
feature59964	-0.633896	-3.27234	0.00119447	0.0685767	2.40703	1.64759
feature61069	-0.355821	-3.272	0.00119584	0.068588	3.56228	3.17039
feature22699	-0.676007	-3.27124	0.00119896	0.068588	1.42396	0.718402
feature114186	0.375264	3.27114	0.00119935	0.068588	2.38776	2.77229
feature62104	-0.22152	-3.27113	0.0011994	0.068588	4.4971	4.27105
feature104423	0.218277	3.27113	0.00119941	0.068588	4.32329	4.54271
feature60749	-0.266107	-3.27001	0.00120397	0.0687941	4.23714	3.95891
feature103	0.454926	3.26926	0.00120706	0.068916	2.4382	2.94352
feature112934	0.386956	3.26867	0.00120951	0.0690011	2.49366	2.88776
feature36700	0.45882	3.26606	0.0012203	0.0695505	2.27057	2.77087
feature17506	-0.197037	-3.26588	0.00122106	0.0695505	5.08409	4.87927
feature12781	0.3795	3.2644	0.00122722	0.0697711	2.59161	2.96198
feature96312	-0.304315	-3.26425	0.00122784	0.0697711	3.8169	3.49894
feature91238	0.61287	3.26425	0.00122784	0.0697711	1.0757	1.74499
feature69206	-0.4628	-3.26348	0.00123106	0.0698678	2.39317	1.97065
feature85811	0.430693	3.26338	0.00123148	0.0698678	2.2866	2.73675
feature108915	0.284079	3.26302	0.00123302	0.0698802	3.70915	4.04248
feature27207	0.468494	3.26287	0.00123363	0.0698802	1.82791	2.30192
feature72682	-0.163786	-3.26264	0.00123461	0.0698809	5.67717	5.50573
feature33276	0.31679	3.26208	0.00123696	0.0699589	3.09778	3.40847
feature21136	-0.683108	-3.26111	0.00124105	0.0701355	1.46359	0.762322
feature88942	-0.094718	-3.26047	0.00124376	0.0702333	7.09545	7.01201
feature41228	0.253978	3.26005	0.00124552	0.0702779	3.88467	4.12795
feature31139	0.303846	3.25954	0.00124768	0.0703446	3.25922	3.5371
feature113348	0.580949	3.25923	0.00124901	0.0703647	1.27799	1.91444
feature72814	-0.117573	-3.25849	0.00125213	0.0704856	6.82049	6.69508
feature47865	-0.655052	-3.25777	0.00125522	0.0706045	1.75648	1.14075
feature109804	0.238724	3.25705	0.00125827	0.0707208	3.78571	4.03706
feature87134	0.322471	3.2563	0.0012615	0.0708243	3.29077	3.64501
feature69290	0.718324	3.25617	0.00126207	0.0708243	1.08664	1.77003
feature4519	0.224311	3.25538	0.00126546	0.0709591	4.53072	4.76696
feature42740	0.27212	3.2546	0.00126882	0.0710924	3.88658	4.15405
feature71975	0.0943934	3.25414	0.00127077	0.0711431	7.13694	7.21272
feature62678	0.325328	3.25393	0.0012717	0.0711431	3.22018	3.55603
feature64035	0.199673	3.25082	0.00128521	0.0718433	4.66036	4.87211
feature32357	-0.39699	-3.25042	0.00128695	0.0718852	2.78583	2.3766
feature98276	0.314118	3.25006	0.00128851	0.0719163	3.27807	3.58746
feature79492	0.468386	3.2487	0.00129449	0.0721941	2.17214	2.65127
feature2157	-0.434548	-3.24832	0.00129614	0.0722141	3.0066	2.58305
feature78770	0.494754	3.24783	0.0012983	0.0722141	1.89477	2.43574
feature90172	-0.244162	-3.24772	0.00129879	0.0722141	4.38925	4.14294
feature49581	-0.44005	-3.2477	0.00129885	0.0722141	2.62946	2.13107
feature62350	-0.549067	-3.24719	0.00130113	0.0722635	2.15796	1.57523
feature49486	-0.65649	-3.24705	0.00130174	0.0722635	1.42909	0.760647
feature84062	-0.380184	-3.2467	0.00130328	0.072281	2.75999	2.36183
feature11558	0.151536	3.24652	0.00130406	0.072281	5.61066	5.75827
feature5334	-0.236794	-3.24551	0.00130856	0.0724477	4.62864	4.38364
feature43096	0.453187	3.24539	0.00130907	0.0724477	2.05479	2.45917
feature453	0.520339	3.24488	0.00131132	0.0725167	2.04224	2.67712
feature36297	0.30471	3.24421	0.00131432	0.0726266	3.5273	3.85652
feature45615	0.518055	3.24383	0.00131601	0.0726646	2.00925	2.53203
feature119900	0.196367	3.24253	0.00132181	0.0728793	4.81119	4.98531
feature107243	0.361032	3.24251	0.00132192	0.0728793	2.87372	3.26873
feature31818	0.495685	3.24202	0.00132412	0.072945	1.61408	2.12439
feature13035	0.245867	3.2409	0.00132911	0.0731641	4.13399	4.37004
feature103086	0.262129	3.23966	0.00133474	0.0733596	3.73406	4.00329
feature75612	0.155692	3.23944	0.00133574	0.0733596	5.46375	5.60697
feature1509	-0.267216	-3.23928	0.00133644	0.0733596	4.01867	3.76148
feature72327	0.396002	3.23922	0.00133673	0.0733596	2.42555	2.80027
feature61403	0.476076	3.23836	0.00134061	0.0735164	2.20229	2.67404
feature76566	0.368673	3.23793	0.00134258	0.0735686	2.96019	3.3411
feature31707	0.437601	3.23751	0.00134445	0.0736155	1.95858	2.41379
feature64230	0.254129	3.23707	0.00134646	0.073646	3.70352	3.91081
feature41464	0.256646	3.23694	0.00134705	0.073646	3.54344	3.8237
feature79188	0.272574	3.23646	0.00134924	0.0736816	3.55068	3.82885
feature122570	0.177555	3.23635	0.00134975	0.0736816	5.06936	5.24835
feature112422	-0.350168	-3.23589	0.00135187	0.073742	3.73279	3.42055
feature86348	-0.362274	-3.23528	0.00135466	0.0738379	3.32767	2.96423
feature79478	0.276916	3.23492	0.00135631	0.0738691	3.57194	3.84107
feature18590	-0.284193	-3.23471	0.00135727	0.0738691	3.73355	3.43753
feature27831	-0.403643	-3.23353	0.00136266	0.0741062	3.24362	2.80943
feature113264	0.35241	3.2323	0.00136834	0.0743594	2.70625	3.06114
feature10817	0.461699	3.23176	0.00137086	0.0743935	2.28467	2.747
feature97209	-0.713767	-3.23172	0.00137103	0.0743935	1.27514	0.561464
feature28816	0.149602	3.23065	0.00137597	0.0746055	5.5917	5.73304
feature42111	0.301128	3.22994	0.0013793	0.0747295	3.45123	3.74216
feature1100	0.245524	3.22966	0.00138062	0.074745	3.87634	4.11246
feature18159	0.506056	3.22894	0.00138397	0.0748317	1.87503	2.35924
feature64109	-0.491161	-3.22877	0.00138474	0.0748317	2.3114	1.80701
feature86071	0.289851	3.22865	0.00138533	0.0748317	3.5782	3.84543
feature84379	0.250613	3.2277	0.00138977	0.07497	4.08644	4.3285
feature83629	0.245411	3.22766	0.00138997	0.07497	3.57278	3.80732
feature86693	0.533652	3.22702	0.00139296	0.075075	1.27285	1.84889
feature72375	-0.178527	-3.22591	0.00139817	0.0752922	5.34734	5.16842
feature6372	0.548493	3.22572	0.00139907	0.0752922	1.64015	2.2312
feature9922	0.293136	3.22509	0.00140205	0.0753963	2.99918	3.28394
feature55471	-0.1202	-3.22446	0.00140506	0.0754658	6.71566	6.59183
feature79219	-0.333546	-3.22425	0.00140601	0.0754658	3.60974	3.22018
feature56989	0.335886	3.22416	0.00140648	0.0754658	3.06551	3.40194
feature79676	0.398162	3.22281	0.00141286	0.0756952	2.40159	2.80421
feature72230	-0.236535	-3.2226	0.00141386	0.0756952	4.76436	4.50823
feature29622	0.266777	3.22259	0.0014139	0.0756952	3.47703	3.72644
feature2207	0.36927	3.22227	0.00141545	0.0757221	2.63953	2.99118
feature33010	-0.121409	-3.22154	0.00141893	0.0758517	6.54483	6.41256
feature100725	0.265464	3.22095	0.00142176	0.0758922	3.79511	4.03984
feature28472	0.27412	3.22091	0.00142193	0.0758922	3.86654	4.12414
feature7752	-0.675085	-3.22072	0.00142284	0.0758922	1.84925	1.16953
feature28790	0.286608	3.22042	0.00142429	0.0759072	3.72422	3.97499
feature20404	0.410379	3.22023	0.00142523	0.0759072	2.16073	2.63058
feature1009	-0.336665	-3.22	0.00142633	0.0759102	3.75126	3.41333
feature92786	-0.537609	-3.21792	0.00143632	0.0763856	2.02376	1.47171
feature38470	0.610527	3.21741	0.00143881	0.0764105	1.3211	1.8774
feature78786	-0.39858	-3.21739	0.00143891	0.0764105	2.99105	2.61396
feature313	0.606477	3.21612	0.00144506	0.0766805	1.50071	2.12137
feature24643	0.542817	3.21576	0.00144679	0.076716	1.69494	2.19456
feature99102	0.150869	3.21552	0.00144796	0.0767219	5.61007	5.75699
feature59956	-0.188674	-3.21446	0.00145314	0.0769398	5.25182	5.04621
feature56804	0.229841	3.21229	0.00146379	0.077447	4.04919	4.29248
feature61774	0.1256	3.21181	0.00146617	0.0774734	6.18795	6.3063
feature52467	0.325501	3.21175	0.00146644	0.0774734	3.02396	3.32537
feature106464	-0.580966	-3.21098	0.00147027	0.077574	2.36541	1.75111
feature97978	0.342732	3.2106	0.00147214	0.077574	3.02716	3.37066
feature78391	0.437212	3.21054	0.00147241	0.077574	2.57334	3.02043
feature41950	0.23574	3.2105	0.00147265	0.077574	3.92159	4.14779
feature63193	-0.428864	-3.21003	0.00147493	0.0776377	2.80576	2.36444
feature79270	0.248673	3.20903	0.00147992	0.0778436	3.84438	4.08471
feature42267	-0.61861	-3.2075	0.00148756	0.0781883	1.82927	1.22043
feature70831	0.262103	3.20673	0.0014914	0.0783332	3.79932	4.03804
feature11802	-0.310699	-3.20648	0.00149266	0.0783423	3.69299	3.39964
feature9744	0.327941	3.20595	0.00149532	0.0784248	3.20806	3.54311
feature113870	0.345612	3.20504	0.00149988	0.0785805	3.09275	3.4607
feature112150	-0.210675	-3.20492	0.00150046	0.0785805	4.85229	4.66426
feature94059	0.202921	3.20436	0.00150331	0.0786245	4.61651	4.81196
feature85534	-0.711995	-3.20432	0.00150348	0.0786245	1.44598	0.728951
feature20626	0.275081	3.20395	0.00150538	0.0786665	3.81401	4.11186
feature71279	-0.297101	-3.2013	0.00151878	0.0793096	4.0006	3.67239
feature68780	0.391987	3.20029	0.00152396	0.0794702	2.58325	3.00205
feature95907	0.269975	3.20027	0.00152406	0.0794702	3.46875	3.73228
feature87160	0.392499	3.19922	0.00152942	0.0796732	2.41708	2.84247
feature78154	0.533768	3.19908	0.00153016	0.0796732	1.70961	2.25824
feature104522	-0.631873	-3.19813	0.00153499	0.0798671	1.45032	0.800167
feature30400	-0.557211	-3.19727	0.00153942	0.080017	1.89023	1.3056
feature62103	-0.361147	-3.19707	0.00154045	0.080017	3.04696	2.68818
feature56048	-0.157447	-3.19693	0.0015412	0.080017	5.61608	5.44253
feature84870	-0.171217	-3.19635	0.0015442	0.0801153	5.46729	5.29095
feature25107	-0.193015	-3.19576	0.00154723	0.0802146	5.25465	5.04587
feature96656	0.270119	3.19481	0.00155217	0.0804132	3.32615	3.60944
feature22644	0.456957	3.19442	0.00155419	0.0804598	1.89193	2.31651
feature122620	-0.38764	-3.19405	0.00155614	0.0804945	3.13991	2.74473
feature96724	0.282409	3.19373	0.0015578	0.0804945	3.63915	3.92627
feature76047	-0.338004	-3.19328	0.00156013	0.0804945	3.56707	3.21286
feature7379	0.184152	3.19326	0.00156023	0.0804945	4.6828	4.86744
feature11901	0.370543	3.19291	0.00156206	0.0804945	2.62501	2.98172
feature19508	0.252404	3.19277	0.0015628	0.0804945	4.13148	4.3762
feature27295	0.58866	3.19273	0.001563	0.0804945	1.24713	1.87058
feature52396	-0.453604	-3.19221	0.00156576	0.0804945	2.77943	2.36942
feature70156	0.297413	3.1922	0.00156579	0.0804945	3.59271	3.89789
feature81653	0.322367	3.19197	0.00156701	0.0804945	3.14887	3.4533
feature326	0.413462	3.19194	0.00156713	0.0804945	2.27548	2.67427
feature120108	0.495808	3.19113	0.00157139	0.080656	2.11111	2.6305
feature100703	-0.229874	-3.19057	0.00157437	0.0807505	4.5641	4.33345
feature118011	0.628885	3.19027	0.00157591	0.0807505	0.773664	1.50882
feature31100	0.683111	3.19007	0.00157696	0.0807505	1.19275	1.91714
feature29718	0.665648	3.18993	0.0015777	0.0807505	1.13351	1.82442
feature83000	-0.423958	-3.18953	0.0015798	0.0808006	2.81748	2.43129
feature86687	0.356082	3.18903	0.00158246	0.0808792	3.10151	3.41493
feature93971	0.311824	3.18865	0.00158445	0.0809076	3.36981	3.68674
feature99379	-0.61109	-3.1885	0.00158526	0.0809076	1.79227	1.07525
feature80107	-0.518809	-3.18767	0.00158969	0.0810404	2.16736	1.69437
feature94560	0.311375	3.18753	0.00159043	0.0810404	3.11017	3.44499
feature80991	0.135013	3.18738	0.00159123	0.0810404	5.98681	6.12008
feature77997	0.526533	3.18698	0.00159333	0.0810901	1.87276	2.37692
feature6582	0.628002	3.1863	0.00159697	0.0812181	1.94253	2.56142
feature109264	0.402259	3.18523	0.0016027	0.081436	2.12003	2.54365
feature25677	0.195578	3.18507	0.00160351	0.081436	4.59457	4.81215
feature52386	0.351013	3.18483	0.00160484	0.0814463	3.00542	3.3883
feature24910	0.223829	3.18438	0.00160722	0.0815095	4.47618	4.72366
feature104783	-0.196427	-3.18324	0.00161338	0.0816939	5.0806	4.89453
feature122579	0.660669	3.18313	0.00161393	0.0816939	1.16659	1.86265
feature112498	-0.727819	-3.18308	0.00161425	0.0816939	1.37776	0.587203
feature119070	-0.476543	-3.18207	0.00161966	0.0819102	2.99497	2.55717
feature63663	0.297249	3.18118	0.00162447	0.0820274	3.54135	3.84546
feature119863	-0.690212	-3.18104	0.00162525	0.0820274	1.54684	0.779641
feature53960	0.191487	3.18098	0.00162555	0.0820274	4.81087	4.98402
feature113476	0.450072	3.18078	0.00162663	0.0820274	2.31841	2.67538
feature35269	0.354184	3.18059	0.00162766	0.0820274	2.70431	3.04299
feature117657	0.373489	3.17944	0.00163393	0.0822859	2.5175	2.87861
feature91016	0.585443	3.17918	0.00163534	0.0822998	1.53236	2.1303
feature79648	-0.153456	-3.17854	0.00163886	0.0824194	5.70622	5.55224
feature78451	-0.279059	-3.17757	0.00164415	0.0825931	3.93574	3.66862
feature5415	-0.193346	-3.17749	0.00164461	0.0825931	5.03151	4.83315
feature44933	0.308388	3.17722	0.00164608	0.0826048	3.05689	3.3457
feature6874	0.0980833	3.17703	0.00164713	0.0826048	6.99022	7.07848
feature69710	-0.242452	-3.17644	0.00165037	0.0827101	4.34934	4.09525
feature90632	-0.580157	-3.17558	0.0016551	0.0828895	1.94581	1.297
feature83745	-0.630911	-3.17534	0.00165641	0.0828975	1.89665	1.27862
feature79692	0.420266	3.17511	0.00165768	0.0829035	1.83887	2.25995
feature110082	-0.269001	-3.17424	0.00166252	0.0829962	4.18354	3.90723
feature51268	-0.663455	-3.17416	0.00166292	0.0829962	1.32087	0.64087
feature90005	-0.416841	-3.17415	0.00166298	0.0829962	2.88762	2.4761
feature17505	-0.324392	-3.17283	0.00167031	0.0832862	3.54156	3.20612
feature67154	-0.345002	-3.17224	0.00167361	0.0832862	3.18506	2.81949
feature110679	-0.360319	-3.17221	0.00167374	0.0832862	3.26595	2.83578
feature120132	0.350349	3.17199	0.00167501	0.0832862	2.93244	3.27708
feature81460	0.409812	3.17168	0.00167673	0.0832862	2.16311	2.5708
feature73395	-0.332322	-3.17159	0.00167722	0.0832862	3.44242	3.07669
feature11531	-0.695768	-3.17152	0.00167761	0.0832862	0.966286	0.301488
feature114868	-0.570177	-3.17132	0.0016787	0.0832862	1.716	1.16492
feature31329	-0.193244	-3.17108	0.00168008	0.0832862	5.04219	4.84238
feature25149	-0.290858	-3.17103	0.00168033	0.0832862	3.66197	3.43305
feature75315	0.474914	3.17058	0.00168284	0.0833531	1.43039	1.90305
feature39827	-0.540092	-3.17017	0.00168517	0.0834114	1.87066	1.27694
feature112933	0.419534	3.16935	0.00168974	0.083528	1.90704	2.31158
feature63872	-0.234453	-3.16934	0.00168984	0.083528	4.19382	3.95064
feature22477	0.284481	3.16773	0.00169888	0.0839171	3.37644	3.62993
feature55747	-0.451284	-3.16679	0.00170419	0.0840819	2.36227	1.98726
feature2856	0.60252	3.16668	0.00170484	0.0840819	0.178758	0.763516
feature27377	-0.272837	-3.16652	0.00170571	0.0840819	4.53023	4.27823
feature113980	0.233545	3.16626	0.00170721	0.0840985	4.15808	4.4032
feature4823	0.529842	3.16555	0.00171123	0.0841673	1.94093	2.45798
feature104881	0.631287	3.16554	0.00171128	0.0841673	1.41899	2.01324
feature61469	0.232082	3.1654	0.00171211	0.0841673	4.31581	4.56889
feature67998	0.276349	3.16504	0.00171416	0.0842111	3.63011	3.91258
feature99645	0.237748	3.16365	0.00172209	0.0845427	4.05905	4.30938
feature75848	0.240273	3.16312	0.0017251	0.084633	4.07644	4.3422
feature54909	-0.269481	-3.16261	0.00172806	0.0847205	4.27804	3.99062
feature72373	-0.126082	-3.16093	0.00173768	0.0851322	6.4417	6.32198
feature54518	-0.495869	-3.16074	0.00173881	0.0851322	2.12162	1.63225
feature31295	-0.364062	-3.15985	0.00174393	0.0853247	3.18812	2.83963
feature9027	-0.456444	-3.15937	0.00174672	0.0854036	2.59706	2.09473
feature90195	0.581657	3.15811	0.00175401	0.0856016	1.23443	1.86492
feature113940	0.469688	3.15808	0.00175419	0.0856016	1.64542	2.15419
feature73532	0.152873	3.15806	0.00175433	0.0856016	5.47706	5.63072
feature46849	0.23699	3.1577	0.00175639	0.0856283	3.84495	4.06169
feature44344	0.291501	3.15756	0.00175725	0.0856283	3.54956	3.79229
feature4218	0.373149	3.15702	0.00176035	0.085685	2.36305	2.68516
feature96812	-0.177827	-3.15695	0.00176079	0.085685	5.28753	5.10312
feature107805	0.325759	3.15657	0.00176299	0.0857345	2.78896	3.12135
feature260	0.259051	3.15606	0.00176599	0.0858223	3.64426	3.89888
feature24352	0.169301	3.15502	0.00177207	0.0860601	5.12204	5.28692
feature3621	-0.225218	-3.15452	0.001775	0.0861444	4.85079	4.64296
feature329	0.302518	3.15386	0.00177893	0.0862767	3.27998	3.609
feature31095	0.595257	3.15315	0.00178308	0.0864203	1.00257	1.52686
feature19890	-0.247528	-3.15277	0.00178535	0.0864721	4.27928	4.07174
feature30001	0.387516	3.1518	0.00179109	0.0866917	2.45032	2.83871
feature54491	0.468952	3.15131	0.00179401	0.0867692	1.96582	2.42301
feature102545	0.224005	3.15112	0.00179509	0.0867692	4.43369	4.6686
feature93844	0.268691	3.15083	0.00179686	0.0867784	3.88574	4.12437
feature50692	0.282211	3.15055	0.00179851	0.0867784	3.67328	3.9691
feature63200	0.327036	3.15049	0.00179889	0.0867784	2.95196	3.28353
feature75258	0.555232	3.15023	0.00180039	0.0867926	1.9146	2.49828
feature77551	-0.638465	-3.14867	0.00180976	0.0871315	1.3962	0.671546
feature55240	0.463537	3.14865	0.00180983	0.0871315	1.82404	2.27788
feature117572	0.287178	3.14836	0.00181159	0.0871579	3.28198	3.58139
feature33324	0.506564	3.14724	0.00181829	0.0874079	1.59167	2.04307
feature19942	0.317487	3.14709	0.00181921	0.0874079	3.22416	3.54979
feature35510	-0.285526	-3.14687	0.00182052	0.0874128	3.71032	3.40741
feature59555	-0.250219	-3.14638	0.00182349	0.0874974	4.3796	4.10781
feature89773	-0.377533	-3.14612	0.00182504	0.0875136	2.97456	2.61772
feature862	-0.199935	-3.1457	0.00182759	0.0875774	5.01346	4.79313
feature52113	0.343367	3.1453	0.00183003	0.0876173	2.9033	3.247
feature55459	-0.201581	-3.14516	0.00183085	0.0876173	4.8796	4.67675
feature84284	-0.234863	-3.1443	0.00183609	0.08781	4.33638	4.11985
feature86083	0.194419	3.14355	0.00184064	0.0879509	4.60396	4.79832
feature98944	0.261444	3.14341	0.00184148	0.0879509	3.84227	4.09712
feature99462	-0.25072	-3.14281	0.00184513	0.0880673	4.34701	4.08235
feature54320	-0.696429	-3.14165	0.0018522	0.0883113	1.3508	0.584568
feature18591	-0.678149	-3.14157	0.00185269	0.0883113	1.63495	0.92873
feature90443	-0.37478	-3.14112	0.00185546	0.0883848	3.04106	2.62472
feature42504	0.429767	3.1405	0.00185925	0.0885069	2.14306	2.60493
feature74675	0.498042	3.14012	0.00186159	0.08856	1.88857	2.38511
feature85468	-0.176261	-3.13875	0.00187004	0.0889033	5.14244	4.95986
feature52252	0.247589	3.1381	0.00187403	0.08891	3.9217	4.16985
feature24381	0.194929	3.13805	0.00187436	0.08891	4.52312	4.71535
feature99283	-0.337103	-3.1378	0.00187591	0.08891	3.40852	3.08123
feature64632	0.626514	3.13766	0.00187679	0.08891	1.16749	1.72948
feature114935	0.346399	3.13756	0.00187737	0.08891	2.513	2.87328
feature53737	-0.264367	-3.13753	0.00187757	0.08891	4.04302	3.76065
feature115284	0.20791	3.13702	0.00188074	0.0890015	4.4523	4.67942
feature29627	0.554803	3.13586	0.00188794	0.0892839	1.24793	1.80798
feature112756	-0.557546	-3.13441	0.00189697	0.0895978	2.35334	1.80075
feature98058	0.162541	3.1344	0.00189706	0.0895978	5.51597	5.67343
feature72533	-0.363115	-3.13379	0.0019009	0.089619	3.30846	2.94863
feature105031	-0.539208	-3.13376	0.00190103	0.089619	1.91996	1.31273
feature107219	0.659444	3.13373	0.00190124	0.089619	1.05654	1.64876
feature9302	-0.2722	-3.13329	0.00190402	0.0896652	3.97756	3.64849
feature44400	-0.425002	-3.13318	0.0019047	0.0896652	2.83567	2.50559
feature89338	0.519114	3.13275	0.00190738	0.0897327	1.38721	1.93457
feature7100	0.275101	3.1325	0.00190897	0.0897488	3.42393	3.70329
feature41459	0.316637	3.1317	0.001914	0.0899266	3.05547	3.39141
feature2832	0.361678	3.13131	0.00191647	0.0899843	2.59945	2.94565
feature65454	0.144553	3.131	0.00191839	0.0900046	5.81568	5.96875
feature74083	0.348073	3.13085	0.0019194	0.0900046	2.73879	3.10348
feature79751	0.576988	3.13043	0.00192205	0.0900706	1.62129	2.18565
feature59998	0.295245	3.12943	0.00192836	0.0903077	2.98327	3.29265
feature63080	0.516129	3.12857	0.00193384	0.0905054	1.50168	2.00065
feature60134	0.454544	3.1283	0.00193552	0.0905255	2.22297	2.66643
feature60657	0.463491	3.12725	0.00194228	0.0906755	1.79815	2.2494
feature64958	-0.427442	-3.12705	0.00194351	0.0906755	2.91397	2.44226
feature5957	0.320202	3.12681	0.00194509	0.0906755	2.76386	3.09186
feature60520	-0.263868	-3.12678	0.00194524	0.0906755	4.22433	3.93657
feature28265	0.181357	3.12665	0.00194612	0.0906755	4.87025	5.04353
feature103275	0.596908	3.12657	0.00194662	0.0906755	1.47568	2.1108
feature97673	-0.546216	-3.12643	0.00194752	0.0906755	2.33377	1.67311
feature113954	0.50288	3.12539	0.00195417	0.0909198	1.86126	2.37187
feature120898	0.578131	3.12516	0.00195564	0.0909198	0.808175	1.40998
feature55690	0.279394	3.12491	0.00195728	0.0909198	3.51623	3.79509
feature34351	0.620638	3.12482	0.00195781	0.0909198	0.650545	1.21678
feature70226	0.356991	3.1245	0.00195993	0.0909596	2.64598	2.99266
feature92024	-0.591156	-3.12399	0.00196321	0.0910441	1.85805	1.30666
feature30996	0.232564	3.12358	0.00196586	0.0910441	4.00203	4.22406
feature76940	-0.471787	-3.12339	0.00196707	0.0910441	2.52174	1.9943
feature19200	0.497496	3.12326	0.00196788	0.0910441	1.94288	2.42192
feature43842	-0.124006	-3.12324	0.00196806	0.0910441	6.3834	6.25519
feature113994	-0.508373	-3.12275	0.00197119	0.0911304	1.99718	1.51545
feature88379	0.158072	3.12237	0.00197369	0.0911879	5.31005	5.46488
feature60367	0.558922	3.12203	0.00197586	0.0911996	1.00251	1.58091
feature103678	0.434591	3.12194	0.00197647	0.0911996	2.2638	2.72183
feature98947	0.448223	3.12113	0.00198169	0.091382	2.19462	2.58334
feature94296	-0.264962	-3.12006	0.00198869	0.0916462	4.20642	3.93533
feature4665	-0.105057	-3.11983	0.00199018	0.0916564	6.67059	6.55487
feature61266	-0.33397	-3.11953	0.0019922	0.0916907	3.38482	3.02115
feature61400	0.238152	3.11917	0.00199453	0.0917393	3.99398	4.22564
feature24388	0.259471	3.11892	0.00199614	0.0917553	4.09738	4.34971
feature42394	-0.659008	-3.11775	0.00200387	0.0920145	1.30651	0.610518
feature9390	0.364473	3.11768	0.00200433	0.0920145	2.53631	2.89384
feature14490	0.458958	3.11743	0.00200593	0.0920294	1.94182	2.36605
feature36370	0.212951	3.11721	0.00200737	0.0920366	4.29953	4.51285
feature95401	-0.223454	-3.11595	0.00201569	0.0923458	4.41766	4.20233
feature98697	-0.674846	-3.11581	0.00201667	0.0923458	1.45417	0.733584
feature70912	0.11472	3.11558	0.00201819	0.0923569	6.38226	6.47796
feature105708	0.179001	3.1148	0.00202335	0.0925122	5.09587	5.25718
feature89597	0.244109	3.11468	0.00202415	0.0925122	4.05146	4.27642
feature114200	0.433408	3.11367	0.00203084	0.0927594	1.95004	2.36083
feature51017	0.332065	3.11334	0.00203305	0.0928013	2.94673	3.27006
feature25897	0.521168	3.113	0.00203531	0.0928457	1.4645	1.98939
feature10443	0.537079	3.11226	0.00204026	0.0929448	1.97953	2.49291
feature96543	-0.464818	-3.11215	0.00204102	0.0929448	2.52439	2.1176
feature99297	0.359404	3.1121	0.00204134	0.0929448	2.84233	3.11728
feature116256	0.374937	3.1119	0.00204269	0.0929475	2.74276	3.10962
feature51455	0.239443	3.11045	0.0020524	0.0933203	4.2235	4.43071
feature53849	-0.21029	-3.11029	0.00205347	0.0933203	4.94288	4.74198
feature100453	-0.300516	-3.10981	0.0020567	0.0934082	3.92238	3.61751
feature8042	-0.17249	-3.1094	0.00205947	0.0934206	5.44079	5.26229
feature110143	-0.240639	-3.1093	0.00206011	0.0934206	4.20155	3.96818
feature79333	-0.202282	-3.10917	0.00206101	0.0934206	4.8175	4.62051
feature41460	0.487726	3.1088	0.00206351	0.0934206	1.53174	2.08199
feature23017	0.509883	3.10878	0.00206362	0.0934206	1.88456	2.40105
feature106303	0.244816	3.10862	0.00206474	0.0934206	4.10314	4.35956
feature108075	-0.185284	-3.10821	0.0020675	0.093487	5.03224	4.84915
feature16417	0.342249	3.10727	0.00207391	0.0937052	3.16501	3.53939
feature46846	0.439199	3.10712	0.00207492	0.0937052	2.32	2.69323
feature106095	-0.34442	-3.10579	0.00208393	0.0940531	3.25382	2.90056
feature19028	-0.685509	-3.1045	0.00209275	0.0943409	1.56846	0.888161
feature21778	-0.16803	-3.10448	0.00209292	0.0943409	5.50723	5.34257
feature90526	-0.429749	-3.1039	0.00209689	0.0944043	2.73781	2.32873
feature31001	0.224018	3.10389	0.00209694	0.0944043	4.1406	4.3592
feature8155	0.49447	3.10342	0.00210017	0.0944908	1.96815	2.43743
feature63081	-0.619261	-3.10287	0.00210398	0.0946029	1.80049	1.13053
feature43162	-0.249646	-3.10246	0.00210674	0.0946114	3.92216	3.66662
feature70228	0.463637	3.10235	0.00210753	0.0946114	1.88856	2.28816
feature71371	-0.248879	-3.10227	0.0021081	0.0946114	4.26866	3.99855
feature39364	-0.400435	-3.10141	0.00211401	0.0947928	2.65577	2.22724
feature94691	0.202091	3.10112	0.00211599	0.0947928	4.58152	4.77715
feature3436	-0.224393	-3.10111	0.00211608	0.0947928	4.43447	4.2097
feature3055	-0.177416	-3.09862	0.00213339	0.0955089	5.45967	5.2805
feature55485	0.550796	3.09836	0.00213521	0.095531	1.73706	2.25882
feature72097	-0.329588	-3.09799	0.00213775	0.0955814	3.36749	3.04566
feature63028	0.402	3.09782	0.00213898	0.0955814	2.70498	3.13167
feature107469	-0.197798	-3.09745	0.00214154	0.0956365	4.91879	4.69336
feature27737	0.167366	3.09705	0.00214433	0.0957019	5.23149	5.39499
feature28247	0.427742	3.09655	0.00214781	0.0957388	1.81754	2.18975
feature52360	-0.125516	-3.09655	0.00214781	0.0957388	6.18444	6.05154
feature122282	-0.595332	-3.09611	0.00215092	0.095818	1.61722	0.922588
feature118717	0.260078	3.09576	0.00215341	0.0958701	3.85136	4.12226
feature75425	0.16895	3.09504	0.00215842	0.0960338	5.18881	5.35894
feature118415	-0.229957	-3.09421	0.00216428	0.0962352	4.69676	4.44474
feature105253	-0.171404	-3.09385	0.00216686	0.0962905	5.3461	5.14432
feature104091	0.287113	3.09329	0.00217081	0.0964066	3.17933	3.46345
feature48209	-0.260645	-3.09292	0.00217341	0.0964626	3.89664	3.64381
feature49043	0.481745	3.09243	0.00217694	0.0965599	1.57969	2.10075
feature98458	-0.229188	-3.09219	0.00217863	0.0965755	4.47796	4.23264
feature67406	0.139075	3.09193	0.00218043	0.0965963	5.64605	5.79892
feature8562	0.32948	3.09145	0.00218388	0.0966897	3.40425	3.76448
feature73618	-0.215143	-3.0902	0.00219279	0.0970246	4.52928	4.31065
feature61183	0.348194	3.08969	0.00219646	0.0971275	2.5418	2.95072
feature3336	-0.653764	-3.08879	0.00220292	0.0973533	1.58622	0.960404
feature76925	-0.379129	-3.08851	0.00220487	0.09738	2.67839	2.27959
feature107489	0.353323	3.08743	0.00221266	0.0976644	2.7328	3.0791
feature3518	-0.165188	-3.08677	0.00221744	0.0978154	5.43662	5.29068
feature63345	0.104893	3.08603	0.00222277	0.0979905	6.67494	6.76549
feature22999	0.179294	3.08543	0.00222715	0.0981238	5.02383	5.21016
feature100072	0.205495	3.08522	0.00222869	0.0981316	4.60843	4.82584
feature8660	-0.453812	-3.08502	0.00223013	0.0981353	2.72684	2.31388
feature115338	0.427265	3.08478	0.00223187	0.0981521	2.26691	2.71484
feature22005	-0.231628	-3.08416	0.00223638	0.0982841	4.22801	4.00052
feature65392	0.396391	3.08399	0.0022376	0.0982841	2.56073	2.9168
feature62991	-0.644819	-3.08349	0.00224126	0.0983852	2.07096	1.3976
feature21885	-0.550051	-3.08251	0.00224842	0.0986394	2.25263	1.70461
feature28049	0.244789	3.08204	0.0022518	0.0987276	3.75072	4.00674
feature117301	0.230906	3.08176	0.00225387	0.0987583	3.95047	4.18202
feature23565	0.281824	3.08081	0.00226088	0.0989724	3.55358	3.85513
feature117108	-0.459702	-3.08057	0.00226261	0.0989724	2.19569	1.67913
feature13364	-0.316522	-3.08054	0.00226287	0.0989724	3.48174	3.15596
feature9640	-0.558687	-3.08001	0.00226674	0.0990818	1.70809	1.11289
feature91525	0.380925	3.0787	0.00227641	0.0994219	2.86525	3.24734
feature25150	-0.548692	-3.07843	0.0022784	0.0994219	2.21615	1.66114
feature114838	-0.26475	-3.07829	0.00227944	0.0994219	4.00581	3.71078
feature37104	-0.318165	-3.07821	0.00228003	0.0994219	3.77967	3.43938
feature6245	0.637224	3.07744	0.00228576	0.0995443	1.11799	1.73441
feature79999	-0.495903	-3.07732	0.00228667	0.0995443	2.08612	1.58151
feature48600	0.246612	3.07728	0.00228698	0.0995443	3.98287	4.22744
feature63895	-0.208608	-3.0769	0.00228973	0.0995574	4.65463	4.42051
feature32048	0.619153	3.07686	0.00229004	0.0995574	1.15835	1.73119
feature11593	0.293334	3.07655	0.00229238	0.0995992	3.35261	3.68201
feature94773	-0.209447	-3.07604	0.00229614	0.0997026	4.85056	4.6312
feature62749	0.213338	3.0754	0.00230094	0.0998506	4.31429	4.55289
feature73026	-0.0965689	-3.07468	0.00230632	0.10002	6.93744	6.84073
feature47211	0.571863	3.07451	0.00230761	0.10002	1.21279	1.80927
feature104144	-0.339744	-3.07431	0.00230913	0.100026	3.22822	2.90756
feature51085	-0.527997	-3.07207	0.00232598	0.100635	2.00161	1.44379
feature71804	0.615045	3.07192	0.00232706	0.100635	1.19792	1.81571
feature29330	0.161015	3.0718	0.00232799	0.100635	5.32144	5.46659
feature5816	0.634114	3.07153	0.00233007	0.100635	1.59474	2.19003
feature23430	0.21434	3.07142	0.00233083	0.100635	4.48865	4.69268
feature1207	-0.261064	-3.0712	0.00233249	0.100635	4.10146	3.85437
feature25301	0.230701	3.07114	0.00233296	0.100635	4.10375	4.33298
feature75363	0.169775	3.0706	0.00233706	0.100705	4.88147	5.06281
feature56997	0.561936	3.07048	0.00233796	0.100705	1.32618	1.90955
feature69871	-0.615783	-3.07038	0.00233876	0.100705	1.74403	1.0927
feature57701	0.415537	3.06957	0.00234488	0.100908	2.49293	2.91319
feature54897	0.458493	3.06935	0.00234658	0.100921	1.73775	2.22442
feature109093	-0.197929	-3.0688	0.00235078	0.101042	4.93433	4.71791
feature100999	-0.734432	-3.0679	0.0023576	0.101264	1.40137	0.702433
feature12537	0.296717	3.06715	0.00236337	0.101264	3.27172	3.55966
feature27274	0.144438	3.06714	0.00236344	0.101264	5.44607	5.60149
feature47035	-0.478456	-3.06713	0.00236354	0.101264	2.39574	1.86087
feature105985	0.172566	3.06709	0.00236378	0.101264	5.00046	5.17591
feature49267	0.506892	3.06702	0.00236437	0.101264	1.99732	2.54637
feature6937	0.206476	3.06651	0.00236829	0.101268	4.64715	4.84332
feature63171	-0.0925416	-3.06647	0.00236857	0.101268	7.16186	7.05216
feature68515	0.154269	3.06634	0.00236954	0.101268	5.30709	5.45082
feature100149	0.27229	3.06627	0.00237009	0.101268	3.7425	4.00438
feature8183	-0.214988	-3.06573	0.00237426	0.101387	4.50114	4.27645
feature66395	0.290377	3.06509	0.00237917	0.101536	3.22205	3.48832
feature68746	0.185407	3.06426	0.00238557	0.101683	4.81864	5.01293
feature28256	0.267099	3.06415	0.00238646	0.101683	3.49168	3.74279
feature5794	-0.153134	-3.06409	0.00238689	0.101683	5.69671	5.53474
feature76172	-0.540256	-3.06375	0.00238955	0.101683	2.20779	1.60191
feature65128	-0.167358	-3.06373	0.00238966	0.101683	5.6573	5.46351
feature94127	-0.160125	-3.06314	0.00239421	0.101704	5.49378	5.32651
feature58669	0.262282	3.06313	0.00239433	0.101704	3.5306	3.83436
feature106633	-0.136589	-3.06312	0.00239437	0.101704	6.06768	5.90436
feature82952	0.279296	3.06164	0.00240587	0.102132	3.50211	3.78653
feature119830	-0.186506	-3.06024	0.00241678	0.102368	5.15554	4.96256
feature92124	-0.398157	-3.06021	0.00241703	0.102368	2.8348	2.46085
feature61094	-0.383653	-3.05994	0.00241915	0.102368	2.63155	2.29427
feature10570	-0.377142	-3.05986	0.00241981	0.102368	3.06904	2.67744
feature1547	0.195503	3.05975	0.00242067	0.102368	4.80782	5.00723
feature110006	0.255271	3.05966	0.00242133	0.102368	3.69374	3.98574
feature40560	-0.650689	-3.05966	0.00242136	0.102368	1.37122	0.774841
feature107107	0.362308	3.05947	0.0024228	0.102369	2.97533	3.32446
feature2849	0.324607	3.05905	0.00242615	0.10245	2.41075	2.74917
feature87339	0.253889	3.05865	0.00242924	0.102496	3.71576	3.9427
feature62378	0.423845	3.05832	0.00243187	0.102496	1.85992	2.25594
feature19207	0.203265	3.05831	0.00243194	0.102496	4.51545	4.73345
feature32094	-0.57995	-3.05819	0.00243292	0.102496	1.77855	1.26008
feature77485	0.126901	3.05769	0.00243681	0.102561	6.14111	6.24132
feature28115	0.60216	3.05742	0.00243896	0.102561	1.09228	1.65369
feature6924	0.216939	3.05734	0.00243954	0.102561	4.1836	4.3935
feature3600	-0.473179	-3.05727	0.00244013	0.102561	2.51458	2.03923
feature50062	0.344203	3.05661	0.00244536	0.102721	2.85305	3.17179
feature73485	0.343457	3.05593	0.0024507	0.102885	3.01687	3.39223
feature64027	0.321798	3.05549	0.00245423	0.102974	3.0037	3.30854
feature59963	-0.411284	-3.05506	0.00245758	0.103026	3.15936	2.76347
feature75863	0.304473	3.05497	0.00245833	0.103026	3.27103	3.57468
feature36398	-0.317289	-3.0537	0.00246845	0.10339	3.1002	2.81155
feature117615	0.142084	3.05309	0.00247332	0.103534	5.74482	5.88805
feature4012	-0.31467	-3.05263	0.00247696	0.103626	3.85222	3.55452
feature7449	0.540696	3.05227	0.00247988	0.103688	1.27481	1.85023
feature108110	0.659669	3.05171	0.00248431	0.103813	1.04622	1.64223
feature78174	0.246419	3.05136	0.00248712	0.10387	3.60575	3.82935
feature51443	0.550513	3.04974	0.00250019	0.104356	1.16512	1.73104
feature14612	-0.408821	-3.04877	0.00250798	0.104567	2.82793	2.39139
feature20175	0.28299	3.04875	0.00250816	0.104567	3.22767	3.46481
feature86894	-0.262771	-3.04841	0.00251091	0.104622	3.94339	3.66352
feature75590	0.177973	3.04784	0.00251556	0.104755	4.87875	5.06001
feature44048	0.13134	3.04754	0.00251799	0.104796	5.88514	6.00931
feature63671	-0.258745	-3.0473	0.0025199	0.104798	3.95151	3.6846
feature36485	0.332017	3.04713	0.0025213	0.104798	2.86082	3.24188
feature111530	-0.263041	-3.04694	0.00252287	0.104798	4.03966	3.76879
[truncated: 14,646 more rows]

## Sheet: results_D6
genes	logFC	t	P.Value	adj.P.Val	control_avg_exp	BG_avg_exp
[truncated: 16,383 more rows]

[truncated: 4 more sheets: results_D8, results_D10, results_D12, results_D14]
