# Supplementary material for: Transmission of stimulus-induced epigenetic changes through cell division is coupled to continuous transcription factor activity
Source: Front Immunol. 2023 Mar 14;14:1129577. doi: 10.3389/fimmu.2023.1129577 (PMC10043173; doi:10.3389/fimmu.2023.1129577)
Supplement: Supplementary file 4 [file Table_3.xls]

## Sheet: H3K4me3_results_T0
genes	logFC	t	P.Value	adj.P.Val	control_avg_exp	BG_avg_exp
feature9253	0.678398	11.4452	1.14614e-16	2.00934e-12	6.40609	7.08435
feature6811	-0.932903	-11.2872	2.02779e-16	2.00934e-12	5.99816	5.05452
feature17765	-1.65585	-10.9564	6.75637e-16	4.3971e-12	4.85907	3.20667
feature20342	1.67521	10.882	8.87497e-16	4.3971e-12	1.84678	3.60089
feature4207	-1.48109	-10.7495	1.44434e-15	5.72478e-12	4.39325	2.83325
feature3786	-0.672585	-10.3899	5.46909e-15	1.80644e-11	6.30485	5.63838
feature17766	-1.88364	-10.2469	9.32592e-15	2.6403e-11	4.27488	2.40711
feature15105	0.667103	9.88207	3.67379e-14	8.1236e-11	6.12035	6.79727
feature10704	-0.666388	-9.88096	3.68919e-14	8.1236e-11	6.21817	5.54377
feature15930	0.61166	9.8349	4.39075e-14	8.70158e-11	7.07468	7.68641
feature15697	1.09446	9.6547	8.69283e-14	1.56613e-10	3.69631	4.81597
feature6112	0.681408	9.5138	1.48605e-13	2.45421e-10	5.12109	5.81467
feature9378	-0.570975	-9.24086	4.2201e-13	6.43338e-10	6.89359	6.32169
feature21303	-0.899512	-9.13148	6.42309e-13	9.09234e-10	5.10825	4.13873
feature14104	-0.649231	-9.01345	1.01172e-12	1.32489e-09	5.96146	5.30049
feature25243	1.53672	8.99328	1.09353e-12	1.32489e-09	1.68173	3.15388
feature7580	-0.559412	-8.98329	1.1365e-12	1.32489e-09	6.46252	5.90249
feature15984	-0.589207	-8.91322	1.48934e-12	1.63976e-09	6.27812	5.67582
feature8282	-0.626457	-8.80007	2.30641e-12	2.4057e-09	6.2389	5.59033
feature14685	-0.540424	-8.69198	3.50548e-12	3.47358e-09	6.72464	6.1818
feature23998	1.39513	8.45885	8.66843e-12	8.18052e-09	2.1284	3.6561
feature15866	-0.711768	-8.35444	1.30154e-11	1.17245e-08	5.32246	4.62703
feature22714	-0.822711	-8.18981	2.47319e-11	2.13103e-08	4.55446	3.55451
feature21083	1.53435	7.85631	9.10848e-11	7.52133e-08	1.55569	3.15581
feature25581	-0.582511	-7.73043	1.49105e-10	1.18199e-07	6.17326	5.56935
feature25655	-0.78819	-7.64283	2.10145e-10	1.56509e-07	4.93044	4.12464
feature18425	0.501446	7.63911	2.13228e-10	1.56509e-07	5.71521	6.22815
feature4696	-0.464408	-7.60202	2.46576e-10	1.74523e-07	7.01755	6.55339
feature20963	1.24167	7.49015	3.82238e-10	2.61214e-07	2.62015	3.92686
feature3389	0.444656	7.33282	7.08087e-10	4.67763e-07	6.96217	7.4068
feature17764	-0.714456	-7.21154	1.13874e-09	7.27984e-07	5.43918	4.71595
feature15255	1.46734	6.92543	3.48847e-09	2.16045e-06	1.09392	2.6246
feature19748	-0.473972	-6.89595	3.91441e-09	2.35078e-06	5.89553	5.41463
feature26107	1.11516	6.8659	4.40188e-09	2.56578e-06	2.80233	3.9024
feature20275	-0.480912	-6.85326	4.62473e-09	2.61866e-06	6.23811	5.75069
feature22516	-0.406565	-6.77754	6.21519e-09	3.42146e-06	7.35677	6.9503
feature20909	-0.403609	-6.76592	6.50326e-09	3.48329e-06	6.6438	6.23985
feature15709	1.18551	6.71254	8.00829e-09	4.17654e-06	2.4712	3.62769
feature2936	-0.408957	-6.68516	8.90997e-09	4.44365e-06	7.17245	6.76353
feature14775	-0.425967	-6.68148	9.03893e-09	4.44365e-06	6.51229	6.08474
feature22713	-0.413493	-6.67713	9.19313e-09	4.44365e-06	6.87838	6.46473
feature25797	0.466745	6.66025	9.81811e-09	4.63275e-06	5.37608	5.84146
feature11937	-0.398261	-6.56015	1.44946e-08	6.63677e-06	7.52866	7.1305
feature140	-0.417265	-6.55592	1.4735e-08	6.63677e-06	6.33867	5.91545
feature14912	0.770112	6.51561	1.72344e-08	7.44614e-06	3.46408	4.19104
feature23301	-0.56049	-6.51488	1.72834e-08	7.44614e-06	5.41356	4.84472
feature11084	-0.904151	-6.43789	2.33039e-08	9.82631e-06	3.91872	2.98517
feature6411	-0.81616	-6.39305	2.7728e-08	1.14482e-05	4.41261	3.38381
feature424	-0.429425	-6.35517	3.21099e-08	1.29868e-05	6.19105	5.75899
feature6876	-0.404509	-6.34724	3.31118e-08	1.31242e-05	6.31807	5.91666
feature7924	-0.741635	-6.20881	5.65346e-08	2.19687e-05	4.27496	3.55958
feature20981	-0.409607	-6.18786	6.12919e-08	2.29357e-05	5.92744	5.51232
feature12022	0.682758	6.18766	6.13378e-08	2.29357e-05	3.89458	4.70038
feature17836	-0.426862	-6.13766	7.43689e-08	2.72934e-05	5.82938	5.40883
feature18410	-0.689458	-6.12577	7.78516e-08	2.80521e-05	4.45518	3.76137
feature18412	-0.437853	-6.107	8.36808e-08	2.9614e-05	5.69699	5.25347
feature4167	-0.517277	-6.09408	8.79459e-08	3.05774e-05	5.36632	4.85372
feature12841	-0.449821	-6.02904	1.12903e-07	3.85779e-05	5.61397	5.17736
feature9796	-0.35538	-5.99228	1.29994e-07	4.36648e-05	7.42782	7.07249
feature19571	-0.541037	-5.97692	1.37872e-07	4.55392e-05	4.92619	4.3728
feature8860	-0.35353	-5.94092	1.5825e-07	5.14132e-05	7.36297	7.00956
feature15251	-0.415747	-5.92666	1.67117e-07	5.34182e-05	5.61038	5.20264
feature12820	-0.541173	-5.90946	1.78476e-07	5.61433e-05	5.08823	4.56339
feature1302	-1.00804	-5.87601	2.028e-07	6.27984e-05	3.29781	2.30908
feature8230	-0.439808	-5.84683	2.26677e-07	6.9112e-05	6.00474	5.53436
feature23006	0.605211	5.82447	2.46842e-07	7.412e-05	4.23686	4.84661
feature11772	0.762965	5.80806	2.62759e-07	7.77219e-05	3.3543	4.13377
feature12529	-0.448387	-5.80326	2.67604e-07	7.79908e-05	5.53473	5.02422
feature17389	-0.342879	-5.77057	3.03033e-07	8.70365e-05	7.58168	7.23893
feature4502	0.382644	5.72623	3.58618e-07	0.000100898	5.37538	5.76096
feature26096	-0.42706	-5.72078	3.66112e-07	0.000100898	5.79668	5.36121
feature13415	-1.0659	-5.72045	3.66567e-07	0.000100898	2.74685	1.59052
feature22254	-0.865795	-5.70604	3.8716e-07	0.000105106	3.59125	2.72468
feature7929	-0.526036	-5.69358	4.05884e-07	0.000107423	5.01827	4.49614
feature18422	0.376269	5.69316	4.06538e-07	0.000107423	6.51881	6.89354
feature12503	-1.17479	-5.64279	4.91938e-07	0.000128279	2.7717	1.52686
feature13661	-1.39697	-5.6167	5.42909e-07	0.000139732	1.69677	0.30619
feature11388	1.41801	5.60014	5.77924e-07	0.000146837	0.222163	1.65886
feature937	-0.329932	-5.57371	6.38495e-07	0.000160173	7.12471	6.79476
feature4415	0.88701	5.54229	7.18716e-07	0.000178044	2.75485	3.71306
feature22453	-0.457117	-5.5052	8.26281e-07	0.000202163	5.50233	5.03395
feature23962	-0.330647	-5.49199	8.68332e-07	0.000205246	7.16155	6.8311
feature8500	1.28172	5.49061	8.7284e-07	0.000205246	0.586221	1.82756
feature6812	-0.82415	-5.49053	8.73096e-07	0.000205246	3.83846	3.02427
feature25577	-1.12734	-5.48698	8.84795e-07	0.000205246	2.59734	1.48523
feature4213	-0.357165	-5.48522	8.90661e-07	0.000205246	6.18665	5.83881
feature19332	-1.20756	-5.44647	1.02996e-06	0.000234618	2.35019	1.19774
feature4578	-0.774025	-5.44113	1.05079e-06	0.000235017	3.85687	3.07418
feature21346	-1.24096	-5.43995	1.05543e-06	0.000235017	2.74401	1.50086
feature897	-0.504986	-5.4243	1.11912e-06	0.000246431	4.90305	4.39234
feature9539	-0.431388	-5.40837	1.18779e-06	0.000258677	5.6608	5.24271
feature1883	0.337053	5.40319	1.21104e-06	0.000260873	5.83745	6.17386
feature14301	0.757806	5.37183	1.36152e-06	0.000290136	3.4215	4.21142
feature6100	-0.397376	-5.36151	1.41493e-06	0.00029831	5.5352	5.13428
feature1676	-0.322095	-5.35517	1.4488e-06	0.000302234	6.40453	6.08299
feature19231	-0.34251	-5.31895	1.65802e-06	0.000342278	7.03795	6.6955
feature14715	-0.315327	-5.31266	1.69729e-06	0.000346772	7.30684	6.99155
feature15840	-0.315607	-5.26917	1.99488e-06	0.000403413	6.96574	6.65019
feature19633	-1.2533	-5.23781	2.2408e-06	0.000448567	2.32253	1.03424
feature20871	-0.343502	-5.23293	2.28159e-06	0.000452165	7.65142	7.30771
feature21425	-0.31688	-5.22628	2.33853e-06	0.000458861	6.61044	6.29406
feature15643	0.321525	5.2089	2.4938e-06	0.000484064	7.59777	7.9194
feature4137	-0.424339	-5.20652	2.51582e-06	0.000484064	5.72888	5.33661
feature21807	-0.32982	-5.19697	2.60616e-06	0.000496624	6.17459	5.84643
feature19213	-0.342411	-5.16799	2.90047e-06	0.000547442	5.82925	5.47784
feature3681	-0.318312	-5.15902	2.99798e-06	0.000560509	6.5517	6.23172
feature9381	-0.327766	-5.15297	3.06552e-06	0.000567779	6.08429	5.75346
feature17367	-0.312631	-5.1388	3.22973e-06	0.000592655	6.42921	6.11669
feature23654	0.340516	5.11942	3.4685e-06	0.00063063	5.64774	5.98907
feature19391	-0.310713	-5.11122	3.57452e-06	0.000643998	6.24574	5.93438
feature14686	-1.18815	-5.10122	3.70836e-06	0.000662093	2.01969	0.781187
feature14733	-0.480065	-5.09629	3.77614e-06	0.000668175	4.98258	4.48526
feature22710	-0.300099	-5.07932	4.01862e-06	0.000704788	6.91737	6.61725
feature24049	0.486774	5.0531	4.4239e-06	0.000769059	4.27871	4.82595
feature22700	-0.38663	-5.04097	4.62474e-06	0.000796984	5.47065	5.02201
feature12050	1.22398	5.01883	5.01463e-06	0.000856723	0.731406	2.05354
feature6288	-0.406354	-5.00615	5.25209e-06	0.000889623	5.49012	5.04259
feature20884	-0.366957	-5.0027	5.31871e-06	0.000893274	6.10354	5.73737
feature6625	0.651975	4.93175	6.88586e-06	0.00114676	3.40885	4.04915
feature22169	1.07648	4.92748	6.99338e-06	0.00115496	0.961073	2.13242
feature15037	-0.307407	-4.92141	7.14918e-06	0.00116901	6.42946	6.12086
feature7996	-0.529177	-4.91959	7.19642e-06	0.00116901	4.40051	3.83887
feature8293	-0.373624	-4.91116	7.41976e-06	0.00119549	5.47808	5.1036
feature22107	-0.293291	-4.87747	8.38244e-06	0.0013397	6.71596	6.42219
feature21344	-1.04475	-4.86708	8.70321e-06	0.00137984	2.33487	1.28202
feature3084	-0.662457	-4.84435	9.44769e-06	0.00148599	4.08976	3.43759
feature20830	-0.8502	-4.82821	1.00136e-05	0.00156259	3.16172	2.31636
feature20646	1.15901	4.81365	1.05527e-05	0.00163385	0.0872578	1.28648
feature5652	0.343037	4.8045	1.09057e-05	0.00167543	5.27695	5.61929
feature9795	-1.16341	-4.80178	1.10131e-05	0.00167891	1.43596	0.248693
feature1084	0.352977	4.78857	1.15483e-05	0.00174706	5.52627	5.90925
feature22879	-0.28684	-4.77274	1.22239e-05	0.00183525	6.50661	6.21925
feature11007	0.290905	4.7597	1.28086e-05	0.00190858	7.50766	7.79864
feature5481	-0.288145	-4.74643	1.34325e-05	0.00198661	7.82135	7.53344
feature24420	0.599555	4.7406	1.37154e-05	0.00201342	3.55448	4.2227
feature1720	-0.735544	-4.73363	1.40617e-05	0.00204908	3.3163	2.51528
feature8842	-0.849433	-4.70636	1.55005e-05	0.00224226	3.25177	2.40961
feature10888	-0.301987	-4.69837	1.5949e-05	0.00229041	5.92019	5.61275
feature11075	-0.402399	-4.69556	1.61095e-05	0.00229682	5.09713	4.70774
feature19811	-0.441173	-4.69267	1.62762e-05	0.00230401	5.02532	4.58271
feature22777	0.325323	4.68501	1.67265e-05	0.00235096	5.61131	5.96099
feature14822	0.427261	4.67609	1.72663e-05	0.00240974	4.45951	4.88261
feature10157	-1.21091	-4.67043	1.76179e-05	0.00244162	1.4914	0.272438
feature23758	-0.318067	-4.66767	1.77917e-05	0.00244858	5.81552	5.49644
feature19603	-0.282445	-4.66309	1.80837e-05	0.00246903	7.73914	7.45686
feature4553	-0.276865	-4.66145	1.81894e-05	0.00246903	7.35196	7.07512
feature12584	-1.16806	-4.6532	1.87308e-05	0.00252522	1.11787	-0.0501099
feature8608	-0.290202	-4.62665	2.05813e-05	0.00275594	6.10123	5.80797
feature9543	-0.385803	-4.62041	2.10416e-05	0.00279867	5.05824	4.69806
feature16157	0.393281	4.61437	2.14965e-05	0.00283953	4.29549	4.71511
feature6119	0.54808	4.61255	2.16354e-05	0.00283953	3.88415	4.50029
feature20914	0.316051	4.59374	2.31244e-05	0.0029983	5.40055	5.7203
feature6381	0.338819	4.59076	2.33692e-05	0.0029983	5.27184	5.60314
feature4655	-0.310173	-4.58974	2.34539e-05	0.0029983	5.84017	5.52251
feature908	-0.272956	-4.58812	2.35884e-05	0.0029983	6.99328	6.72033
feature22692	-0.631803	-4.58796	2.36015e-05	0.0029983	3.55968	2.93127
feature12021	1.0051	4.57767	2.44751e-05	0.00308948	0.794042	2.04374
feature13660	-0.282936	-4.57079	2.50769e-05	0.0031454	6.34484	6.06015
feature24841	-0.271023	-4.56881	2.52519e-05	0.00314743	7.77452	7.50348
feature21961	0.396367	4.56541	2.55572e-05	0.00315995	4.69944	5.10526
feature9553	-0.276683	-4.56379	2.57035e-05	0.00315995	6.67795	6.40177
feature3899	-0.272531	-4.56239	2.58306e-05	0.00315995	6.81376	6.54133
feature873	-0.823933	-4.55902	2.61388e-05	0.00317803	2.90531	1.99908
feature21966	-0.444532	-4.55351	2.66511e-05	0.00320733	4.90934	4.47783
feature10787	-0.387365	-4.55296	2.67035e-05	0.00320733	5.2411	4.84815
feature19634	-0.271007	-4.54833	2.71424e-05	0.00324041	7.93385	7.66289
feature10680	-0.310794	-4.5237	2.95977e-05	0.00351238	5.59906	5.28733
feature15132	-0.282538	-4.51551	3.04615e-05	0.00359336	6.1352	5.85545
feature17881	-1.19772	-4.49312	3.29494e-05	0.00386385	1.56432	0.341686
feature2209	-0.28283	-4.48654	3.37181e-05	0.00393073	6.66679	6.38292
feature3942	-1.02616	-4.47982	3.45203e-05	0.00400072	1.68325	0.642168
feature19799	-0.289771	-4.47786	3.47577e-05	0.00400482	6.09021	5.80472
feature4641	-0.26465	-4.47107	3.55925e-05	0.0040773	7.17855	6.91389
feature23389	-1.04443	-4.4619	3.6752e-05	0.00418593	1.89793	0.859359
feature23957	-0.443671	-4.43498	4.03708e-05	0.00457182	4.64362	4.20802
feature20115	-0.266013	-4.42579	4.16837e-05	0.00469368	7.04629	6.78026
feature9952	0.710187	4.42136	4.23302e-05	0.00473954	2.43966	3.22351
feature5288	-1.07923	-4.40617	4.46261e-05	0.00496854	1.67131	0.582808
feature19567	-0.260156	-4.40417	4.49376e-05	0.00497527	7.18677	6.9266
feature16826	0.40071	4.4012	4.54036e-05	0.00498898	4.6323	5.05505
feature13108	-1.10734	-4.40006	4.5583e-05	0.00498898	1.58154	0.431452
feature5312	0.514475	4.39859	4.58167e-05	0.00498898	3.58394	3.91449
feature992	-0.269123	-4.3885	4.74491e-05	0.00513851	6.53152	6.26308
feature18357	-0.267621	-4.38583	4.78911e-05	0.00515818	6.74237	6.47442
feature20829	-1.09629	-4.37332	5.00129e-05	0.0053576	1.57941	0.505375
feature23238	-0.259906	-4.36697	5.11245e-05	0.00544723	7.96343	7.70358
feature12674	0.763361	4.35568	5.31612e-05	0.00563395	2.08788	2.89171
feature12250	-0.257619	-4.35158	5.39193e-05	0.00568389	7.57358	7.31598
feature20828	-1.16969	-4.34944	5.43192e-05	0.00569576	1.12541	-0.101368
feature15752	-0.373121	-4.34746	5.46924e-05	0.00570471	5.16398	4.7752
feature20076	-0.307815	-4.33834	5.64423e-05	0.0058564	5.697	5.38544
feature9369	0.400438	4.33383	5.7328e-05	0.00591732	4.46418	4.87107
feature11938	-1.02508	-4.32849	5.83929e-05	0.00595142	2.21576	1.18046
feature1151	-0.256205	-4.32802	5.84872e-05	0.00595142	6.92338	6.66714
feature2907	-0.26378	-4.32753	5.85856e-05	0.00595142	6.76315	6.49919
feature10128	0.864864	4.32618	5.88595e-05	0.00595142	1.81634	2.72238
feature7534	-0.266663	-4.31419	6.13425e-05	0.00617099	6.35133	6.08284
feature16273	-0.956779	-4.30963	6.23121e-05	0.00623688	2.64208	1.68322
feature6416	-0.942101	-4.29875	6.4688e-05	0.00638915	2.43862	1.52113
feature13663	-1.01699	-4.29845	6.47552e-05	0.00638915	2.16404	1.11762
feature6379	0.27993	4.29793	6.48707e-05	0.00638915	6.53831	6.81883
feature17838	-0.264227	-4.2968	6.5123e-05	0.00638915	6.22711	5.96357
feature15655	0.299948	4.2833	6.82131e-05	0.00665935	5.62924	5.94155
feature19686	-0.377696	-4.26955	7.15071e-05	0.00694671	4.75725	4.37317
feature23716	-0.628239	-4.26163	7.34749e-05	0.00710305	3.08336	2.37819
feature11927	-0.630141	-4.25355	7.55333e-05	0.0072666	3.59713	2.64016
feature13393	-0.258778	-4.24794	7.69972e-05	0.00737165	6.90697	6.64822
feature4713	-0.286052	-4.24549	7.7644e-05	0.00739783	7.34809	7.06203
feature8391	-0.926824	-4.24314	7.82712e-05	0.00742191	2.55634	1.65063
feature18409	-0.250452	-4.23335	8.09336e-05	0.00763782	7.49203	7.24162
feature4653	-0.80859	-4.23034	8.17673e-05	0.00767818	2.83837	2.01478
feature2304	-0.531353	-4.22903	8.21362e-05	0.00767818	4.12149	3.61538
feature3740	-1.03773	-4.21267	8.68472e-05	0.00808046	1.84234	0.781225
feature9805	0.680762	4.20721	8.84752e-05	0.00819346	2.6649	3.39926
feature19541	-0.250288	-4.19345	9.27167e-05	0.00854633	6.90882	6.65858
feature872	-0.625939	-4.18604	9.50814e-05	0.00872372	2.49981	1.8464
feature9929	0.522519	4.18132	9.66176e-05	0.00882382	3.3824	3.96569
feature15763	-0.295673	-4.17887	9.74253e-05	0.00885677	5.50471	5.21884
feature18987	-0.249319	-4.17554	9.8532e-05	0.0089001	6.96953	6.72016
feature7578	-1.01071	-4.17474	9.88001e-05	0.0089001	1.99315	0.929528
feature578	-0.833841	-4.17203	9.97119e-05	0.00894159	2.268	1.40375
feature24838	-0.827944	-4.16386	0.000102513	0.00915133	2.47827	1.62874
feature10881	-0.608816	-4.15733	0.000104805	0.009314	3.90287	3.27553
feature18403	-0.586301	-4.15543	0.000105482	0.00933236	4.00122	3.415
feature8317	0.285078	4.15292	0.00010638	0.00936995	6.5352	6.8217
feature1430	0.318584	4.14927	0.000107702	0.00944442	5.23476	5.57442
feature13174	-0.2462	-4.14728	0.000108431	0.00946649	6.76027	6.51398
feature23511	-0.247737	-4.13844	0.000111719	0.00971072	6.48828	6.24003
feature417	0.773968	4.12881	0.000115414	0.00996511	1.93787	2.77944
feature20301	1.11174	4.1282	0.000115651	0.00996511	-0.0510366	1.09583
feature3282	-0.905437	-4.12464	0.000117047	0.0100417	2.22117	1.30793
feature6456	0.249653	4.1144	0.000121161	0.0103221	6.76422	7.01382
feature18728	-1.05269	-4.11315	0.000121669	0.0103221	1.60333	0.432789
feature1965	0.636445	4.11265	0.000121877	0.0103221	2.68669	3.34977
feature17355	-0.708426	-4.10768	0.000123934	0.0104516	3.07722	2.38939
feature25481	0.388338	4.10457	0.000125237	0.0105167	3.91975	4.28015
feature14967	-0.53086	-4.1018	0.000126411	0.0105705	3.81324	3.30644
feature8768	-0.350231	-4.09808	0.000128003	0.0106587	5.07655	4.71174
feature21415	-0.245896	-4.09373	0.000129888	0.0107704	7.39152	7.14572
feature3573	-1.07379	-4.08613	0.000133248	0.0110029	0.902184	-0.223611
feature6870	-0.323047	-4.0739	0.000138834	0.0114166	5.33874	5.01784
feature7237	-0.442129	-4.07133	0.000140033	0.0114676	4.40509	3.95205
feature19802	-0.992826	-4.05848	0.000146198	0.0118834	1.66299	0.640637
feature24048	0.327427	4.05825	0.000146308	0.0118834	5.07348	5.41136
feature16178	0.373764	4.0559	0.000147461	0.0119281	4.53053	4.94193
feature2016	0.241862	4.05115	0.000149825	0.01207	7.22936	7.4712
feature25523	-0.241466	-4.04836	0.00015123	0.0121339	6.96474	6.72329
feature20958	-0.36766	-4.04687	0.000151984	0.0121453	5.01758	4.60414
feature22815	-0.798004	-4.03443	0.00015844	0.0126103	2.27262	1.42283
feature19279	-0.258418	-4.02467	0.00016368	0.0129752	6.42878	6.16773
feature24193	0.244854	4.01845	0.00016711	0.0131943	6.31404	6.55984
feature22318	-0.872306	-4.0145	0.000169328	0.0133039	1.80025	0.772699
feature21426	-0.849431	-4.01358	0.000169847	0.0133039	2.37509	1.55974
feature1199	0.270383	4.01105	0.00017128	0.0133039	5.51845	5.80074
feature16047	0.238716	4.01023	0.000171748	0.0133039	7.14873	7.38745
feature15030	-0.944541	-4.01005	0.000171853	0.0133039	1.2086	-0.00629591
feature15204	0.444548	4.00667	0.0001738	0.0133481	3.7615	4.2555
feature3066	0.239882	4.00617	0.000174085	0.0133481	6.4273	6.66686
feature10130	-1.05225	-4.00555	0.000174445	0.0133481	1.6068	0.549943
feature8114	-0.545562	-3.99977	0.00017783	0.0135548	3.71139	3.13254
feature15919	0.838068	3.99508	0.000180629	0.0136318	1.31342	2.2859
feature7182	-0.245814	-3.9949	0.000180733	0.0136318	6.59244	6.34719
feature20967	-0.505295	-3.99462	0.000180904	0.0136318	4.14838	3.63631
feature14107	-0.236015	-3.97538	0.000192833	0.0144317	7.35268	7.11669
feature1753	-0.787323	-3.97414	0.000193624	0.0144317	2.6315	1.86374
feature8872	-0.250257	-3.97402	0.000193705	0.0144317	6.07696	5.82685
feature3885	-0.241579	-3.96922	0.000196808	0.0146081	6.2348	5.99382
feature5013	-0.238196	-3.96362	0.00020049	0.0148258	6.75705	6.51861
feature10798	-0.260303	-3.95977	0.000203067	0.0149605	5.89171	5.63368
feature22876	-0.439467	-3.95853	0.000203902	0.0149664	4.05088	3.60086
feature20526	-0.851087	-3.95464	0.000206537	0.0151039	2.29913	1.41521
feature14688	-0.235994	-3.94885	0.000210528	0.0153391	6.75936	6.52329
feature7476	-0.245083	-3.94638	0.000212256	0.0154084	6.77597	6.531
feature22578	0.694846	3.94352	0.000214273	0.015498	2.25185	2.92594
feature16032	0.277404	3.93894	0.000217533	0.0156766	5.49088	5.78772
feature12249	-0.727739	-3.9372	0.000218784	0.0157097	3.11944	2.34053
feature9641	-0.64247	-3.93068	0.000223541	0.0159621	2.98452	2.27368
feature15135	-0.238184	-3.93018	0.000223911	0.0159621	6.70451	6.46595
feature17666	-0.68581	-3.9206	0.000231096	0.0164153	2.96078	2.25852
feature6349	0.27415	3.91581	0.000234769	0.0166166	5.45302	5.72672
feature11645	0.603099	3.90645	0.000242103	0.0170748	2.51911	3.13102
feature8416	0.244289	3.90456	0.000243616	0.0171205	6.08248	6.32509
feature4699	-0.413334	-3.89866	0.00024838	0.0173936	4.44963	3.98938
feature17000	-0.287938	-3.89352	0.000252611	0.0176276	5.34496	5.05047
feature24153	0.909413	3.89234	0.000253588	0.0176337	1.64465	2.61481
feature18933	0.902173	3.88197	0.000262356	0.0181796	0.248987	1.2073
feature19800	-0.933694	-3.87997	0.000264089	0.0182359	1.37621	0.487395
feature8548	0.24781	3.87595	0.000267581	0.0184129	5.79752	6.05187
feature5037	-0.36966	-3.87125	0.000271733	0.018634	4.71113	4.31652
feature19604	-0.483102	-3.86891	0.000273819	0.0186553	4.02727	3.55952
feature5237	-0.677716	-3.86866	0.000274049	0.0186553	3.24814	2.57648
feature9525	-0.230651	-3.86774	0.000274869	0.0186553	6.91773	6.68707
feature4739	0.261114	3.86585	0.00027658	0.0187074	5.48609	5.7387
feature19170	-0.460539	-3.85629	0.000285351	0.019235	3.92372	3.31363
feature11967	-0.229752	-3.85329	0.000288166	0.0193589	7.40022	7.17063
feature15196	0.408527	3.85106	0.000290264	0.019434	3.48225	3.91448
feature5000	-0.241894	-3.8465	0.000294622	0.0196021	6.0455	5.80036
feature12068	0.40742	3.84567	0.000295422	0.0196021	4.19636	4.60808
feature25180	0.698011	3.84533	0.000295743	0.0196021	2.32524	3.09094
feature11694	-0.232313	-3.84317	0.000297831	0.0196747	7.01653	6.78419
feature876	0.562118	3.83341	0.000307463	0.0202025	2.3361	2.87425
feature15985	0.248732	3.83282	0.000308052	0.0202025	5.85492	6.11363
feature11346	-0.726384	-3.83107	0.000309809	0.0202025	2.83176	2.14011
feature24607	-0.244394	-3.83098	0.000309898	0.0202025	5.94006	5.68895
feature24230	-0.521243	-3.82898	0.000311926	0.020268	3.99073	3.46325
feature12076	-0.575396	-3.82616	0.000314802	0.0203881	3.38971	2.7831
feature7336	0.552878	3.8212	0.000319921	0.0205908	3.19746	3.81887
feature21301	-0.997543	-3.82047	0.000320679	0.0205908	1.51603	0.509444
feature16831	0.232237	3.82012	0.000321049	0.0205908	5.96226	6.195
feature21847	-0.228548	-3.81817	0.000323088	0.0206388	6.72976	6.50143
feature9607	-0.252819	-3.81729	0.000324017	0.0206388	6.18929	5.93697
feature896	-0.353181	-3.81608	0.000325285	0.0206388	5.09058	4.69803
feature5776	-0.537137	-3.81544	0.000325963	0.0206388	4.13909	3.47571
feature20364	-0.256602	-3.80739	0.0003346	0.0209794	5.89318	5.64188
feature18911	-0.426235	-3.8071	0.000334912	0.0209794	4.23419	3.8936
feature11091	-0.227159	-3.80692	0.000335105	0.0209794	6.57317	6.34579
feature12369	-0.649607	-3.80649	0.000335577	0.0209794	3.04111	2.39785
feature18187	0.810872	3.79851	0.000344371	0.0214615	1.45234	2.28686
feature15764	-0.671346	-3.78214	0.000363119	0.0225411	2.6774	1.97333
feature19905	0.228557	3.78055	0.000364994	0.0225411	6.80801	7.03673
feature4398	0.949072	3.78045	0.000365107	0.0225411	0.42549	1.43679
feature23219	0.375305	3.77886	0.000366999	0.0225875	4.43066	4.81198
feature5794	-0.939651	-3.77635	0.000369978	0.0227004	1.7683	0.837783
feature1902	-0.241516	-3.77365	0.000373224	0.0228289	6.84769	6.60626
feature6695	-0.22603	-3.77232	0.000374833	0.0228568	6.63417	6.40785
feature25955	-0.405338	-3.77123	0.000376152	0.0228668	4.77174	4.34702
feature19303	0.229821	3.76506	0.000383725	0.0232558	6.81562	7.04546
feature19581	-0.22555	-3.75324	0.000398624	0.0240852	7.45305	7.22776
feature17154	0.22724	3.73878	0.00041762	0.0251226	7.10469	7.3319
feature20908	-0.954526	-3.73743	0.00041943	0.0251226	1.26033	0.256605
feature1387	-0.229629	-3.73731	0.000419597	0.0251226	6.47831	6.24803
feature3940	-0.558012	-3.73178	0.000427121	0.025496	3.43641	2.90993
feature13997	-0.640092	-3.7282	0.000432058	0.0257133	3.07867	2.45165
feature18436	-0.221632	-3.72431	0.000437489	0.0259586	6.51495	6.29301
feature11705	-0.384314	-3.71555	0.000449955	0.0266186	4.85436	4.45647
feature13109	-0.470781	-3.71256	0.000454286	0.0267948	4.17549	3.72562
feature10788	-0.717439	-3.70603	0.000463887	0.0272798	2.74155	2.02038
feature16561	-0.912074	-3.69831	0.000475477	0.0278391	1.53711	0.626004
feature22319	-0.401599	-3.69731	0.000477003	0.0278391	4.58009	4.14499
feature24989	-0.93721	-3.69691	0.000477611	0.0278391	1.56704	0.63517
feature6380	0.375563	3.69513	0.000480341	0.0279161	4.33827	4.69957
feature12595	0.523381	3.69337	0.000483057	0.0279919	3.06713	3.62127
feature24451	-0.811293	-3.68973	0.000488698	0.0282362	2.23433	1.37212
feature12653	-0.218633	-3.68048	0.000503344	0.0289322	7.5743	7.35572
feature11655	-0.578251	-3.68028	0.000503664	0.0289322	3.54913	2.97944
feature20353	-0.369693	-3.67491	0.000512355	0.0293464	4.60078	4.21286
feature14899	0.231127	3.66538	0.000528145	0.0301636	5.85665	6.08704
feature16767	0.300044	3.66095	0.00053565	0.0304885	4.91865	5.22597
feature18347	-0.952658	-3.66021	0.000536909	0.0304885	1.29724	0.318302
feature18198	-0.960719	-3.65181	0.000551427	0.0312234	0.969322	-0.0671043
feature9250	0.49932	3.64979	0.000554985	0.0313353	2.99248	3.50762
feature22078	-0.220559	-3.64203	0.000568822	0.0319786	6.55365	6.33232
feature22698	-0.773756	-3.64159	0.000569606	0.0319786	1.97517	1.21783
feature3607	-0.903604	-3.63461	0.00058236	0.0326023	1.8752	0.992197
feature19095	-0.214594	-3.62859	0.000593567	0.0330614	7.2924	7.07782
feature19858	0.404321	3.62842	0.000593897	0.0330614	4.03859	4.46596
feature8865	-0.284837	-3.62662	0.000597287	0.033157	5.23258	4.94653
feature5880	0.214109	3.62489	0.000600563	0.0332457	7.14305	7.35716
feature4873	0.858249	3.62383	0.000602579	0.0332644	0.772492	1.62871
feature17585	-0.217847	-3.62272	0.000604697	0.0332886	6.38006	6.1615
feature1419	0.728138	3.62184	0.000606378	0.0332887	1.6533	2.41961
feature1113	0.573195	3.6195	0.000610888	0.0334436	2.85932	3.43353
feature8540	0.504538	3.61765	0.000614465	0.0335468	3.37738	3.94677
feature22236	-0.214136	-3.61443	0.000620747	0.0337966	7.50723	7.2931
feature16742	-0.889922	-3.60926	0.000630967	0.0342589	1.22821	0.326662
feature6078	-0.608035	-3.60635	0.000636791	0.0344807	3.24656	2.63168
feature8285	-0.970589	-3.60162	0.000646364	0.034873	1.10409	0.0825704
feature11187	-0.214029	-3.60037	0.000648922	0.034873	6.82406	6.61012
feature10790	-0.63863	-3.60018	0.000649315	0.034873	3.05608	2.40609
feature25487	0.46567	3.59659	0.000656707	0.0351747	2.66123	3.05674
feature18193	0.296531	3.58233	0.00068684	0.0366895	6.25713	6.57281
feature3362	0.212446	3.5807	0.000690365	0.0367786	6.45018	6.66254
feature454	0.499319	3.57935	0.000693316	0.0368368	3.12013	3.65664
feature19570	-0.699335	-3.56537	0.000724426	0.0383868	2.32719	1.4907
feature26006	0.234804	3.5632	0.000729367	0.0384966	5.72996	5.95595
feature13082	0.266598	3.56276	0.000730382	0.0384966	5.28389	5.5653
feature4712	-0.970087	-3.55743	0.000742683	0.0390411	1.54696	0.637041
feature12461	-0.623227	-3.55379	0.000751179	0.0393444	3.01207	2.35785
feature25486	-0.25004	-3.55327	0.000752423	0.0393444	5.56414	5.31151
feature2520	0.269692	3.54781	0.000765392	0.0399172	5.18675	5.4723
feature6324	0.336027	3.54489	0.000772392	0.0401765	4.60945	4.92444
feature21183	-0.530994	-3.54353	0.000775696	0.0402428	2.9636	2.38783
feature8683	-0.948334	-3.53861	0.000787703	0.040759	1.25247	0.216182
feature9001	-0.936999	-3.53658	0.000792722	0.0409119	1.33442	0.367865
feature1628	-0.877737	-3.52598	0.000819386	0.0421782	1.52905	0.61563
feature15215	-0.42787	-3.52121	0.000831657	0.0426989	4.19491	3.80984
feature8862	-0.333743	-3.51775	0.000840656	0.0430494	4.76872	4.4159
feature15025	-0.221152	-3.51607	0.000845072	0.043164	6.28285	6.06264
feature8261	-0.210254	-3.51502	0.000847853	0.0431947	7.74125	7.53105
feature17370	-0.309722	-3.51017	0.000860723	0.043738	5.0436	4.7261
feature19650	-0.868257	-3.50429	0.000876615	0.0444121	1.76632	0.849104
feature10464	0.581961	3.50361	0.000878471	0.0444121	2.49192	3.08135
feature10911	-0.27924	-3.50175	0.000883558	0.0445556	5.15889	4.8204
feature2417	-0.519634	-3.50011	0.000888061	0.0446634	3.61824	3.0771
feature8446	-0.898126	-3.49934	0.000890202	0.0446634	1.53948	0.635867
feature2849	-0.213491	-3.49662	0.000897734	0.0449275	8.36339	8.15027
feature21384	-0.220736	-3.49379	0.000905666	0.0451102	6.17702	5.95753
feature23568	-0.349844	-3.49369	0.000905936	0.0451102	4.53579	4.14436
feature12672	0.207314	3.4891	0.000918917	0.0456419	6.61345	6.82091
feature8769	-0.211078	-3.48701	0.000924909	0.0458246	8.17653	7.96585
feature15060	-0.891019	-3.48538	0.000929585	0.0459414	1.20692	0.30254
feature4011	-0.483027	-3.48449	0.000932159	0.045954	3.72486	3.22294
feature11921	0.565535	3.48191	0.000939647	0.0462083	2.55658	3.18792
feature18337	-0.80791	-3.48104	0.000942159	0.0462171	1.98897	1.19922
feature23514	-0.319047	-3.47413	0.000962518	0.0470992	4.96176	4.65103
feature3261	-0.227766	-3.4714	0.000970702	0.0473827	5.94707	5.72071
feature16380	0.373955	3.46889	0.000978253	0.0476339	4.08718	4.46824
feature139	-0.7487	-3.46173	0.00100013	0.048517	2.57353	1.8068
feature25309	-0.289097	-3.46136	0.00100129	0.048517	5.23668	4.89451
feature17403	-0.204976	-3.45869	0.00100955	0.0487982	6.88753	6.68252
feature21979	0.214593	3.45196	0.00103073	0.0497008	5.93885	6.15451
feature12996	-0.886997	-3.4451	0.00105274	0.0506388	1.2085	0.270823
feature22759	-0.614257	-3.44331	0.00105855	0.0507949	2.18897	1.51171
feature8426	-0.232423	-3.43937	0.00107146	0.0512903	5.8649	5.64738
feature10288	-0.895245	-3.43526	0.00108511	0.0518187	1.54031	0.616954
feature20887	0.91002	3.43031	0.00110173	0.0524859	0.517151	1.54496
feature15652	-0.522544	-3.42916	0.00110563	0.0525451	3.57657	3.04097
feature22793	0.605092	3.42635	0.00111521	0.0528704	2.3591	2.99989
feature4544	-0.203444	-3.42559	0.00111781	0.0528704	7.6223	7.41896
feature15034	0.440528	3.42292	0.00112699	0.0531658	3.368	3.86848
feature4389	0.551262	3.42222	0.00112942	0.0531658	2.68749	3.28489
feature25139	0.644509	3.41964	0.0011384	0.0534616	1.88326	2.52937
feature5915	0.259334	3.41582	0.00115181	0.0539637	5.12133	5.39252
feature11205	-0.276525	-3.41152	0.0011671	0.0545509	5.53109	5.21432
feature20529	-0.208161	-3.40646	0.00118529	0.0552709	6.52821	6.32049
feature19579	-0.511208	-3.40357	0.00119582	0.0556309	3.88665	3.36712
feature6323	0.206346	3.40221	0.0012008	0.0557317	6.40639	6.61285
feature23112	-0.288793	-3.39191	0.00123918	0.0573327	5.47902	5.16898
feature16832	-0.484868	-3.39141	0.00124108	0.0573327	3.6772	3.17081
feature1895	-0.879899	-3.39043	0.00124482	0.0573719	1.75136	0.853231
feature647	-0.751456	-3.38856	0.00125195	0.0575666	2.11949	1.37099
feature19913	-0.203009	-3.37894	0.00128919	0.0591415	7.61666	7.41371
feature2712	-0.655547	-3.37517	0.00130408	0.0596867	2.74547	2.07666
feature14090	0.321567	3.37115	0.00132012	0.0602813	4.46672	4.80233
feature4486	-0.511857	-3.36639	0.00133937	0.0609992	3.53198	3.03513
feature5447	0.623197	3.36575	0.001342	0.0609992	2.19024	2.81621
feature142	0.255224	3.35989	0.00136608	0.0619181	5.1724	5.42584
feature8738	-0.214125	-3.35846	0.00137204	0.0619181	5.94115	5.72879
feature6025	0.205331	3.35838	0.00137238	0.0619181	6.15618	6.36299
feature12997	-0.47518	-3.35782	0.00137471	0.0619181	3.72316	3.24427
feature20826	-0.216639	-3.35571	0.00138355	0.0621636	5.96562	5.74739
feature5175	-0.42909	-3.35502	0.00138643	0.0621636	3.84314	3.40673
feature3999	-0.740291	-3.35227	0.00139806	0.0625435	2.02191	1.27072
feature15784	0.33702	3.34575	0.00142598	0.0636321	4.33383	4.68984
feature20147	-0.648494	-3.34509	0.00142882	0.0636321	2.51015	1.86057
feature5195	-0.254119	-3.34221	0.00144133	0.0640455	5.51092	5.27703
feature15972	0.213166	3.33221	0.00148562	0.0658659	5.86875	6.07756
feature19947	-0.221255	-3.32812	0.00150407	0.0664299	5.85126	5.62786
feature17305	-0.412459	-3.32791	0.00150505	0.0664299	4.06491	3.65059
feature25854	-0.271298	-3.32598	0.00151383	0.066669	5.42645	5.16968
feature21695	-0.67466	-3.32201	0.00153209	0.0673236	2.36708	1.62864
feature8824	-0.662044	-3.31591	0.00156053	0.0684217	2.57485	1.92524
feature3707	-0.218315	-3.3122	0.00157807	0.0690381	5.84808	5.63066
feature14804	-0.479271	-3.30624	0.00160665	0.0701334	3.72671	3.25848
feature12460	-0.241561	-3.30101	0.00163211	0.0710517	5.63358	5.37867
feature13315	-0.796028	-3.29985	0.00163783	0.0710517	1.68797	0.817373
feature19560	-0.87825	-3.29953	0.00163943	0.0710517	1.11665	0.199916
feature664	-0.586106	-3.29881	0.00164296	0.0710517	2.85802	2.34434
feature486	-0.491397	-3.29827	0.00164561	0.0710517	3.49746	2.99425
feature6318	0.227888	3.29496	0.00166209	0.0716073	5.70895	5.94509
feature12410	0.297326	3.29401	0.00166683	0.0716556	4.6934	5.00106
feature17911	0.845251	3.2903	0.00168549	0.0723012	0.407413	1.27738
feature13467	0.815323	3.2865	0.0017048	0.0729713	0.550297	1.25672
feature14114	-0.660619	-3.27712	0.0017534	0.0748897	2.65554	1.96485
feature16251	0.195915	3.274	0.00176986	0.0752819	6.27098	6.4663
feature22739	-0.198221	-3.27394	0.00177018	0.0752819	6.28652	6.08751
feature21763	0.25826	3.27191	0.001781	0.0755798	4.97673	5.25425
feature12993	0.359127	3.27046	0.0017887	0.0755904	3.45877	3.78083
feature6690	-0.198361	-3.27043	0.00178887	0.0755904	6.37455	6.17565
feature3798	-0.311918	-3.26876	0.00179784	0.0757681	4.81597	4.49118
feature22590	-0.32851	-3.26801	0.00180186	0.0757681	4.2162	3.88758
feature9874	-0.233413	-3.26751	0.00180455	0.0757681	5.51402	5.27831
feature645	-0.47069	-3.2649	0.00181868	0.0761398	3.647	3.18531
feature1335	-0.30471	-3.26446	0.00182109	0.0761398	4.82328	4.53799
feature4432	0.208569	3.26088	0.0018407	0.0767746	5.72771	5.93052
feature15775	0.337314	3.26027	0.00184402	0.0767746	4.21787	4.5396
feature21694	0.338486	3.25922	0.00184983	0.0768554	4.20487	4.56587
feature7145	-0.74608	-3.25569	0.00186939	0.0775053	2.16278	1.43008
feature14031	-0.192636	-3.25496	0.00187349	0.0775121	6.75384	6.5612
feature9670	-0.1968	-3.25374	0.00188034	0.0775121	6.48499	6.2873
feature24937	0.680802	3.25357	0.00188129	0.0775121	1.2393	1.97163
feature2581	-0.54777	-3.25043	0.00189895	0.0780381	3.10722	2.50956
feature2202	-0.20083	-3.24991	0.00190193	0.0780381	6.6296	6.42882
feature14259	0.634378	3.24874	0.00190855	0.0781481	1.85811	2.53259
feature4041	-0.720801	-3.24776	0.00191416	0.0782063	2.18897	1.44831
feature4090	-0.622601	-3.24711	0.00191787	0.0782063	2.33439	1.74794
feature25765	-0.452653	-3.24526	0.00192843	0.0784557	3.79179	3.35688
feature12228	0.742001	3.2443	0.00193396	0.0784557	0.261419	0.956918
feature10245	-0.221993	-3.24397	0.00193586	0.0784557	5.74329	5.5259
feature603	-0.840145	-3.24154	0.00194992	0.0788641	1.50904	0.733259
feature922	-0.19135	-3.23907	0.00196431	0.0789714	7.30567	7.11433
feature715	-0.193107	-3.2382	0.00196941	0.0789714	7.6344	7.44144
feature16605	-0.191603	-3.23816	0.00196963	0.0789714	6.96431	6.77272
feature5131	-0.193295	-3.23797	0.00197077	0.0789714	7.79771	7.60452
feature16999	-0.867932	-3.23767	0.00197249	0.0789714	1.16803	0.21608
feature7321	-0.565546	-3.23623	0.00198098	0.0789993	3.00764	2.42372
feature10550	0.429919	3.2362	0.00198116	0.0789993	3.53158	3.97433
feature21598	-0.812019	-3.23456	0.00199082	0.0792252	1.69544	0.881119
feature10633	0.392916	3.2282	0.00202881	0.0804573	3.37333	3.60433
feature17089	0.478323	3.22802	0.0020299	0.0804573	3.1117	3.66114
feature7490	-0.626022	-3.22698	0.00203617	0.0805446	2.61923	1.95935
feature14241	-0.20508	-3.22557	0.00204468	0.0805688	6.29296	6.08814
feature24959	0.59485	3.22553	0.00204491	0.0805688	2.19816	2.82813
feature8828	-0.563131	-3.22293	0.00206079	0.0810331	2.94683	2.33074
feature7557	0.502348	3.22069	0.00207449	0.0814104	2.6397	3.15658
feature7278	0.250746	3.21978	0.00208015	0.0814712	5.0254	5.26475
feature596	0.391291	3.20371	0.00218145	0.0852701	3.45713	3.88722
feature13495	-0.201298	-3.19199	0.0022583	0.0879604	6.00251	5.80158
feature15934	-0.225263	-3.19186	0.00225915	0.0879604	5.82805	5.62193
feature11898	0.325071	3.19109	0.00226429	0.0879876	4.29355	4.61731
feature3509	0.454554	3.18846	0.00228196	0.0885007	3.29537	3.75447
feature14671	0.393071	3.18507	0.00230485	0.0892141	3.54767	3.93018
feature24963	0.338538	3.18256	0.00232192	0.0896996	4.10315	4.45267
feature6459	0.479291	3.17864	0.00234892	0.0904703	2.93886	3.44618
feature15222	-0.347368	-3.17768	0.00235557	0.0904703	4.66506	4.30942
feature25063	0.525007	3.17768	0.00235557	0.0904703	2.54445	3.05288
feature4904	0.723843	3.17663	0.00236285	0.0905742	1.26779	2.02699
feature19733	0.331152	3.17341	0.00238536	0.0912607	4.11613	4.44865
feature6383	0.645001	3.17213	0.00239432	0.0914065	1.66018	2.20788
feature5033	-0.755316	-3.17155	0.00239839	0.0914065	1.90183	1.11043
feature12633	0.259462	3.16919	0.00241508	0.0918659	5.06675	5.33769
feature455	-0.58185	-3.16536	0.00244245	0.0927289	2.5505	1.9385
feature18752	0.441154	3.16252	0.00246283	0.0933239	3.32496	3.7746
feature12771	-0.397782	-3.1612	0.00247241	0.0934822	3.90602	3.44297
feature24099	-0.190811	-3.16065	0.00247644	0.0934822	6.60032	6.4096
feature6386	0.196438	3.15592	0.00251099	0.094606	6.21028	6.40945
feature1789	-0.190806	-3.15367	0.00252762	0.0950291	7.12564	6.93484
feature15324	0.191367	3.1531	0.00253181	0.0950291	6.91402	7.1054
feature13295	0.720429	3.14684	0.00257868	0.0966054	1.26309	1.96942
feature22661	-0.190496	-3.14532	0.00259016	0.0968469	6.44394	6.25254
feature24446	-0.209708	-3.14469	0.0025949	0.0968469	5.82478	5.60879
feature10791	-0.629591	-3.14015	0.00262963	0.0979586	2.63813	2.00056
feature19739	0.448797	3.13794	0.00264663	0.0984069	3.15083	3.60809
feature11505	-0.698942	-3.13704	0.00265364	0.098483	1.81724	1.15112
feature5348	-0.562036	-3.13327	0.00268302	0.0993082	2.86663	2.28915
feature25020	-0.186094	-3.1329	0.0026859	0.0993082	6.69646	6.51021
feature20638	0.258631	3.13125	0.00269886	0.0996016	4.96838	5.23793
feature20778	-0.186443	-3.13012	0.00270774	0.0997433	7.51778	7.33136
feature17581	-0.191484	-3.12877	0.00271846	0.099764	6.2313	6.04036
feature25813	-0.186249	-3.12865	0.00271941	0.099764	6.50068	6.31458
feature14572	0.377372	3.12815	0.0027234	0.099764	3.7481	4.1595
feature9462	-0.290606	-3.12468	0.00275101	0.10059	4.90766	4.59735
feature22425	-0.467399	-3.12384	0.00275777	0.100651	3.49581	2.99488
feature21044	0.730343	3.12156	0.00277614	0.101135	0.965482	1.79377
feature12741	0.816028	3.11966	0.00279158	0.101511	0.703175	1.51222
feature6111	-0.228347	-3.11327	0.00284395	0.103226	5.35032	5.0898
feature12499	-0.185382	-3.11096	0.00286316	0.103559	6.46671	6.28152
feature20576	0.314196	3.11091	0.00286357	0.103559	4.2289	4.57067
feature24406	-0.221453	-3.1074	0.00289286	0.104218	5.68321	5.46369
feature2008	-0.896501	-3.1065	0.00290044	0.104218	1.17081	0.0981663
feature18373	-0.21024	-3.1064	0.0029013	0.104218	5.74633	5.53575
feature15165	-0.795227	-3.10622	0.00290284	0.104218	1.08893	0.308351
feature2480	-0.183329	-3.10413	0.00292048	0.104579	6.85097	6.66766
feature17873	-0.221022	-3.10378	0.00292345	0.104579	5.5906	5.36032
feature14795	-0.673894	-3.10207	0.00293801	0.104911	2.38682	1.74235
feature9794	0.252241	3.10055	0.00295103	0.105186	5.13278	5.39847
feature10001	-0.719334	-3.0977	0.0029755	0.105723	1.37207	0.631937
feature740	0.298785	3.09755	0.00297676	0.105723	4.45785	4.78146
feature20164	0.548487	3.09457	0.00300264	0.106324	2.3554	2.88681
feature7558	0.285066	3.09436	0.00300442	0.106324	4.49836	4.79848
feature16851	0.782188	3.09331	0.00301359	0.106459	0.596579	1.35119
feature15131	0.569284	3.09102	0.00303364	0.106885	1.79985	2.38882
feature7254	-0.809768	-3.09055	0.00303779	0.106885	0.815196	-0.0447213
feature7784	-0.248147	-3.09009	0.00304184	0.106885	5.53411	5.30566
feature5538	-0.745775	-3.08843	0.00305648	0.107179	1.66618	0.874434
feature17627	-0.492203	-3.08792	0.00306102	0.107179	3.36708	2.87931
feature16781	-0.238691	-3.08687	0.00307031	0.107315	5.31998	5.078
feature18565	0.205959	3.08534	0.00308392	0.1076	5.52752	5.73833
feature5986	0.657191	3.08417	0.0030944	0.107777	1.42342	2.12368
feature15893	0.795731	3.08346	0.00310077	0.107809	0.635798	1.32561
feature20648	-0.302482	-3.08124	0.00312077	0.108314	4.79076	4.48284
feature3860	0.245473	3.08033	0.00312895	0.108402	4.98993	5.2305
feature19307	0.750124	3.07974	0.00313425	0.108402	0.907897	1.66245
feature19015	-0.258541	-3.07792	0.00315078	0.108657	5.22591	4.97954
feature20171	0.676871	3.0772	0.00315737	0.108657	1.35259	1.98644
feature18641	0.383898	3.07713	0.00315805	0.108657	3.62787	4.06964
feature17642	-0.642266	-3.07509	0.00317662	0.109106	1.81369	0.897167
feature6167	0.566121	3.07431	0.00318381	0.109164	2.23912	2.83709
feature2081	-0.559191	-3.07359	0.00319044	0.109202	2.76712	2.16918
feature19320	-0.468608	-3.06619	0.00325928	0.111366	3.42655	2.9684
feature4029	-0.470522	-3.06203	0.00329857	0.112452	3.30295	2.83538
feature18686	0.367377	3.06124	0.00330606	0.112452	3.64667	4.04882
feature17931	-0.637584	-3.06103	0.00330809	0.112452	2.38394	1.78409
feature162	-0.34014	-3.06035	0.00331457	0.11248	4.5042	4.16649
feature1264	0.338637	3.05626	0.00335379	0.113616	4.20351	4.56814
feature8153	-0.4702	-3.0556	0.00336021	0.113639	2.99364	2.50687
feature8741	-0.186487	-3.05483	0.00336768	0.113698	7.30278	7.11646
feature8829	-0.780904	-3.05374	0.00337823	0.11386	1.54073	0.604588
feature15145	-0.555861	-3.05151	0.00339998	0.114399	3.01902	2.49953
feature114	-0.184546	-3.04879	0.00342666	0.115039	6.66595	6.48136
feature15180	0.482742	3.04839	0.00343061	0.115039	3.04864	3.61034
feature1595	0.741013	3.04668	0.00344747	0.115409	1.14623	1.89914
feature20776	-0.377405	-3.04357	0.00347839	0.116247	3.88915	3.45666
feature5566	-0.3252	-3.04156	0.00349853	0.116622	4.60961	4.28453
feature1259	0.265071	3.0408	0.00350613	0.116622	4.75893	5.02942
feature14417	-0.186556	-3.04069	0.00350725	0.116622	6.16199	5.97551
feature19230	-0.182645	-3.03855	0.00352883	0.117143	7.98601	7.80345
feature5898	-0.676528	-3.03784	0.00353604	0.117186	1.79973	1.12435
feature8274	-0.182178	-3.03616	0.00355306	0.117554	7.66176	7.47972
feature24662	-0.383975	-3.03477	0.00356732	0.117722	4.04921	3.6746
feature5404	0.604474	3.03444	0.0035706	0.117722	1.84771	2.52895
feature21181	0.709941	3.03392	0.00357597	0.117722	1.06182	1.71275
feature5250	0.300489	3.03231	0.00359255	0.118071	4.38259	4.69506
feature16775	-0.181231	-3.02665	0.00365116	0.119799	6.40431	6.22286
feature819	0.280616	3.02475	0.00367107	0.120253	4.66848	4.94632
feature3425	-0.519805	-3.01503	0.00377443	0.123435	3.07409	2.57408
feature1177	-0.603438	-3.01349	0.00379101	0.123544	2.55889	1.9745
feature25468	0.795562	3.01347	0.00379124	0.123544	0.204803	1.01745
feature1462	-0.349761	-3.01299	0.00379645	0.123544	4.46433	4.14087
feature3303	0.835867	3.01198	0.00380742	0.123697	0.0140618	0.907419
feature1341	0.444002	3.01129	0.00381492	0.123738	2.93477	3.37964
feature5971	-0.807238	-3.01056	0.0038229	0.123794	1.05553	0.189706
feature394	-0.451243	-3.009	0.00383989	0.124028	3.38819	2.94863
feature8439	0.458886	3.00875	0.00384262	0.124028	2.91119	3.39826
feature6279	0.660604	3.00246	0.00391211	0.125945	1.04523	1.70475
feature7219	0.540709	3.00223	0.00391474	0.125945	2.43736	3.01843
feature13325	-0.250394	-3.00064	0.00393248	0.126311	5.02891	4.77907
feature7500	0.435645	2.99944	0.00394595	0.126539	3.37802	3.82894
feature2163	-0.206941	-2.9972	0.00397118	0.126943	5.90993	5.71673
feature2741	0.775136	2.99718	0.00397138	0.126943	0.561891	1.33171
feature5962	-0.768657	-2.99563	0.00398891	0.127116	1.50097	0.572561
feature15845	-0.177699	-2.99557	0.00398961	0.127116	7.65493	7.47726
feature24313	-0.178459	-2.99381	0.00400961	0.12746	7.50606	7.32758
feature15041	0.554534	2.99339	0.00401436	0.12746	2.01007	2.60268
feature18138	-0.447193	-2.99292	0.00401969	0.12746	3.17694	2.68185
feature24802	-0.709467	-2.99093	0.00404253	0.127979	1.81757	1.04176
feature3904	-0.180406	-2.98969	0.00405683	0.128227	6.40972	6.22857
feature3045	0.336893	2.98543	0.00410611	0.129578	3.93871	4.29866
feature4112	0.325665	2.98425	0.00411992	0.129807	4.21481	4.56907
feature2757	-0.731761	-2.98251	0.00414034	0.130243	1.72087	0.9894
feature7941	-0.317143	-2.98171	0.00414969	0.130331	4.48022	4.15815
feature24689	-0.783937	-2.98067	0.00416203	0.130511	1.44947	0.664338
feature13165	-0.179669	-2.97827	0.00419041	0.131194	6.50463	6.32503
feature4633	-0.19928	-2.97658	0.00421047	0.131424	5.69794	5.50016
feature19457	-0.380569	-2.97623	0.0042147	0.131424	4.11729	3.7795
feature18626	0.250602	2.97565	0.00422161	0.131424	4.93063	5.1838
feature15221	-0.526948	-2.97543	0.00422429	0.131424	3.24959	2.72577
feature18225	-0.554187	-2.96884	0.00430372	0.133685	2.70218	2.15512
feature19909	0.217028	2.96742	0.00432102	0.134013	5.07455	5.30585
feature21726	-0.200563	-2.96117	0.00439808	0.136189	5.79014	5.59026
feature12758	0.35779	2.96024	0.00440957	0.136332	3.71363	4.09369
feature25367	0.329469	2.95944	0.00441966	0.136431	4.19927	4.55045
feature25145	0.219502	2.95706	0.00444941	0.137136	5.24671	5.46535
feature17818	-0.750943	-2.95646	0.00445688	0.137153	1.6624	0.923452
feature16909	0.174878	2.95393	0.00448881	0.137921	7.04323	7.21808
feature17468	0.223172	2.95159	0.00451849	0.138618	5.23797	5.468
feature24341	-0.442709	-2.94455	0.00460903	0.141177	3.33112	2.87073
feature8512	-0.218491	-2.94222	0.00463935	0.141887	5.34875	5.12823
feature19350	-0.347054	-2.94162	0.00464721	0.141908	4.22781	3.88123
feature1578	-0.204787	-2.94014	0.00466657	0.14228	5.71165	5.51799
feature6094	-0.778207	-2.93802	0.00469442	0.142795	1.38321	0.557969
feature25988	0.292859	2.93713	0.00470627	0.142795	4.42852	4.71844
feature3500	0.661731	2.93692	0.00470903	0.142795	1.4896	2.20619
feature2218	-0.608454	-2.93595	0.00472186	0.142795	2.54196	1.93395
feature25892	-0.261783	-2.93536	0.00472976	0.142795	5.03719	4.78873
feature21914	-0.551404	-2.93469	0.00473856	0.142795	2.80848	2.24042
feature10156	-0.234951	-2.93458	0.00474014	0.142795	5.11257	4.8834
feature391	-0.251195	-2.93417	0.00474555	0.142795	4.92175	4.66001
feature9589	-0.174504	-2.93337	0.00475615	0.142795	6.52414	6.3499
feature18215	-0.305871	-2.93315	0.00475914	0.142795	4.38155	4.07152
feature21751	0.366381	2.93271	0.00476497	0.142795	3.63678	4.0157
feature3902	-0.760384	-2.93212	0.00477291	0.142795	1.39191	0.618809
feature16560	-0.654704	-2.93139	0.00478276	0.142795	2.09615	1.43752
feature16193	-0.711805	-2.93125	0.0047846	0.142795	1.46195	0.756091
feature10258	-0.629875	-2.93073	0.00479154	0.142795	1.62648	1.0155
feature10622	0.423386	2.92912	0.00481334	0.143202	2.89061	3.31558
feature21632	-0.173172	-2.92865	0.00481966	0.143202	6.69761	6.52445
feature828	0.704396	2.92748	0.00483548	0.143457	0.576316	1.31266
feature6370	0.182049	2.92302	0.00489631	0.145045	7.52414	7.70619
feature5032	-0.174758	-2.92241	0.00490473	0.145077	7.06351	6.88873
feature21646	-0.174053	-2.92055	0.00493028	0.145365	6.6473	6.4731
feature18791	0.737963	2.91965	0.00494281	0.145365	0.763133	1.49354
feature13410	-0.183479	-2.91903	0.0049514	0.145365	6.19296	6.01057
feature19323	-0.261639	-2.91891	0.00495302	0.145365	5.02503	4.76875
feature15839	-0.623335	-2.91738	0.00497429	0.145365	2.42374	1.77705
feature17956	-0.176707	-2.91736	0.00497451	0.145365	7.27283	7.09615
feature20719	-0.398523	-2.91724	0.00497629	0.145365	3.80996	3.43958
feature12377	0.379792	2.91718	0.00497705	0.145365	3.59656	3.99762
feature17747	-0.17261	-2.91694	0.00498047	0.145365	7.56627	7.39367
feature2466	-0.174257	-2.91519	0.00500489	0.145863	7.75112	7.57688
feature15158	0.329117	2.91302	0.00503539	0.146309	3.88142	4.22161
feature18809	0.351347	2.91278	0.00503878	0.146309	3.67396	4.03505
feature12963	-0.598967	-2.91207	0.00504877	0.146309	1.98266	1.37523
feature18829	-0.385229	-2.91176	0.00505308	0.146309	3.75193	3.34606
feature22024	-0.171784	-2.91148	0.00505711	0.146309	6.97211	6.80033
feature15134	-0.375785	-2.90757	0.00511263	0.1477	3.70294	3.32764
feature7873	-0.29996	-2.90697	0.00512119	0.147732	4.45993	4.13698
feature16433	0.302921	2.90572	0.00513905	0.148032	4.27807	4.58821
feature20773	-0.206039	-2.90323	0.00517501	0.148851	5.48918	5.27922
feature1045	-0.794162	-2.90141	0.00520135	0.149245	1.11569	0.289839
feature6866	-0.748484	-2.90124	0.00520378	0.149245	0.783918	-0.0123398
feature14528	0.369335	2.90059	0.00521324	0.149301	3.6876	4.10897
feature10572	-0.23678	-2.89603	0.00527993	0.150885	5.34354	5.10897
feature24415	-0.519388	-2.89577	0.00528378	0.150885	2.85363	2.37702
feature19946	-0.264331	-2.8935	0.00531734	0.151625	5.11543	4.83064
feature11150	0.179204	2.89142	0.00534817	0.152128	6.03355	6.2162
feature11416	-0.521619	-2.89092	0.00535561	0.152128	2.96819	2.4485
feature23679	0.250895	2.89044	0.00536272	0.152128	4.74542	5.00043
feature15141	0.270836	2.89024	0.00536571	0.152128	4.53892	4.82019
feature17451	-0.496059	-2.88514	0.0054425	0.154085	3.11134	2.61513
feature24794	-0.177902	-2.88309	0.00547359	0.154619	6.75383	6.57585
feature16951	0.721925	2.88286	0.00547697	0.154619	0.699965	1.41203
feature19200	0.705349	2.88217	0.00548754	0.154697	0.885389	1.56117
feature5225	0.185666	2.88074	0.00550938	0.154836	5.8446	6.03592
feature1038	0.180749	2.88036	0.0055153	0.154836	6.07707	6.26318
feature4192	-0.172888	-2.88026	0.00551677	0.154836	7.28791	7.11511
feature19809	0.696026	2.87981	0.00552371	0.154836	1.05998	1.73908
feature6374	0.215417	2.87916	0.00553364	0.154895	5.31295	5.5056
feature14773	-0.176806	-2.87839	0.00554554	0.154917	6.851	6.67435
feature15699	0.762846	2.87809	0.00555007	0.154917	0.3879	1.21219
feature17832	-0.481158	-2.87642	0.0055759	0.155419	3.10042	2.63197
feature2335	0.333996	2.87389	0.00561521	0.156227	4.00227	4.35291
feature23296	-0.180729	-2.87305	0.0056282	0.156227	6.2453	6.06575
feature8834	0.653767	2.87303	0.00562851	0.156227	1.29713	1.95277
feature5468	0.406964	2.87134	0.00565507	0.156744	3.15717	3.55097
feature1314	0.216563	2.87051	0.00566813	0.156887	5.36484	5.60293
feature25155	-0.357337	-2.86927	0.00568756	0.157205	4.18661	3.8097
feature19423	-0.366025	-2.86422	0.00576766	0.159197	4.04244	3.68211
feature19373	-0.179216	-2.86268	0.0057924	0.159658	6.11494	5.93493
feature10886	-0.169599	-2.85879	0.00585499	0.161159	7.49819	7.32862
feature8283	0.359433	2.85788	0.00586969	0.161339	3.49787	3.91492
feature17535	-0.169731	-2.85723	0.00588031	0.161407	7.48528	7.3156
feature1146	0.500309	2.85532	0.00591139	0.162036	2.26265	2.74186
feature14586	-0.605791	-2.85359	0.00593976	0.162589	2.12014	1.51605
feature7173	0.538639	2.85127	0.00597788	0.163336	2.28848	2.83462
feature19077	-0.463147	-2.85076	0.0059864	0.163336	2.99139	2.5391
feature12235	-0.284839	-2.84973	0.00600343	0.163336	4.69174	4.40964
feature20652	-0.612251	-2.84894	0.00601648	0.163336	1.9259	1.397
feature21948	0.188088	2.84885	0.00601803	0.163336	6.83524	7.02347
feature7999	0.473091	2.84867	0.00602098	0.163336	2.63711	3.1018
feature19286	-0.489334	-2.84844	0.00602477	0.163336	2.89757	2.3165
feature10311	-0.693174	-2.84743	0.0060416	0.163529	1.44416	0.751246
feature21373	-0.294392	-2.84671	0.00605366	0.163529	4.66432	4.36536
feature15513	0.229498	2.84628	0.00606087	0.163529	5.12027	5.35545
feature3077	-0.168996	-2.84604	0.00606487	0.163529	6.64825	6.47936
feature18004	0.178508	2.84543	0.00607511	0.163582	6.17969	6.35622
feature20784	0.642998	2.84358	0.00610615	0.164177	1.33048	2.05735
feature23556	-0.55409	-2.84312	0.00611378	0.164177	2.5584	1.96529
feature19455	-0.460367	-2.84223	0.00612887	0.16436	3.2641	2.80239
feature2423	-0.179928	-2.84051	0.00615801	0.164918	5.9965	5.81754
feature20718	-0.719778	-2.83943	0.00617641	0.165188	1.53247	0.708968
feature2610	0.275542	2.8385	0.0061922	0.165387	4.65438	5.00229
feature5359	0.326004	2.83482	0.00625517	0.166701	4.01207	4.36484
feature6688	-0.484947	-2.83465	0.00625822	0.166701	3.21274	2.69892
feature9073	-0.300232	-2.83229	0.00629885	0.167558	4.41296	4.13275
feature25	-0.733736	-2.83088	0.00632332	0.167983	1.36432	0.604325
feature22431	0.559469	2.82991	0.00634025	0.168208	1.74082	2.2844
feature20766	0.305693	2.82938	0.00634957	0.168214	4.15739	4.47699
feature13299	0.502152	2.82892	0.00635747	0.168214	2.30637	2.80145
feature17064	0.276801	2.82799	0.00637377	0.168421	4.39407	4.68204
feature4212	-0.177372	-2.82694	0.00639226	0.168504	6.4234	6.24762
feature14201	-0.725171	-2.82656	0.00639892	0.168504	0.971069	0.239971
feature17231	0.412163	2.82636	0.00640245	0.168504	2.99206	3.39644
feature7845	0.325548	2.82582	0.00641191	0.168529	3.98547	4.31743
feature6158	0.489531	2.82496	0.00642699	0.168702	2.478	2.98258
feature9738	-0.201625	-2.82397	0.00644461	0.168941	5.57459	5.36622
feature11030	-0.172918	-2.82064	0.0065037	0.170265	6.14298	5.97032
feature8633	0.268506	2.81832	0.00654529	0.170906	4.45081	4.72423
feature20578	-0.166501	-2.81831	0.00654544	0.170906	7.03247	6.86598
feature17022	-0.167538	-2.81731	0.00656345	0.171151	7.2478	7.08025
feature3082	-0.315135	-2.8158	0.00659067	0.171363	4.47461	4.1531
feature14269	0.426102	2.81577	0.00659108	0.171363	2.9636	3.42231
feature1334	-0.183019	-2.81512	0.00660281	0.171363	5.93302	5.75235
feature20317	-0.16876	-2.81494	0.00660616	0.171363	7.02242	6.85369
feature1094	-0.757674	-2.81284	0.00664417	0.172123	1.26991	0.482045
feature5946	-0.20329	-2.81196	0.00666024	0.172243	5.51804	5.32473
feature2406	-0.530827	-2.81123	0.00667363	0.172243	2.58482	2.08991
feature24717	-0.205886	-2.81116	0.00667487	0.172243	5.45004	5.25236
feature23401	-0.514244	-2.81026	0.00669142	0.172445	2.30385	1.81474
feature4709	-0.600082	-2.80846	0.00672437	0.172848	2.0031	1.3167
feature12308	-0.311031	-2.80846	0.00672447	0.172848	4.279	3.96744
feature19496	-0.633152	-2.80744	0.00674317	0.173104	1.86401	1.20776
feature642	-0.167431	-2.80588	0.00677201	0.173484	7.1236	6.95621
feature5911	0.480728	2.80569	0.0067755	0.173484	2.48524	2.9626
feature4400	-0.510133	-2.80405	0.00680604	0.173917	2.85592	2.36067
feature19113	-0.560847	-2.80384	0.00680994	0.173917	2.80337	2.23477
feature10865	-0.187918	-2.79951	0.00689095	0.175759	5.72961	5.53894
feature14988	-0.166747	-2.79724	0.00693381	0.176469	8.07687	7.91013
feature4052	0.726993	2.79709	0.0069366	0.176469	0.862655	1.71877
feature7234	0.305586	2.79635	0.00695059	0.176598	4.09298	4.41021
feature2979	0.702553	2.79338	0.00700708	0.177806	0.965119	1.66748
feature15867	-0.171672	-2.79093	0.00705406	0.178769	6.31951	6.15002
feature23017	0.175166	2.78983	0.00707533	0.179079	5.96084	6.13391
feature8677	0.348854	2.78886	0.00709393	0.179321	3.56187	3.9434
feature22053	-0.622227	-2.78818	0.00710718	0.179427	2.07089	1.44197
feature25586	0.370886	2.7868	0.00713402	0.179875	3.48743	3.87085
feature14228	0.167298	2.7861	0.0071475	0.179986	6.21976	6.3873
feature1903	-0.331794	-2.78511	0.00716684	0.180244	4.29001	3.95981
feature12231	-0.191427	-2.78418	0.00718501	0.180472	5.6845	5.49389
feature6709	-0.166571	-2.78305	0.00720711	0.180798	6.70735	6.54061
feature18451	-0.456509	-2.77824	0.00730203	0.182948	3.14255	2.69218
feature6095	-0.576752	-2.77665	0.00733375	0.183426	2.59943	2.04002
feature14589	-0.16571	-2.77623	0.00734193	0.183426	6.55543	6.38981
feature8595	-0.462244	-2.77589	0.00734888	0.183426	2.9755	2.46378
feature13745	0.585729	2.77456	0.00737541	0.183857	1.486	2.1052
feature24148	0.274492	2.77406	0.00738535	0.183873	4.42084	4.69128
feature15033	-0.276767	-2.77304	0.00740586	0.183982	4.6908	4.41692
feature5106	-0.297208	-2.77292	0.00740831	0.183982	4.52226	4.19344
feature19514	-0.163655	-2.77214	0.00742405	0.184142	6.94547	6.78183
feature4457	-0.178752	-2.77128	0.00744136	0.184341	5.95513	5.77172
feature19214	-0.163529	-2.77042	0.00745883	0.184543	7.11958	6.95605
feature6580	0.714867	2.76831	0.00750165	0.185371	0.644495	1.41619
feature9361	0.189027	2.76782	0.00751156	0.185385	6.14072	6.34105
feature1206	0.540791	2.76516	0.00756595	0.186495	1.76527	2.2883
feature8841	-0.163904	-2.76463	0.00757672	0.186528	7.46318	7.29934
feature4559	0.24723	2.7629	0.00761234	0.18701	4.66266	4.92953
feature18813	0.22225	2.76245	0.00762161	0.18701	5.10089	5.35856
feature25985	0.16425	2.7619	0.00763297	0.18701	6.55342	6.71776
feature23196	-0.264021	-2.76164	0.00763842	0.18701	4.27356	3.92764
feature2255	-0.687142	-2.7614	0.00764344	0.18701	1.60273	0.931059
feature21144	-0.679045	-2.75898	0.00769368	0.187753	1.10291	0.381442
feature8539	0.28916	2.75873	0.00769884	0.187753	4.22049	4.51746
feature2137	-0.167331	-2.75857	0.00770227	0.187753	7.19183	7.0245
feature10163	0.497085	2.75717	0.00773152	0.188126	2.32952	2.87227
feature15166	-0.16663	-2.75693	0.00773655	0.188126	6.6722	6.50578
feature1989	0.590293	2.75509	0.00777496	0.188829	1.07296	1.65154
feature7723	-0.176732	-2.75303	0.00781843	0.189493	5.9796	5.80361
feature17293	-0.689624	-2.75289	0.00782142	0.189493	1.50711	0.779927
feature2048	0.728823	2.75228	0.00783434	0.189574	0.116894	0.933314
feature6313	0.200386	2.7512	0.00785717	0.189894	5.64584	5.86059
feature20653	-0.378898	-2.74833	0.0079183	0.191139	3.59116	3.16533
feature7631	-0.232822	-2.74713	0.00794406	0.191527	4.98653	4.78476
feature11544	0.163888	2.74592	0.00797011	0.19181	7.02228	7.18617
feature8944	-0.545269	-2.74568	0.00797515	0.19181	2.48802	1.92807
feature9594	-0.207571	-2.74418	0.0080075	0.192355	5.63845	5.42079
feature15905	0.491871	2.74333	0.00802592	0.192564	2.36181	2.89086
feature6981	-0.177399	-2.74253	0.00804332	0.192748	5.86547	5.68087
feature17904	0.656738	2.74109	0.00807462	0.192967	0.848136	1.54678
feature6241	0.470774	2.74094	0.00807786	0.192967	2.48279	2.95187
feature13552	-0.162339	-2.74076	0.00808169	0.192967	7.20229	7.03999
feature19478	-0.608482	-2.73925	0.00811475	0.193524	2.01907	1.39232
feature11523	0.172785	2.73816	0.00813855	0.193683	5.95822	6.13523
feature22988	-0.51209	-2.73762	0.00815041	0.193683	2.70671	2.2546
feature2175	0.243514	2.73761	0.00815077	0.193683	4.54222	4.79206
feature19662	0.166342	2.73549	0.0081974	0.194558	6.75382	6.92024
feature21310	-0.193673	-2.73476	0.00821353	0.194708	5.58609	5.39325
feature10852	-0.1681	-2.7339	0.00823247	0.194826	6.305	6.13711
feature23303	0.163165	2.73342	0.00824325	0.194826	6.55076	6.71365
feature9656	0.65623	2.73316	0.00824899	0.194826	0.965907	1.61549
feature15071	-0.653832	-2.73276	0.00825782	0.194826	1.84123	1.16183
feature23209	0.261988	2.73027	0.00831324	0.1959	4.8551	5.16818
feature7306	-0.166853	-2.72964	0.00832734	0.195999	8.29105	8.12436
feature12463	-0.535346	-2.72911	0.00833936	0.196049	2.90604	2.19804
feature2094	0.267112	2.72697	0.0083875	0.196947	4.38901	4.7134
feature4645	-0.479579	-2.72558	0.00841876	0.197345	2.89293	2.42163
feature18901	0.694704	2.72533	0.00842435	0.197345	0.318528	0.987427
feature14298	-0.162961	-2.72445	0.00844441	0.197581	6.60445	6.44139
feature298	0.338175	2.72294	0.00847877	0.198151	3.48134	3.8406
feature17967	-0.54045	-2.72145	0.00851275	0.198711	2.50061	1.98962
feature21330	0.55445	2.71982	0.00854996	0.199345	1.42584	2.00302
feature2653	0.635329	2.71873	0.00857499	0.199469	1.0384	1.73338
feature21764	-0.362837	-2.71833	0.00858425	0.199469	3.91968	3.50536
feature3355	0.65121	2.71752	0.00860284	0.199469	0.789423	1.47204
feature20865	0.600503	2.71742	0.00860524	0.199469	1.5016	2.13894
feature25805	-0.193888	-2.71707	0.00861338	0.199469	5.57862	5.37928
feature16920	0.640688	2.71697	0.00861569	0.199469	0.917396	1.57302
feature11074	-0.432124	-2.71612	0.00863526	0.199689	3.25096	2.8551
feature23323	0.227131	2.71359	0.00869401	0.200813	4.76952	4.9997
feature17922	-0.612143	-2.71243	0.00872103	0.201203	1.85867	1.23923
feature15293	-0.375486	-2.71122	0.00874933	0.201469	3.67083	3.28317
feature15392	0.433224	2.71107	0.00875289	0.201469	2.76559	3.20962
feature15266	0.35687	2.70895	0.00880268	0.202285	3.27958	3.65791
feature19975	0.283682	2.7087	0.00880874	0.202285	4.06903	4.39927
feature20244	-0.173005	-2.70788	0.00882803	0.202378	6.00046	5.82875
feature8681	-0.684503	-2.70766	0.00883325	0.202378	1.16125	0.479053
feature3081	-0.500316	-2.70688	0.00885158	0.202564	2.83813	2.35136
feature1947	0.367943	2.70476	0.00890196	0.203086	3.34424	3.73925
feature12982	-0.43318	-2.70469	0.0089036	0.203086	3.27679	2.82528
feature3409	-0.437317	-2.70463	0.00890513	0.203086	3.24067	2.78965
feature5171	0.369891	2.70322	0.00893883	0.20362	3.60283	4.04958
feature22694	-0.635902	-2.70159	0.00897772	0.204041	1.53636	0.899762
feature7989	-0.350848	-2.70158	0.00897791	0.204041	4.03465	3.68362
feature25483	0.693213	2.70051	0.00900375	0.204394	0.53914	1.25034
feature22193	-0.353314	-2.69598	0.00911327	0.206634	3.94709	3.59191
feature19390	-0.167344	-2.69557	0.00912324	0.206634	6.22034	6.05474
feature13266	0.548185	2.69458	0.00914749	0.206712	1.65131	2.20728
feature3950	-0.242384	-2.69455	0.00914812	0.206712	4.80447	4.50982
feature4853	0.6781	2.6932	0.0091812	0.206712	0.755095	1.51786
feature9002	-0.181178	-2.69318	0.0091816	0.206712	5.83343	5.64593
feature13905	-0.35729	-2.69297	0.00918675	0.206712	3.9927	3.65188
feature15123	0.689922	2.69239	0.00920108	0.206712	0.289436	1.02396
feature15873	0.28797	2.69209	0.00920834	0.206712	4.19201	4.49095
feature14133	-0.160378	-2.69202	0.00921013	0.206712	7.9003	7.73995
feature17371	-0.165698	-2.69124	0.0092293	0.206907	6.28968	6.12406
feature1686	-0.159629	-2.69059	0.00924527	0.207031	7.10978	6.95015
feature2446	0.392396	2.68879	0.00928982	0.207794	3.29675	3.73765
feature16681	0.683925	2.68566	0.0093676	0.209298	0.330252	1.02941
feature7844	0.216789	2.685	0.009384	0.209428	5.06777	5.28881
feature13798	-0.628074	-2.6831	0.00943158	0.210253	1.93484	1.3075
feature20813	-0.547282	-2.67983	0.00951396	0.211851	2.68823	2.14616
feature18811	-0.159437	-2.67863	0.00954431	0.212082	7.685	7.52556
feature25832	0.180275	2.67854	0.00954655	0.212082	5.60802	5.78871
feature12312	0.266886	2.67775	0.00956682	0.212082	4.45576	4.71531
feature23240	-0.649396	-2.67773	0.00956711	0.212082	1.23149	0.570017
feature12941	0.170763	2.67385	0.00966633	0.214042	5.72395	5.89444
feature20611	0.334144	2.67289	0.00969107	0.21435	3.4266	3.75944
feature13423	-0.555282	-2.67098	0.0097404	0.215201	2.62428	2.08014
feature4139	-0.171757	-2.66613	0.00986636	0.217741	6.3352	6.16598
feature12362	-0.504557	-2.66439	0.00991199	0.218505	2.34995	1.85375
feature9804	-0.480718	-2.66253	0.00996091	0.219314	2.7698	2.29954
feature22881	-0.661656	-2.66216	0.00997083	0.219314	1.08772	0.462659
feature22889	0.401294	2.66094	0.010003	0.219777	3.04219	3.43406
feature18087	-0.16024	-2.66038	0.0100178	0.219859	7.18125	7.02102
feature4512	-0.346554	-2.65901	0.0100543	0.220416	3.64518	3.27128
feature16143	-0.197658	-2.65703	0.010107	0.221326	5.48144	5.27263
feature26091	-0.416086	-2.65563	0.0101445	0.221902	4.01981	3.47441
feature556	0.376191	2.65206	0.0102408	0.223287	3.10266	3.51906
feature25442	-0.608562	-2.65205	0.0102409	0.223287	1.85892	1.21619
feature661	-0.451869	-2.65203	0.0102416	0.223287	3.07588	2.62501
feature4403	-0.159109	-2.65106	0.0102679	0.223614	6.31857	6.15951
feature23005	-0.290716	-2.65059	0.0102805	0.223644	4.20667	3.88186
feature17323	-0.176906	-2.64926	0.0103167	0.224185	5.94447	5.77177
feature24231	-0.158541	-2.64803	0.0103503	0.224669	6.61245	6.45419
feature1297	0.571273	2.64753	0.0103639	0.224717	1.54626	2.11811
feature8675	-0.285162	-2.64689	0.0103816	0.224856	4.18278	3.90248
feature2230	-0.160775	-2.64587	0.0104096	0.225188	6.60878	6.44808
feature23374	-0.686538	-2.6455	0.0104197	0.225188	0.892116	0.16154
feature9895	0.522646	2.64481	0.0104386	0.225351	1.75728	2.28938
feature18858	0.22358	2.64373	0.0104683	0.225746	4.87524	5.11591
feature917	-0.15655	-2.64223	0.0105098	0.226395	6.74052	6.58395
feature15121	-0.455999	-2.64104	0.0105429	0.226861	2.92532	2.45849
feature21351	-0.377743	-2.63768	0.0106367	0.228632	3.53351	3.14369
feature20827	-0.700859	-2.63436	0.01073	0.230388	1.2488	0.491836
feature9461	0.246499	2.63275	0.0107755	0.231114	4.5182	4.76918
feature10024	0.177714	2.63168	0.0108059	0.231405	5.67837	5.86086
feature9792	0.618206	2.63103	0.0108245	0.231405	0.869808	1.5679
feature22755	0.157004	2.63089	0.0108284	0.231405	7.78054	7.93756
feature12570	-0.415119	-2.63024	0.0108471	0.231405	3.26894	2.85661
feature6060	0.541528	2.62984	0.0108583	0.231405	1.69933	2.31209
feature6373	0.303509	2.62981	0.0108592	0.231405	4.06739	4.32383
feature17663	-0.450019	-2.62843	0.0108988	0.231954	2.43559	1.98926
feature18439	0.173147	2.62809	0.0109083	0.231954	5.6417	5.81286
feature25938	-0.486149	-2.62592	0.0109707	0.232868	2.67648	2.15289
feature10455	-0.44593	-2.62578	0.0109748	0.232868	3.03471	2.56791
feature12621	-0.499898	-2.62504	0.0109961	0.232916	2.27592	1.82
feature12025	0.692239	2.62489	0.0110006	0.232916	0.717908	1.46029
feature20193	0.701463	2.62341	0.0110434	0.233574	0.581445	1.26613
feature20843	-0.158111	-2.62245	0.0110712	0.233842	6.84717	6.68915
feature3763	-0.437123	-2.62216	0.0110797	0.233842	3.08262	2.6839
feature20319	0.276145	2.6214	0.0111019	0.233902	4.20461	4.49945
feature6314	0.168554	2.62125	0.0111061	0.233902	5.99959	6.16609
feature14939	-0.159978	-2.62016	0.0111379	0.234287	8.074	7.91411
feature14784	-0.51019	-2.61981	0.0111481	0.234287	2.47586	1.96349
feature2992	-0.584089	-2.61363	0.0113301	0.237861	2.08344	1.37383
feature5084	-0.712736	-2.61211	0.0113754	0.238558	0.982024	0.276835
feature20835	0.643768	2.61116	0.0114036	0.238897	0.961267	1.61927
feature18431	-0.709702	-2.61024	0.0114313	0.239223	0.762326	-0.0220089
feature1428	0.335333	2.60923	0.0114615	0.239603	3.39634	3.73963
feature12592	0.169423	2.60766	0.0115084	0.240331	6.05368	6.23238
feature15899	0.400524	2.60666	0.0115386	0.240708	2.23286	2.38827
feature16154	0.15503	2.60576	0.0115658	0.241021	6.93798	7.09298
feature12195	0.175907	2.60527	0.0115808	0.24108	5.66653	5.85103
feature2292	-0.53412	-2.60472	0.0115972	0.241169	2.33806	1.79437
feature14266	0.366636	2.60342	0.0116367	0.241735	3.37021	3.7548
feature16377	0.323473	2.60131	0.0117011	0.242819	3.74493	4.08742
feature4262	-0.514959	-2.60087	0.0117144	0.242842	2.57491	2.12669
feature13562	-0.477158	-2.59974	0.0117493	0.243309	2.75862	2.26704
feature15999	0.351382	2.59887	0.0117758	0.243604	3.44707	3.83051
feature22335	-0.627589	-2.59829	0.0117939	0.243665	1.77144	1.1358
feature25133	0.417561	2.59798	0.0118033	0.243665	2.67027	3.11042
feature7866	-0.647537	-2.5968	0.0118396	0.243944	1.42385	0.766331
feature17618	-0.655205	-2.59667	0.0118437	0.243944	1.38112	0.742271
feature5683	0.352496	2.59634	0.0118538	0.243944	3.44529	3.85637
feature2229	-0.455639	-2.59588	0.011868	0.243983	2.88515	2.39439
feature18947	0.164204	2.59499	0.0118956	0.244227	6.06126	6.22305
feature12612	0.37052	2.5946	0.0119078	0.244227	3.1538	3.53715
feature6425	0.440519	2.59431	0.0119168	0.244227	2.5084	2.99493
feature1584	-0.155649	-2.59377	0.0119336	0.244318	7.1478	6.99214
feature7197	0.209231	2.59044	0.0120375	0.246191	5.10265	5.31176
feature12532	-0.512039	-2.58736	0.0121346	0.247921	2.35242	1.7971
feature2580	-0.155823	-2.58538	0.012197	0.24894	7.09053	6.93475
feature4019	-0.337375	-2.58224	0.0122971	0.250655	3.73885	3.39476
feature17644	-0.380895	-2.58195	0.0123063	0.250655	3.25981	2.88897
feature84	0.617223	2.58063	0.0123488	0.250754	1.28094	1.91549
feature12026	-0.170127	-2.57969	0.0123789	0.250754	5.80453	5.63173
feature2556	-0.156789	-2.57963	0.0123809	0.250754	7.25281	7.09605
feature21053	0.654545	2.5796	0.0123818	0.250754	0.624584	1.30731
feature4272	-0.663976	-2.57944	0.0123869	0.250754	1.23696	0.586419
feature15150	0.674554	2.57943	0.0123871	0.250754	0.492348	1.18762
feature3011	-0.358441	-2.57779	0.01244	0.251492	3.55128	3.17977
feature4877	0.153762	2.57752	0.012449	0.251492	6.62119	6.77484
feature9470	0.211774	2.57653	0.0124809	0.251881	5.00515	5.19998
feature23878	0.613187	2.57529	0.0125212	0.252396	1.16618	1.78304
feature16620	0.501784	2.57496	0.0125319	0.252396	1.87684	2.39773
feature25461	-0.665703	-2.57429	0.0125535	0.252574	1.51968	0.858379
feature8960	-0.369074	-2.5735	0.0125794	0.252838	3.62762	3.26168
feature13939	-0.492771	-2.57186	0.012633	0.253658	2.34286	1.84619
feature9498	-0.623133	-2.56928	0.0127177	0.254888	1.44206	0.775861
feature24495	-0.208683	-2.56921	0.01272	0.254888	5.19099	4.96254
feature20569	-0.578283	-2.56718	0.0127871	0.255395	2.07906	1.52253
feature532	0.622159	2.56611	0.0128228	0.255395	0.969637	1.65066
feature125	0.684289	2.5661	0.0128231	0.255395	0.307716	1.04556
feature8054	-0.585851	-2.56583	0.0128321	0.255395	1.59157	0.934149
feature19592	-0.553783	-2.56553	0.0128418	0.255395	2.29925	1.74522
feature5500	0.326675	2.5655	0.0128431	0.255395	3.7819	4.12594
feature8202	-0.476122	-2.56514	0.012855	0.255395	3.01905	2.54987
feature14070	0.397993	2.56471	0.0128693	0.255395	2.72638	3.0875
feature12605	-0.162619	-2.56464	0.0128716	0.255395	5.93903	5.77656
feature1230	0.391126	2.56419	0.0128866	0.255395	2.68481	3.10617
feature6348	0.174145	2.56418	0.012887	0.255395	5.56576	5.74026

## Sheet: H3K4me3_results_D2
genes	logFC	t	P.Value	adj.P.Val	control_avg_exp	BG_avg_exp
feature18088	-0.610897	-11.6178	4.26933e-15	3.98318e-11	6.54568	5.93654
feature8779	-0.766461	-11.5913	4.61123e-15	3.98318e-11	6.68151	5.91619
feature14937	0.667359	11.1327	1.77854e-14	1.0242e-10	7.24093	7.90868
feature17300	0.657259	9.70358	1.42025e-12	6.13407e-09	6.29154	6.94941
feature8658	0.675016	9.31708	4.85082e-12	1.67605e-08	5.60231	6.27802
feature6330	-0.647783	-7.99797	3.63738e-10	9.19766e-07	5.70852	5.06533
feature3163	0.359551	7.9907	3.72677e-10	9.19766e-07	6.89064	7.24994
feature13833	-0.432904	-7.87711	5.4483e-10	1.11346e-06	6.13281	5.70124
feature7746	-0.525459	-7.85839	5.8006e-10	1.11346e-06	6.2706	5.74836
feature5858	-0.759494	-7.77694	7.62201e-10	1.22636e-06	4.99448	4.23978
feature8224	-0.621667	-7.75926	8.08817e-10	1.22636e-06	5.2172	4.59326
feature19724	-0.796098	-7.74382	8.51835e-10	1.22636e-06	4.72846	3.91245
feature21825	0.754485	7.61689	1.30544e-09	1.73483e-06	3.87295	4.62758
feature15150	0.314589	7.46567	2.17405e-09	2.68278e-06	6.94289	7.25734
feature5475	0.313622	7.35335	3.1785e-09	3.57539e-06	7.02369	7.33807
feature21622	0.70901	7.32502	3.49842e-09	3.57539e-06	3.71254	4.41082
feature17304	0.867922	7.32335	3.51827e-09	3.57539e-06	4.19924	5.06931
feature22734	0.367114	7.15167	6.29771e-09	6.0444e-06	5.88351	6.24999
feature1317	0.34501	7.12407	6.91653e-09	6.28894e-06	6.25914	6.60481
feature5098	-0.267866	-7.01125	1.01498e-08	8.76738e-06	8.02523	7.75747
feature10281	0.442665	6.77298	2.28516e-08	1.87992e-05	7.23768	7.68238
feature22230	0.529197	6.74783	2.48978e-08	1.95516e-05	5.35762	5.88672
feature10028	-0.352792	-6.68417	3.09363e-08	2.32372e-05	6.1221	5.76853
feature16690	-0.923523	-6.51261	5.55629e-08	3.9996e-05	4.06276	3.13907
feature19659	0.451395	6.47192	6.38447e-08	4.41192e-05	4.97798	5.43041
feature13492	0.556184	6.41432	7.77205e-08	5.16423e-05	3.55566	4.11664
feature4357	-0.33274	-6.3241	1.05761e-07	6.76715e-05	6.74712	6.41403
feature14371	0.371275	6.24498	1.38557e-07	8.54894e-05	6.68893	7.06144
feature5702	0.819885	6.21289	1.54599e-07	9.20984e-05	3.12587	3.94255
feature15799	0.353504	6.09683	2.29709e-07	0.000132282	5.66542	6.01965
feature14143	0.687719	6.07353	2.48711e-07	0.000138604	5.3643	6.05465
feature2742	-0.28237	-6.03268	2.85872e-07	0.000154335	7.32303	7.04023
feature867	-0.326505	-6.02192	2.96558e-07	0.000155253	6.68002	6.35396
feature13879	0.622933	5.75552	7.34223e-07	0.000373072	3.6021	4.21874
feature19708	1.04321	5.70687	8.66091e-07	0.000427502	1.77025	2.8162
feature8344	0.279259	5.68911	9.19897e-07	0.000441448	6.53022	6.80901
feature7022	-0.304707	-5.63704	1.09752e-06	0.000512452	6.15186	5.84658
feature1898	0.228318	5.59016	1.28643e-06	0.000584854	7.24525	7.4732
feature9318	1.36819	5.53365	1.55746e-06	0.000689917	1.10535	2.47676
feature135	-0.374492	-5.50764	1.7006e-06	0.000734489	5.80088	5.42283
feature3214	-0.383611	-5.49045	1.80228e-06	0.000751607	5.55048	5.16988
feature5696	0.577511	5.48638	1.82725e-06	0.000751607	4.11442	4.69194
feature18087	-0.249056	-5.47417	1.90415e-06	0.000765024	7.93387	7.68444
feature7957	0.338357	5.42976	2.212e-06	0.000860184	6.73835	7.07788
feature12328	0.26875	5.42173	2.27272e-06	0.000860184	5.68235	5.95153
feature16689	-0.629889	-5.41943	2.29037e-06	0.000860184	4.61088	3.98227
feature16688	-0.451546	-5.39008	2.52847e-06	0.000921855	5.30391	4.85954
feature6485	-0.318778	-5.38625	2.5613e-06	0.000921855	5.73821	5.41997
feature3631	-0.234651	-5.36205	2.77875e-06	0.000979706	6.51674	6.283
feature11249	0.854731	5.33667	3.02647e-06	0.00104571	3.41178	4.27062
feature16110	0.244152	5.27658	3.70356e-06	0.00124987	7.42891	7.67301
feature4668	-0.276975	-5.27192	3.76205e-06	0.00124987	6.27676	6.00075
feature15882	0.22059	5.26332	3.87214e-06	0.00126217	6.77324	6.99438
feature11411	0.366107	5.23943	4.19524e-06	0.00134217	5.14156	5.50974
feature836	1.35366	5.2203	4.47295e-06	0.00140499	0.944745	2.31074
feature2671	-0.202715	-5.19609	4.85073e-06	0.00149645	8.42446	8.22178
feature4402	0.399991	5.17019	5.28993e-06	0.00160331	4.60285	5.00354
feature11172	-0.261553	-5.16421	5.39676e-06	0.00160749	7.55801	7.29702
feature2373	0.342237	5.09372	6.82912e-06	0.00199966	4.63538	4.97859
feature24231	0.337265	5.01181	8.96979e-06	0.0025827	5.03958	5.37656
feature9541	0.320178	4.93448	1.15936e-05	0.00328345	4.91163	5.23426
feature18436	-0.214482	-4.91561	1.23406e-05	0.00343372	7.79147	7.57664
feature24525	0.898601	4.91121	1.25217e-05	0.00343372	1.43338	2.33583
feature8191	-0.231448	-4.81452	1.7229e-05	0.00465074	5.98706	5.75622
feature775	0.413067	4.75203	2.11581e-05	0.00562351	4.03794	4.44843
feature10474	-0.38828	-4.73454	2.2408e-05	0.0058633	5.41555	5.03005
feature18908	-0.228794	-4.73006	2.27391e-05	0.0058633	7.01033	6.78203
feature19881	0.17583	4.71921	2.35622e-05	0.00598619	8.48348	8.65914
feature14734	1.11504	4.69927	2.51516e-05	0.00629738	1.70589	2.81998
feature553	-0.257844	-4.67783	2.69784e-05	0.00660312	6.34108	6.08431
feature17091	0.289292	4.67604	2.71372e-05	0.00660312	5.21355	5.49875
feature19126	1.27272	4.65514	2.90539e-05	0.00697133	-0.357025	0.925106
feature23397	0.26178	4.6466	2.98745e-05	0.00699953	5.5092	5.77102
feature1791	-0.315834	-4.64551	2.99818e-05	0.00699953	6.71039	6.39415
feature21168	-0.212266	-4.62986	3.15509e-05	0.00716409	7.15501	6.94284
feature21901	-0.402704	-4.62639	3.19098e-05	0.00716409	4.42507	4.02989
feature3362	1.30809	4.62619	3.19307e-05	0.00716409	-0.271219	1.03199
feature19820	1.18066	4.59845	3.49488e-05	0.00768625	0.398821	1.56752
feature11346	-0.277589	-4.59443	3.54087e-05	0.00768625	5.7909	5.51
feature17249	-0.232682	-4.59283	3.55927e-05	0.00768625	5.65475	5.4227
feature22943	0.772495	4.57852	3.72882e-05	0.00795298	2.56633	3.33304
feature15273	0.218357	4.56912	3.8444e-05	0.00806427	5.90683	6.12486
feature17769	0.332445	4.56673	3.87436e-05	0.00806427	6.58365	6.91678
feature5262	0.394379	4.54454	4.16358e-05	0.0085437	4.68933	5.08363
feature8291	-0.365504	-4.54158	4.2036e-05	0.0085437	4.41371	4.05467
feature14721	0.964231	4.53069	4.35464e-05	0.00874776	2.10462	3.07945
feature20097	-0.254359	-4.5239	4.45142e-05	0.00883036	6.17687	5.92255
feature16432	-0.317305	-4.52069	4.49798e-05	0.00883036	6.42139	6.10416
feature24100	-0.521269	-4.50534	4.72704e-05	0.00917577	4.20274	3.70093
feature8456	0.278212	4.49945	4.81784e-05	0.00924811	5.78421	6.06199
feature20519	0.229942	4.476	5.19686e-05	0.00986604	6.46012	6.69002
feature4568	0.189848	4.4421	5.79708e-05	0.0108859	6.77367	6.96323
feature9295	0.820614	4.42721	6.08157e-05	0.0112973	2.44417	3.28582
feature10183	-0.181118	-4.40759	6.47748e-05	0.0119048	7.69269	7.51204
feature18239	-0.315014	-4.39093	6.83339e-05	0.0123133	5.51625	5.20305
feature5166	0.505846	4.39052	6.84231e-05	0.0123133	3.43656	3.94243
feature15794	0.449806	4.38312	7.00657e-05	0.0124789	3.87375	4.32498
feature9191	0.363969	4.37158	7.2707e-05	0.0128172	4.36395	4.72947
feature4182	0.392822	4.30818	8.90396e-05	0.0155379	4.7109	5.10447
feature20024	-0.422423	-4.29068	9.41451e-05	0.0162645	4.65007	4.23276
feature13932	0.281264	4.26999	0.000100553	0.0171995	5.11787	5.39622
feature18435	-0.215279	-4.2595	0.00010396	0.0176079	6.10884	5.89357
feature16800	0.246758	4.24813	0.000107782	0.0180781	5.25557	5.50413
feature14682	0.369937	4.21716	0.000118898	0.0197508	5.14727	5.51842
feature5146	0.398264	4.21321	0.000120397	0.0198093	4.34636	4.74372
feature17407	-0.16043	-4.19558	0.0001273	0.0205873	8.7977	8.63777
feature6793	-0.174431	-4.19506	0.000127509	0.0205873	8.53008	8.35534
feature2405	0.164575	4.1915	0.000128951	0.0206274	7.70379	7.86843
feature23017	-0.275856	-4.16832	0.000138736	0.021989	4.65941	4.38068
feature18132	-0.278871	-4.16378	0.000140737	0.0221033	5.81023	5.53042
feature23510	-0.180425	-4.12601	0.000158502	0.0246691	6.71508	6.53504
feature374	0.470858	4.11308	0.000165069	0.0254618	4.64045	5.11276
feature14702	-0.193464	-4.04222	0.000206026	0.0314983	7.80495	7.61135
feature9046	0.533245	3.98607	0.00024534	0.0371797	3.79111	4.33335
feature10235	0.471935	3.97828	0.000251339	0.0375487	5.15664	5.63358
feature14805	0.543487	3.97728	0.000252122	0.0375487	3.34829	3.89181
feature22185	-0.168132	-3.95882	0.000266952	0.0394177	6.44043	6.27248
feature20784	-0.197958	-3.95493	0.000270185	0.0395569	6.86652	6.66915
feature21744	0.180106	3.94745	0.000276503	0.0401417	5.80941	5.9902
feature11561	-0.167954	-3.94394	0.000279517	0.0402412	7.29595	7.12785
feature6388	-0.26076	-3.93378	0.000288425	0.0409863	5.63287	5.37676
feature18716	0.396272	3.93264	0.000289438	0.0409863	4.01718	4.41602
feature5375	-0.5943	-3.92876	0.000292929	0.0411434	3.20516	2.62305
feature7322	0.541026	3.90143	0.000318657	0.0443961	3.02823	3.57043
feature23621	0.29821	3.89143	0.000328606	0.0444898	4.56615	4.87002
feature7867	0.235698	3.8913	0.00032874	0.0444898	5.8429	6.07942
feature1660	0.165265	3.89126	0.00032878	0.0444898	6.73157	6.89704
feature1032	0.447563	3.89042	0.00032963	0.0444898	4.69879	5.15444
feature13372	0.313428	3.883	0.00033723	0.0451379	4.77451	5.09485
feature22541	0.919506	3.88066	0.000339658	0.0451379	0.633004	1.55523
feature14858	-0.13642	-3.87303	0.000347699	0.0458538	7.89922	7.76268
feature24025	-0.337943	-3.86451	0.000356911	0.0467121	6.10521	5.76823
feature17301	0.162626	3.85311	0.000369591	0.0478605	7.03978	7.2024
feature21333	-0.390502	-3.85167	0.000371227	0.0478605	4.36332	3.99537
feature20654	0.209029	3.82954	0.00039721	0.0508311	5.66886	5.87948
feature15978	-0.184746	-3.81946	0.000409608	0.0520323	7.2023	7.01769
feature9055	-0.229869	-3.81622	0.000413682	0.0521662	5.91641	5.68592
feature1247	-0.186292	-3.80794	0.000424254	0.0529743	6.45585	6.26957
feature9893	-0.143564	-3.80642	0.000426223	0.0529743	7.37844	7.23448
feature19419	0.144292	3.79318	0.000443755	0.0547594	7.53593	7.6803
feature3813	-0.413517	-3.78849	0.000450124	0.0551514	3.74163	3.32482
feature21430	0.179425	3.75283	0.000501564	0.0610212	5.67259	5.8517
feature19060	-0.415001	-3.74306	0.000516617	0.0621425	5.70553	5.29989
feature6001	0.2007	3.74219	0.000517974	0.0621425	6.52723	6.72765
feature10262	-0.210639	-3.73231	0.000533687	0.063586	6.22349	6.01249
feature19654	-0.219779	-3.72271	0.000549376	0.065007	6.55249	6.33312
feature845	0.170804	3.70313	0.000582783	0.0684909	7.07822	7.24983
feature7779	0.335332	3.69812	0.000591644	0.0690625	6.1058	6.44332
feature11903	0.664099	3.69581	0.000595763	0.0690766	1.17848	1.85855
feature20158	-0.288122	-3.69091	0.000604611	0.0696351	4.94733	4.65909
feature12662	-0.1539	-3.68819	0.000609583	0.0697428	7.6737	7.51968
feature13315	0.173893	3.68139	0.000622154	0.0707127	5.96247	6.13611
feature22101	-0.359299	-3.67709	0.000630243	0.0711639	6.28992	5.92978
feature16048	0.619703	3.6738	0.000636505	0.0714043	1.88834	2.50129
feature13752	-0.221635	-3.6574	0.000668592	0.07452	6.38526	6.16456
feature19088	0.35587	3.64622	0.000691343	0.0765618	4.04633	4.39897
feature17275	-0.856542	-3.63679	0.000711113	0.0782496	1.4953	0.630253
feature9122	-0.18038	-3.63362	0.00071788	0.0784943	6.61337	6.43322
feature17289	-0.263917	-3.63017	0.000725312	0.0788081	5.30748	5.049
feature4652	0.229424	3.61426	0.000760571	0.0821227	6.16835	6.39724
feature18564	0.383932	3.60679	0.000777684	0.0826725	3.6976	4.0808
feature4829	0.463357	3.60658	0.000778169	0.0826725	3.25626	3.72877
feature10204	-0.510545	-3.60578	0.000780019	0.0826725	3.75512	3.26669
feature1626	0.159574	3.59665	0.000801487	0.0844298	6.9681	7.12736
feature11782	0.28514	3.59369	0.000808591	0.084662	5.60037	5.8878
feature14548	0.255022	3.58827	0.000821709	0.0853928	4.78743	5.04139
feature1206	0.666748	3.58674	0.000825457	0.0853928	2.05624	2.7283
feature15050	0.163202	3.58387	0.000832513	0.0856101	7.30787	7.47133
feature18419	-0.143692	-3.58095	0.000839765	0.0858449	7.28735	7.14388
feature16954	-0.313987	-3.57617	0.000851761	0.0865589	4.91779	4.59419
feature10211	-0.137166	-3.57403	0.000857178	0.0866	8.39481	8.25776
feature8222	-0.178551	-3.57063	0.000865873	0.0867609	5.54212	5.36493
feature2479	0.180795	3.56949	0.000868815	0.0867609	6.05016	6.23041
feature13537	-0.16866	-3.55161	0.000916027	0.0909499	6.52878	6.3608
feature16524	-0.16666	-3.54797	0.000925947	0.0914095	6.14377	5.97786
feature17890	-0.460501	-3.53248	0.000969278	0.0951435	3.2409	2.80179
feature15968	0.788846	3.53022	0.000975779	0.0952404	0.291094	1.08119
feature18427	-0.188853	-3.52582	0.000988504	0.0959404	5.62695	5.43825
feature5705	-0.713083	-3.51742	0.00101327	0.097561	2.81587	2.09344
feature16527	-0.187275	-3.51634	0.0010165	0.097561	5.82446	5.6381
feature3488	-0.940191	-3.51373	0.00102434	0.097771	1.16833	0.230404
feature18463	-0.13624	-3.50725	0.00104405	0.0991046	8.19514	8.05867
feature6212	-0.159597	-3.50212	0.00105991	0.0992766	6.31186	6.15226
feature11961	0.128305	3.50196	0.0010604	0.0992766	7.42731	7.55578
feature8926	-0.150764	-3.5011	0.0010631	0.0992766	6.95589	6.8053
feature24517	0.317669	3.49528	0.00108144	0.100376	3.9671	4.2854
feature5602	-0.222145	-3.49369	0.00108649	0.100376	6.92767	6.70576
feature443	0.179965	3.49179	0.00109255	0.100399	6.67263	6.85209
feature5234	0.261385	3.48694	0.00110823	0.1013	4.90108	5.15986
feature18404	-0.190252	-3.4752	0.001147	0.104293	5.2919	5.10426
feature8930	-0.168257	-3.47189	0.00115817	0.104757	7.18945	7.02099
feature9174	-0.139541	-3.45112	0.0012307	0.110737	7.60255	7.46277
feature19876	0.149128	3.44651	0.00124737	0.111656	7.79446	7.94424
feature12007	0.202164	3.44444	0.00125489	0.11175	5.86965	6.0717
feature14853	-0.153996	-3.44161	0.00126531	0.1121	7.00975	6.85538
feature22637	-0.17386	-3.43528	0.00128886	0.113604	6.62232	6.44861
feature15490	0.921579	3.42897	0.00131274	0.114659	-0.0123595	0.94573
feature20636	0.357749	3.42862	0.00131411	0.114659	4.18814	4.54611
feature8271	-0.189798	-3.42219	0.00133892	0.115894	7.10255	6.91317
feature17127	-0.154417	-3.42148	0.00134167	0.115894	6.56661	6.41211
feature22125	-0.177319	-3.4173	0.00135807	0.11612	5.73097	5.55371
feature11638	0.16144	3.41653	0.00136112	0.11612	7.14627	7.30691
feature8526	0.869471	3.41569	0.00136445	0.11612	-0.033091	0.847447
feature4287	0.148176	3.39888	0.00143264	0.121288	7.51042	7.65858
feature14388	0.675482	3.39533	0.00144747	0.121288	1.39731	2.06924
feature11014	0.603758	3.39411	0.00145259	0.121288	2.25575	2.85986
feature20091	-0.21245	-3.39395	0.00145327	0.121288	5.33842	5.12246
feature10629	0.2603	3.3908	0.00146658	0.121577	4.28987	4.55044
feature22691	0.873787	3.38981	0.0014708	0.121577	1.04854	1.92901
feature12532	-0.252475	-3.38264	0.00150162	0.122661	5.78494	5.53224
feature20669	0.180625	3.38159	0.00150618	0.122661	6.4082	6.58825
feature8883	0.142724	3.38054	0.00151076	0.122661	7.58435	7.72701
feature22856	0.257854	3.38019	0.00151232	0.122661	4.47208	4.72922
feature11156	0.682631	3.3761	0.00153027	0.123537	1.53084	2.20826
feature9740	-0.15337	-3.36645	0.00157354	0.125676	7.05915	6.90637
feature5911	0.268474	3.36606	0.00157528	0.125676	5.36018	5.63073
feature22263	0.566078	3.36534	0.00157859	0.125676	1.67093	2.23775
feature12773	0.171336	3.35471	0.0016277	0.128991	5.9999	6.17192
feature20127	-0.186399	-3.34682	0.0016651	0.131353	6.6795	6.49295
feature18577	-0.243122	-3.34048	0.00169575	0.133163	5.37711	5.13797
feature5100	0.476336	3.33491	0.00172312	0.134579	2.39181	2.87573
feature10454	-0.185203	-3.33321	0.00173153	0.134579	7.30607	7.12107
feature11379	-0.896637	-3.33208	0.00173716	0.134579	0.975918	0.108405
feature5973	0.481289	3.3296	0.00174959	0.134937	2.82359	3.30316
feature20230	-0.160143	-3.32503	0.00177267	0.135479	7.831	7.67108
feature12454	0.8338	3.32365	0.00177971	0.135479	0.809011	1.64106
feature21444	-0.840028	-3.32356	0.00178015	0.135479	1.70354	0.874128
feature18421	-0.153311	-3.32172	0.0017896	0.135602	6.99167	6.83849
feature19660	-0.607659	-3.31918	0.00180267	0.135995	2.06122	1.46536
feature5537	0.467386	3.31752	0.00181128	0.13605	3.04729	3.50213
feature13225	0.471765	3.31353	0.00183208	0.136284	3.41388	3.89584
feature12624	-0.17225	-3.31291	0.00183531	0.136284	6.19925	6.02648
feature5444	0.12187	3.3115	0.00184278	0.136284	7.6906	7.81246
feature22485	-0.258774	-3.3109	0.00184593	0.136284	5.59382	5.33455
feature10898	0.712031	3.3034	0.00188595	0.138505	1.20555	1.92549
feature2444	0.242204	3.3003	0.00190278	0.138505	5.23405	5.47303
feature4119	-0.28581	-3.30017	0.00190348	0.138505	5.38664	5.09968
feature15044	0.420757	3.29932	0.00190809	0.138505	2.84531	3.25281
feature12288	0.300515	3.29464	0.00193377	0.139781	3.77288	4.07279
feature4535	0.147074	3.28956	0.00196204	0.140684	6.58791	6.7345
feature12799	-0.155522	-3.28947	0.00196254	0.140684	6.21586	6.06045
feature6217	-0.159083	-3.282	0.00200478	0.143118	6.22562	6.06702
feature19148	0.417925	3.27781	0.0020289	0.144244	3.27279	3.68468
feature14607	0.418827	3.27431	0.0020492	0.14509	2.74083	3.16536
feature24510	-0.50335	-3.25754	0.0021493	0.150162	3.67278	3.17213
feature24297	-0.739184	-3.25584	0.00215969	0.150162	2.08113	1.35025
feature22063	0.355424	3.25581	0.00215989	0.150162	3.65888	4.01814
feature18107	-0.217188	-3.2555	0.00216183	0.150162	5.37859	5.16241
feature20569	0.453669	3.2551	0.00216429	0.150162	2.98568	3.43882
feature10425	-0.206715	-3.25264	0.00217945	0.150609	4.86722	4.66467
feature908	-0.123617	-3.2371	0.0022776	0.156574	8.49518	8.37106
feature17935	0.889794	3.23613	0.00228389	0.156574	0.150047	1.04768
feature23128	-0.235975	-3.23096	0.00231756	0.158254	5.59023	5.3586
feature14216	0.259326	3.22821	0.00233561	0.158858	5.00264	5.26141
feature4939	0.128087	3.2247	0.00235894	0.159816	8.22718	8.35585
feature16990	-0.162517	-3.21369	0.00243341	0.164217	7.15632	6.99414
feature21346	-0.187162	-3.19229	0.00258462	0.173268	6.8259	6.63948
feature11863	0.719937	3.19149	0.00259047	0.173268	1.13776	1.86044
feature21867	-0.145251	-3.19051	0.00259761	0.173268	6.56454	6.41919
feature8701	0.141689	3.18596	0.00263107	0.174824	6.4629	6.60481
feature6744	0.147652	3.17929	0.00268076	0.177443	7.13709	7.28561
feature16906	0.739354	3.17248	0.00273248	0.180177	0.893093	1.64411
feature1345	0.464369	3.1693	0.00275693	0.181098	3.05301	3.52454
feature11842	-0.12127	-3.16448	0.00279442	0.182363	7.66009	7.53896
feature14332	0.467788	3.16405	0.00279781	0.182363	2.52785	3.00022
feature4232	0.399329	3.16277	0.00280785	0.182363	3.76137	4.16378
feature12710	0.802095	3.1601	0.00282892	0.183043	0.239391	1.05521
feature1089	0.146674	3.1526	0.00288886	0.185738	6.5765	6.72352
feature8025	0.381366	3.15221	0.00289207	0.185738	2.67613	3.07098
feature10689	0.374634	3.14986	0.00291111	0.185965	4.21008	4.58713
feature17028	0.234679	3.14912	0.00291714	0.185965	4.66158	4.8963
feature12853	0.505902	3.14434	0.00295635	0.187771	2.30614	2.82537
feature17148	-0.163585	-3.13968	0.00299501	0.189468	6.74363	6.58054
feature15244	0.146218	3.13674	0.00301969	0.189468	6.19282	6.33912
feature1974	0.463739	3.13589	0.00302682	0.189468	3.36512	3.8322
feature2344	-0.145898	-3.13478	0.00303624	0.189468	6.85041	6.70446
feature14750	0.426801	3.13458	0.00303789	0.189468	2.71819	3.13291
feature18585	-0.153947	-3.12558	0.003115	0.193578	6.67725	6.52242
feature17496	0.192421	3.12325	0.00313523	0.194137	5.14404	5.33276
feature8297	-0.219784	-3.12135	0.00315192	0.194473	6.00407	5.78459
feature3596	0.269405	3.11962	0.00316705	0.194712	4.41727	4.68494
feature18952	0.19969	3.11572	0.0032016	0.195239	5.70999	5.91043
feature13389	0.531899	3.11523	0.00320594	0.195239	2.49922	3.02866
feature15430	0.27956	3.11483	0.00320954	0.195239	4.33823	4.61925
feature14903	0.201191	3.10823	0.00326888	0.197694	5.0053	5.2111
feature4554	0.209404	3.1078	0.00327278	0.197694	6.44316	6.65375
feature865	0.141525	3.10487	0.00329949	0.198613	6.29799	6.43899
feature7576	0.323248	3.10259	0.00332048	0.199183	3.87518	4.19716
feature22373	-0.154111	-3.10115	0.00333369	0.199283	7.2541	7.1003
feature7853	0.570513	3.09906	0.00335311	0.199753	2.27728	2.85032
feature17721	0.22312	3.09576	0.00338389	0.200894	4.88852	5.10884
feature15035	0.317578	3.09186	0.00342064	0.201374	4.47955	4.80387
feature18896	0.243684	3.09142	0.00342481	0.201374	4.4537	4.6982
feature17543	0.153224	3.09119	0.00342694	0.201374	7.03191	7.18526
feature23886	-0.160576	-3.0865	0.00347173	0.202776	6.63079	6.47046
feature6239	0.126274	3.08617	0.0034749	0.202776	7.15738	7.28347
feature15350	0.140756	3.08296	0.00350583	0.202776	6.92458	7.06537
feature8611	-0.286458	-3.08233	0.00351202	0.202776	4.62068	4.33661
feature9215	0.713294	3.08198	0.00351532	0.202776	0.908952	1.64015
feature7640	0.526417	3.08138	0.00352123	0.202776	2.65382	3.19151
feature10937	0.767079	3.07409	0.00359284	0.206163	0.619739	1.40101
feature21211	-0.171809	-3.07297	0.00360391	0.206163	5.78859	5.61595
feature13479	0.469949	3.06862	0.00364739	0.207306	3.01446	3.48652
feature15468	0.127781	3.06857	0.0036479	0.207306	7.0913	7.21855
feature4351	0.142959	3.0642	0.00369219	0.209135	5.87692	6.01889
feature22858	0.217106	3.06107	0.00372406	0.210251	5.49768	5.71166
feature4766	0.341753	3.05792	0.00375655	0.211172	3.53447	3.8734
feature4269	-0.198992	-3.05712	0.00376482	0.211172	5.42785	5.22769
feature751	0.779937	3.05341	0.00380349	0.212487	0.223128	1.00349
feature14798	0.478594	3.05251	0.00381286	0.212487	2.59216	3.079
feature20489	-0.147333	-3.04937	0.00384588	0.213638	5.87184	5.72513
feature5441	0.164176	3.04786	0.00386192	0.213841	8.11666	8.2807
feature23617	0.7436	3.04527	0.00388954	0.214683	0.319733	1.063
feature15549	-0.844584	-3.0425	0.00391921	0.215631	0.593402	-0.260169
feature21182	-0.130381	-3.03426	0.0040088	0.21932	6.90393	6.77335
feature18254	0.200494	3.034	0.00401164	0.21932	5.57253	5.77461
feature16163	0.524068	3.03032	0.00405238	0.220848	1.89157	2.4109
feature3065	0.70268	3.0288	0.0040692	0.221068	0.701355	1.4026
feature13273	0.756241	3.02584	0.00410238	0.222172	0.511042	1.27559
feature19047	0.325381	3.02217	0.00414376	0.223711	4.11992	4.44898
feature19102	-0.148202	-3.02021	0.00416603	0.224213	7.35632	7.20812
feature23490	-0.216032	-3.01686	0.00420439	0.225575	5.13191	4.91503
feature12233	0.191433	3.009	0.00429563	0.229261	5.79478	5.9863
feature1473	0.212953	3.00866	0.00429965	0.229261	5.05207	5.26696
feature16873	-0.212625	-3.00699	0.00431928	0.229599	5.34005	5.12678
feature12489	-0.169625	-3.0009	0.00439155	0.230633	5.50792	5.33714
feature1297	-0.234736	-3.0003	0.00439882	0.230633	4.86995	4.63362
feature20217	0.717489	2.9961	0.00444942	0.230633	0.895296	1.63261
feature8032	0.336927	2.99497	0.00446309	0.230633	3.3429	3.6791
feature15412	0.501881	2.99469	0.00446656	0.230633	1.97693	2.47335
feature21897	-0.166874	-2.99455	0.00446816	0.230633	6.38243	6.21494
feature9862	-0.144713	-2.99433	0.00447088	0.230633	6.35578	6.21135
feature15458	0.207412	2.994	0.00447493	0.230633	4.6407	4.84628
feature11655	-0.225849	-2.99395	0.00447549	0.230633	5.40495	5.17774
feature15265	-0.140082	-2.99328	0.00448373	0.230633	7.71417	7.57356
feature18984	0.838762	2.99313	0.00448558	0.230633	-0.166855	0.697547
feature11937	0.860135	2.9863	0.0045696	0.234257	0.220257	1.11773
feature23147	0.142159	2.98429	0.00459472	0.234847	5.8752	6.01757
feature16487	0.882295	2.98183	0.00462547	0.235634	-0.546655	0.371101
feature9537	0.310527	2.98089	0.00463739	0.235634	3.45488	3.76667
feature18178	-0.170745	-2.97851	0.00466739	0.236463	7.53536	7.36487
feature753	0.224839	2.97615	0.00469735	0.237285	4.6672	4.89344
feature418	0.311777	2.97343	0.00473215	0.237914	4.2386	4.5513
feature3915	-0.539993	-2.97303	0.00473734	0.237914	3.3468	2.82129
feature17625	-0.326795	-2.97152	0.00475678	0.238198	3.97953	3.6486
feature18036	0.800584	2.96916	0.0047873	0.239033	0.021956	0.807689
feature3366	-0.188895	-2.96481	0.00484413	0.240168	5.30318	5.11694
feature22537	-0.148662	-2.96372	0.00485844	0.240168	7.5404	7.39154
feature11811	0.693872	2.96247	0.00487483	0.240168	0.229516	0.93007
feature9135	0.448034	2.96154	0.00488722	0.240168	2.36833	2.82506
feature19532	-0.123147	-2.96148	0.004888	0.240168	7.21647	7.09373
feature17121	0.371568	2.961	0.00489434	0.240168	3.37951	3.75714
feature5532	0.5214	2.96002	0.00490734	0.240168	2.67402	3.19823
feature21108	-0.270187	-2.95355	0.00499399	0.24322	4.96766	4.69522
feature20108	-0.153968	-2.95326	0.00499786	0.24322	5.69225	5.53885
feature7669	0.688462	2.94913	0.00505401	0.245261	0.425158	1.1243
feature11231	0.315341	2.94571	0.00510085	0.246841	4.04923	4.36257
feature11521	-0.158616	-2.9429	0.00513972	0.248027	6.67451	6.51591
feature5550	-0.797774	-2.94104	0.00516553	0.248578	0.605328	-0.203015
feature2505	0.59713	2.93133	0.00530248	0.25446	1.59998	2.20529
feature14978	0.228463	2.9267	0.00536909	0.255273	5.7908	6.02119
feature8700	-0.205578	-2.92651	0.00537183	0.255273	4.66294	4.45732
feature6691	0.235957	2.92534	0.00538867	0.255273	4.47523	4.70874
feature1019	0.732284	2.92526	0.00538993	0.255273	0.994075	1.72838
feature21619	0.247392	2.92502	0.0053933	0.255273	4.19189	4.43895
feature3920	0.206186	2.92142	0.00544587	0.257057	5.60334	5.81045
feature14800	-0.106926	-2.91894	0.00548224	0.258041	8.1367	8.02966
feature8540	0.178502	2.91733	0.00550592	0.258041	5.11212	5.28686
feature7757	-0.268489	-2.91513	0.00553858	0.258041	4.74135	4.47464
feature2721	-0.202535	-2.91508	0.00553928	0.258041	6.69308	6.4906
feature4583	-0.133046	-2.91494	0.00554139	0.258041	6.0103	5.87703
feature14144	0.186117	2.91363	0.0055609	0.258253	5.6582	5.8441
feature21953	-0.847062	-2.90999	0.00561557	0.260093	0.502558	-0.361515
feature7010	0.856807	2.90185	0.00573946	0.263936	-0.128116	0.752246
feature8804	-0.156121	-2.90111	0.00575081	0.263936	5.47047	5.31408
feature15428	0.196454	2.90091	0.0057539	0.263936	4.99814	5.19466
feature3543	-0.273965	-2.90044	0.0057611	0.263936	4.36572	4.09538
feature16395	0.236497	2.89955	0.00577493	0.263936	4.52828	4.76223
feature1745	0.604509	2.89535	0.00584012	0.266211	1.36534	1.98425
feature5367	0.127806	2.89412	0.00585934	0.266384	6.0931	6.22118
feature9173	0.224045	2.89121	0.00590518	0.267763	4.58208	4.80724
feature9207	0.292255	2.88936	0.00593439	0.268383	4.39835	4.69921
feature4127	-0.120232	-2.88628	0.0059834	0.269893	6.37723	6.25739
feature21423	-0.122298	-2.88464	0.00600966	0.270372	8.25127	8.12893
feature20901	-0.127778	-2.88182	0.00605511	0.27156	7.47173	7.3443
feature7989	0.218958	2.88024	0.00608071	0.27156	5.15576	5.37312
feature19305	0.530565	2.87997	0.00608511	0.27156	1.49478	2.04637
feature14670	0.187283	2.87846	0.00610974	0.27156	7.52819	7.71605
feature10580	0.324346	2.87689	0.00613526	0.27156	4.65301	4.9823
feature17093	0.318818	2.87661	0.00613996	0.27156	6.41102	6.73241
feature14614	0.19444	2.87562	0.00615606	0.27156	4.60204	4.79391
feature19634	0.859917	2.87527	0.00616181	0.27156	-0.0616189	0.800369
feature20642	-0.346514	-2.87335	0.00619354	0.271784	4.41673	4.07364
feature9701	0.385231	2.87305	0.00619836	0.271784	2.76023	3.13723
feature7864	0.420144	2.86989	0.00625075	0.273387	2.67905	3.09734
feature9421	0.24332	2.86845	0.00627488	0.27375	4.34571	4.59203
feature19371	0.78132	2.86503	0.00633219	0.274889	0.0797537	0.891416
feature12433	0.138642	2.86499	0.00633283	0.274889	5.85051	5.98862
feature7054	0.290608	2.86195	0.00638421	0.275427	3.93401	4.22591
feature16786	-0.226261	-2.86175	0.00638774	0.275427	5.04995	4.82652
feature17951	-0.165502	-2.86098	0.00640084	0.275427	6.34346	6.1778
feature7139	0.324414	2.86029	0.00641248	0.275427	4.15431	4.47702
feature13968	0.446427	2.85956	0.00642492	0.275427	2.67411	3.12879
feature6300	-0.310634	-2.85834	0.00644589	0.275642	3.67749	3.37626
feature9437	0.508132	2.85625	0.00648167	0.276487	2.26826	2.77042
feature15578	0.157257	2.85451	0.0065118	0.277088	5.77344	5.9292
feature13293	0.201596	2.85164	0.00656157	0.278264	5.57717	5.77282
feature11823	0.272882	2.85068	0.00657819	0.278264	4.24926	4.52107
feature14826	-0.132814	-2.85014	0.00658774	0.278264	5.91824	5.78535
feature9399	0.335568	2.846	0.00666048	0.280245	3.95993	4.29896
feature17680	0.344911	2.84475	0.00668259	0.280245	3.92211	4.26579
feature5822	0.121483	2.84439	0.00668886	0.280245	6.64234	6.76447
feature18380	-0.121263	-2.84356	0.00670361	0.280245	6.96155	6.8402
feature12417	0.12073	2.84288	0.00671575	0.280245	7.45046	7.57113
feature1193	0.278869	2.8408	0.00675279	0.281112	4.13383	4.41731
feature526	0.409206	2.83878	0.00678902	0.281154	2.65635	3.07469
feature1082	0.382423	2.83796	0.00680389	0.281154	2.89052	3.27844
feature4138	-0.134322	-2.83746	0.00681291	0.281154	7.31591	7.18158
feature16398	0.751645	2.83712	0.00681891	0.281154	0.983208	1.75571
feature100	0.660746	2.83578	0.00684316	0.281482	1.34033	1.97512
feature19792	0.217628	2.83138	0.00692324	0.283929	4.59163	4.80556
feature16189	-0.157966	-2.83071	0.00693553	0.283929	6.20798	6.05009
feature4248	0.199209	2.82592	0.00702386	0.286624	5.29966	5.49826
feature22349	-0.153801	-2.82535	0.00703454	0.286624	6.21685	6.06267
feature23524	-0.379332	-2.82372	0.00706478	0.286727	3.26804	2.8865
feature22070	-0.18311	-2.82343	0.00707024	0.286727	6.86846	6.68524
feature15383	0.81623	2.81717	0.00718797	0.290818	0.109549	0.935374
feature21918	-0.12729	-2.81625	0.00720533	0.290839	6.16732	6.03991
feature21464	0.180931	2.81218	0.00728318	0.293297	5.26348	5.44258
feature1298	0.320572	2.80991	0.0073268	0.293724	3.30972	3.62375
feature11162	-0.532586	-2.80986	0.0073278	0.293724	2.27453	1.74618
feature23021	0.558132	2.80747	0.00737403	0.294171	1.90811	2.46636
feature21410	0.25426	2.80739	0.00737559	0.294171	4.94573	5.20462
feature17565	0.404229	2.80664	0.00739004	0.294171	2.5712	2.97196
feature20060	-0.774353	-2.80304	0.00746044	0.295128	0.487838	-0.313352
feature15955	-0.305745	-2.80232	0.00747458	0.295128	6.09326	5.78853
feature19805	0.781738	2.80218	0.00747736	0.295128	0.0207991	0.809275
feature17578	0.300644	2.80192	0.00748241	0.295128	3.97862	4.27909
feature16489	-0.228361	-2.80055	0.00750936	0.295411	5.67182	5.44176
feature11861	0.12878	2.79953	0.00752961	0.295411	6.72266	6.85103
feature16094	0.124071	2.79896	0.00754087	0.295411	6.01755	6.14212
feature850	0.52692	2.79736	0.00757256	0.295981	1.77092	2.31991
feature18339	-0.279331	-2.79394	0.00764096	0.29798	4.58141	4.30605
feature6135	-0.151171	-2.79175	0.00768487	0.298958	7.47848	7.32748
feature20496	-0.1778	-2.79097	0.00770063	0.298958	5.59483	5.41741
feature24524	0.206941	2.7897	0.0077264	0.29917	5.22226	5.4284
feature6224	-0.122012	-2.78899	0.00774075	0.29917	6.8517	6.72959
feature15153	0.569472	2.78601	0.00780149	0.300845	3.25961	3.83141
feature9765	0.629792	2.78438	0.00783498	0.301353	1.3239	1.94559
feature5938	0.231971	2.78244	0.00787474	0.301353	5.25288	5.48931
feature14988	-0.203624	-2.78232	0.00787728	0.301353	5.74823	5.55153
feature17402	0.47185	2.78197	0.00788444	0.301353	2.41046	2.88651
feature15496	0.723827	2.77711	0.0079854	0.304135	0.334796	1.06228
feature15752	-0.169378	-2.77678	0.00799244	0.304135	5.04118	4.86995
feature4218	-0.134789	-2.77417	0.00804716	0.304755	7.07363	6.9386
feature18620	-0.179116	-2.77394	0.008052	0.304755	6.61499	6.43666
feature8657	0.506941	2.77348	0.00806166	0.304755	1.84178	2.35131
feature13357	0.600766	2.77098	0.00811442	0.305729	1.49168	2.08716
feature14115	-0.1154	-2.76941	0.00814775	0.305729	8.18275	8.06733
feature20135	-0.157929	-2.76839	0.00816946	0.305729	6.30881	6.15091
feature6097	-0.139353	-2.7676	0.00818634	0.305729	6.78573	6.64659
feature15169	-0.130462	-2.76747	0.00818922	0.305729	6.87773	6.74724
feature4226	-0.126472	-2.76726	0.0081936	0.305729	7.45767	7.33132
feature22949	-0.149914	-2.76393	0.00826528	0.307739	6.39321	6.24379
feature6965	0.735028	2.76299	0.00828557	0.307831	1.00658	1.77373
feature3041	-0.127114	-2.7618	0.00831132	0.308125	6.96033	6.83367
feature5188	0.411092	2.76077	0.00833361	0.30829	2.13753	2.54161
feature7672	0.416641	2.75897	0.00837297	0.308475	2.27179	2.69039
feature716	-0.305509	-2.7589	0.00837433	0.308475	3.63753	3.32661
feature2330	-0.111855	-2.75711	0.0084136	0.308979	8.21389	8.10183
feature22065	-0.226627	-2.75664	0.00842377	0.308979	5.71765	5.49068
feature5435	0.232797	2.75246	0.00851607	0.311702	4.78934	5.0247
feature15717	-0.123613	-2.75114	0.00854534	0.311864	6.98709	6.86333
feature603	0.676164	2.75053	0.00855897	0.311864	0.968119	1.63716
feature2766	0.441554	2.74932	0.00858587	0.311864	2.4986	2.9222
feature21859	-0.146163	-2.74902	0.00859268	0.311864	5.8348	5.68782
feature19705	0.11383	2.74538	0.00867435	0.313985	7.42682	7.54099
feature13991	0.236797	2.7448	0.00868747	0.313985	4.02529	4.26318
feature5484	0.469578	2.74396	0.0087066	0.314019	2.67072	3.13917
feature24393	0.270896	2.73974	0.00880258	0.316789	4.08309	4.35375
feature18157	0.128441	2.73897	0.00882006	0.316789	7.05479	7.18331
feature21968	0.175266	2.73403	0.00893382	0.319969	5.29057	5.4664
feature13959	0.556983	2.73352	0.00894565	0.319969	1.52407	2.06405
feature15745	-0.182061	-2.73232	0.00897364	0.320086	6.87338	6.69171
feature7121	0.141943	2.73179	0.00898597	0.320086	7.36345	7.50516
feature14236	0.300683	2.72884	0.00905484	0.321566	3.90672	4.20594
feature11461	-0.109418	-2.72835	0.00906656	0.321566	7.69829	7.58941
feature18645	0.479808	2.72763	0.00908337	0.321566	2.10643	2.57884
feature14366	0.107413	2.72519	0.009141	0.322663	7.59563	7.7023
feature12277	0.281619	2.72474	0.00915171	0.322663	3.71363	4.0085
feature19604	0.792577	2.72312	0.00919015	0.322786	0.114453	0.907193
feature2363	-0.248253	-2.72302	0.00919255	0.322786	4.62343	4.3716
feature9830	-0.279511	-2.71828	0.00930583	0.325541	3.76826	3.48867
feature12137	0.167771	2.71809	0.00931055	0.325541	5.15159	5.32058
feature13849	-0.198507	-2.71738	0.00932754	0.325541	5.29817	5.10038
feature9936	0.253476	2.71448	0.00939782	0.326353	4.45629	4.70856
feature192	0.13984	2.71311	0.00943098	0.326353	6.22599	6.3655
feature22618	-0.201975	-2.71257	0.00944434	0.326353	5.2647	5.06065
feature7683	0.629884	2.71197	0.00945893	0.326353	1.10169	1.75364
feature8854	-0.14774	-2.71184	0.00946204	0.326353	7.62872	7.48126
feature6738	0.155768	2.71176	0.00946415	0.326353	5.03142	5.18544
feature8602	0.201295	2.71066	0.00949107	0.326629	5.06673	5.26935
feature15036	-0.71669	-2.70576	0.00961162	0.330017	0.472151	-0.249466
feature678	-0.121078	-2.70472	0.00963763	0.330017	7.13371	7.01223
feature8227	-0.1955	-2.70435	0.00964682	0.330017	4.72841	4.53564
feature22124	-0.121363	-2.70282	0.00968498	0.330667	6.83064	6.70981
feature5353	0.132401	2.69854	0.00979227	0.332881	6.08048	6.21318
feature17441	0.245136	2.69665	0.00984015	0.332881	4.75531	4.99861
feature3284	0.191061	2.6966	0.00984136	0.332881	5.40221	5.59334
feature20670	0.323345	2.69612	0.00985339	0.332881	3.63198	3.96342
feature5479	0.784992	2.69521	0.0098766	0.332881	0.135923	0.928842
feature7308	0.184239	2.69505	0.00988056	0.332881	5.22466	5.40848
feature15259	0.12989	2.69445	0.00989601	0.332881	5.9973	6.12697
feature2712	0.648344	2.69346	0.00992118	0.332881	0.325031	0.973633
feature23782	-0.267938	-2.6931	0.00993044	0.332881	4.30497	4.03644
feature12109	0.303283	2.69138	0.00997443	0.332881	3.87586	4.17946
feature10146	-0.103674	-2.69002	0.0100095	0.332881	7.42572	7.3219
feature7080	0.364247	2.68964	0.0100192	0.332881	2.81302	3.17659
feature502	-0.560433	-2.68963	0.0100195	0.332881	1.65845	1.10934
feature7052	0.191564	2.68949	0.010023	0.332881	6.00402	6.19656
feature24260	0.223086	2.68847	0.0100493	0.332881	3.91687	4.13748
feature2767	0.362624	2.68813	0.0100581	0.332881	3.31502	3.68284
feature11692	-0.12654	-2.6863	0.0101055	0.333811	6.46694	6.34079
feature12089	0.382109	2.68513	0.0101358	0.334172	3.19678	3.59049
feature17747	0.120304	2.68336	0.0101822	0.334323	6.9055	7.02595
feature12094	0.347477	2.68283	0.010196	0.334323	2.86269	3.20827
feature2235	-0.57569	-2.68228	0.0102104	0.334323	1.32154	0.757121
feature4911	0.3866	2.68146	0.010232	0.334323	2.75772	3.14479
feature6286	0.201526	2.68092	0.010246	0.334323	5.32098	5.52399
feature20570	0.127747	2.68052	0.0102565	0.334323	6.31957	6.4475
feature17100	0.334262	2.67621	0.0103707	0.336367	5.36515	5.71843
feature11437	0.0965756	2.67527	0.0103956	0.336367	8.2228	8.31953
feature24419	0.163322	2.67515	0.0103988	0.336367	5.29142	5.44854
feature5597	0.156255	2.67503	0.010402	0.336367	5.05609	5.21131
feature13235	-0.115145	-2.6742	0.0104242	0.336367	8.04683	7.93163
feature6987	0.425539	2.67376	0.010436	0.336367	2.60477	3.02504
feature11827	0.15276	2.67175	0.01049	0.337476	5.25789	5.40981
feature18491	0.123033	2.66779	0.0105967	0.340275	6.58357	6.70616
feature10068	0.576684	2.66485	0.0106768	0.341904	1.67008	2.24207
feature21074	0.134898	2.66388	0.0107033	0.341904	6.12382	6.25793
feature1704	0.70486	2.66339	0.0107168	0.341904	0.20575	0.938151
feature15043	-0.121492	-2.66303	0.0107265	0.341904	7.49443	7.37273
feature19011	0.357448	2.66137	0.0107722	0.342727	2.99992	3.35629
feature23296	-0.145776	-2.65983	0.0108147	0.343446	6.38841	6.242
feature2167	0.24491	2.6587	0.0108461	0.343786	3.9944	4.2374
feature10459	-0.137544	-2.65801	0.0108652	0.343786	6.56779	6.43055
feature17	0.296032	2.65684	0.0108976	0.343896	3.70191	3.99729
feature8086	0.15861	2.65528	0.0109412	0.343896	6.67143	6.82847
feature17725	0.704297	2.65467	0.0109582	0.343896	0.475661	1.19839
feature20567	0.174524	2.65408	0.0109745	0.343896	5.14348	5.31863
feature22769	-0.109163	-2.6538	0.0109826	0.343896	7.20931	7.10027
feature8769	0.315149	2.6536	0.0109881	0.343896	3.53248	3.84317
feature14977	0.147998	2.6516	0.0110442	0.344049	7.13541	7.28391
feature4673	0.551146	2.65081	0.0110666	0.344049	1.15535	1.69708
feature15446	0.389986	2.65064	0.0110714	0.344049	2.59236	2.96471
feature20070	-0.114022	-2.6506	0.0110726	0.344049	7.97422	7.8602
feature2778	0.607211	2.6487	0.0111264	0.345097	0.859548	1.47221
feature16894	-0.143818	-2.64529	0.0112235	0.347485	6.49598	6.3519
feature77	0.496228	2.64203	0.011317	0.349731	1.79675	2.31601
feature2353	-0.145624	-2.64135	0.0113365	0.349731	5.55082	5.40734
feature5494	0.177769	2.63967	0.0113851	0.350605	4.79762	4.96895
feature9890	-0.144683	-2.63662	0.0114738	0.352682	6.00087	5.85553
feature14692	0.157988	2.63545	0.0115079	0.352682	5.99413	6.15187
feature9273	0.273627	2.63525	0.0115138	0.352682	3.80217	4.0636
feature20237	-0.278119	-2.63123	0.0116321	0.355674	5.62628	5.34184
feature22616	-0.15236	-2.62958	0.0116808	0.356436	7.23331	7.08146
feature23528	0.1735	2.629	0.0116983	0.356436	4.75125	4.92334
feature3670	-0.618756	-2.62775	0.0117353	0.356934	1.0907	0.479589
feature10348	0.311903	2.62349	0.0118629	0.360181	3.57687	3.88318
feature17312	-0.141974	-2.62205	0.0119061	0.360861	6.17977	6.03777
feature9615	-0.714476	-2.61989	0.0119715	0.362206	1.90182	1.17036
feature14013	-0.111668	-2.61861	0.0120104	0.362517	8.11171	8.00006
feature6958	-0.189197	-2.61818	0.0120237	0.362517	6.55501	6.36504
feature23826	0.159573	2.61723	0.0120526	0.362753	5.30316	5.46126
feature1225	0.215056	2.61268	0.012192	0.366312	4.66257	4.87618
feature7041	0.301144	2.61169	0.0122227	0.366595	3.33773	3.63458
feature18066	0.24942	2.61032	0.012265	0.367228	3.75502	4.00739
feature10970	0.18442	2.60678	0.0123755	0.369894	4.86532	5.04763
feature16466	0.159974	2.60142	0.0125441	0.373884	5.22262	5.38364
feature1198	0.662311	2.60116	0.0125522	0.373884	0.9479	1.61472
feature5942	0.210997	2.59698	0.0126852	0.377195	5.59402	5.80946
feature23742	-0.147453	-2.59474	0.0127574	0.378687	6.06328	5.9162
feature4313	0.181033	2.59353	0.0127962	0.378961	5.36723	5.54648
feature19485	-0.23102	-2.59252	0.0128288	0.378961	4.33211	4.09581
feature18719	-0.112165	-2.59241	0.0128324	0.378961	7.54339	7.43123
feature2872	-0.138148	-2.58671	0.0130179	0.383189	6.60803	6.46966
feature16248	-0.121353	-2.58599	0.0130413	0.383189	7.08118	6.95976
feature2854	0.115317	2.58538	0.0130614	0.383189	6.7569	6.87189
feature11199	-0.121489	-2.58529	0.0130645	0.383189	7.00394	6.88284
feature8834	-0.143191	-2.58462	0.0130864	0.383189	5.89279	5.7511
feature6826	0.542373	2.58278	0.0131472	0.383701	2.02858	2.57697
feature8503	0.486839	2.58274	0.0131484	0.383701	2.5011	2.99451
feature19434	0.715035	2.58173	0.013182	0.384033	0.34122	1.06824
feature16070	0.123561	2.57979	0.0132464	0.384115	5.88809	6.01171
feature4326	-0.115371	-2.57911	0.013269	0.384115	6.53288	6.41754
feature17146	-0.250098	-2.57844	0.0132912	0.384115	4.20571	3.95942
feature21216	-0.115064	-2.57804	0.0133046	0.384115	6.48607	6.37212
feature1309	-0.12831	-2.57746	0.013324	0.384115	5.96375	5.83442
feature24478	-0.193445	-2.57725	0.0133309	0.384115	5.44043	5.24715
feature12974	-0.100152	-2.57697	0.0133404	0.384115	7.62614	7.52632
feature11708	0.110584	2.57586	0.0133777	0.384546	7.5723	7.68321
feature10179	-0.411185	-2.57515	0.0134015	0.384593	2.9773	2.57647
feature22378	0.714512	2.57297	0.0134751	0.386064	-0.40261	0.320709
feature902	0.112673	2.57107	0.0135392	0.387162	5.76141	5.87379
feature2110	-0.125685	-2.57016	0.0135702	0.387162	6.63209	6.50583
feature7837	0.932428	2.56986	0.0135807	0.387162	-0.522211	0.403008
feature2595	0.521223	2.56751	0.0136606	0.388799	1.26435	1.78201
feature19538	0.7504	2.56588	0.0137167	0.389448	0.343361	1.10046
feature1605	0.410543	2.56522	0.0137394	0.389448	2.37226	2.79126
feature9892	-0.161569	-2.56448	0.0137647	0.389448	5.1808	5.02013
feature18375	-0.12337	-2.56379	0.0137885	0.389448	5.99271	5.8694
feature4195	0.23882	2.56357	0.0137961	0.389448	3.64064	3.88179
feature6150	-0.100634	-2.56182	0.013857	0.390449	7.87415	7.77357
feature9027	0.503625	2.56124	0.0138768	0.390449	1.73038	2.24527
feature15740	0.236136	2.56048	0.0139033	0.390559	4.32455	4.56542
feature4542	0.73914	2.55878	0.0139627	0.39159	-0.122224	0.640984
feature21533	0.393574	2.55599	0.0140603	0.392707	2.52915	2.92079
feature9405	0.715523	2.55577	0.0140681	0.392707	0.463763	1.21271
feature10492	0.544277	2.55569	0.0140707	0.392707	0.63213	1.18123
feature4604	-0.161787	-2.55389	0.0141342	0.393842	5.2935	5.13014
feature12493	-0.115046	-2.55183	0.0142071	0.395236	6.54367	6.4288
feature17516	0.380942	2.55042	0.0142574	0.395726	2.95064	3.32876
feature24036	0.535592	2.55005	0.0142705	0.395726	1.30369	1.83114
feature20935	0.652236	2.54858	0.0143228	0.396539	0.754256	1.41485
feature18503	-0.469844	-2.54568	0.0144268	0.398168	2.13499	1.65943
feature23518	-0.122206	-2.54566	0.0144277	0.398168	5.99521	5.87231
feature16420	0.259279	2.54446	0.0144707	0.398718	4.87793	5.13624
feature6498	0.12471	2.54247	0.0145426	0.400061	6.77256	6.89712
feature20006	-0.119963	-2.5414	0.0145817	0.400498	6.57211	6.45274
feature7981	0.474189	2.53918	0.0146625	0.400992	2.63888	3.11621
feature24404	0.201271	2.53894	0.0146711	0.400992	4.07362	4.26941
feature9259	0.548919	2.53787	0.0147104	0.400992	1.66275	2.21164
feature13362	-0.109441	-2.53778	0.0147138	0.400992	8.02802	7.919
feature22507	-0.332447	-2.53768	0.0147174	0.400992	3.46009	3.11353
feature17645	0.296001	2.53617	0.0147728	0.400992	3.67205	3.96848
feature20359	0.422158	2.5352	0.0148085	0.400992	1.97178	2.40095
feature16270	-0.120132	-2.5347	0.014827	0.400992	6.05381	5.93402
feature15360	0.743347	2.53467	0.0148281	0.400992	-0.0512649	0.686755
feature4563	0.680455	2.53397	0.0148538	0.400992	-0.112479	0.563064
feature9956	-0.138708	-2.53394	0.014855	0.400992	5.72837	5.58818
feature20100	-0.13315	-2.53183	0.0149331	0.401519	7.19652	7.06355
feature6863	-0.148813	-2.53156	0.0149429	0.401519	6.67224	6.52366
feature16346	-0.109658	-2.53086	0.0149691	0.401519	7.31631	7.20667
feature6029	0.555009	2.53077	0.0149725	0.401519	1.29152	1.85319
feature5649	0.1157	2.52931	0.015027	0.401519	6.32267	6.43806
feature7328	0.313051	2.52912	0.015034	0.401519	3.46132	3.76957
feature6131	0.359926	2.52883	0.0150449	0.401519	2.75786	3.10166
feature1738	0.189422	2.52841	0.0150604	0.401519	4.77083	4.95978
feature4547	0.133171	2.52751	0.0150941	0.401795	5.96452	6.09786
feature7195	-0.138434	-2.52689	0.0151173	0.401796	6.13588	5.9986
feature17498	0.256168	2.52472	0.0151991	0.402149	4.15488	4.40874
feature8948	-0.145377	-2.52432	0.0152142	0.402149	6.85258	6.70711
feature19471	0.389101	2.52401	0.015226	0.402149	3.18395	3.58433
feature5682	0.329889	2.52376	0.0152354	0.402149	3.92311	4.25548
feature17368	0.323531	2.52345	0.015247	0.402149	3.49629	3.82055
feature16077	0.365834	2.52193	0.0153047	0.403056	2.5365	2.90636
feature21400	-0.442518	-2.51955	0.0153952	0.404822	2.07696	1.64706
feature6859	0.651556	2.51417	0.0156018	0.40963	0.269477	0.930219
feature2412	-0.184504	-2.51297	0.0156482	0.40976	4.60583	4.42113
feature15522	0.411334	2.51282	0.0156542	0.40976	2.95073	3.37062
feature1077	0.276701	2.51085	0.0157307	0.411141	4.35266	4.62808
feature9252	0.57271	2.50796	0.0158437	0.413334	0.745034	1.33051
feature12204	0.185463	2.50716	0.0158751	0.413334	5.42503	5.60986
feature22555	-0.113357	-2.5064	0.0159047	0.413334	7.13901	7.02554
feature20583	0.707015	2.50575	0.0159302	0.413334	-0.0701619	0.634888
feature14773	-0.190128	-2.50471	0.0159715	0.413334	4.56369	4.3833
feature12372	0.132362	2.50454	0.0159781	0.413334	5.36486	5.4969
feature11847	-0.313826	-2.50444	0.0159821	0.413334	3.1462	2.83524
feature8782	-0.150671	-2.50192	0.0160817	0.414307	5.90562	5.75715
feature19715	0.648993	2.50138	0.0161033	0.414307	0.489297	1.14893
feature24029	0.305757	2.50116	0.0161121	0.414307	2.95366	3.25919
feature14743	0.154219	2.50107	0.0161157	0.414307	6.02243	6.177
feature11686	0.590284	2.49993	0.0161611	0.414625	1.55535	2.13914
feature13504	-0.279889	-2.49813	0.0162329	0.414625	3.83758	3.56284
feature1175	0.544071	2.49797	0.0162392	0.414625	1.0444	1.60396
feature7967	0.685092	2.49773	0.0162488	0.414625	0.797076	1.50637
feature21721	-0.301872	-2.49675	0.0162882	0.414625	5.24877	4.9572
feature10678	-0.11561	-2.49576	0.0163281	0.414625	6.18569	6.0697
feature14347	0.364549	2.49574	0.0163289	0.414625	2.64496	3.01616
feature5536	-0.505079	-2.49562	0.0163338	0.414625	1.96756	1.43812
feature15157	0.165103	2.49536	0.0163443	0.414625	5.59252	5.75903
feature5097	0.346788	2.49477	0.016368	0.414625	3.03313	3.38038
feature9720	0.657777	2.49398	0.0164	0.414666	0.0717989	0.743811
feature2231	-0.125848	-2.49354	0.0164177	0.414666	5.87921	5.75218
feature2322	-0.125347	-2.49282	0.0164469	0.414797	6.1791	6.05389
feature16871	0.729469	2.49086	0.0165266	0.415797	-0.265785	0.457336
feature20897	-0.112986	-2.49009	0.0165579	0.415797	6.30425	6.19153
feature8981	-0.125904	-2.48958	0.0165786	0.415797	6.75899	6.63374
feature6580	0.412893	2.48899	0.0166029	0.415797	3.26223	3.66761
feature1663	0.162278	2.48869	0.0166151	0.415797	5.48161	5.64474
feature7735	-0.119233	-2.4883	0.0166309	0.415797	7.77044	7.65226
feature10426	0.140693	2.48673	0.0166954	0.416805	5.60113	5.74084
feature16090	0.157149	2.48314	0.0168435	0.41944	6.1763	6.33302
feature708	-0.162136	-2.483	0.0168494	0.41944	6.43536	6.27295
feature3096	0.130514	2.47991	0.0169778	0.421928	5.73968	5.87086
feature20278	-0.13973	-2.47942	0.0169983	0.421928	5.32873	5.18989
feature16589	-0.133481	-2.47883	0.0170227	0.421929	6.27138	6.13744
feature15829	0.697798	2.47681	0.0171073	0.422453	0.932116	1.62124
feature1094	-0.128197	-2.47666	0.017114	0.422453	6.95968	6.83141
feature10169	-0.107754	-2.47658	0.0171172	0.422453	7.61304	7.50539
feature18898	-0.204485	-2.4759	0.0171459	0.422556	6.65007	6.44618
feature20197	-0.55419	-2.47504	0.017182	0.422844	1.89788	1.33408
feature17707	-0.112242	-2.47169	0.0173237	0.425725	7.62098	7.50927
feature18188	0.365314	2.46978	0.0174053	0.427121	2.72721	3.09623
feature5877	0.327276	2.46851	0.0174596	0.427256	2.56888	2.89652
feature12868	0.461358	2.46806	0.0174786	0.427256	2.12215	2.57492
feature16998	-0.105588	-2.46791	0.0174849	0.427256	6.85442	6.74834
feature11018	0.517956	2.46705	0.0175218	0.427551	2.03497	2.55941
feature11831	-0.66193	-2.46535	0.017595	0.428732	0.809188	0.11343
feature1346	0.357428	2.46455	0.0176297	0.428973	4.82412	5.18659
feature5641	0.449979	2.4639	0.0176575	0.429046	1.63245	2.06945
feature24204	0.222289	2.46283	0.0177037	0.429564	4.71679	4.94154
feature18995	0.112209	2.4614	0.0177661	0.430143	6.44976	6.56213
feature11618	-0.172899	-2.4607	0.0177964	0.430143	4.61253	4.44245
feature1487	-0.113282	-2.46057	0.0178023	0.430143	7.18815	7.07457
feature20798	0.516201	2.45894	0.0178731	0.431251	1.26855	1.80264
feature458	0.2154	2.45814	0.017908	0.431491	4.90979	5.12368
feature6652	0.409194	2.4572	0.0179492	0.431881	2.07043	2.48169
feature23679	-0.136136	-2.45471	0.0180589	0.433618	5.48702	5.35283
feature13982	0.435096	2.45431	0.0180766	0.433618	2.44137	2.87983
feature6063	0.147659	2.4521	0.0181744	0.433618	5.60592	5.75238
feature3789	0.771816	2.45189	0.0181836	0.433618	-0.0232157	0.756684
feature7895	0.11789	2.45167	0.0181934	0.433618	6.48935	6.60714
feature4522	0.386866	2.45163	0.0181952	0.433618	1.67181	2.05956
feature17584	0.509122	2.45159	0.0181971	0.433618	1.34214	1.8533
feature15439	-0.087468	-2.44812	0.0183516	0.436108	8.31997	8.23268
feature1300	0.320394	2.44792	0.018361	0.436108	3.16118	3.48459
feature5411	0.619663	2.44755	0.0183773	0.436108	0.601746	1.2228
feature17206	0.671899	2.44672	0.0184147	0.436395	0.0995189	0.786715
feature5025	0.103734	2.44584	0.0184541	0.43673	7.52096	7.62477
feature8841	-0.139237	-2.4441	0.0185327	0.43799	5.85549	5.71462
feature2358	-0.11437	-2.43888	0.0187699	0.44299	6.48468	6.37046
feature3874	-0.225353	-2.43707	0.0188523	0.443167	4.5627	4.34052
feature12388	0.459468	2.43696	0.0188576	0.443167	1.44837	1.90151
feature9331	0.0985688	2.43653	0.0188774	0.443167	7.9196	8.01799
feature8112	0.355196	2.43592	0.0189054	0.443167	3.12443	3.47661
feature22006	-0.100086	-2.43535	0.0189315	0.443167	6.74278	6.64261
feature12827	-0.18845	-2.43526	0.0189355	0.443167	4.56391	4.37484
feature6061	0.475772	2.4348	0.018957	0.443167	1.93974	2.41141
feature15626	0.64351	2.43278	0.0190501	0.443711	-0.0596267	0.585579
feature7042	0.53891	2.4327	0.019054	0.443711	1.23221	1.73885
feature2991	0.667507	2.43155	0.0191072	0.443711	0.047183	0.801468
feature12567	-0.211876	-2.4314	0.0191141	0.443711	5.61367	5.39823
feature15497	0.558676	2.43121	0.0191231	0.443711	0.806986	1.37036
feature136	0.586781	2.43097	0.0191344	0.443711	0.545905	1.17406
feature8417	-0.159258	-2.42885	0.0192332	0.445075	5.37411	5.21282
feature1687	-0.13074	-2.42854	0.0192473	0.445075	7.08059	6.95032
feature11657	-0.568472	-2.42805	0.0192705	0.445075	2.21897	1.65695
feature13252	0.277488	2.42669	0.0193341	0.44595	3.35427	3.63599
feature4703	-0.163536	-2.42596	0.0193685	0.446146	6.01133	5.84776
feature16250	-0.592365	-2.42371	0.0194745	0.44799	1.24486	0.640757
feature4174	0.217188	2.42288	0.0195135	0.448291	4.35489	4.57679
feature5900	-0.250007	-2.42191	0.0195594	0.44875	4.39426	4.14018
feature9897	-0.122025	-2.42117	0.0195947	0.448754	5.97394	5.85112
feature19013	0.592266	2.4203	0.0196361	0.448754	0.439681	1.05199
feature20346	0.29363	2.42027	0.0196375	0.448754	3.31423	3.60543
feature23217	-0.309207	-2.41873	0.0197107	0.448993	3.32661	3.00558
feature13360	0.390377	2.41666	0.0198097	0.448993	2.25893	2.64575
feature19963	0.38859	2.41556	0.0198625	0.448993	2.52381	2.91174
feature20746	0.378571	2.41522	0.0198792	0.448993	2.81607	3.18941
feature15504	0.486573	2.41519	0.0198804	0.448993	1.6805	2.17611
feature1324	-0.110223	-2.4149	0.0198944	0.448993	6.8105	6.70031
feature835	0.523102	2.41481	0.0198989	0.448993	2.0549	2.57661
feature10802	0.109371	2.41453	0.0199125	0.448993	7.34671	7.4563
feature1536	0.41963	2.41431	0.0199229	0.448993	1.9453	2.37527
feature14067	-0.108743	-2.41212	0.0200287	0.448993	7.59912	7.48977
feature2340	-0.123191	-2.4115	0.0200586	0.448993	6.87582	6.75302
feature15572	0.543481	2.41101	0.0200828	0.448993	0.519205	1.07579
feature14700	0.505772	2.41092	0.0200871	0.448993	1.18229	1.67784
feature5498	-0.139226	-2.41066	0.0200998	0.448993	5.28051	5.14231
feature16448	-0.123316	-2.40998	0.0201328	0.448993	7.2093	7.08692
feature5782	0.541713	2.40979	0.0201421	0.448993	1.49062	2.02478
feature15732	0.498696	2.40867	0.0201966	0.448993	1.19644	1.7009
feature8020	0.50862	2.40865	0.0201977	0.448993	1.53531	2.05363
feature12213	-0.360371	-2.40864	0.0201978	0.448993	3.15992	2.79714
feature4152	-0.675571	-2.40831	0.0202144	0.448993	0.964302	0.269754
feature11491	-0.146776	-2.40829	0.0202151	0.448993	5.51104	5.36316
feature12905	0.169886	2.40819	0.0202198	0.448993	5.2256	5.39637
feature11914	0.272047	2.40726	0.0202653	0.449172	3.53792	3.81785
feature14173	0.375244	2.40664	0.020296	0.449172	2.53467	2.91413
feature1452	0.309729	2.40624	0.0203153	0.449172	4.02389	4.335
feature9850	-0.366788	-2.40591	0.0203318	0.449172	3.33075	2.96097
feature23057	0.182416	2.40533	0.02036	0.449221	4.04243	4.22783
feature18308	-0.139221	-2.40311	0.0204694	0.449289	5.39702	5.25745
feature23683	-0.103265	-2.40294	0.0204777	0.449289	6.1563	6.05314
feature24464	0.167428	2.40268	0.0204907	0.449289	5.53798	5.70459
feature22767	-0.0970394	-2.40253	0.020498	0.449289	7.00027	6.90345
feature653	-0.116064	-2.40242	0.0205038	0.449289	6.34219	6.22628
feature18584	-0.33401	-2.40168	0.0205402	0.449289	3.33961	3.00425
feature8761	0.123171	2.40116	0.0205662	0.449289	5.85858	5.98201
feature2623	0.370146	2.40098	0.0205749	0.449289	2.22242	2.59318
feature6546	-0.106237	-2.40032	0.0206079	0.449289	6.24666	6.13944
feature3135	0.107365	2.40001	0.0206232	0.449289	6.55445	6.66148
feature9387	0.123161	2.39949	0.0206493	0.449291	5.93494	6.05712
feature14509	0.173521	2.39844	0.0207016	0.449361	4.85885	5.03385
feature1468	0.380273	2.39835	0.0207062	0.449361	2.30509	2.70553
feature13845	0.646518	2.39786	0.0207305	0.449361	0.359219	1.00978
feature7392	-0.412725	-2.39686	0.0207802	0.449581	2.85367	2.44749
feature21660	0.612118	2.39662	0.0207927	0.449581	0.854142	1.47636
feature38	0.138778	2.3951	0.0208687	0.450443	5.19086	5.33058
feature7514	-0.102072	-2.39456	0.0208959	0.450443	6.395	6.29304
feature20699	-0.115958	-2.39419	0.0209144	0.450443	6.65988	6.54399
feature12341	-0.112218	-2.39292	0.0209787	0.450443	6.55691	6.44416
feature9932	-0.0996915	-2.3927	0.0209895	0.450443	6.47774	6.37809
feature22439	0.461739	2.39263	0.0209934	0.450443	1.85224	2.29838
feature3370	0.186507	2.3922	0.0210151	0.450443	4.52491	4.71054
feature14219	0.207131	2.39104	0.0210735	0.450652	4.51607	4.72407
feature4775	-0.0965043	-2.39082	0.0210851	0.450652	7.62836	7.53212
feature10548	-0.212064	-2.39003	0.0211252	0.450652	4.59592	4.37956
feature10570	0.724566	2.38995	0.0211292	0.450652	0.0791115	0.810724
feature3400	0.189843	2.38751	0.0212537	0.452747	4.20424	4.39878
feature125	0.589042	2.38644	0.0213082	0.45335	1.0527	1.64172
feature3291	0.136269	2.38428	0.021419	0.454685	5.90789	6.04322
feature22039	-0.254246	-2.38419	0.0214236	0.454685	4.42221	4.17503
feature23173	-0.128536	-2.38206	0.0215339	0.456466	7.25186	7.12323
feature18316	-0.112187	-2.38076	0.0216011	0.456789	6.26977	6.15741
feature4744	0.165959	2.38074	0.021602	0.456789	5.02812	5.19504
feature15022	0.360187	2.3766	0.0218175	0.460281	2.09356	2.44348
feature15669	-0.131762	-2.37655	0.0218204	0.460281	6.37824	6.24553
feature6996	0.40705	2.37457	0.0219243	0.46183	2.69032	3.08918
feature13590	0.209662	2.37366	0.0219721	0.46183	4.57931	4.78681
feature5183	0.111168	2.37328	0.0219922	0.46183	7.06965	7.1811
feature17829	-0.168197	-2.37311	0.0220008	0.46183	4.94696	4.77853
feature14202	-0.126435	-2.37113	0.0221058	0.463471	6.94939	6.82246
feature12512	0.302998	2.36975	0.0221786	0.464433	2.95579	3.27118
feature293	0.349186	2.36877	0.0222307	0.464518	2.78877	3.13853
feature9900	-0.127094	-2.36858	0.0222407	0.464518	5.87442	5.74653
feature5886	0.132356	2.36765	0.0222907	0.464518	6.32465	6.45755
feature17065	0.463283	2.36715	0.022317	0.464518	1.28469	1.76096
feature7008	-0.133645	-2.36715	0.0223171	0.464518	7.29407	7.15954
feature12422	0.257008	2.36352	0.0225118	0.467569	3.61241	3.87288
feature9323	0.109418	2.36341	0.0225178	0.467569	5.75714	5.86598
feature19209	0.123716	2.3618	0.0226048	0.468812	6.45377	6.5774
feature18098	0.113026	2.36032	0.0226847	0.469292	6.05371	6.16611
feature23388	0.499807	2.35963	0.0227221	0.469292	0.905845	1.4028
feature24005	-0.102853	-2.35941	0.0227339	0.469292	6.97259	6.86967
feature21034	-0.212385	-2.35936	0.0227366	0.469292	4.89913	4.68315
feature18673	0.327504	2.35796	0.0228125	0.470298	3.23381	3.5638
feature11056	0.410276	2.35631	0.022903	0.47121	2.08063	2.48933
feature160	-0.157036	-2.35531	0.0229575	0.47121	6.52312	6.36616
feature12453	0.317585	2.35495	0.0229775	0.47121	3.20515	3.52118
feature4411	0.609446	2.3547	0.0229912	0.47121	0.287439	0.896986
feature572	0.539381	2.35376	0.0230424	0.47121	1.84194	2.3676
feature18916	0.752713	2.3537	0.0230459	0.47121	-0.324017	0.459801
feature6980	-0.341466	-2.35316	0.0230753	0.47121	3.04432	2.70252
feature5764	0.254338	2.35291	0.0230892	0.47121	4.09419	4.35199
feature9239	0.447678	2.35216	0.0231304	0.47121	2.13089	2.58779
feature19105	-0.621178	-2.35196	0.0231414	0.47121	0.994889	0.380048
feature16683	-0.156567	-2.35169	0.0231568	0.47121	6.7359	6.58007
feature6547	0.29024	2.3509	0.0232003	0.47154	3.05534	3.34379
feature18884	0.346072	2.34946	0.0232802	0.471879	2.85843	3.21564
feature22141	0.421656	2.34905	0.0233029	0.471879	2.26007	2.69282
feature5509	0.0949809	2.34904	0.0233034	0.471879	7.08156	7.17654
feature16599	-0.133466	-2.34802	0.0233601	0.471879	5.38947	5.25414
feature610	0.262729	2.34748	0.0233902	0.471879	3.28932	3.55301
feature22574	-0.113658	-2.34726	0.0234024	0.471879	6.15589	6.04212
feature16888	-0.186239	-2.34715	0.0234082	0.471879	5.48018	5.29312
feature10065	-0.110032	-2.3464	0.0234501	0.472172	7.29815	7.18789
feature23772	0.17335	2.34589	0.0234787	0.472198	4.73594	4.90974
feature9709	0.386386	2.34531	0.0235113	0.472304	1.88118	2.274
feature1512	0.176311	2.34447	0.023558	0.472692	5.23272	5.41124
feature21507	0.407306	2.34372	0.0236006	0.472997	2.02178	2.4271
feature6179	-0.146486	-2.34267	0.0236595	0.473336	6.89051	6.7447
feature11447	0.364825	2.34215	0.0236883	0.473336	3.04403	3.39674
feature8033	0.233205	2.34151	0.0237245	0.473336	4.2176	4.44758
feature4036	0.303711	2.34128	0.0237375	0.473336	2.63491	2.94229
feature14904	0.284004	2.34098	0.0237545	0.473336	3.2864	3.57094
feature2590	0.238224	2.33827	0.023908	0.475364	3.87192	4.11223
feature12426	0.141044	2.33807	0.0239192	0.475364	5.95081	6.0905
feature5945	0.115388	2.33565	0.0240575	0.475364	5.44118	5.55772
feature2011	0.164518	2.33548	0.024067	0.475364	6.47855	6.64424
feature23355	0.180347	2.33537	0.0240736	0.475364	4.57518	4.75626
feature14810	-0.146901	-2.33502	0.0240932	0.475364	5.35287	5.20708
feature8223	-0.100405	-2.33497	0.0240961	0.475364	6.82984	6.72952
feature53	0.421255	2.3346	0.0241173	0.475364	1.52869	1.95826
feature3433	-0.178149	-2.33427	0.0241364	0.475364	5.60647	5.43559
feature14985	0.14749	2.33367	0.024171	0.475364	6.00971	6.15897
feature10316	0.277888	2.33353	0.0241786	0.475364	3.55121	3.82873
feature6714	0.588489	2.33333	0.0241903	0.475364	0.861837	1.44828
feature10273	0.722939	2.33232	0.0242482	0.475364	-0.127785	0.609313
feature22583	-0.19204	-2.33162	0.0242883	0.475364	4.69938	4.50258
feature1446	-0.112875	-2.33119	0.0243131	0.475364	7.04246	6.92927
feature12629	0.231627	2.33101	0.024324	0.475364	3.79491	4.02453
feature5535	-0.139731	-2.33058	0.0243488	0.475364	5.13521	4.99377
feature9407	0.443533	2.32991	0.0243873	0.475364	1.17387	1.61387
feature14137	0.197425	2.3298	0.0243933	0.475364	4.86558	5.06297
feature1864	0.116965	2.32958	0.0244066	0.475364	7.49169	7.60847
feature7949	0.395536	2.32817	0.0244882	0.476417	2.2779	2.67328
feature12495	-0.110469	-2.32656	0.0245815	0.476851	7.07676	6.96721
feature14286	-0.150771	-2.3261	0.0246087	0.476851	6.41918	6.26876
feature11591	-0.112037	-2.32535	0.0246522	0.476851	6.86673	6.75456
feature14364	0.390478	2.32513	0.0246652	0.476851	3.14613	3.54532
feature5443	0.11917	2.32499	0.0246732	0.476851	6.66049	6.77981
feature6051	0.570935	2.32494	0.0246761	0.476851	0.757586	1.32698
feature14354	0.587628	2.32441	0.0247069	0.476911	0.859481	1.46795
feature21903	0.128002	2.32358	0.0247557	0.477322	6.19055	6.31912
feature3013	-0.116845	-2.32256	0.0248153	0.477937	7.33271	7.21565
feature9916	0.671821	2.32172	0.0248653	0.478366	-0.827876	-0.156055
feature14724	0.174259	2.32102	0.0249062	0.478566	5.30161	5.47509
feature14711	0.133708	2.3206	0.0249311	0.478566	6.13829	6.27178
feature7403	0.132952	2.31999	0.0249667	0.478718	5.22202	5.36019
feature8377	0.420872	2.31913	0.0250179	0.478747	1.92376	2.36773
feature14758	-0.124021	-2.31902	0.0250244	0.478747	7.96854	7.84431
feature19364	-0.63844	-2.31834	0.0250647	0.478747	1.01384	0.368555
feature13208	-0.101656	-2.31758	0.0251099	0.478747	7.29169	7.19051
feature18391	0.468136	2.31753	0.0251127	0.478747	1.78388	2.25353
feature18441	0.11275	2.31679	0.0251568	0.478747	6.04865	6.15968
feature19368	0.159516	2.3167	0.0251622	0.478747	5.31994	5.47783
feature17958	-0.0962015	-2.31536	0.0252419	0.47911	7.6547	7.55882
feature5065	0.414327	2.31335	0.0253618	0.47911	1.54553	1.96183
feature250	0.108902	2.31296	0.0253849	0.47911	5.76402	5.87356
feature5204	0.238646	2.312	0.0254426	0.47911	4.41211	4.64718
feature24075	0.129843	2.31189	0.0254496	0.47911	5.12009	5.25006
feature14232	0.319921	2.3116	0.0254666	0.47911	3.54574	3.8729
feature2096	0.148802	2.31154	0.0254706	0.47911	5.00794	5.15764
feature8655	-0.0949296	-2.31153	0.0254711	0.47911	7.65461	7.55965
feature2383	-0.140725	-2.31044	0.0255365	0.47911	6.44246	6.30131
feature3951	0.510702	2.31043	0.0255375	0.47911	0.706374	1.2204
feature19816	0.556523	2.30993	0.0255676	0.47911	0.888674	1.4655
feature20334	-0.117669	-2.30967	0.0255832	0.47911	6.80354	6.68579
feature15826	0.220469	2.30953	0.0255912	0.47911	3.45124	3.68253
feature5888	0.330125	2.30944	0.0255967	0.47911	2.43358	2.76385
feature18816	-0.142937	-2.30943	0.0255976	0.47911	5.6642	5.51907
feature7232	-0.213528	-2.30898	0.025625	0.47911	4.36398	4.15838
feature22761	-0.12109	-2.30568	0.0258252	0.482209	6.58961	6.4688
feature15167	-0.181155	-2.30501	0.0258655	0.482209	6.01681	5.8358
feature17163	-0.624683	-2.30416	0.0259176	0.482209	0.659066	0.0198819
feature19070	0.0911901	2.30361	0.0259511	0.482209	6.66179	6.75251
feature21984	0.135108	2.3036	0.025952	0.482209	6.34627	6.48141
feature14781	-0.115546	-2.30319	0.0259771	0.482209	6.24407	6.12914
feature3646	-0.0998375	-2.30262	0.0260119	0.482209	6.33809	6.23834
feature9985	0.243693	2.30258	0.026014	0.482209	3.89729	4.14039
feature15376	0.316007	2.30062	0.0261345	0.483488	2.90256	3.21889
feature18890	0.252768	2.30023	0.0261586	0.483488	3.29154	3.55289
feature4716	-0.149036	-2.30009	0.026167	0.483488	5.56497	5.40884
feature18641	0.4622	2.29949	0.0262043	0.483594	1.70951	2.18249
feature19560	-0.0988135	-2.2988	0.0262466	0.483594	7.80006	7.70114
feature697	-0.146744	-2.29864	0.0262567	0.483594	7.51852	7.37265
feature10737	-0.113267	-2.29809	0.0262906	0.483703	5.74796	5.63522
feature8021	-0.100256	-2.29696	0.0263604	0.484153	6.62157	6.52109
feature19087	0.238635	2.29679	0.0263711	0.484153	3.54948	3.77954
feature19931	-0.108697	-2.29629	0.0264018	0.484202	6.02971	5.91972
feature24263	0.138231	2.29517	0.0264716	0.484919	5.38957	5.52708
feature13665	-0.713474	-2.29437	0.0265218	0.484919	0.643807	-0.0696674
feature5962	-0.395962	-2.29431	0.0265251	0.484919	3.45486	3.08016
feature6897	-0.213844	-2.29361	0.026569	0.485206	4.15568	3.94154
feature12855	0.534446	2.29288	0.0266146	0.485426	0.880337	1.43385
feature7782	0.234574	2.29186	0.0266783	0.485426	3.82782	4.06057
feature3906	-0.109591	-2.29131	0.0267129	0.485426	7.57913	7.47023
feature7921	0.388398	2.29103	0.0267304	0.485426	2.1325	2.54966
feature17377	0.615692	2.29092	0.0267373	0.485426	0.880199	1.49672
feature10805	0.119173	2.29073	0.0267496	0.485426	6.87305	6.9918
feature11051	0.461118	2.29003	0.0267932	0.485444	1.51018	1.96821
feature13940	-0.155624	-2.2891	0.0268519	0.485444	6.15157	5.99517
feature8781	-0.196455	-2.28874	0.0268746	0.485444	5.52802	5.33513
feature12515	-0.110751	-2.28797	0.0269229	0.485444	6.85026	6.74002
feature20367	0.145251	2.28765	0.0269437	0.485444	4.75055	4.89811
feature1711	0.427947	2.28759	0.0269473	0.485444	1.60981	2.04054
feature10815	0.14194	2.28703	0.0269824	0.485444	4.98317	5.12521
feature5398	0.489329	2.28701	0.0269836	0.485444	1.53656	2.03006
feature8978	-0.398333	-2.2867	0.0270035	0.485444	2.45554	2.09036
feature2803	0.537586	2.28593	0.0270523	0.485817	0.71007	1.24183
feature5714	-0.186672	-2.28474	0.027128	0.486671	7.4521	7.26627
feature19789	-0.123666	-2.2838	0.0271876	0.487193	6.10849	5.98374
feature11037	0.557524	2.28284	0.027249	0.487193	0.550582	1.10662
feature23896	0.111818	2.28273	0.0272561	0.487193	6.97743	7.08942
feature4273	0.271447	2.28251	0.02727	0.487193	2.96776	3.24284
feature21358	-0.151847	-2.28176	0.027318	0.48734	5.36591	5.21105
feature10091	-0.15848	-2.2815	0.0273346	0.48734	4.55428	4.3992
feature11438	-0.0982773	-2.28063	0.0273905	0.487634	6.64415	6.54598
feature8634	0.18393	2.28036	0.0274075	0.487634	4.59439	4.77287
feature17025	-0.158592	-2.2793	0.0274757	0.488259	5.55874	5.3985
feature14982	0.17093	2.27892	0.0275001	0.488259	5.70711	5.88382
feature18357	-0.113305	-2.2785	0.0275275	0.488259	7.62128	7.50807
feature5184	0.385659	2.27794	0.0275633	0.488382	2.20748	2.58315
feature5022	0.136292	2.27724	0.0276085	0.488382	6.07253	6.2088
feature18187	0.419649	2.27708	0.0276192	0.488382	1.54285	1.9795
feature22727	-0.193542	-2.27434	0.0277965	0.490754	5.50363	5.3089
feature1534	0.268469	2.27377	0.0278338	0.490754	3.7103	3.97944
feature12249	0.171756	2.27369	0.0278385	0.490754	4.74805	4.92003
feature20932	0.280346	2.27145	0.0279852	0.492757	3.36042	3.64495
feature7797	0.607961	2.27106	0.0280106	0.492757	0.156988	0.772605
feature22255	0.212324	2.27041	0.0280528	0.492757	3.9541	4.16512
feature14655	0.514706	2.26977	0.0280948	0.492757	1.02849	1.5324
feature20250	0.42384	2.26959	0.0281067	0.492757	2.83992	3.26545
feature14989	0.158189	2.26914	0.0281363	0.492757	5.30746	5.4658
feature12000	-0.314105	-2.2689	0.0281519	0.492757	4.03469	3.73544
feature2292	0.325636	2.26503	0.0284076	0.495847	2.62546	2.95855
feature9085	0.385583	2.26488	0.0284174	0.495847	2.29655	2.68184
feature14640	0.120982	2.26482	0.0284217	0.495847	5.38031	5.50185
feature4840	0.466254	2.26408	0.0284704	0.495847	1.09272	1.5428
feature18616	0.645486	2.26406	0.0284719	0.495847	0.547256	1.18124
feature21967	-0.127379	-2.26132	0.0286547	0.498528	5.24408	5.11499
feature17570	0.24434	2.25971	0.0287623	0.499742	3.87417	4.12333
feature21017	0.156291	2.25902	0.0288086	0.499742	4.89194	5.05391
feature6235	-0.150795	-2.25898	0.0288112	0.499742	6.04927	5.89755
feature3660	0.758186	2.25733	0.028922	0.500813	-0.025054	0.762548
feature5930	0.158945	2.25714	0.0289346	0.500813	7.40849	7.5686
feature10051	0.120586	2.25677	0.0289599	0.500813	6.4126	6.53357
feature1204	0.310265	2.25523	0.0290634	0.5021	3.28881	3.60091

## Sheet: H3K4me3_results_D4
genes	logFC	t	P.Value	adj.P.Val	control_avg_exp	BG_avg_exp
feature19724	-0.822179	-9.46416	3.03323e-12	5.24021e-08	4.69462	3.84328
feature14937	0.451939	7.86855	5.60657e-10	3.41221e-06	7.2417	7.69329
feature8779	-0.510353	-7.85204	5.92535e-10	3.41221e-06	6.67868	6.16462
feature18088	-0.333056	-6.70644	2.86732e-08	0.000123839	6.54613	6.21277
feature21825	0.520089	6.38203	8.67788e-08	0.000299838	3.87564	4.3931
feature15150	0.253626	6.32059	1.07036e-07	0.000308193	6.94309	7.19643
feature8658	0.3965	6.25269	1.34961e-07	0.000333083	5.60372	5.99973
feature5475	0.253246	6.18699	1.68887e-07	0.00036471	7.02412	7.27716
feature5858	-0.545547	-5.9585	3.68091e-07	0.00070657	4.98903	4.4488
feature13833	-0.29898	-5.76396	7.13467e-07	0.00123259	6.13229	5.83125
feature10281	0.352282	5.70243	8.79246e-07	0.0013809	7.23693	7.58937
feature5702	0.543297	5.65576	1.03005e-06	0.00148293	3.11623	3.66801
feature22230	0.3825	5.53984	1.5252e-06	0.00202688	5.35862	5.74075
feature5696	0.451579	5.48256	1.85097e-06	0.00214909	4.09986	4.55487
feature17300	0.351939	5.48017	1.86596e-06	0.00214909	6.29258	6.64415
feature11346	-0.313371	-5.43267	2.1904e-06	0.00236508	5.78491	5.46351
feature16690	-0.774018	-5.24008	4.18613e-06	0.00425409	4.05399	3.26429
feature14734	0.844255	5.21993	4.47859e-06	0.00429845	1.68155	2.53525
feature1898	0.20558	5.18359	5.05807e-06	0.00459912	7.24526	7.45075
feature6330	-0.402178	-5.13952	5.86105e-06	0.00506277	5.70761	5.30673
feature21333	-0.465485	-5.08185	7.10473e-06	0.00584482	4.36287	3.90768
feature21622	0.402605	5.05515	7.76552e-06	0.00609805	3.71465	4.1118
feature13492	0.336638	5.0188	8.76374e-06	0.00658271	3.55453	3.89334
feature11249	0.586261	4.8644	1.46168e-05	0.0105217	3.41698	4.0015
feature1317	0.222708	4.8361	1.6047e-05	0.0110891	6.25887	6.48213
feature8344	0.221789	4.68422	2.64207e-05	0.0172503	6.53074	6.7521
feature22063	0.41347	4.67804	2.69598e-05	0.0172503	3.65449	4.07088
feature9318	0.820785	4.66263	2.83523e-05	0.0174933	1.11092	1.93323
feature7746	-0.305146	-4.61367	3.32592e-05	0.0198133	6.26878	5.96127
feature16110	0.205293	4.56936	3.84145e-05	0.0221134	7.42843	7.63387
feature9055	-0.256212	-4.55937	3.96801e-05	0.0221134	5.91223	5.65634
feature4652	0.273646	4.48601	5.0316e-05	0.0271643	6.16831	6.44123
feature24231	0.250884	4.30509	8.99212e-05	0.0470751	5.04117	5.28994
feature2671	-0.160723	-4.21457	0.000119879	0.0609128	8.42368	8.26372
feature10474	-0.313431	-4.1447	0.000149453	0.0731918	5.41801	5.09944
feature8224	-0.296113	-4.13825	0.000152518	0.0731918	5.20961	4.91674
feature5262	0.293757	4.1286	0.000157215	0.0734068	4.6928	4.98455
feature16689	-0.458478	-4.09377	0.000175372	0.0797295	4.63588	4.15195
feature4182	0.305028	4.07086	0.000188403	0.0834579	4.70674	5.01492
feature3214	-0.275142	-4.04891	0.000201773	0.0866253	5.55239	5.2778
feature22734	0.193787	4.04292	0.000205582	0.0866253	5.8831	6.07588
feature6388	-0.245299	-4.03253	0.000212344	0.0873442	5.63304	5.38911
feature4402	0.249663	3.98032	0.000249755	0.100343	4.59582	4.84905
feature15978	-0.18362	-3.93655	0.000285969	0.112282	7.20208	7.01859
feature19708	0.449747	3.91745	0.000303316	0.116446	1.76884	2.22148
feature2373	0.218743	3.88485	0.000335316	0.125016	4.63608	4.85336
feature5649	0.169925	3.88023	0.000340111	0.125016	6.32413	6.49295
feature4668	-0.192475	-3.82531	0.000402368	0.144819	6.2771	6.08401
feature4357	-0.193636	-3.79371	0.000443035	0.155171	6.74624	6.55272
feature7867	0.216045	3.78924	0.000449093	0.155171	5.84407	6.05959
feature3163	0.162522	3.78019	0.000461618	0.156371	6.89103	7.05288
feature15799	0.199422	3.75354	0.00050049	0.166278	5.66655	5.86568
feature22943	0.463265	3.73118	0.000535498	0.174552	2.5549	3.01109
feature5375	-0.455742	-3.69061	0.000605159	0.193606	3.19823	2.73827
feature17127	-0.160786	-3.64966	0.000684267	0.214935	6.56694	6.40599
feature11162	-0.600966	-3.59636	0.000802192	0.242235	2.27148	1.66018
feature11156	0.593697	3.59184	0.000813045	0.242235	1.52215	2.11438
feature5234	0.232207	3.58913	0.000819609	0.242235	4.901	5.13111
feature135	-0.227141	-3.5806	0.00084065	0.242235	5.80033	5.57248
feature8291	-0.236412	-3.57551	0.000853422	0.242235	4.40947	4.18389
feature10028	-0.183149	-3.57477	0.000855311	0.242235	6.12255	5.93901
feature19820	0.781569	3.56066	0.000891832	0.248505	0.396999	1.17748
feature19659	0.209093	3.5518	0.000915516	0.251055	4.97893	5.18744
feature5950	0.324455	3.5431	0.000939358	0.252913	3.35064	3.67667
feature867	-0.185177	-3.53873	0.00095157	0.252913	6.67894	6.49376
feature19247	0.178014	3.52065	0.00100368	0.262721	6.40871	6.5868
feature17620	-0.235277	-3.51056	0.00103394	0.266603	5.18231	4.94758
feature16682	-0.356889	-3.50143	0.00106208	0.26854	3.5421	3.18715
feature20024	-0.306144	-3.49809	0.00107254	0.26854	4.64537	4.34764
feature22541	0.626097	3.45755	0.00120778	0.298079	0.652217	1.2609
feature836	0.720111	3.45131	0.00123	0.298103	0.941617	1.67253
feature23524	-0.384224	-3.44592	0.00124952	0.298103	3.24975	2.86556
feature21168	-0.154073	-3.44315	0.00125964	0.298103	7.15539	7.00166
feature11961	0.121728	3.43818	0.00127802	0.298366	7.42656	7.5488
feature21721	-0.401889	-3.41471	0.00136834	0.315194	5.248	4.84479
feature2742	-0.154961	-3.39756	0.00143815	0.326915	7.32302	7.16779
feature3596	0.239578	3.38075	0.00150986	0.338757	4.41923	4.65427
feature11823	0.268838	3.37489	0.00153562	0.340121	4.24933	4.51282
feature17721	0.204743	3.3681	0.00156607	0.342473	4.8844	5.09033
feature10955	-0.458478	-3.36356	0.00158669	0.342646	3.64229	3.18025
feature5098	-0.123558	-3.31683	0.00181484	0.383034	8.02514	7.90176
feature8590	-0.356811	-3.31222	0.00183898	0.383034	4.69176	4.32236
feature18087	-0.145089	-3.31198	0.00184023	0.383034	7.93322	7.78795
feature23995	-0.306273	-3.29861	0.001912	0.387152	3.63052	3.31405
feature1770	0.181244	3.29649	0.00192357	0.387152	5.75261	5.9336
feature19485	-0.242808	-3.2893	0.0019635	0.387152	4.32748	4.07912
feature19060	-0.346676	-3.28861	0.00196737	0.387152	5.70564	5.35656
feature16527	-0.163065	-3.28777	0.00197206	0.387152	5.8244	5.66078
feature16902	-0.222073	-3.25931	0.00213851	0.409325	5.25179	5.02142
feature19881	0.116647	3.25576	0.00216024	0.409325	8.48333	8.59999
feature20654	0.164745	3.25291	0.00217776	0.409325	5.67075	5.83502
feature9183	0.482345	3.25258	0.00217978	0.409325	1.69054	2.17164
feature20091	-0.178109	-3.24151	0.00224933	0.415593	5.33431	5.15485
feature13968	0.41856	3.23755	0.0022747	0.415593	2.677	3.09954
feature18212	-0.186465	-3.23469	0.00229318	0.415593	5.1382	4.95041
feature16786	-0.21832	-3.2322	0.00230938	0.415593	5.04804	4.82613
feature20642	-0.337293	-3.2231	0.00236961	0.422035	4.41969	4.07839
feature15153	0.427389	3.19731	0.00254838	0.449244	3.25328	3.68065
feature504	-0.605077	-3.1649	0.00279118	0.487075	1.31868	0.73282
feature18436	-0.134313	-3.15981	0.00283123	0.489123	7.79156	7.65695
feature18896	0.216218	3.14864	0.00292103	0.49964	4.45542	4.66965
feature8700	-0.191631	-3.14097	0.00298426	0.505451	4.66008	4.47113
feature21901	-0.257043	-3.12566	0.00311429	0.522354	4.41191	4.16421
feature10898	0.561592	3.11761	0.00318481	0.529047	1.19811	1.76181
feature13932	0.179097	3.10883	0.00326343	0.53242	5.11057	5.29242
feature20060	-0.830361	-3.10846	0.00326676	0.53242	0.466242	-0.369361
feature20867	-0.190343	-3.07686	0.00356543	0.564879	4.96259	4.77227
feature7330	-0.735756	-3.07642	0.0035698	0.564879	0.591006	-0.142999
feature18716	0.259009	3.07438	0.00358997	0.564879	4.02128	4.27845
feature16420	0.253688	3.06237	0.00371083	0.564879	4.8783	5.14079
feature3631	-0.130234	-3.06204	0.00371421	0.564879	6.51681	6.38668
feature22389	-0.133064	-3.05764	0.00375948	0.564879	6.13106	5.99757
feature77	0.48362	3.05665	0.00376965	0.564879	1.78666	2.26317
feature19126	0.709383	3.05663	0.00376989	0.564879	-0.370892	0.361315
feature11638	0.139036	3.05444	0.00379272	0.564879	7.14589	7.28489
feature6485	-0.169651	-3.05442	0.00379289	0.564879	5.73974	5.56783
feature17496	0.163602	3.05092	0.00382962	0.565474	5.14259	5.30516
feature14721	0.379825	3.04583	0.00388356	0.568579	2.11417	2.49058
feature5367	0.12699	3.03885	0.0039586	0.574696	6.09355	6.2204
feature2357	-0.233185	-3.0312	0.00404256	0.581994	4.70182	4.46827
feature18589	-0.16072	-3.01299	0.00424903	0.606109	5.24115	5.08109
feature12966	-0.332455	-3.00826	0.00430426	0.606109	3.09778	2.76292
feature11033	0.436258	3.00732	0.00431532	0.606109	2.10169	2.53861
feature12799	-0.136657	-2.98239	0.00461847	0.639549	6.2155	6.07891
feature19313	0.306325	2.98168	0.00462744	0.639549	2.56431	2.89459
feature16688	-0.243222	-2.97407	0.00472397	0.647708	5.31363	5.06154
feature14853	-0.12884	-2.96665	0.00482001	0.655673	7.00914	6.88101
feature6001	0.152578	2.95903	0.00492053	0.661795	6.5272	6.6796
feature1151	-0.175781	-2.95745	0.00494163	0.661795	4.80813	4.63447
feature1177	0.366199	2.95125	0.00502516	0.663934	2.34703	2.7288
feature16737	-0.748414	-2.95056	0.00503447	0.663934	0.0648841	-0.655933
feature17028	0.185154	2.94164	0.00515724	0.665449	4.65854	4.84118
feature18132	-0.182427	-2.94139	0.00516072	0.665449	5.80599	5.62337
feature16954	-0.210398	-2.94133	0.0051615	0.665449	4.91109	4.70365
feature413	-0.265454	-2.93484	0.00525261	0.672179	5.52779	5.25943
feature24025	-0.246159	-2.92807	0.00534931	0.676803	6.10341	5.85777
feature11457	-0.148609	-2.92683	0.0053671	0.676803	5.77835	5.62914
feature18192	-0.144753	-2.91671	0.00551516	0.68951	5.99774	5.85143
feature7396	-0.249416	-2.91452	0.00554769	0.68951	4.17638	3.92694
feature5100	0.347863	2.90117	0.00574994	0.709542	2.37731	2.75424
feature13389	0.357323	2.88562	0.00599411	0.731611	2.48635	2.84368
feature22610	-0.172823	-2.88263	0.00604215	0.731611	4.71366	4.54378
feature11172	-0.142292	-2.88073	0.00607284	0.731611	7.55809	7.4151
feature15794	0.23011	2.87916	0.00609821	0.731611	3.87319	4.10096
feature21912	-0.414489	-2.87634	0.00614428	0.731611	2.33188	1.91585
feature11904	0.171817	2.87399	0.00618286	0.731611	4.9361	5.10782
feature21681	0.367312	2.87133	0.00622694	0.731814	2.47355	2.86463
feature20451	-0.32385	-2.86265	0.00637246	0.743856	2.93321	2.62079
feature7547	0.364341	2.85857	0.00644194	0.746919	2.2282	2.5939
feature11861	0.127475	2.85542	0.00649605	0.748172	6.72258	6.84983
feature6305	-0.328002	-2.85102	0.00657227	0.751938	3.42953	3.09895
feature374	0.24848	2.84472	0.00668313	0.759591	4.64673	4.89096
feature2766	0.384529	2.84072	0.0067543	0.762662	2.47965	2.86254
feature7636	0.316535	2.8378	0.00680668	0.763586	2.74028	3.05865
feature18787	-0.163056	-2.82756	0.00699345	0.779477	5.16982	5.01029
feature6858	-0.276174	-2.81791	0.00717386	0.79446	3.21341	2.92014
feature8769	0.275135	2.8147	0.0072349	0.796115	3.51547	3.79537
feature14702	-0.131566	-2.81195	0.00728743	0.796821	7.80444	7.67297
feature2892	-0.153207	-2.80032	0.00751396	0.805699	5.00315	4.85122
feature18157	0.126038	2.79976	0.00752504	0.805699	7.05422	7.18026
feature9124	0.735557	2.79888	0.00754246	0.805699	0.322856	1.07832
feature6460	-0.390053	-2.79824	0.00755517	0.805699	3.14232	2.74259
feature9875	0.121771	2.79142	0.00769157	0.812347	6.40833	6.53048
feature6691	0.189006	2.79043	0.00771156	0.812347	4.4718	4.66259
feature18393	-0.279816	-2.78711	0.00777899	0.814484	3.67357	3.40655
feature24239	0.194363	2.78045	0.0079159	0.823826	4.02999	4.21793
feature2479	0.133494	2.77652	0.00799778	0.825623	6.05056	6.18345
feature553	-0.148631	-2.77504	0.00802875	0.825623	6.3408	6.1925
feature17443	0.328216	2.77265	0.00807921	0.825896	2.83935	3.18759
feature13933	0.191633	2.77005	0.00813429	0.826636	6.38923	6.58457
feature721	0.582101	2.76141	0.00831969	0.829715	0.538492	1.15314
feature12712	0.116733	2.75996	0.00835135	0.829715	5.77086	5.88827
feature2096	0.153733	2.75976	0.00835564	0.829715	5.00764	5.1629
feature10107	-0.157703	-2.7563	0.00843143	0.829715	5.29682	5.13922
feature21346	-0.156835	-2.75274	0.00850982	0.829715	6.8247	6.66849
feature773	0.505235	2.75209	0.00852419	0.829715	1.61704	2.14561
feature4568	0.113161	2.75178	0.00853122	0.829715	6.7742	6.88677
feature21085	0.529631	2.75099	0.00854881	0.829715	0.915812	1.42887
feature3882	-0.245927	-2.74825	0.00860995	0.830981	4.77091	4.52478
feature24100	-0.30506	-2.73958	0.00880624	0.841132	4.19141	3.89412
feature15350	0.120667	2.7393	0.00881251	0.841132	6.9247	7.04521
feature8038	0.498713	2.73427	0.00892841	0.843481	1.10326	1.6192
feature678	-0.117444	-2.73399	0.00893477	0.843481	7.1335	7.01639
feature13752	-0.15778	-2.71904	0.00928772	0.871327	6.38518	6.22818
feature8297	-0.178919	-2.71725	0.00933061	0.871327	6.00448	5.82381
feature12534	-0.164112	-2.71099	0.00948283	0.878685	4.62502	4.45695
feature7911	-0.145385	-2.70981	0.00951169	0.878685	5.40603	5.25924
feature20158	-0.185947	-2.70777	0.00956198	0.878685	4.93822	4.75742
feature23054	-0.455443	-2.70435	0.00964687	0.881796	1.76858	1.31368
feature3169	-0.178916	-2.69996	0.00975651	0.886617	4.4285	4.24555
feature1247	-0.127593	-2.69814	0.00980226	0.886617	6.4566	6.32811
feature17274	0.196791	2.69484	0.0098861	0.889543	4.42645	4.61655
feature18733	0.146243	2.6917	0.00996622	0.892105	5.89404	6.04061
feature10142	-0.266935	-2.68539	0.0101292	0.899544	3.30709	3.04626
feature19532	-0.10833	-2.68446	0.0101535	0.899544	7.21627	7.10706
feature16022	0.264325	2.67907	0.010295	0.907427	3.73394	4.00055
feature20061	-0.533034	-2.67463	0.0104128	0.913156	0.938514	0.434915
feature20784	-0.129904	-2.67188	0.0104862	0.91495	6.86611	6.73645
feature15244	0.119367	2.66715	0.0106142	0.919142	6.19263	6.31226
feature7059	-0.153134	-2.66617	0.0106407	0.919142	4.93872	4.78823
feature13636	0.485259	2.66184	0.0107594	0.924773	0.972982	1.47151
feature6914	0.119925	2.65043	0.0110773	0.944492	6.42697	6.54628
feature2071	0.345145	2.64791	0.0111488	0.944492	1.99007	2.32033
feature22702	-0.135591	-2.64777	0.0111528	0.944492	5.91274	5.77769
feature24403	0.136583	2.64194	0.0113195	0.953933	5.0556	5.19339
feature6851	0.64062	2.61795	0.0120306	0.999809	0.463119	1.11801
feature18239	-0.164339	-2.61485	0.0121255	0.999809	5.51572	5.35362
feature12476	0.140263	2.61277	0.0121893	0.999809	6.33165	6.47208
feature22814	-0.449205	-2.61136	0.0122331	0.999809	1.49265	1.07153
feature14143	0.253789	2.61094	0.0122459	0.999809	5.36771	5.62092
feature7961	0.34626	2.60559	0.0124126	0.999809	2.95598	3.3125
feature12610	-0.150016	-2.59912	0.012617	0.999809	5.59982	5.44999
feature20127	-0.139668	-2.5933	0.0128036	0.999809	6.67881	6.53872
feature23296	-0.135632	-2.59081	0.012884	0.999809	6.38822	6.25225
feature4083	-0.273897	-2.58925	0.0129349	0.999809	3.13785	2.86338
feature10190	0.130467	2.58905	0.0129414	0.999809	5.84807	5.97852
feature5444	0.0917026	2.58799	0.0129761	0.999809	7.69071	7.78231
feature13458	-0.197873	-2.58075	0.0132144	0.999809	4.06296	3.86359
feature6251	0.406922	2.57757	0.0133204	0.999809	2.09078	2.49331
feature15610	0.370593	2.57459	0.0134205	0.999809	2.42592	2.78117
feature6793	-0.103925	-2.57116	0.0135363	0.999809	8.53028	8.42587
feature21789	0.170254	2.5699	0.0135791	0.999809	4.20668	4.38298
feature1297	-0.184514	-2.56811	0.0136403	0.999809	4.86357	4.68293
feature3968	0.241997	2.56791	0.013647	0.999809	3.96919	4.2136
feature10652	0.123302	2.56597	0.0137136	0.999809	5.70959	5.83247
feature13940	-0.164428	-2.56514	0.0137421	0.999809	6.14977	5.98502
feature1937	-0.407902	-2.56427	0.0137719	0.999809	2.02654	1.61844
feature15273	0.11544	2.56358	0.0137959	0.999809	5.90662	6.02204
feature18568	0.236326	2.55398	0.0141309	0.999809	3.51008	3.74825
feature15329	-0.269126	-2.55134	0.0142244	0.999809	3.32812	3.06301
feature4535	0.109967	2.54813	0.0143391	0.999809	6.58821	6.6977
feature10204	-0.287659	-2.54229	0.0145492	0.999809	3.76769	3.47708
feature7956	0.107934	2.53867	0.0146811	0.999809	8.2844	8.39284
feature2542	-0.579519	-2.53281	0.0148969	0.999809	0.750099	0.169607
feature4152	-0.617848	-2.52881	0.0150454	0.999809	0.897474	0.28674
feature13879	0.213556	2.52826	0.015066	0.999809	3.59162	3.80842
feature21108	-0.209371	-2.52627	0.0151408	0.999809	4.96628	4.75393
feature11842	-0.0935975	-2.52161	0.015317	0.999809	7.66021	7.56646
feature2285	-0.288807	-2.52112	0.0153354	0.999809	3.53014	3.2432
feature11011	-0.14157	-2.51895	0.0154183	0.999809	5.00281	4.86344
feature24029	0.263797	2.51713	0.0154878	0.999809	2.95194	3.21854
feature12570	-0.635945	-2.51406	0.015606	0.999809	0.161493	-0.436728
feature18522	0.328268	2.51202	0.0156851	0.999809	2.14761	2.48382
feature5911	0.179436	2.512	0.015686	0.999809	5.36051	5.53965
feature11572	-0.372767	-2.50914	0.0157974	0.999809	2.24079	1.8685
feature5651	0.110184	2.50895	0.0158047	0.999809	6.9248	7.03336
feature16307	-0.125259	-2.50594	0.0159229	0.999809	5.69397	5.56781
feature5151	0.176506	2.50391	0.0160028	0.999809	4.95133	5.13135
feature12333	-0.126341	-2.50367	0.0160123	0.999809	6.53658	6.41017
feature1225	0.171038	2.50237	0.016064	0.999809	4.65403	4.83317
feature22493	-0.432047	-2.49857	0.0162153	0.999809	1.33445	0.913931
feature18908	-0.116666	-2.49345	0.0164213	0.999809	7.0097	6.89331
feature4972	0.452751	2.49303	0.0164383	0.999809	0.858628	1.35566
feature12532	-0.176061	-2.49296	0.0164412	0.999809	5.78288	5.60279
feature12328	0.114345	2.4903	0.0165493	0.999809	5.68217	5.79709
feature4755	-0.396764	-2.48505	0.0167647	0.999809	1.66713	1.25019
feature12091	0.417799	2.48474	0.0167772	0.999809	2.09399	2.54155
feature9819	-0.330452	-2.48281	0.0168572	0.999809	2.42327	2.09358
feature3135	0.107389	2.48098	0.0169332	0.999809	6.55407	6.66133
feature7201	-0.177304	-2.4778	0.017066	0.999809	4.30713	4.13883
feature17963	-0.497048	-2.47692	0.0171027	0.999809	1.34781	0.870084
feature21701	0.190655	2.47318	0.0172605	0.999809	4.07386	4.26736
feature5645	0.112375	2.47274	0.0172794	0.999809	7.90844	8.02122
feature16873	-0.158257	-2.4727	0.0172811	0.999809	5.33703	5.17288
feature5340	0.125238	2.47187	0.0173159	0.999809	6.05893	6.18424
feature6342	-0.153148	-2.47127	0.0173415	0.999809	5.02099	4.86415
feature16466	0.132805	2.46906	0.0174358	0.999809	5.22492	5.35696
feature24510	-0.333987	-2.46617	0.0175596	0.999809	3.68382	3.34371
feature1726	0.481033	2.46503	0.0176088	0.999809	1.1259	1.64137
feature5441	0.128506	2.46479	0.0176194	0.999809	8.11667	8.24501
feature5317	0.419665	2.46234	0.017725	0.999809	0.863451	1.26312
feature5108	0.130455	2.46158	0.0177582	0.999809	6.40941	6.53997
feature21166	-0.14172	-2.45941	0.0178526	0.999809	4.92591	4.78205
feature15211	0.450639	2.4593	0.0178575	0.999809	1.37245	1.80647
feature4899	0.123974	2.45758	0.0179327	0.999809	5.55301	5.67713
feature15687	0.130021	2.45533	0.0180318	0.999809	5.34455	5.47177
feature10002	-0.130398	-2.45503	0.0180451	0.999809	5.1048	4.97264
feature10050	0.422432	2.45494	0.0180488	0.999809	1.55159	1.97543
feature14369	0.537537	2.45489	0.0180511	0.999809	0.849815	1.38671
feature19705	0.0971841	2.45175	0.0181898	0.999809	7.4279	7.52437
feature22153	0.226575	2.44746	0.0183814	0.999809	3.73919	3.95878
feature15752	-0.131323	-2.44671	0.0184148	0.999809	5.04306	4.91008
feature2160	-0.524557	-2.44532	0.0184775	0.999809	1.04096	0.538941
feature8113	-0.552492	-2.44477	0.0185023	0.999809	0.244121	-0.320922
feature7222	-0.329969	-2.44297	0.0185835	0.999809	2.71593	2.37717
feature1487	-0.108782	-2.44128	0.0186604	0.999809	7.18837	7.07942
feature1895	0.130891	2.43854	0.0187853	0.999809	5.08054	5.21182
feature10183	-0.0979356	-2.43801	0.0188094	0.999809	7.69247	7.59475
feature6300	-0.229137	-2.4378	0.0188192	0.999809	3.66546	3.44386
feature23515	-0.155262	-2.4377	0.0188235	0.999809	4.37435	4.21959
feature16432	-0.166534	-2.43625	0.0188901	0.999809	6.42114	6.25468
feature19436	-0.112	-2.43479	0.0189575	0.999809	6.63977	6.52733
feature9960	-0.567938	-2.432	0.0190862	0.999809	0.638709	0.11107
feature20830	-0.13543	-2.42847	0.0192507	0.999809	5.13766	5.00479
feature17543	0.115649	2.42536	0.0193965	0.999809	7.03182	7.14714
feature7220	-0.130267	-2.42365	0.019477	0.999809	5.28351	5.15419
feature18261	-0.124823	-2.42037	0.0196327	0.999809	6.00587	5.88125
feature5022	0.138016	2.41877	0.0197088	0.999809	6.07309	6.21096
feature11659	-0.68882	-2.41854	0.01972	0.999809	0.303457	-0.389364
feature8201	-0.636397	-2.41832	0.0197304	0.999809	0.7568	0.129042
feature7904	0.139909	2.41777	0.0197566	0.999809	4.64856	4.78948
feature6493	0.476363	2.41647	0.0198189	0.999809	0.371263	0.886179
feature15968	0.484226	2.41428	0.0199244	0.999809	0.288167	0.762463
feature23550	0.145607	2.41346	0.0199638	0.999809	4.38177	4.52644
feature13994	-0.230693	-2.41326	0.0199735	0.999809	4.53029	4.29897
feature11014	0.315207	2.41326	0.0199736	0.999809	2.25315	2.57584
feature17185	0.538821	2.40987	0.020138	0.999809	0.157415	0.743062
feature9444	0.194234	2.40956	0.0201531	0.999809	4.03589	4.23264
feature13744	-0.148444	-2.40608	0.0203233	0.999809	4.62034	4.47731
feature5777	-0.560443	-2.40368	0.0204412	0.999809	0.638772	0.0862992
feature22510	-0.116548	-2.40007	0.0206203	0.999809	6.81152	6.69512
feature13171	0.443853	2.39954	0.0206464	0.999809	1.35943	1.8137
feature16955	-0.29035	-2.39918	0.0206644	0.999809	2.87543	2.59075
feature11023	-0.279315	-2.39823	0.020712	0.999809	3.09347	2.80036
feature14387	0.12342	2.39789	0.0207292	0.999809	6.25285	6.37636
feature12257	0.562053	2.39713	0.0207667	0.999809	0.585207	1.16462
feature4517	-0.469076	-2.39245	0.0210024	0.999809	1.08424	0.610002
feature7757	-0.186681	-2.39073	0.0210892	0.999809	4.72488	4.54139
feature23316	0.517752	2.38238	0.021517	0.999809	0.635648	1.20681
feature6338	0.341474	2.37565	0.0218674	0.999809	1.44754	1.79219
feature18217	-0.299002	-2.37394	0.0219572	0.999809	2.72606	2.41951
feature10664	0.349858	2.36985	0.0221732	0.999809	1.70263	2.05244
feature5542	0.105057	2.36896	0.0222205	0.999809	6.90135	7.00587
feature8816	-0.161244	-2.36882	0.0222283	0.999809	4.60125	4.43951
feature16491	-0.406372	-2.36794	0.0222748	0.999809	1.77424	1.38314
feature4990	-0.0983673	-2.36611	0.0223727	0.999809	6.72675	6.62808
feature16446	-0.579049	-2.3642	0.0224754	0.999809	0.180272	-0.383851
feature3250	-0.153182	-2.3516	0.0231614	0.999809	4.76251	4.61013
feature23208	-0.187925	-2.34981	0.0232605	0.999809	5.24934	5.05902
feature20197	-0.447804	-2.34658	0.02344	0.999809	1.8719	1.41927
feature2565	-0.297847	-2.34375	0.0235988	0.999809	3.03448	2.7426
feature6462	-0.113116	-2.34262	0.023662	0.999809	5.72868	5.61534
feature16370	-0.41062	-2.33894	0.0238703	0.999809	1.88199	1.46086
feature23909	-0.190485	-2.33712	0.0239737	0.999809	4.56061	4.37448
feature16990	-0.113495	-2.33592	0.0240417	0.999809	7.15642	7.04265
feature21876	-0.197246	-2.33517	0.0240848	0.999809	3.81746	3.61342
feature2266	0.425866	2.33197	0.0242683	0.999809	0.863459	1.28939
feature23345	0.124251	2.33165	0.0242867	0.999809	5.49766	5.62132
feature16818	-0.437951	-2.33008	0.0243775	0.999809	0.833462	0.405886
feature5810	0.44959	2.32852	0.024468	0.999809	1.01076	1.48572
feature17315	0.120834	2.32836	0.0244769	0.999809	5.60925	5.73035
feature18523	-0.101798	-2.32643	0.0245894	0.999809	6.16213	6.06002
feature11768	0.220424	2.32594	0.0246178	0.999809	3.2684	3.48224
feature1473	0.140453	2.32248	0.0248205	0.999809	5.05437	5.19461
feature7735	-0.10782	-2.32101	0.0249067	0.999809	7.77047	7.66256
feature20854	0.391238	2.31843	0.0250591	0.999809	2.21397	2.61707
feature8032	0.215192	2.31776	0.0250992	0.999809	3.33116	3.55302
feature8417	-0.13868	-2.31388	0.0253303	0.999809	5.37383	5.23361
feature10802	0.100883	2.3108	0.025515	0.999809	7.34611	7.44692
feature11521	-0.11948	-2.30826	0.0256685	0.999809	6.67396	6.55476
feature1198	0.480055	2.30631	0.0257865	0.999809	0.89136	1.39417
feature4801	-0.245788	-2.30595	0.0258088	0.999809	2.99264	2.75027
feature23510	-0.0970191	-2.30363	0.0259499	0.999809	6.71481	6.61804
feature4206	-0.11035	-2.30199	0.0260502	0.999809	5.90244	5.79089
feature11455	-0.59349	-2.30038	0.0261492	0.999809	1.3923	0.765745
feature3488	-0.518563	-2.29964	0.0261949	0.999809	1.16555	0.656048
feature23822	0.235079	2.29572	0.0264376	0.999809	2.60489	2.84684
feature845	0.101157	2.29467	0.0265028	0.999809	7.07756	7.17907
feature21039	-0.186799	-2.28588	0.0270556	0.999809	5.57541	5.38827
feature20571	0.145234	2.28176	0.027318	0.999809	5.28629	5.43209
feature4095	-0.306686	-2.27565	0.0277117	0.999809	2.5762	2.26064
feature23683	-0.094449	-2.27306	0.0278799	0.999809	6.15632	6.06187
feature18271	-0.267633	-2.27011	0.0280727	0.999809	3.06757	2.79478
feature1697	0.100896	2.26993	0.0280843	0.999809	7.22003	7.32109
feature18242	-0.200512	-2.26276	0.0285584	0.999809	4.12547	3.92579
feature13871	-0.124992	-2.2619	0.0286158	0.999809	5.98588	5.86021
feature3399	0.113785	2.26084	0.0286862	0.999809	5.70886	5.82302
feature23725	-0.604281	-2.26056	0.0287053	0.999809	0.631782	0.034114
feature7086	0.300127	2.26034	0.0287199	0.999809	2.48766	2.79249
feature2012	-0.148474	-2.2591	0.0288029	0.999809	6.51214	6.36384
feature9295	0.322734	2.25765	0.0289007	0.999809	2.46631	2.783
feature17498	0.186756	2.25747	0.0289125	0.999809	4.14753	4.33411
feature24109	-0.376509	-2.25565	0.0290355	0.999809	1.88411	1.53973
feature9046	0.217443	2.25497	0.0290813	0.999809	3.78273	4.0077
feature19535	-0.604531	-2.25384	0.0291576	0.999809	0.110408	-0.485927
feature24419	0.120559	2.25216	0.0292717	0.999809	5.28786	5.40588
feature5472	0.113785	2.25088	0.0293594	0.999809	6.24314	6.35663
feature18419	-0.0870706	-2.24737	0.0295998	0.999809	7.28694	7.20038
feature22888	-0.177511	-2.24541	0.0297345	0.999809	4.92752	4.73941
feature14822	-0.193598	-2.24495	0.0297664	0.999809	3.67114	3.48425
feature21733	-0.410887	-2.24409	0.0298257	0.999809	1.34356	0.955201
feature752	0.429498	2.2424	0.0299429	0.999809	0.905822	1.33769
feature4563	0.498924	2.24196	0.0299738	0.999809	-0.1109	0.388127
feature5170	0.0987379	2.24069	0.0300615	0.999809	6.5281	6.62659
feature20259	-0.103084	-2.24065	0.0300649	0.999809	6.41369	6.31106
feature7631	0.115349	2.24035	0.0300855	0.999809	6.32102	6.43626
feature3851	-0.232144	-2.22581	0.0311146	0.999809	5.76224	5.53053
feature14152	-0.198442	-2.22564	0.0311268	0.999809	3.84622	3.65381
feature14724	0.145071	2.22557	0.031132	0.999809	5.29873	5.4448
feature4676	0.472727	2.22442	0.0312149	0.999809	1.03139	1.50478
feature15140	-0.172614	-2.22289	0.0313254	0.999809	5.20563	5.02615
feature24459	0.156286	2.22248	0.0313546	0.999809	4.42803	4.58647
feature7864	0.252765	2.22201	0.0313892	0.999809	2.6687	2.92044
feature13955	0.148582	2.22122	0.0314466	0.999809	5.83482	5.98458
feature17304	0.180451	2.21936	0.0315811	0.999809	4.19997	4.38177
feature9676	-0.154433	-2.21587	0.0318363	0.999809	4.37442	4.21962
feature14573	0.394769	2.21457	0.0319316	0.999809	1.07389	1.47578
feature9850	-0.271277	-2.21381	0.0319877	0.999809	3.30481	3.04727
feature16360	-0.106019	-2.2136	0.032003	0.999809	6.51905	6.41295
feature2624	0.298296	2.2131	0.0320404	0.999809	2.47584	2.77137
feature18719	-0.0932596	-2.21245	0.0320878	0.999809	7.544	7.45021
feature14489	0.506317	2.21196	0.0321244	0.999809	0.563539	1.09634
feature18067	-0.18389	-2.21083	0.0322076	0.999809	4.96059	4.77742
feature17999	0.43547	2.21013	0.0322596	0.999809	0.636003	1.06887
feature11863	0.384699	2.20914	0.0323329	0.999809	1.13389	1.52144
feature20916	-0.325016	-2.20883	0.0323561	0.999809	2.99637	2.67369
feature4300	-0.13668	-2.20848	0.0323824	0.999809	4.86242	4.71949
feature14858	-0.0755281	-2.20818	0.0324047	0.999809	7.8986	7.82352
feature22769	-0.0873066	-2.2075	0.0324553	0.999809	7.20891	7.1216
feature9142	-0.19398	-2.20286	0.032803	0.999809	3.6369	3.4533
feature19302	0.121219	2.20275	0.0328114	0.999809	6.63028	6.75119
feature23621	0.140781	2.20035	0.0329929	0.999809	4.56948	4.7093
feature21423	-0.0911579	-2.19879	0.0331107	0.999809	8.25077	8.15993
feature14986	0.130882	2.19708	0.0332409	0.999809	5.83119	5.96143
feature2577	-0.555433	-2.19671	0.0332694	0.999809	1.1067	0.533084
feature21096	0.38835	2.19653	0.0332832	0.999809	1.42735	1.81916
feature1626	0.0941316	2.1947	0.0334229	0.999809	6.96833	7.06233
feature3514	-0.165799	-2.19458	0.033432	0.999809	4.87669	4.70541
feature615	-0.0864848	-2.19456	0.0334331	0.999809	7.19628	7.10942
feature13421	0.0845322	2.19447	0.0334402	0.999809	6.52315	6.60799
feature8614	-0.291162	-2.1922	0.0336143	0.999809	1.96849	1.69273
feature15229	0.0974225	2.19208	0.0336236	0.999809	6.0221	6.11939
feature15314	0.488671	2.19032	0.0337597	0.999809	0.49994	0.993385
feature23731	-0.250174	-2.19022	0.0337671	0.999809	3.62562	3.37382
feature22854	0.119333	2.18912	0.0338525	0.999809	5.49154	5.61208
feature15882	0.088321	2.1879	0.0339471	0.999809	6.77328	6.86165
feature24211	0.281293	2.18705	0.0340126	0.999809	2.69416	2.98045
feature21328	-0.387309	-2.18661	0.0340467	0.999809	2.04796	1.64414
feature8930	-0.103145	-2.1861	0.0340871	0.999809	7.18987	7.08641
feature16125	-0.395413	-2.18461	0.0342029	0.999809	1.30606	0.93787
feature3238	0.122329	2.18294	0.0343339	0.999809	6.1226	6.24479
feature1729	0.0942621	2.18284	0.0343414	0.999809	7.81969	7.91388
feature5683	-0.170875	-2.18088	0.0344956	0.999809	4.80492	4.63013
feature14660	-0.182161	-2.18039	0.0345344	0.999809	5.16226	4.98298
feature15281	0.110005	2.17978	0.0345825	0.999809	7.30743	7.41726
feature10355	-0.341936	-2.1792	0.0346279	0.999809	2.89548	2.54881
feature2721	-0.144564	-2.17795	0.0347272	0.999809	6.69259	6.54822
feature10649	0.119774	2.17667	0.0348283	0.999809	5.49598	5.61615
feature6423	-0.126576	-2.17616	0.0348692	0.999809	4.51327	4.38703
feature20591	-0.408687	-2.17571	0.0349043	0.999809	1.55631	1.18032
feature18514	-0.255345	-2.17565	0.0349092	0.999809	3.71583	3.45851
feature1057	0.164355	2.17554	0.0349183	0.999809	4.59598	4.76101
feature15668	-0.491919	-2.17508	0.0349551	0.999809	0.985087	0.472643
feature7064	-0.123112	-2.17458	0.0349944	0.999809	5.73883	5.61551
feature17289	-0.140403	-2.17399	0.0350418	0.999809	5.3062	5.16475
feature5536	-0.38467	-2.16986	0.0353726	0.999809	1.93567	1.57427
feature21898	-0.472491	-2.16893	0.0354475	0.999809	1.19365	0.714041
feature24415	0.130085	2.16603	0.035682	0.999809	4.51361	4.64234
feature3198	-0.425087	-2.16453	0.0358042	0.999809	1.86469	1.4924
feature4218	-0.101087	-2.15809	0.0363313	0.999809	7.07367	6.97269
feature8781	-0.168002	-2.15646	0.036466	0.999809	5.52372	5.35209
feature12023	-0.207528	-2.15607	0.0364981	0.999809	4.44626	4.24698
feature20380	0.188674	2.15606	0.0364991	0.999809	3.44858	3.63261
feature23388	0.389471	2.15523	0.0365674	0.999809	0.914787	1.28986
feature21732	-0.548338	-2.15449	0.0366289	0.999809	0.367695	-0.148008
feature9188	0.0880862	2.15424	0.0366498	0.999809	6.82962	6.91751
feature18063	-0.282689	-2.15324	0.0367325	0.999809	2.50448	2.24706
feature17178	-0.316677	-2.15234	0.0368083	0.999809	1.2498	0.930201
feature13286	-0.088371	-2.15119	0.036904	0.999809	7.40036	7.31194
feature16548	-0.148556	-2.15108	0.0369134	0.999809	5.03875	4.88825
feature24346	-0.31065	-2.1502	0.0369865	0.999809	2.55761	2.25139
feature10341	-0.110336	-2.1495	0.0370451	0.999809	5.5874	5.47768
feature23268	-0.122109	-2.14902	0.0370859	0.999809	5.60443	5.48216
feature3290	0.0903362	2.14692	0.0372622	0.999809	6.27889	6.36923
feature15788	-0.421672	-2.14623	0.0373207	0.999809	1.10497	0.657232
feature18138	-0.210654	-2.14526	0.037402	0.999809	4.27419	4.05515
feature5341	0.0959202	2.14401	0.0375083	0.999809	7.58766	7.68367
feature4483	0.46025	2.14353	0.0375484	0.999809	1.07847	1.57404
feature9841	-0.116678	-2.14345	0.0375555	0.999809	5.43323	5.31567
feature18584	-0.254053	-2.14268	0.0376212	0.999809	3.33237	3.08545
feature22294	-0.386258	-2.14074	0.0377862	0.999809	1.38385	1.03635
feature18768	0.278453	2.14024	0.0378283	0.999809	3.12968	3.40906
feature2311	-0.124522	-2.13954	0.0378886	0.999809	5.05793	4.93529
feature1791	-0.140672	-2.13904	0.0379312	0.999809	6.71036	6.56949
feature21227	-0.122475	-2.13886	0.0379464	0.999809	4.79987	4.67414
feature15485	-0.434117	-2.13869	0.0379611	0.999809	1.26783	0.808559
feature18380	-0.0886179	-2.13616	0.0381783	0.999809	6.96188	6.873
feature8926	-0.0894632	-2.13593	0.0381986	0.999809	6.95586	6.86645
feature14776	-0.445754	-2.13583	0.0382068	0.999809	0.94343	0.525701
feature17830	-0.113413	-2.13418	0.0383489	0.999809	4.97769	4.86445
feature502	-0.370004	-2.13351	0.038407	0.999809	1.61815	1.20408
feature19640	-0.251154	-2.13164	0.0385694	0.999809	5.07203	4.81913
feature2440	0.0809195	2.13046	0.0386722	0.999809	7.70048	7.78139
feature7233	-0.120052	-2.13034	0.038682	0.999809	5.59135	5.47112
feature20317	-0.557892	-2.12972	0.0387363	0.999809	0.574583	0.0523827
feature22590	0.240971	2.12963	0.0387447	0.999809	4.62604	4.88001
feature688	0.300273	2.12943	0.0387619	0.999809	2.36648	2.67166
feature8502	-0.200034	-2.12876	0.0388206	0.999809	3.23033	3.03629
feature13203	-0.453893	-2.12855	0.0388388	0.999809	0.640679	0.199388
feature19045	0.517413	2.12813	0.038875	0.999809	0.419888	0.9778
feature3291	0.113639	2.12674	0.038997	0.999809	5.90788	6.02082
feature9215	0.405465	2.12617	0.0390472	0.999809	0.912796	1.31475
feature17172	-0.140249	-2.1249	0.0391584	0.999809	4.59039	4.45065
feature5886	0.114188	2.12456	0.0391886	0.999809	6.32423	6.43853
feature15316	-0.123922	-2.1245	0.0391939	0.999809	4.95135	4.82617
feature2934	0.216453	2.12444	0.0391992	0.999809	3.6549	3.88026
feature18218	-0.109674	-2.12276	0.0393474	0.999809	5.11612	5.00851
feature18294	-0.55758	-2.12194	0.0394203	0.999809	0.358319	-0.227799
feature5639	0.139077	2.12147	0.0394615	0.999809	4.77427	4.91206
feature2677	0.208173	2.12052	0.0395457	0.999809	3.27086	3.49019
feature21744	0.0904877	2.12	0.0395925	0.999809	5.80928	5.90016
feature12883	0.292113	2.11884	0.0396949	0.999809	2.2834	2.5811
feature5288	0.396043	2.1181	0.0397612	0.999809	1.25813	1.69226
feature13506	0.116213	2.11722	0.0398395	0.999809	5.51567	5.63195
feature3589	-0.221409	-2.11623	0.0399281	0.999809	3.57088	3.36532
feature20351	-0.153515	-2.11608	0.0399416	0.999809	4.30034	4.14667
feature15508	0.106981	2.11021	0.0404706	0.999809	6.03814	6.14559
feature18869	0.115124	2.10992	0.0404964	0.999809	6.59129	6.70656
feature10711	0.416308	2.10801	0.04067	0.999809	0.743397	1.18852
feature6681	0.476388	2.10707	0.0407556	0.999809	0.772954	1.24657
feature9794	0.481259	2.10486	0.0409582	0.999809	0.836586	1.31032
feature10071	-0.268398	-2.10434	0.0410052	0.999809	2.97688	2.69703
feature9632	-0.275941	-2.10381	0.0410543	0.999809	2.43327	2.15267
feature1199	0.221239	2.10332	0.0410994	0.999809	3.424	3.6332
feature10211	-0.0783051	-2.10313	0.0411167	0.999809	8.39478	8.31644
feature19307	-0.239381	-2.1006	0.041349	0.999809	2.92904	2.68111
feature12101	-0.217932	-2.09735	0.0416504	0.999809	3.8624	3.62293
feature13415	-0.350231	-2.09661	0.041719	0.999809	1.43403	1.05792
feature21347	-0.369764	-2.09429	0.0419353	0.999809	2.99563	2.63217
feature22213	-0.148631	-2.09358	0.0420017	0.999809	4.82235	4.67487
feature20847	-0.439914	-2.09357	0.0420026	0.999809	1.29969	0.86073
feature10674	-0.384721	-2.09149	0.0421976	0.999809	1.8703	1.46424
feature18219	-0.0883603	-2.09146	0.0422005	0.999809	6.11501	6.02689
feature4785	0.201905	2.09091	0.0422524	0.999809	2.92671	3.13529
feature18358	-0.0861854	-2.09091	0.042253	0.999809	6.23707	6.15091
feature3979	0.0994811	2.09038	0.0423026	0.999809	5.98884	6.08803
feature11462	-0.0953709	-2.08953	0.0423824	0.999809	7.06102	6.96563
feature7514	-0.0865207	-2.08898	0.042434	0.999809	6.39505	6.30883
feature18379	-0.104582	-2.08658	0.0426618	0.999809	5.73505	5.63086
feature10963	0.164014	2.08545	0.0427689	0.999809	4.025	4.19061
feature19653	-0.48817	-2.08425	0.0428828	0.999809	1.15641	0.715313
feature5156	0.0890942	2.0842	0.0428878	0.999809	6.45666	6.54568
feature13433	-0.603192	-2.08325	0.0429781	0.999809	0.036025	-0.553154
feature3463	0.123413	2.08143	0.0431525	0.999809	6.00957	6.13254
feature12662	-0.0844704	-2.08142	0.0431533	0.999809	7.67375	7.58919
feature3370	0.133855	2.08048	0.0432433	0.999809	4.52175	4.6555
feature5183	0.0944582	2.07966	0.0433227	0.999809	7.06993	7.16416
feature18767	0.495277	2.07936	0.0433516	0.999809	0.99833	1.50595
feature4753	-0.243296	-2.07873	0.0434124	0.999809	3.24969	3.01329
feature4202	-0.0982834	-2.07863	0.0434222	0.999809	6.80192	6.70375
feature10385	-0.390121	-2.07819	0.0434641	0.999809	1.58131	1.18333
feature4031	0.42698	2.07722	0.0435578	0.999809	0.696705	1.14837
feature17166	-0.322193	-2.07607	0.0436692	0.999809	1.86356	1.56654
feature14366	0.0786283	2.07558	0.043716	0.999809	7.59507	7.67351
feature2277	-0.100587	-2.07385	0.0438845	0.999809	5.30226	5.20243
feature16323	-0.106224	-2.07345	0.0439235	0.999809	6.83136	6.7253
feature18099	-0.0944906	-2.0732	0.0439477	0.999809	6.26371	6.1683
feature432	0.392655	2.0728	0.0439864	0.999809	0.973024	1.3584
feature8665	-0.20138	-2.07254	0.0440121	0.999809	3.7865	3.59692
feature16178	0.138165	2.0719	0.0440745	0.999809	4.56604	4.70289
feature11923	0.454574	2.071	0.0441623	0.999809	0.948155	1.4291
feature23850	-0.0832515	-2.06805	0.0444521	0.999809	6.10731	6.0239
feature8574	0.311579	2.06761	0.0444945	0.999809	1.90476	2.21265
feature17920	0.104792	2.06515	0.0447379	0.999809	5.46541	5.57016
feature5039	-0.368445	-2.06431	0.0448205	0.999809	1.87027	1.48646
feature23643	-0.427819	-2.0636	0.0448912	0.999809	1.41786	1.00035
feature1094	-0.103071	-2.0633	0.0449205	0.999809	6.95967	6.85694
feature23802	-0.237727	-2.06225	0.0450251	0.999809	3.06965	2.83794
feature11300	-0.3309	-2.06133	0.0451173	0.999809	2.16682	1.85137
feature8887	0.395743	2.06054	0.0451957	0.999809	0.914495	1.3085
feature2211	-0.156831	-2.06046	0.0452039	0.999809	5.02016	4.86248
feature73	0.156373	2.05867	0.0453824	0.999809	4.01169	4.16206
feature16755	-0.13447	-2.05859	0.0453907	0.999809	5.09652	4.96438
feature20359	0.284764	2.05767	0.045483	0.999809	1.96619	2.26512
feature9002	-0.139962	-2.05643	0.0456074	0.999809	4.80227	4.65893
feature23669	0.40028	2.05641	0.0456096	0.999809	1.04659	1.439
feature3441	-0.20612	-2.0564	0.0456107	0.999809	3.21043	2.99094
feature14802	0.248709	2.05513	0.0457381	0.999809	3.1626	3.40724
feature3035	0.23678	2.05458	0.0457939	0.999809	2.31944	2.5598
feature19200	-0.419254	-2.05389	0.0458629	0.999809	1.68877	1.26224
feature20137	-0.288096	-2.05389	0.0458638	0.999809	2.2823	1.98468
feature13303	0.299676	2.05388	0.0458644	0.999809	2.33055	2.64798
feature1208	-0.338784	-2.05282	0.0459719	0.999809	1.5302	1.19715
feature24517	0.153813	2.05223	0.0460313	0.999809	3.96243	4.11977
feature16757	-0.0957242	-2.05194	0.0460605	0.999809	5.98397	5.88764
feature3089	0.102131	2.05105	0.0461516	0.999809	6.45138	6.55374
feature4113	-0.0852293	-2.0506	0.0461973	0.999809	6.76354	6.67844
feature13212	-0.108222	-2.05056	0.0462005	0.999809	5.85896	5.75071
feature19274	-0.324153	-2.05054	0.0462026	0.999809	2.69993	2.3672
feature17340	0.101825	2.05002	0.0462557	0.999809	6.62392	6.72562
feature12392	-0.559217	-2.04784	0.0464782	0.999809	0.787463	0.22948
feature11581	0.149502	2.04531	0.0467378	0.999809	4.40073	4.55553
feature23645	-0.521419	-2.04434	0.0468377	0.999809	0.610617	0.0846413
feature20669	0.105493	2.04396	0.0468761	0.999809	6.40879	6.51372
feature17612	0.185994	2.04197	0.0470819	0.999809	3.85983	4.03684
feature5528	0.13903	2.04179	0.0471003	0.999809	6.54094	6.68113
feature4751	-0.134758	-2.04003	0.0472825	0.999809	4.65028	4.5167
feature9208	-0.476332	-2.03991	0.0472953	0.999809	0.62596	0.110809
feature984	-0.128736	-2.03893	0.0473974	0.999809	4.86718	4.73193
feature17031	0.386368	2.03858	0.0474337	0.999809	1.21798	1.63498
feature358	0.373025	2.03709	0.0475884	0.999809	2.01445	2.40555
feature5973	0.24498	2.037	0.0475982	0.999809	2.8057	3.06171
feature10262	-0.11053	-2.0359	0.0477134	0.999809	6.2229	6.11249
feature12833	0.1038	2.0333	0.0479853	0.999809	6.25927	6.36308
feature6463	0.434496	2.03228	0.0480933	0.999809	0.808435	1.24883
feature23273	0.288708	2.0314	0.0481857	0.999809	1.94745	2.26519
feature14540	0.199536	2.02937	0.0484007	0.999809	3.23482	3.44956
feature3543	-0.159064	-2.02725	0.048625	0.999809	4.36436	4.20433
feature1715	0.096033	2.02636	0.0487201	0.999809	6.01327	6.10888
feature18334	-0.100516	-2.02563	0.048798	0.999809	5.28023	5.18015
feature22147	0.356222	2.02531	0.0488324	0.999809	0.678471	1.07217
feature1351	-0.326724	-2.0232	0.0490579	0.999809	2.00013	1.69346
feature10194	0.339857	2.02276	0.0491049	0.999809	1.11417	1.4449
feature12682	-0.209205	-2.02264	0.0491178	0.999809	3.89641	3.69401
feature8003	0.449283	2.02127	0.0492649	0.999809	0.923646	1.40113
feature10379	-0.131501	-2.02103	0.0492905	0.999809	4.84391	4.71875
feature22494	0.341808	2.02103	0.0492909	0.999809	1.87139	2.21618
feature15357	0.100968	2.02087	0.0493075	0.999809	6.726	6.82694
feature5574	0.145069	2.01913	0.0494959	0.999809	4.5124	4.65388
feature13372	0.133396	2.01892	0.0495187	0.999809	4.77838	4.9102
feature18405	-0.0955353	-2.01823	0.0495932	0.999809	6.65881	6.563
feature20636	0.175023	2.01771	0.0496495	0.999809	4.17901	4.36172
feature2267	0.132569	2.01703	0.0497222	0.999809	4.38899	4.52276
feature4232	0.197515	2.01681	0.049747	0.999809	3.74425	3.94917
feature10580	0.176667	2.01553	0.0498856	0.999809	4.66269	4.84306
feature7530	-0.346458	-2.01356	0.0500997	0.999809	1.77287	1.41531
feature8334	-0.222594	-2.01097	0.0503829	0.999809	3.28824	3.06425
feature8580	-0.391848	-2.01061	0.0504235	0.999809	1.62679	1.22875
feature18856	-0.118715	-2.00915	0.0505836	0.999809	5.46747	5.34974
feature15116	-0.0798713	-2.00583	0.0509503	0.999809	7.72733	7.64784
feature18458	-0.183933	-2.00553	0.0509833	0.999809	3.70579	3.5276
feature23589	0.453941	2.00352	0.0512061	0.999809	1.33197	1.80064
feature6522	0.121641	2.0007	0.0515211	0.999809	4.8218	4.94074
feature12000	-0.227024	-1.99943	0.0516628	0.999809	4.0211	3.8054
feature15526	0.0911698	1.99924	0.0516837	0.999809	6.34651	6.43762
feature13746	0.113024	1.9972	0.0519136	0.999809	5.11003	5.22203
feature2205	0.146153	1.99715	0.0519185	0.999809	4.36569	4.51625
feature11084	0.147096	1.9964	0.0520037	0.999809	4.95658	5.10226
feature9549	-0.0737737	-1.99601	0.0520474	0.999809	8.07173	7.99826
feature5257	0.240751	1.99469	0.0521962	0.999809	2.57443	2.8382
feature3239	0.454121	1.99434	0.0522364	0.999809	1.05901	1.50959
feature20242	-0.0840093	-1.99296	0.052392	0.999809	6.68344	6.59953
feature1178	0.23807	1.99275	0.0524157	0.999809	2.63701	2.87906
feature24193	0.138856	1.99128	0.0525836	0.999809	4.62488	4.76913
feature24044	0.240318	1.99123	0.0525885	0.999809	2.37891	2.62741
feature18462	-0.0844392	-1.991	0.0526151	0.999809	6.39602	6.31109
feature13849	-0.130925	-1.99084	0.0526329	0.999809	5.2973	5.1627
feature21155	0.0842377	1.99074	0.0526449	0.999809	6.6268	6.71148
feature20381	-0.401218	-1.99031	0.0526931	0.999809	1.39095	0.986468
feature1309	-0.0932878	-1.98925	0.0528146	0.999809	5.96297	5.8696
feature925	-0.461752	-1.98924	0.0528159	0.999809	0.845567	0.348995
feature14223	0.143717	1.98904	0.0528383	0.999809	5.22231	5.36913
feature1138	0.109632	1.98894	0.0528497	0.999809	7.38603	7.49607
feature192	0.098434	1.98842	0.0529097	0.999809	6.2263	6.32424
feature3366	-0.115906	-1.98842	0.0529099	0.999809	5.29894	5.18215
feature11692	-0.0897618	-1.98359	0.0534649	0.999809	6.46706	6.37729
feature7708	0.179395	1.98098	0.0537668	0.999809	4.40042	4.58118
feature7742	-0.211506	-1.97897	0.054	0.999809	3.131	2.93175
feature14666	0.452454	1.97883	0.0540164	0.999809	0.491783	0.967151
feature8323	-0.233815	-1.97811	0.0541005	0.999809	2.69814	2.46481
feature24021	0.116103	1.97678	0.0542556	0.999809	5.441	5.55801
feature1874	0.0979474	1.97604	0.0543417	0.999809	5.57967	5.67878
feature3847	-0.171929	-1.97547	0.0544089	0.999809	3.93653	3.77283
feature11482	-0.0883059	-1.97484	0.0544824	0.999809	5.77562	5.68669
feature23574	-0.220616	-1.9733	0.0546632	0.999809	2.73237	2.5078
feature12433	0.089727	1.97306	0.054692	0.999809	5.84929	5.93874
feature18265	-0.261851	-1.97081	0.0549569	0.999809	2.58172	2.30629
feature23617	0.404284	1.97067	0.0549737	0.999809	0.321588	0.71057
feature11606	0.334428	1.97058	0.0549842	0.999809	1.37819	1.69649
feature14284	0.348127	1.96984	0.0550716	0.999809	1.20879	1.55846
feature885	-0.533223	-1.96926	0.0551407	0.999809	-0.315411	-0.854113
feature16067	0.535165	1.96906	0.055165	0.999809	0.328881	0.913097
feature15761	0.289528	1.96868	0.0552099	0.999809	2.3628	2.64536
feature19419	0.0716491	1.96811	0.0552776	0.999809	7.53627	7.60765
feature23365	-0.172763	-1.96751	0.0553485	0.999809	4.06109	3.88468
feature13248	-0.168084	-1.96737	0.0553651	0.999809	3.94047	3.77213
feature1792	-0.267733	-1.96729	0.0553745	0.999809	2.7958	2.56051
feature21918	-0.0855009	-1.96613	0.0555129	0.999809	6.16708	6.0818
feature22876	0.224028	1.96562	0.0555743	0.999809	3.04373	3.2583
feature3193	0.510869	1.96492	0.0556579	0.999809	-0.00138888	0.508379
feature6303	-0.378113	-1.96481	0.0556711	0.999809	1.08914	0.722515
feature12109	0.182245	1.96465	0.0556901	0.999809	3.87397	4.06445
feature20121	-0.0910927	-1.96423	0.0557404	0.999809	5.22351	5.13184
feature20325	-0.324236	-1.96309	0.0558764	0.999809	2.14554	1.83805
feature2138	-0.17535	-1.96184	0.0560264	0.999809	4.26399	4.07593
feature1974	0.219653	1.9612	0.0561035	0.999809	3.35629	3.57524
feature3535	0.418947	1.95985	0.0562667	0.999809	0.951596	1.39346
feature9417	0.387062	1.95956	0.0563009	0.999809	1.28346	1.68502
feature7445	-0.294522	-1.95931	0.0563311	0.999809	2.11531	1.82408
feature9539	-0.101764	-1.95796	0.0564941	0.999809	5.47372	5.37141
feature20765	0.122125	1.95772	0.0565235	0.999809	4.94428	5.06657
feature15854	0.10949	1.95706	0.0566039	0.999809	6.57035	6.67966
feature18437	-0.221236	-1.95678	0.0566374	0.999809	3.10333	2.8748
feature10185	-0.166134	-1.95494	0.0568608	0.999809	4.72179	4.5589
feature8866	-0.133282	-1.95473	0.0568868	0.999809	4.36656	4.24012
feature17689	-0.3541	-1.95448	0.0569174	0.999809	1.68665	1.30846
feature24308	0.145397	1.95415	0.0569568	0.999809	4.42323	4.56887
feature23967	-0.0910735	-1.95414	0.0569591	0.999809	5.92591	5.83453
feature4914	0.465148	1.95374	0.0570072	0.999809	0.474784	0.956746
feature7454	-0.297569	-1.95336	0.0570542	0.999809	2.69597	2.40038
feature7855	0.141336	1.95216	0.0571998	0.999809	4.71996	4.8632
feature5147	0.388924	1.9514	0.0572929	0.999809	1.284	1.68396
feature491	0.0923144	1.95101	0.0573416	0.999809	5.83068	5.92326
feature23393	0.135791	1.94793	0.0577198	0.999809	4.9755	5.11334
feature8434	-0.139164	-1.94732	0.0577951	0.999809	4.39379	4.25355
feature534	0.309682	1.94486	0.0580993	0.999809	2.3129	2.6448
feature9151	0.4745	1.94349	0.0582697	0.999809	0.923504	1.37709
feature5680	0.466927	1.94345	0.0582751	0.999809	0.657243	1.12439
feature14222	-0.281677	-1.94316	0.0583107	0.999809	2.43624	2.14583
feature5294	0.119123	1.94288	0.0583451	0.999809	4.61741	4.7303
feature17609	0.0936689	1.94272	0.058365	0.999809	6.17627	6.26987
feature5426	0.0945048	1.9422	0.0584302	0.999809	5.47009	5.56429
feature5878	-0.156542	-1.94019	0.0586814	0.999809	3.70885	3.55303
feature19932	-0.128298	-1.93936	0.0587845	0.999809	4.51494	4.38624
feature9173	0.125687	1.93839	0.0589065	0.999809	4.58137	4.70767
feature18728	-0.10921	-1.93679	0.0591079	0.999809	5.41819	5.30942
feature125	0.387524	1.93604	0.0592019	0.999809	0.980861	1.41315
feature3601	-0.120157	-1.93581	0.059231	0.999809	4.81724	4.69488
feature23950	0.106554	1.93578	0.0592355	0.999809	5.56638	5.67288
feature16768	-0.396774	-1.93503	0.0593301	0.999809	1.1025	0.683799
feature13362	-0.0812001	-1.93339	0.0595368	0.999809	8.02706	7.94618
feature17615	-0.278263	-1.93269	0.0596258	0.999809	2.30238	2.01503
feature13037	-0.104505	-1.93016	0.0599473	0.999809	5.97154	5.86667
feature2473	-0.182283	-1.92925	0.0600635	0.999809	3.76501	3.58253
feature17118	-0.268458	-1.92853	0.0601551	0.999809	3.5323	3.29297
feature20172	-0.54494	-1.92814	0.0602043	0.999809	0.616708	0.102662
feature16588	-0.274805	-1.92766	0.060266	0.999809	2.23815	1.97785
feature14231	0.390501	1.92584	0.0604993	0.999809	0.93409	1.36741
feature10	0.328067	1.924	0.0607366	0.999809	2.45568	2.79677
feature19273	-0.290883	-1.92396	0.0607413	0.999809	1.97768	1.66366
feature13780	-0.0822702	-1.92346	0.0608051	0.999809	7.71536	7.63347
feature1051	0.160459	1.92322	0.0608363	0.999809	4.7212	4.88203
feature10495	-0.333451	-1.92219	0.0609697	0.999809	1.72151	1.42527
feature14368	0.332823	1.91689	0.061658	0.999809	1.6371	1.9792
feature7367	-0.242996	-1.9162	0.0617486	0.999809	3.17427	2.93586
feature19149	0.262069	1.91591	0.0617862	0.999809	3.00324	3.2723
feature3075	0.295597	1.91556	0.0618321	0.999809	2.13308	2.4384
feature21999	0.103008	1.91476	0.0619363	0.999809	6.29509	6.39815
feature18177	-0.160619	-1.91461	0.0619556	0.999809	3.98194	3.81572
feature2804	-0.194584	-1.91445	0.0619767	0.999809	3.6365	3.43243
feature7854	0.184509	1.91351	0.0621004	0.999809	3.77337	3.9629
feature22922	0.137649	1.9128	0.062194	0.999809	3.88563	4.02059
feature18287	-0.0968532	-1.91144	0.0623732	0.999809	5.88178	5.7853
feature5300	0.0912167	1.9113	0.0623905	0.999809	5.90712	5.9985
feature23695	-0.111651	-1.91083	0.0624525	0.999809	5.02738	4.91188
feature3210	0.108989	1.90976	0.0625942	0.999809	5.3437	5.45436
feature15496	0.437756	1.90958	0.0626176	0.999809	0.323298	0.759097
feature9162	0.43243	1.90936	0.0626472	0.999809	1.01129	1.43556
feature6760	-0.090439	-1.90887	0.0627114	0.999809	5.91662	5.82616
feature9174	-0.0751938	-1.90881	0.06272	0.999809	7.60196	7.52693
feature20064	-0.262872	-1.90795	0.0628335	0.999809	2.67758	2.43269
feature7351	0.0886232	1.90731	0.0629182	0.999809	6.05528	6.14378
feature1060	0.0780204	1.90593	0.0631024	0.999809	7.95852	8.03681
feature10231	0.10424	1.90578	0.0631227	0.999809	6.01701	6.12265
feature738	0.355763	1.90547	0.0631634	0.999809	1.50306	1.84831
feature12046	0.419132	1.90532	0.0631836	0.999809	0.784741	1.26341
feature19333	-0.110941	-1.90491	0.0632379	0.999809	5.55987	5.44887
feature11134	0.160096	1.90486	0.0632453	0.999809	3.72554	3.90106
feature2605	0.27314	1.9045	0.0632926	0.999809	2.43647	2.71018
feature16395	0.121158	1.90429	0.0633203	0.999809	4.52942	4.64994
feature15376	0.225904	1.90389	0.0633745	0.999809	2.88499	3.12144
feature23662	0.101967	1.90272	0.0635303	0.999809	6.25909	6.36125
feature8271	-0.102025	-1.90181	0.0636531	0.999809	7.10224	7.00004
feature15145	0.154551	1.90103	0.063757	0.999809	3.94692	4.10146
feature4877	0.102129	1.90067	0.0638054	0.999809	5.82076	5.9237
feature6808	-0.0944718	-1.90061	0.0638142	0.999809	6.8684	6.77454
feature1915	0.100633	1.90005	0.0638893	0.999809	5.22027	5.32359
feature6770	0.142695	1.89968	0.0639395	0.999809	4.12863	4.2686
feature2633	-0.129859	-1.89919	0.0640044	0.999809	4.51161	4.37988
feature17100	0.2162	1.8991	0.0640176	0.999809	5.37878	5.59082
feature3655	-0.203539	-1.89893	0.0640394	0.999809	3.54748	3.34526
feature16122	-0.0944807	-1.89881	0.0640561	0.999809	5.39469	5.29974
feature2399	-0.196824	-1.8984	0.0641116	0.999809	4.12877	3.91657
feature21984	0.106158	1.89652	0.0643657	0.999809	6.34629	6.45261
feature22085	0.104847	1.89534	0.0645256	0.999809	5.94849	6.0538
feature5881	0.129209	1.89479	0.0646001	0.999809	5.7067	5.83573
feature13863	-0.251646	-1.8941	0.0646936	0.999809	2.657	2.42586
feature1882	-0.164417	-1.89318	0.0648182	0.999809	3.98028	3.81994
feature10694	0.290015	1.89292	0.0648549	0.999809	1.97578	2.28673
feature18328	0.500277	1.89226	0.0649444	0.999809	0.337752	0.845804
feature11552	-0.0909782	-1.89141	0.0650608	0.999809	6.3528	6.26201
feature15428	0.108641	1.89098	0.065119	0.999809	4.99472	5.10659
feature165	-0.101086	-1.89036	0.0652033	0.999809	5.67555	5.57577
feature486	-0.213813	-1.88843	0.0654682	0.999809	3.86719	3.64469
feature13339	0.0854356	1.88711	0.0656506	0.999809	5.86282	5.94761
feature14438	-0.130267	-1.88698	0.0656673	0.999809	4.38153	4.25007
feature19981	-0.121509	-1.88658	0.0657226	0.999809	4.68566	4.56475
feature1755	0.401384	1.88596	0.0658083	0.999809	1.20245	1.59806
feature10746	0.105163	1.88571	0.0658435	0.999809	6.6205	6.72623
feature16290	0.384204	1.8835	0.0661489	0.999809	1.08761	1.46255
feature14717	-0.139411	-1.88269	0.0662607	0.999809	4.84165	4.69038
feature16522	-0.174235	-1.88153	0.0664223	0.999809	3.17154	2.99449
feature19825	0.130841	1.88119	0.0664691	0.999809	5.30355	5.43529
feature9282	-0.134715	-1.88039	0.0665811	0.999809	5.18707	5.05249
feature9122	-0.0896424	-1.87853	0.0668399	0.999809	6.61228	6.5234
feature3903	-0.0920062	-1.87829	0.0668732	0.999809	7.17672	7.08552
feature19227	0.429148	1.87814	0.0668952	0.999809	0.975154	1.41635
feature7371	0.143905	1.87784	0.0669365	0.999809	4.54568	4.69085
feature6740	0.287288	1.87705	0.0670476	0.999809	2.19758	2.47738
feature4618	0.206472	1.87682	0.0670802	0.999809	3.05058	3.24305
feature9019	-0.0886462	-1.87662	0.0671082	0.999809	6.5256	6.43695
feature5705	-0.282794	-1.87591	0.0672075	0.999809	2.79518	2.50307
feature4902	-0.375488	-1.87545	0.0672722	0.999809	1.00137	0.612637
feature5543	0.0890352	1.87529	0.0672952	0.999809	7.70341	7.79296
feature24020	-0.137538	-1.87496	0.067341	0.999809	5.38223	5.24227
feature19391	0.474418	1.87385	0.0674976	0.999809	0.591394	1.12661
feature3448	-0.342606	-1.87323	0.0675849	0.999809	1.59776	1.28605
feature6094	0.289741	1.87029	0.0680009	0.999809	1.61168	1.90128
feature22381	-0.0761784	-1.86866	0.0682316	0.999809	6.01103	5.93488
feature17832	-0.100667	-1.86754	0.0683917	0.999809	5.22178	5.1201
feature9235	0.218505	1.8671	0.0684546	0.999809	3.09374	3.32193
feature16454	-0.183094	-1.86658	0.0685288	0.999809	3.8003	3.61803
feature16327	-0.110731	-1.8663	0.068568	0.999809	5.78187	5.669
feature5140	-0.138091	-1.86291	0.069054	0.999809	4.40843	4.26764
feature20408	-0.11967	-1.8628	0.0690697	0.999809	5.05089	4.93253
feature21867	-0.0816063	-1.86268	0.0690869	0.999809	6.56496	6.48313
feature19013	0.388078	1.8608	0.0693577	0.999809	0.441381	0.810896
feature17696	-0.0804941	-1.85929	0.0695768	0.999809	7.9797	7.89905
feature6849	-0.145845	-1.85869	0.069663	0.999809	4.41467	4.25784
feature7010	0.505076	1.85813	0.0697441	0.999809	-0.157709	0.349036
feature7450	-0.0961496	-1.8577	0.0698059	0.999809	6.06574	5.96937
feature1816	-0.323726	-1.85764	0.0698152	0.999809	1.54494	1.19497
feature7515	0.344073	1.85673	0.0699466	0.999809	1.16092	1.50973
feature9803	0.0891686	1.85669	0.0699532	0.999809	5.61395	5.70307
feature12516	-0.0933288	-1.85645	0.0699883	0.999809	5.89095	5.7972
feature16626	0.36393	1.85637	0.0699992	0.999809	1.41692	1.79157
feature10598	0.0880734	1.85624	0.0700179	0.999809	5.19039	5.27849
feature17872	0.240604	1.855	0.0701994	0.999809	2.52117	2.76011
feature23696	-0.102732	-1.85494	0.0702076	0.999809	5.38239	5.27685
feature24182	-0.241609	-1.8541	0.0703309	0.999809	2.04343	1.79618
feature17516	0.217869	1.85199	0.0706385	0.999809	2.95079	3.16719
feature21497	-0.304295	-1.85193	0.070648	0.999809	2.66883	2.36554
feature5828	0.0826208	1.85181	0.0706653	0.999809	6.15621	6.23862
feature6504	0.311236	1.85151	0.0707097	0.999809	1.72668	2.06442
feature5885	0.155439	1.85065	0.0708351	0.999809	4.34892	4.49991
feature18107	-0.111754	-1.85021	0.0708994	0.999809	5.38003	5.26964
feature16030	-0.231362	-1.84924	0.0710421	0.999809	2.48147	2.24777
feature19976	0.119479	1.84505	0.0716614	0.999809	4.57974	4.69801
feature6962	-0.128851	-1.84313	0.0719476	0.999809	5.19376	5.06205
feature8128	0.102638	1.84289	0.0719827	0.999809	7.19326	7.29642
feature6412	-0.0995405	-1.84237	0.0720605	0.999809	5.18657	5.08749
feature16585	-0.0980554	-1.84223	0.0720808	0.999809	5.1648	5.06647
feature3921	-0.461182	-1.84114	0.0722436	0.999809	-0.00395163	-0.434538
feature23183	-0.299438	-1.84054	0.0723338	0.999809	1.94157	1.62928
feature15045	0.0875858	1.83781	0.0727424	0.999809	5.55357	5.63972
feature18811	-0.406011	-1.83779	0.072745	0.999809	1.09531	0.708311
feature8147	0.484944	1.83721	0.0728328	0.999809	0.0820127	0.556371
feature4455	-0.108116	-1.83692	0.0728759	0.999809	4.75324	4.6452
feature7041	0.177569	1.83433	0.0732662	0.999809	3.33108	3.51249
feature12129	-0.200552	-1.83386	0.0733377	0.999809	3.02602	2.8239
feature15671	0.085625	1.83334	0.0734167	0.999809	5.75314	5.8394
feature14699	-0.161625	-1.83327	0.0734275	0.999809	4.30631	4.12531
feature5730	0.115239	1.83326	0.073429	0.999809	4.52865	4.64595
feature11672	-0.188251	-1.8325	0.0735435	0.999809	3.94113	3.75141
feature4179	-0.0989168	-1.83209	0.0736061	0.999809	6.24666	6.14695
feature20083	-0.0870747	-1.83176	0.0736557	0.999809	5.22894	5.14071
feature1938	0.218502	1.83046	0.0738537	0.999809	2.91341	3.14326
feature3810	-0.0872968	-1.83024	0.0738865	0.999809	6.07796	5.99149
feature21276	0.14328	1.83021	0.0738911	0.999809	4.12869	4.27128
feature16943	-0.261859	-1.83013	0.0739035	0.999809	2.12962	1.86476
feature16817	-0.0998228	-1.82967	0.0739735	0.999809	5.68249	5.58149
feature21507	0.266744	1.82966	0.0739749	0.999809	2.01681	2.27248
feature12065	0.0861392	1.82853	0.0741477	0.999809	5.85507	5.94178
feature16800	0.0914559	1.82817	0.0742023	0.999809	5.25902	5.34911
feature24490	0.149427	1.82788	0.0742466	0.999809	3.96007	4.11154
feature24000	0.101255	1.82727	0.0743402	0.999809	5.34382	5.4458
feature18821	0.109424	1.82641	0.0744716	0.999809	4.77047	4.87784
feature19545	0.215317	1.82578	0.0745678	0.999809	2.67391	2.88677
feature11839	-0.084031	-1.82424	0.0748054	0.999809	6.02678	5.94306
feature23227	0.495515	1.82336	0.0749401	0.999809	0.254633	0.757374
feature4344	-0.421329	-1.82314	0.0749744	0.999809	1.13916	0.702198
feature2739	-0.287104	-1.82308	0.0749828	0.999809	2.1102	1.81714
feature17065	0.321982	1.82214	0.0751277	0.999809	1.26142	1.60367
feature24012	-0.122844	-1.82167	0.0752015	0.999809	4.54735	4.42596
feature4796	-0.101033	-1.82166	0.0752021	0.999809	5.26947	5.16829
feature5145	-0.490414	-1.82087	0.0753244	0.999809	0.748614	0.257985
feature23597	0.398313	1.82066	0.0753579	0.999809	1.28957	1.73437
feature17973	0.103579	1.82034	0.075406	0.999809	6.49382	6.59774
feature8824	0.0875803	1.81993	0.0754708	0.999809	5.69835	5.78633
feature5628	0.0789263	1.81949	0.0755387	0.999809	7.98006	8.05941
feature20903	-0.233749	-1.81934	0.0755624	0.999809	2.51917	2.28082
feature11340	0.0823071	1.81922	0.0755807	0.999809	6.73399	6.81676
feature6352	0.330461	1.81896	0.0756201	0.999809	1.65836	2.00592
feature2197	0.0998591	1.81867	0.0756649	0.999809	4.87565	4.97252
feature13103	-0.341575	-1.8173	0.0758779	0.999809	1.02197	0.687535
feature12325	-0.0889035	-1.81664	0.0759821	0.999809	6.65784	6.56876
feature8803	-0.232624	-1.8166	0.0759881	0.999809	2.90437	2.67988
feature4928	-0.083796	-1.81626	0.0760407	0.999809	7.47688	7.39334
feature14138	0.563713	1.81553	0.0761552	0.999809	-0.000887707	0.628855
feature8568	-0.371492	-1.81523	0.0762021	0.999809	1.82046	1.484
feature19473	-0.51228	-1.81487	0.0762581	0.999809	0.572188	0.0275426
feature11792	0.291921	1.81401	0.0763916	0.999809	2.05376	2.37146
feature20437	-0.107429	-1.8136	0.0764569	0.999809	5.73134	5.62524
feature6417	0.104673	1.81356	0.0764628	0.999809	4.78246	4.88971
feature15741	-0.129869	-1.812	0.0767072	0.999809	4.45469	4.32016
feature1652	0.112822	1.81127	0.0768213	0.999809	5.61207	5.72567
feature11518	-0.0869147	-1.81023	0.0769863	0.999809	5.91701	5.82992
feature19005	0.435322	1.8102	0.0769903	0.999809	0.685847	1.10018
feature4334	-0.264347	-1.80987	0.0770428	0.999809	1.89849	1.65236
feature18907	-0.13176	-1.80939	0.0771181	0.999809	4.15528	4.02358
feature6148	-0.23104	-1.80697	0.0775012	0.999809	2.82053	2.59963
feature23842	-0.235727	-1.80667	0.0775484	0.999809	2.23601	1.98916
feature3403	-0.101591	-1.80663	0.0775552	0.999809	5.16631	5.06272
feature2485	0.500294	1.80483	0.077841	0.999809	0.123685	0.645633
feature5896	-0.16585	-1.80433	0.0779195	0.999809	3.96344	3.79379
feature4736	0.0822551	1.80321	0.0780992	0.999809	6.49757	6.5789
feature16670	-0.393162	-1.80247	0.0782175	0.999809	1.2846	0.888382
feature20171	-0.0915087	-1.80225	0.0782522	0.999809	5.57876	5.48707
feature13494	-0.0864975	-1.8016	0.0783551	0.999809	5.95617	5.86982
feature18649	0.0938392	1.80158	0.0783587	0.999809	6.25277	6.34684
feature15482	0.175605	1.80137	0.0783931	0.999809	3.66709	3.84599
feature940	-0.46685	-1.8006	0.0785156	0.999809	1.08804	0.60413
feature16744	0.300305	1.79935	0.0787155	0.999809	1.2663	1.57926
feature16653	-0.0929103	-1.79857	0.0788418	0.999809	6.25389	6.16107
feature19969	0.0910895	1.79846	0.0788587	0.999809	5.24634	5.33512
feature2793	0.173489	1.79834	0.0788783	0.999809	3.49571	3.67562
feature19530	0.101431	1.79757	0.0790031	0.999809	5.03012	5.13024
feature4287	0.0753447	1.79737	0.0790339	0.999809	7.51041	7.58575
feature23715	0.0912391	1.79638	0.0791935	0.999809	5.61328	5.70462
feature12493	-0.0773753	-1.79575	0.0792954	0.999809	6.54338	6.4665
feature2520	0.0976374	1.79566	0.079311	0.999809	5.27586	5.37465
feature1766	-0.142666	-1.79448	0.0795019	0.999809	4.7653	4.62419
feature21430	0.0795562	1.79401	0.0795771	0.999809	5.67221	5.75285
feature14989	0.111394	1.7938	0.0796112	0.999809	5.30629	5.41798
feature22901	0.330251	1.79304	0.0797349	0.999809	1.26777	1.60036
feature5068	0.214945	1.79254	0.0798164	0.999809	3.18402	3.38377
feature5505	0.0923415	1.79253	0.0798179	0.999809	5.80071	5.89292
feature4547	0.0892249	1.79214	0.0798816	0.999809	5.9663	6.05468
feature10134	-0.0833672	-1.79163	0.0799634	0.999809	6.60689	6.52362
feature3854	-0.125357	-1.79034	0.0801746	0.999809	4.87058	4.74368
feature20696	-0.101491	-1.78995	0.0802369	0.999809	5.17205	5.07212
feature8268	0.1041	1.78903	0.0803882	0.999809	4.9838	5.08882
feature22295	0.166779	1.78877	0.08043	0.999809	3.70838	3.88973
feature21176	-0.137892	-1.78776	0.0805948	0.999809	4.40504	4.26347
feature5710	0.100713	1.78482	0.0810785	0.999809	6.64843	6.74872
feature10522	-0.142074	-1.78467	0.0811023	0.999809	4.45491	4.30555
feature17685	-0.386099	-1.78445	0.0811393	0.999809	1.60501	1.19437
feature20962	-0.138102	-1.78423	0.0811754	0.999809	4.39117	4.25084
feature9153	-0.169842	-1.78374	0.0812557	0.999809	3.94895	3.7846
feature22345	-0.360672	-1.78292	0.0813913	0.999809	1.24294	0.898219
feature12170	-0.113885	-1.78237	0.0814824	0.999809	4.89926	4.78527
feature1046	-0.456709	-1.78195	0.0815511	0.999809	0.497412	0.042965
feature18281	-0.0924688	-1.78142	0.0816395	0.999809	6.23366	6.14106
feature13701	-0.182245	-1.78107	0.0816972	0.999809	3.9434	3.76354
feature16037	0.191929	1.7808	0.0817416	0.999809	2.64316	2.8414
feature18844	-0.259702	-1.78071	0.0817564	0.999809	1.95345	1.70383
feature17351	0.0968139	1.77944	0.0819671	0.999809	5.26309	5.36121
feature18021	-0.418893	-1.77889	0.082059	0.999809	0.509812	0.125496
feature20975	-0.186291	-1.77828	0.0821597	0.999809	4.69586	4.51118
feature14078	-0.167775	-1.77821	0.0821724	0.999809	5.47168	5.30175
feature10189	0.145646	1.77685	0.0823993	0.999809	4.07428	4.22657
feature4224	-0.204034	-1.77652	0.0824542	0.999809	3.22135	3.01043
feature16474	0.388498	1.77576	0.0825801	0.999809	0.922061	1.31787
feature6991	0.164914	1.77536	0.0826467	0.999809	3.58214	3.74958
feature3720	-0.493954	-1.7748	0.0827408	0.999809	-0.0116579	-0.498556
feature23312	-0.380314	-1.77247	0.0831313	0.999809	1.98313	1.63946
feature9694	0.397383	1.77213	0.0831893	0.999809	0.971866	1.38512
feature14773	-0.115538	-1.77177	0.0832503	0.999809	4.56164	4.4469
feature2005	0.229764	1.77165	0.0832697	0.999809	2.88974	3.11132
feature5115	0.0918395	1.77128	0.0833327	0.999809	7.60284	7.69495
feature12191	-0.0839489	-1.76899	0.0837188	0.999809	6.36332	6.27911
feature12339	0.131187	1.76842	0.0838157	0.999809	4.62563	4.75387
feature1141	0.383028	1.76813	0.0838639	0.999809	0.670095	1.04704
feature18883	-0.113906	-1.76735	0.0839962	0.999809	5.21164	5.09825
feature5677	0.0816113	1.76731	0.0840035	0.999809	6.52614	6.60774
feature23474	0.0842921	1.76722	0.0840182	0.999809	6.71728	6.80185
feature17139	-0.165268	-1.76703	0.0840505	0.999809	3.56914	3.40241
feature7296	-0.222012	-1.76604	0.0842191	0.999809	3.07161	2.85837
feature8819	0.154035	1.76513	0.0843739	0.999809	3.40782	3.56373
feature15340	0.292716	1.76392	0.0845789	0.999809	1.96436	2.25253
feature8256	-0.54943	-1.7629	0.0847537	0.999809	0.0146426	-0.533863
feature14961	-0.104343	-1.76278	0.0847734	0.999809	5.55997	5.4541
feature4948	0.111859	1.76238	0.0848421	0.999809	5.0166	5.12948
feature23929	0.120992	1.76202	0.0849045	0.999809	4.06509	4.18489
feature8796	-0.0676483	-1.76186	0.0849307	0.999809	7.26291	7.19535
feature6419	-0.112337	-1.76096	0.0850854	0.999809	4.75277	4.6427
feature22591	0.176349	1.76005	0.0852407	0.999809	3.56337	3.74012
feature20416	-0.086063	-1.75973	0.0852955	0.999809	5.76699	5.68116
feature22422	0.184733	1.75961	0.0853177	0.999809	3.29631	3.47982
feature8310	-0.427001	-1.7593	0.0853706	0.999809	0.71637	0.312533
feature18805	0.434581	1.75928	0.085374	0.999809	0.77415	1.24592
feature17820	0.118029	1.75902	0.0854182	0.999809	4.31788	4.43392
feature19027	-0.428311	-1.75855	0.0854985	0.999809	0.84797	0.452509
feature20135	-0.0980177	-1.75789	0.0856131	0.999809	6.30885	6.21116
feature19876	0.0735928	1.75629	0.085888	0.999809	7.79427	7.86786
feature15117	0.303882	1.75566	0.0859969	0.999809	2.1297	2.43353
feature12667	-0.124497	-1.75542	0.0860391	0.999809	5.51321	5.38668
feature21579	-0.0753549	-1.7548	0.0861455	0.999809	7.21599	7.14077
feature4775	-0.0681895	-1.75331	0.0864039	0.999809	7.62854	7.56035
feature8615	0.251189	1.75298	0.0864623	0.999809	2.24429	2.48656
feature3077	0.0832404	1.7522	0.0865979	0.999809	6.68346	6.7667
feature20878	0.0767358	1.75175	0.086676	0.999809	6.34697	6.42407
feature1692	0.22851	1.7516	0.0867014	0.999809	2.64277	2.86559
feature3783	-0.0795805	-1.75098	0.0868102	0.999809	5.74387	5.66331
feature18500	-0.0709147	-1.75095	0.0868148	0.999809	7.47526	7.40421
feature15429	0.153456	1.75047	0.0868982	0.999809	3.8675	4.02205
feature15240	0.290057	1.75041	0.0869087	0.999809	2.24513	2.5414
feature15841	0.0902395	1.74985	0.0870075	0.999809	7.00431	7.09511
feature21566	-0.210056	-1.74976	0.0870227	0.999809	3.08243	2.86997
feature2623	0.233139	1.74957	0.0870565	0.999809	2.23359	2.45189
feature12193	-0.182368	-1.74875	0.0871985	0.999809	3.94414	3.74662
feature18109	-0.144443	-1.74854	0.0872361	0.999809	4.07372	3.9387
feature13256	0.261276	1.74831	0.087277	0.999809	2.0107	2.27643
feature5387	0.0827629	1.74819	0.0872965	0.999809	5.4609	5.5433
feature11772	0.202598	1.74815	0.0873034	0.999809	3.30725	3.51488
feature20150	-0.0699155	-1.74794	0.0873407	0.999809	6.90535	6.83554
feature11228	0.533827	1.74697	0.0875117	0.999809	0.217783	0.74966
feature13898	-0.0815531	-1.74486	0.0878827	0.999809	7.03271	6.95164
feature1022	-0.435085	-1.74456	0.087934	0.999809	0.0785413	-0.348728
feature5726	0.0928355	1.74368	0.0880896	0.999809	6.45775	6.55139

## Sheet: H3K4me3_results_D6
genes	logFC	t	P.Value	adj.P.Val	control_avg_exp	BG_avg_exp
feature19724	-1.00935	-12.3033	5.98448e-16	1.03388e-11	4.72984	3.72145
feature14937	0.464503	8.86669	2.07498e-11	1.79237e-07	7.23582	7.70429
feature13492	0.492613	6.85726	1.71455e-08	9.87351e-05	3.54699	4.0433
feature5475	0.244565	6.60263	4.08626e-08	0.000130186	7.02468	7.27261
feature8779	-0.387406	-6.58329	4.36506e-08	0.000130186	6.68204	6.30835
feature1898	0.2329	6.57298	4.5214e-08	0.000130186	7.2446	7.47621
feature21333	-0.527851	-6.09145	2.33963e-07	0.00057742	4.38843	3.8542
feature21825	0.462072	5.47977	1.86848e-06	0.00403498	3.9091	4.34177
feature18088	-0.236086	-5.22366	4.42289e-06	0.00848999	6.5461	6.30753
feature18132	-0.278741	-4.63125	3.14081e-05	0.0542606	5.81833	5.55097
feature22734	0.202144	4.55997	3.96031e-05	0.0585817	5.88755	6.09341
feature8224	-0.330874	-4.54626	4.14033e-05	0.0585817	5.21874	4.91241
feature10281	0.254187	4.52692	4.40821e-05	0.0585817	7.2407	7.49723
feature21622	0.368045	4.30943	8.86843e-05	0.109436	3.68005	4.09348
feature3163	0.166308	4.24383	0.000109261	0.12584	6.88909	7.05579
feature10459	-0.190653	-4.19246	0.00012856	0.138812	6.5706	6.38347
feature9188	0.148498	4.01288	0.000225742	0.229407	6.82817	6.97737
feature5696	0.340845	3.98543	0.000245827	0.235939	4.08721	4.46824
feature553	-0.196797	-3.95548	0.000269723	0.239931	6.34695	6.15726
feature21328	-0.643108	-3.94292	0.000280397	0.239931	2.04744	1.41061
feature18419	-0.136774	-3.93018	0.00029165	0.239931	7.28685	7.14929
feature18577	-0.241752	-3.87696	0.000343541	0.269773	5.38354	5.15704
feature12036	0.525325	3.859	0.000362979	0.272645	1.38395	1.90081
feature24231	0.231923	3.79868	0.000436381	0.302435	5.04174	5.28237
feature13833	-0.177439	-3.79773	0.000437651	0.302435	6.13323	5.94889
feature8291	-0.255975	-3.77433	0.000469916	0.303564	4.4178	4.17682
feature14245	-0.311055	-3.77118	0.000474429	0.303564	4.49497	4.23616
feature14879	-0.302776	-3.68376	0.000617756	0.381155	4.65968	4.41136
feature20654	0.183556	3.67198	0.000639988	0.381256	5.67116	5.8613
feature8658	0.21556	3.64559	0.000692651	0.398875	5.59774	5.83232
feature12567	-0.271087	-3.606	0.000779498	0.434406	5.62798	5.36965
feature23787	-0.745004	-3.57358	0.000858339	0.456282	0.259123	-0.539676
feature10071	-0.442177	-3.56842	0.000871574	0.456282	2.98657	2.5421
feature6224	-0.138003	-3.54974	0.000921116	0.468035	6.85114	6.71054
feature22063	0.28601	3.52488	0.000991239	0.481608	3.63909	3.95656
feature5649	0.13928	3.51431	0.00102259	0.481608	6.31904	6.46343
feature17100	0.40455	3.51138	0.00103146	0.481608	5.34272	5.76739
feature15978	-0.145146	-3.45689	0.00121013	0.550162	7.2012	7.05357
feature5354	0.227491	3.42619	0.0013234	0.582524	4.82637	5.0275
feature20837	-0.547001	-3.41967	0.00134875	0.582524	1.58191	1.04299
feature23804	-0.633197	-3.40865	0.00139264	0.586812	0.42674	-0.211973
feature12644	-0.451368	-3.39475	0.00144989	0.590467	1.85979	1.44902
feature15150	0.124013	3.38755	0.00148042	0.590467	6.94489	7.06736
feature21168	-0.135173	-3.37999	0.00151316	0.590467	7.15728	7.02371
feature6388	-0.200181	-3.37435	0.00153803	0.590467	5.62956	5.44263
feature10185	-0.270018	-3.34788	0.00166002	0.623446	4.72515	4.47537
feature5911	0.235474	3.32773	0.00175898	0.638146	5.36184	5.58797
feature20051	-0.333697	-3.3192	0.00180258	0.638146	3.66261	3.37391
feature9055	-0.173539	-3.31577	0.00182037	0.638146	5.90514	5.74417
feature18063	-0.422414	-3.31071	0.00184691	0.638146	2.52268	2.13432
feature20061	-0.561315	-3.27834	0.00202583	0.686239	0.968032	0.380404
feature11262	-0.638032	-3.2481	0.00220766	0.721627	1.07107	0.387744
feature18087	-0.127857	-3.23649	0.00228151	0.721627	7.93161	7.80013
feature20024	-0.266881	-3.23374	0.00229934	0.721627	4.65096	4.38119
feature16786	-0.221262	-3.22773	0.00233881	0.721627	5.05002	4.87301
feature17344	0.427028	3.22768	0.00233915	0.721627	2.16451	2.53804
feature23524	-0.344467	-3.21833	0.00240178	0.72795	3.28014	2.89993
feature24238	-0.160501	-3.21029	0.00245686	0.731805	5.36894	5.18339
feature5502	0.133643	3.19567	0.00256015	0.740006	7.38742	7.51757
feature17625	-0.293177	-3.19374	0.00257412	0.740006	3.98689	3.68858
feature23322	0.146605	3.18792	0.00261661	0.740006	5.58523	5.72817
feature16706	-0.716358	-3.18264	0.00265573	0.740006	1.30331	0.638887
feature19247	0.147605	3.15208	0.00289306	0.784917	6.40866	6.54412
feature5108	0.152209	3.14206	0.00297522	0.784917	6.41983	6.56718
feature432	0.569687	3.14081	0.00298554	0.784917	0.936562	1.57979
feature5234	0.202628	3.13924	0.00299864	0.784917	4.91572	5.13288
feature10183	-0.11291	-3.11996	0.00316407	0.802386	7.69593	7.57592
feature867	-0.146416	-3.10982	0.00325448	0.802386	6.68134	6.54072
feature4939	0.106929	3.10839	0.00326743	0.802386	8.22674	8.33109
feature8590	-0.323954	-3.10772	0.00327349	0.802386	4.71306	4.42508
feature16110	0.12679	3.10508	0.0032976	0.802386	7.43119	7.55446
feature20481	-0.258851	-3.09666	0.00337541	0.804572	3.77625	3.51201
feature5858	-0.250756	-3.09169	0.00342227	0.804572	4.98897	4.76869
feature5521	0.131624	3.08916	0.0034463	0.804572	6.00684	6.14283
feature22185	-0.114763	-3.06024	0.00373264	0.859801	6.4453	6.3228
feature24100	-0.30354	-3.04897	0.0038502	0.875211	4.19405	3.89374
feature2618	-0.670869	-3.04374	0.00390592	0.876124	-0.108246	-0.796797
feature18176	-0.644512	-3.03913	0.00395564	0.876124	0.51406	-0.101593
feature19273	-0.431666	-3.02644	0.00409564	0.887912	2.01095	1.58379
feature4357	-0.141507	-3.02501	0.00411166	0.887912	6.7409	6.60915
feature7867	0.169231	3.02005	0.00416789	0.888944	5.84475	6.00707
feature2567	0.487484	2.98822	0.00454582	0.957726	1.01985	1.53482
feature12553	-0.215652	-2.97859	0.00466643	0.971293	4.22487	4.02428
feature11863	0.520023	2.96669	0.00481947	0.98019	1.13439	1.75993
feature12786	-0.168967	-2.96645	0.00482265	0.98019	6.10373	5.93734
feature21347	-0.471662	-2.95413	0.00498609	0.999701	3.02355	2.61476
feature15496	-0.597114	-2.94158	0.00515799	0.999701	0.344035	-0.235483
feature2671	-0.10039	-2.93349	0.0052717	0.999701	8.42478	8.31942
feature13265	-0.262249	-2.92125	0.00544822	0.999701	3.71879	3.46751
feature5702	0.286381	2.92106	0.00545102	0.999701	3.08991	3.43759
feature5773	0.506306	2.92018	0.00546391	0.999701	2.00565	2.52934
feature13940	-0.174358	-2.90827	0.00564149	0.999701	6.16073	5.98221
feature9594	-0.20959	-2.90787	0.00564752	0.999701	5.05835	4.87753
feature22236	-0.682447	-2.90673	0.00566491	0.999701	1.38756	0.72715
feature18514	-0.319365	-2.90297	0.00572226	0.999701	3.71466	3.45795
feature5241	0.116011	2.89859	0.00578971	0.999701	6.8922	7.00457
feature8004	0.118767	2.89678	0.00581791	0.999701	6.86666	6.98479
feature11508	-0.15089	-2.8946	0.00585195	0.999701	5.94105	5.80701
feature10965	0.213542	2.89249	0.00588502	0.999701	4.34567	4.58958
feature10802	0.115241	2.89236	0.00588709	0.999701	7.34616	7.45799
feature8390	-0.39979	-2.87759	0.00612383	0.999701	2.07095	1.70454
feature21085	0.529024	2.87436	0.0061768	0.999701	0.906851	1.46953
feature5950	0.269103	2.87267	0.00620474	0.999701	3.3399	3.64229
feature21527	0.0867515	2.87074	0.00623674	0.999701	7.16934	7.25615
feature13864	-0.416123	-2.86884	0.00626833	0.999701	2.14889	1.77124
feature5058	0.180341	2.86726	0.00629471	0.999701	4.50248	4.67131
feature18918	0.522554	2.85578	0.00648978	0.999701	0.93478	1.51274
feature11961	0.0903852	2.85077	0.00657672	0.999701	7.42784	7.51801
feature11346	-0.153627	-2.83686	0.00682363	0.999701	5.78887	5.64697
feature7953	-0.354863	-2.82987	0.00695093	0.999701	3.65658	3.33597
feature13916	-0.237234	-2.81675	0.00719582	0.999701	4.56684	4.34216
feature16420	0.25047	2.81304	0.00726653	0.999701	4.89774	5.15598
feature21430	0.121234	2.81097	0.00730638	0.999701	5.67933	5.78817
feature18418	-0.315703	-2.81021	0.00732095	0.999701	3.29903	3.00825
feature20962	-0.228306	-2.80971	0.00733062	0.999701	4.4051	4.18239
feature7552	0.121361	2.80773	0.00736887	0.999701	6.29913	6.41263
feature5504	0.118451	2.8005	0.00751046	0.999701	6.9621	7.07717
feature7245	-0.447851	-2.79718	0.00757613	0.999701	1.84063	1.40648
feature20143	-0.435091	-2.79127	0.00769458	0.999701	1.4047	0.976059
feature9318	0.512757	2.78807	0.00775957	0.999701	1.09646	1.6487
feature5279	0.140911	2.78304	0.00786252	0.999701	6.00408	6.13634
feature13635	-0.13827	-2.77978	0.00792993	0.999701	6.04632	5.89972
feature16648	-0.538044	-2.76547	0.00823211	0.999701	1.0247	0.528158
feature5251	0.129873	2.76483	0.00824591	0.999701	6.03666	6.15416
feature16177	0.253577	2.76015	0.00834706	0.999701	3.69903	3.97979
feature14699	-0.249608	-2.75969	0.00835709	0.999701	4.28927	4.06336
feature3742	-0.378394	-2.7535	0.00849295	0.999701	2.85951	2.47612
feature6001	0.129732	2.75328	0.00849793	0.999701	6.52617	6.64878
feature11023	-0.303095	-2.75313	0.00850118	0.999701	3.12635	2.81217
feature1090	0.587753	2.74885	0.00859638	0.999701	0.829224	1.50276
feature22230	0.191416	2.74828	0.00860918	0.999701	5.37515	5.57087
feature5541	0.113091	2.74538	0.00867446	0.999701	6.84035	6.94784
feature20092	-0.366528	-2.74414	0.00870244	0.999701	2.35519	1.99946
feature15350	0.109041	2.7394	0.00881018	0.999701	6.92602	7.0349
feature11156	0.408297	2.7364	0.00887922	0.999701	1.48138	1.98117
feature19920	-0.536741	-2.72024	0.00925879	0.999701	1.27427	0.746195
feature3366	-0.165587	-2.72009	0.00926245	0.999701	5.32092	5.16136
feature23441	-0.45145	-2.71365	0.00941789	0.999701	1.75864	1.3292
feature15678	0.150788	2.70762	0.00956582	0.999701	5.37962	5.53512
feature14505	0.199626	2.70441	0.00964524	0.999701	4.93911	5.14
feature10418	-0.509708	-2.70198	0.00970588	0.999701	1.14764	0.648093
feature9215	0.471473	2.69985	0.0097593	0.999701	0.925633	1.402
feature10204	-0.275891	-2.69985	0.00975941	0.999701	3.746	3.51653
feature20197	-0.510294	-2.69798	0.00980644	0.999701	1.91296	1.39372
feature5240	0.111017	2.69706	0.00982976	0.999701	7.00854	7.1163
feature13248	-0.208718	-2.6941	0.00990488	0.999701	3.95562	3.75799
feature6691	0.190062	2.67959	0.0102811	0.999701	4.47327	4.66244
feature14734	0.459489	2.67604	0.0103751	0.999701	1.68654	2.23275
feature20526	0.443017	2.67076	0.0105165	0.999701	0.957922	1.35429
feature10176	-0.109526	-2.67029	0.0105292	0.999701	5.84985	5.73723
feature6485	-0.147692	-2.66723	0.0106119	0.999701	5.74075	5.58785
feature5614	0.109533	2.66358	0.0107114	0.999701	6.69532	6.80703
feature8570	-0.111855	-2.66079	0.0107882	0.999701	7.69353	7.57607
feature22342	-0.488213	-2.65003	0.0110888	0.999701	0.62485	0.123155
feature18458	-0.233384	-2.64974	0.0110969	0.999701	3.71437	3.50854
feature9048	0.177685	2.64506	0.0112301	0.999701	5.66047	5.81872
feature5651	0.103842	2.64286	0.0112931	0.999701	6.92418	7.02601
feature6715	0.254672	2.64166	0.0113278	0.999701	3.04643	3.33554
feature5886	0.128762	2.63272	0.0115881	0.999701	6.32217	6.45737
feature12966	-0.274746	-2.62622	0.0117811	0.999701	3.09076	2.85397
feature24415	0.176114	2.62343	0.0118646	0.999701	4.52995	4.66138
feature4860	0.178839	2.62283	0.0118829	0.999701	5.22289	5.41548
feature1740	0.489418	2.61905	0.011997	0.999701	1.4568	1.95395
feature5441	0.123143	2.6109	0.0122473	0.999701	8.11707	8.23606
feature22164	0.225013	2.61004	0.012274	0.999701	3.87007	4.11075
feature4107	0.127793	2.60282	0.0124998	0.999701	6.2261	6.35894
feature20636	0.22459	2.6007	0.012567	0.999701	4.19965	4.45373
feature21397	-0.193127	-2.59982	0.0125948	0.999701	4.74418	4.5427
feature4573	-0.131026	-2.59786	0.0126574	0.999701	5.93372	5.81184
feature2102	0.355157	2.59769	0.0126626	0.999701	1.46102	1.80911
feature18504	-0.123523	-2.59653	0.0126999	0.999701	6.361	6.21821
feature5505	0.131748	2.58842	0.0129618	0.999701	5.80068	5.93112
feature7052	0.158553	2.588	0.0129757	0.999701	6.00427	6.16452
feature5322	0.119553	2.58736	0.0129964	0.999701	6.33582	6.45306
feature6142	-0.553947	-2.5871	0.0130051	0.999701	0.948055	0.401337
feature20175	-0.576607	-2.58497	0.0130748	0.999701	0.453407	-0.0621769
feature3135	0.103589	2.58029	0.0132298	0.999701	6.54886	6.65442
feature5158	0.111502	2.57931	0.0132622	0.999701	7.11663	7.22186
feature10002	-0.136565	-2.57846	0.0132907	0.999701	5.09562	4.9591
feature17831	-0.134106	-2.57573	0.0133821	0.999701	5.09086	4.94878
feature5219	0.450365	2.57252	0.0134901	0.999701	1.0471	1.56344
feature15348	0.234698	2.56595	0.0137141	0.999701	3.50444	3.75005
feature3813	-0.222536	-2.55673	0.0140342	0.999701	3.75228	3.54618
feature20486	-0.175601	-2.5541	0.0141267	0.999701	5.15422	5.00202
feature20043	-0.175354	-2.54909	0.0143046	0.999701	4.23816	4.06011
feature12193	-0.260697	-2.54429	0.0144769	0.999701	3.93328	3.71489
feature4300	-0.158811	-2.53992	0.0146356	0.999701	4.85088	4.70929
feature9273	0.23297	2.53594	0.0147812	0.999701	3.79532	4.04247
feature5634	0.104265	2.53152	0.0149444	0.999701	6.40518	6.50427
feature2710	0.585829	2.52659	0.0151289	0.999701	-0.210045	0.392568
feature21809	0.122742	2.52655	0.0151302	0.999701	5.83354	5.9422
feature11414	0.114544	2.52571	0.0151617	0.999701	6.34494	6.43933
feature7434	-0.139726	-2.52454	0.015206	0.999701	4.85899	4.73071
feature16750	-0.344917	-2.52408	0.0152233	0.999701	2.03036	1.70299
feature3596	0.183314	2.52316	0.015258	0.999701	4.4035	4.62983
feature11796	-0.115899	-2.52032	0.0153659	0.999701	5.98324	5.8689
feature8662	-0.221466	-2.51286	0.0156526	0.999701	3.57941	3.38117
feature21875	-0.0946735	-2.51282	0.015654	0.999701	6.37935	6.27687
feature6048	0.404986	2.50942	0.0157865	0.999701	1.97888	2.38318
feature16079	0.187536	2.50726	0.015871	0.999701	4.39124	4.55819
feature4813	0.46839	2.5054	0.0159441	0.999701	1.24283	1.71783
feature6253	0.107752	2.50479	0.0159682	0.999701	6.2614	6.35429
feature1346	0.287363	2.50477	0.0159689	0.999701	4.81042	5.12803
feature5281	0.118986	2.48853	0.0166215	0.999701	7.41866	7.53482
feature13341	0.095525	2.48767	0.0166566	0.999701	7.00308	7.09406
feature4792	-0.105494	-2.47873	0.0170269	0.999701	7.45302	7.3477
feature5153	0.253925	2.46234	0.0177254	0.999701	3.46355	3.691
feature15960	-0.451838	-2.46203	0.0177387	0.999701	1.26124	0.845021
feature14861	-0.164773	-2.46141	0.0177654	0.999701	4.59626	4.45568
feature707	0.11736	2.46067	0.0177976	0.999701	5.87649	5.98911
feature373	-0.367308	-2.45892	0.0178741	0.999701	1.83291	1.50748
feature10782	0.12162	2.45811	0.0179096	0.999701	6.07839	6.1951
feature1247	-0.107475	-2.4534	0.0181168	0.999701	6.45859	6.34688
feature14329	0.0957594	2.45285	0.0181412	0.999701	6.38904	6.47862
feature13879	0.20612	2.45175	0.01819	0.999701	3.5993	3.81669
feature14985	0.136283	2.44882	0.0183207	0.999701	6.00632	6.14672
feature16163	-0.358487	-2.44583	0.0184545	0.999701	1.88473	1.51133
feature2872	-0.116102	-2.44387	0.0185432	0.999701	6.61784	6.49099
feature19540	-0.195128	-2.44345	0.0185618	0.999701	4.37148	4.1632
feature5444	0.077621	2.44089	0.0186781	0.999701	7.6918	7.76878
feature14536	0.211489	2.44067	0.0186881	0.999701	3.47222	3.69324
feature5115	0.114483	2.43887	0.01877	0.999701	7.60515	7.71182
feature5312	0.109495	2.438	0.0188099	0.999701	6.78671	6.89108
feature16360	-0.105371	-2.43476	0.0189589	0.999701	6.51806	6.4133
feature1663	0.141202	2.43204	0.0190846	0.999701	5.48594	5.62997
feature23641	0.453414	2.43048	0.019157	0.999701	0.508833	1.00257
feature17030	0.268398	2.42997	0.0191808	0.999701	2.36442	2.66713
feature5705	-0.373928	-2.42869	0.0192405	0.999701	2.83508	2.45478
feature5184	0.326167	2.42451	0.0194366	0.999701	2.20164	2.54212
feature22108	-0.147583	-2.42341	0.0194886	0.999701	5.33631	5.17099
feature4831	-0.203946	-2.42273	0.0195208	0.999701	4.87496	4.74145
feature5884	0.194914	2.41916	0.0196903	0.999701	5.36395	5.54563
feature8344	0.103302	2.41658	0.0198139	0.999701	6.5293	6.62959
feature3006	-0.111771	-2.41634	0.0198251	0.999701	6.90503	6.77921
feature17544	0.531513	2.41539	0.019871	0.999701	0.309333	0.842219
feature22806	0.190869	2.4147	0.0199042	0.999701	3.82332	3.99389
feature19276	-0.222115	-2.41339	0.0199676	0.999701	3.05662	2.85064
feature18157	0.0990512	2.41275	0.0199982	0.999701	7.05249	7.14549
feature8273	0.138458	2.41244	0.0200134	0.999701	6.20512	6.34356
feature24008	0.154502	2.40943	0.0201597	0.999701	4.9096	5.04635
feature1715	0.111012	2.40403	0.0204243	0.999701	6.01231	6.11933
feature19046	0.113788	2.40192	0.0205285	0.999701	6.61817	6.73042
feature15071	0.111829	2.39894	0.0206767	0.999701	5.74701	5.84747
feature15749	-0.276362	-2.39818	0.0207147	0.999701	3.03368	2.78984
feature18522	0.301863	2.39814	0.0207165	0.999701	2.18978	2.4592
feature18435	-0.108033	-2.3972	0.0207633	0.999701	6.10563	6.00155
feature4948	0.153852	2.39713	0.0207668	0.999701	5.02881	5.1624
feature11188	-0.100251	-2.39685	0.0207809	0.999701	6.24842	6.14092
feature24349	0.457898	2.39684	0.0207813	0.999701	0.53796	1.01625
feature2898	-0.0997	-2.39604	0.0208216	0.999701	5.86012	5.75943
feature4736	0.0994111	2.39374	0.020937	0.999701	6.49357	6.59225
feature11646	-0.083444	-2.39198	0.0210261	0.999701	7.71972	7.6296
feature23725	-0.537606	-2.39174	0.0210384	0.999701	0.657447	0.132742
feature8448	-0.473925	-2.38991	0.0211312	0.999701	1.51988	1.05869
feature15722	0.104165	2.3874	0.0212592	0.999701	6.65283	6.74403
feature18585	-0.106006	-2.38216	0.0215287	0.999701	6.67532	6.56644
feature20202	-0.248332	-2.38147	0.021564	0.999701	3.31269	3.0604
feature458	0.180385	2.38069	0.0216046	0.999701	4.91585	5.10277
feature7712	0.134295	2.38016	0.0216319	0.999701	5.42342	5.57388
feature6364	-0.261406	-2.37848	0.0217192	0.999701	2.83724	2.60041
feature5780	0.408141	2.37789	0.0217504	0.999701	1.07406	1.48699
feature12548	-0.140305	-2.37417	0.0219453	0.999701	4.67039	4.54296
feature19876	0.0902719	2.37391	0.0219588	0.999701	7.79405	7.88281
feature18468	0.351541	2.37122	0.0221009	0.999701	2.04927	2.37808
feature6793	-0.0867667	-2.36827	0.0222574	0.999701	8.53353	8.43856
feature5485	0.161551	2.3672	0.0223145	0.999701	6.09023	6.26067
feature18558	-0.223372	-2.36347	0.0225147	0.999701	3.8711	3.63683
feature4895	-0.331106	-2.36305	0.0225371	0.999701	2.64742	2.39675
feature23386	-0.333063	-2.36266	0.0225579	0.999701	1.68585	1.3544
feature7220	0.127687	2.35993	0.0227057	0.999701	5.2777	5.40385
feature24385	0.104766	2.35935	0.0227371	0.999701	6.00395	6.09559
feature412	-0.458695	-2.35712	0.0228586	0.999701	0.795115	0.368808
feature5594	0.0963862	2.35516	0.0229657	0.999701	7.45784	7.55148
feature5947	0.13384	2.35368	0.0230469	0.999701	5.61357	5.75436
feature5387	0.113342	2.35287	0.0230914	0.999701	5.4606	5.5824
feature1578	-0.0971211	-2.35136	0.0231746	0.999701	6.34993	6.24712
feature23572	0.249802	2.34959	0.023273	0.999701	3.142	3.35159
feature21400	-0.321588	-2.34896	0.0233075	0.999701	2.09022	1.78306
feature22073	-0.341281	-2.34672	0.0234326	0.999701	1.99408	1.69309
feature13831	-0.103692	-2.34389	0.023591	0.999701	7.32747	7.21807
feature11905	0.403127	2.34311	0.0236347	0.999701	1.44285	1.87539
feature5948	0.149418	2.34182	0.0237073	0.999701	5.30563	5.45093
feature17300	0.141463	2.34127	0.0237385	0.999701	6.297	6.44566
feature15684	0.116702	2.34094	0.023757	0.999701	5.6406	5.78837
feature16969	-0.0984788	-2.34005	0.023807	0.999701	5.97873	5.88384
feature15429	0.207154	2.33897	0.0238686	0.999701	3.88223	4.09423
feature5018	0.252772	2.33644	0.0240122	0.999701	3.13863	3.43874
feature5278	0.104548	2.33586	0.0240453	0.999701	7.01033	7.11444
feature18194	-0.111486	-2.33386	0.0241599	0.999701	6.66552	6.54255
feature3058	0.109061	2.33336	0.0241888	0.999701	5.44789	5.55818
feature18440	-0.107815	-2.33063	0.0243456	0.999701	5.51508	5.41231
feature6231	-0.105851	-2.32985	0.0243906	0.999701	7.03495	6.9231
feature17014	-0.0968943	-2.32966	0.0244016	0.999701	6.69087	6.58207
feature10355	-0.335453	-2.32533	0.0246537	0.999701	2.90595	2.6022
feature2978	-0.166424	-2.32337	0.0247681	0.999701	4.197	4.03884
feature8735	-0.389172	-2.32046	0.024939	0.999701	1.44737	1.11252
feature689	0.107528	2.31918	0.0250146	0.999701	6.16114	6.27192
feature7646	0.451336	2.31905	0.0250227	0.999701	1.0844	1.56055
feature18228	0.477344	2.31836	0.0250633	0.999701	0.264832	0.774076
feature4389	0.141746	2.31732	0.0251253	0.999701	4.90894	5.03803
feature12697	-0.0822897	-2.31611	0.0251969	0.999701	7.16452	7.07792
feature5353	0.103885	2.31587	0.0252113	0.999701	6.07442	6.18215
feature14805	0.235867	2.31413	0.0253152	0.999701	3.31236	3.60863
feature2079	-0.109998	-2.31293	0.0253871	0.999701	6.16809	6.05559
feature9304	0.230546	2.31197	0.0254448	0.999701	3.65737	3.86642
feature12503	-0.0907084	-2.31089	0.0255094	0.999701	6.54507	6.45135
feature8825	0.276455	2.3102	0.0255509	0.999701	2.7044	3.00527
feature14432	0.135286	2.30914	0.0256148	0.999701	5.68968	5.83093
feature11570	-0.328476	-2.30782	0.0256949	0.999701	1.89224	1.62587
feature1728	0.124161	2.30757	0.02571	0.999701	5.64895	5.76123
feature6496	0.112529	2.30493	0.0258707	0.999701	5.90371	6.0099
feature13944	-0.0903773	-2.30407	0.0259233	0.999701	6.46092	6.36628
feature164	0.0861121	2.29919	0.0262224	0.999701	6.18181	6.26267
feature18403	-0.35733	-2.29891	0.0262399	0.999701	1.19263	0.807718
feature14331	-0.181701	-2.29885	0.0262434	0.999701	4.66522	4.49451
feature5435	0.156031	2.2966	0.0263829	0.999701	4.78337	4.96027
feature4511	0.0985762	2.29469	0.0265015	0.999701	7.08683	7.18371
feature15140	-0.16748	-2.29304	0.0266048	0.999701	5.21041	5.05911
feature5495	0.126294	2.29265	0.0266291	0.999701	5.75175	5.87851
feature8136	0.069922	2.28574	0.0270645	0.999701	7.89663	7.96217
feature15320	0.107611	2.28551	0.0270791	0.999701	7.153	7.25372
feature5203	0.0964469	2.28535	0.027089	0.999701	7.11867	7.21049
feature7957	0.1206	2.27921	0.0274816	0.999701	6.73976	6.86164
feature894	-0.0715888	-2.27776	0.0275749	0.999701	8.49225	8.41971
feature22207	-0.242111	-2.27517	0.0277426	0.999701	3.41983	3.16147
feature1626	0.0876093	2.27328	0.0278652	0.999701	6.96998	7.05889
feature2675	-0.469122	-2.27302	0.0278828	0.999701	0.471017	0.0351213
feature3616	-0.10658	-2.27273	0.0279016	0.999701	5.85599	5.74455
feature2096	0.133692	2.27078	0.0280285	0.999701	5.00682	5.14187
feature2373	0.138257	2.26934	0.028123	0.999701	4.62491	4.80284
feature14972	-0.379161	-2.26843	0.0281831	0.999701	1.82109	1.4427
feature21850	0.0917414	2.26789	0.0282184	0.999701	7.29352	7.381
feature6641	-0.308941	-2.26565	0.0283666	0.999701	2.43035	2.10008
feature20361	-0.37344	-2.26308	0.0285368	0.999701	2.35157	1.96728
feature16930	0.0927393	2.26287	0.0285508	0.999701	6.9565	7.04588
feature21017	0.136587	2.26189	0.0286164	0.999701	4.88258	5.04667
feature4620	0.294794	2.26066	0.0286985	0.999701	3.61243	3.89861
feature4127	-0.0839521	-2.25843	0.0288478	0.999701	6.37954	6.29199
feature8597	-0.125593	-2.25738	0.0289186	0.999701	5.2788	5.16496
feature5459	0.100936	2.25713	0.0289354	0.999701	5.9274	6.03401
feature22858	0.14027	2.25684	0.0289548	0.999701	5.49298	5.64893
feature20009	0.497573	2.25182	0.0292949	0.999701	0.405277	0.883693
feature8992	0.249049	2.25103	0.0293491	0.999701	3.24772	3.51624
feature20944	0.0896244	2.25086	0.0293608	0.999701	6.20264	6.28798
feature18261	-0.110939	-2.25074	0.029369	0.999701	6.01054	5.87298
feature5670	-0.229596	-2.24976	0.0294357	0.999701	2.83462	2.63002
feature1871	0.110935	2.24834	0.0295331	0.999701	6.40585	6.51545
feature8018	0.117235	2.24801	0.0295554	0.999701	5.67104	5.79701
feature7663	0.202837	2.24792	0.0295619	0.999701	3.55511	3.77094
feature13991	0.165939	2.24728	0.0296059	0.999701	4.02531	4.21609
feature15332	-0.169677	-2.24609	0.0296876	0.999701	4.45858	4.25163
feature7956	0.0868131	2.24602	0.0296928	0.999701	8.28615	8.36909
feature9127	-0.366136	-2.24588	0.029702	0.999701	1.34787	1.02119
feature1692	0.284449	2.24548	0.0297295	0.999701	2.62992	2.96139
feature23683	0.0893203	2.24453	0.0297951	0.999701	6.15436	6.24464
feature5466	0.108269	2.24338	0.0298748	0.999701	7.6416	7.74281
feature775	0.158973	2.24157	0.0300003	0.999701	4.0358	4.23155
feature5511	0.0828343	2.23735	0.0302952	0.999701	7.8123	7.89317
feature24443	0.091525	2.23701	0.0303194	0.999701	6.81019	6.89525
feature20127	-0.109483	-2.23632	0.0303681	0.999701	6.67445	6.57206
feature18718	-0.476059	-2.23613	0.0303813	0.999701	0.778589	0.275455
feature20135	-0.114953	-2.23407	0.0305263	0.999701	6.30585	6.18163
feature4402	0.145828	2.23007	0.03081	0.999701	4.59059	4.76808
feature14333	0.102907	2.2291	0.0308793	0.999701	6.95872	7.05849
feature18740	-0.327031	-2.22509	0.0311664	0.999701	1.98383	1.69264
feature10949	-0.161062	-2.22506	0.0311685	0.999701	4.47479	4.33155
feature5054	0.0918055	2.2248	0.0311872	0.999701	7.94256	8.02979
feature14322	0.289721	2.22459	0.0312029	0.999701	2.81467	3.15843
feature14503	0.279826	2.22272	0.0313376	0.999701	2.62249	2.89521
feature18219	-0.0909328	-2.2227	0.0313392	0.999701	6.10897	6.02246
feature18170	-0.429437	-2.21709	0.0317468	0.999701	0.681504	0.278953
feature1383	0.273352	2.21692	0.0317595	0.999701	3.82054	4.14013
feature4695	0.283417	2.21655	0.0317868	0.999701	2.94389	3.29422
feature5625	0.0952787	2.21545	0.0318669	0.999701	7.50722	7.60033
feature10164	-0.135488	-2.21511	0.0318918	0.999701	4.93809	4.83203
feature17925	0.175695	2.21227	0.0321015	0.999701	4.55369	4.73522
feature14799	-0.176385	-2.21148	0.0321594	0.999701	3.7357	3.59748
feature7986	0.49485	2.20925	0.032325	0.999701	0.21793	0.719151
feature19800	0.115947	2.20838	0.0323898	0.999701	6.10484	6.20796
feature22905	0.123379	2.2082	0.0324033	0.999701	5.53576	5.64479
feature19119	-0.069251	-2.20783	0.032431	0.999701	8.08387	8.01566
feature22696	0.108764	2.20768	0.0324419	0.999701	5.93499	6.04137
feature4668	-0.0990931	-2.20558	0.0325991	0.999701	6.27371	6.17358
feature20519	0.097161	2.20418	0.0327038	0.999701	6.45783	6.55847
feature18057	-0.089463	-2.20351	0.0327544	0.999701	7.75438	7.65975
feature438	-0.167831	-2.20348	0.0327567	0.999701	4.32179	4.14668
feature23928	-0.111529	-2.20179	0.0328841	0.999701	5.49966	5.38773
feature2357	-0.17061	-2.19887	0.0331045	0.999701	4.73384	4.53627
feature10649	0.118997	2.19871	0.0331166	0.999701	5.50301	5.61615
feature23617	0.415991	2.19789	0.0331794	0.999701	0.338186	0.73863
feature10955	-0.278189	-2.19746	0.0332119	0.999701	3.64403	3.40997
feature9649	-0.37805	-2.19603	0.0333213	0.999701	0.988227	0.585272
feature20082	-0.171488	-2.19476	0.0334177	0.999701	4.00974	3.85486
feature4883	0.409687	2.19327	0.0335321	0.999701	1.53984	1.96601
feature24190	0.102859	2.19223	0.0336125	0.999701	5.91801	6.01789
feature15445	0.375431	2.19049	0.0337463	0.999701	1.02232	1.4533
feature5951	0.130821	2.18969	0.033808	0.999701	5.42962	5.54823
feature7551	0.316198	2.18707	0.0340117	0.999701	1.71779	2.08193
feature5942	0.154071	2.18574	0.0341145	0.999701	5.59823	5.72824
feature10859	0.297828	2.18423	0.0342326	0.999701	2.89781	3.2264
feature15244	0.0912946	2.18243	0.0343736	0.999701	6.19261	6.28925
feature3888	0.294281	2.18099	0.0344873	0.999701	3.06777	3.34808
feature16645	-0.108854	-2.18089	0.0344949	0.999701	5.7392	5.64004
feature20558	0.346186	2.18016	0.0345521	0.999701	1.59909	2.00123
feature5931	0.139101	2.17982	0.0345794	0.999701	5.2605	5.38741
feature13665	0.533173	2.17759	0.0347556	0.999701	0.639571	1.20117
feature5361	0.107552	2.17471	0.0349845	0.999701	5.93194	6.04022
feature23243	0.0856113	2.17395	0.0350447	0.999701	8.04124	8.12665
feature20845	-0.499682	-2.17391	0.0350484	0.999701	1.01305	0.609142
feature18288	-0.193229	-2.17263	0.0351505	0.999701	3.58231	3.37717
feature2267	0.140651	2.17258	0.0351544	0.999701	4.37844	4.53116
feature11561	-0.0806482	-2.17245	0.0351646	0.999701	7.29798	7.21651
feature12764	-0.523572	-2.17087	0.0352918	0.999701	0.663686	0.125974
feature16320	-0.217446	-2.1671	0.0355951	0.999701	3.56758	3.35306
feature5432	0.132275	2.16595	0.0356885	0.999701	5.44826	5.5849
feature21408	-0.112235	-2.16533	0.035739	0.999701	6.33579	6.20715
feature5407	0.0954862	2.16492	0.0357726	0.999701	7.04168	7.13179
feature21368	-0.10858	-2.16449	0.0358075	0.999701	5.88852	5.79334
feature11268	-0.084493	-2.16437	0.0358168	0.999701	7.16051	7.07313
feature24409	0.331356	2.16373	0.0358694	0.999701	1.90009	2.24117
feature18508	-0.0927786	-2.16173	0.0360321	0.999701	6.22388	6.11506
feature13871	-0.113683	-2.16028	0.0361514	0.999701	5.99422	5.87024
feature5706	0.113807	2.15999	0.0361751	0.999701	5.30654	5.40973
feature3968	0.221196	2.15994	0.0361795	0.999701	3.98994	4.17639
feature6917	0.125422	2.15853	0.036295	0.999701	4.66939	4.82489
feature19501	-0.113168	-2.15765	0.0363677	0.999701	5.53709	5.43263
feature17623	-0.457839	-2.15571	0.0365279	0.999701	1.2459	0.797536
feature11168	-0.262328	-2.15532	0.0365598	0.999701	2.5287	2.29918
feature11381	-0.143019	-2.15464	0.0366163	0.999701	5.52037	5.38365
feature11970	-0.394048	-2.15419	0.0366537	0.999701	1.27071	0.936841
feature4360	-0.242344	-2.15333	0.0367256	0.999701	2.98511	2.81004
feature5447	0.106215	2.15331	0.0367268	0.999701	6.92695	7.02318
feature5154	0.101663	2.15203	0.0368336	0.999701	6.63947	6.72228
feature5410	0.440671	2.15159	0.0368701	0.999701	0.680237	1.17087
feature4990	-0.0812021	-2.15098	0.036921	0.999701	6.72922	6.64124
feature5103	0.352321	2.14971	0.0370273	0.999701	1.4967	1.87358
feature16426	0.122522	2.14845	0.0371335	0.999701	5.70428	5.80367
feature5181	-0.244216	-2.14782	0.0371868	0.999701	3.02486	2.79604
feature16174	0.0726588	2.14301	0.0375925	0.999701	8.23976	8.31094
feature9600	-0.0977757	-2.14029	0.0378242	0.999701	7.37181	7.26819
feature20950	-0.386723	-2.13975	0.0378702	0.999701	0.988403	0.614921
feature1543	0.0974649	2.13956	0.0378864	0.999701	6.90052	7.0011
feature16065	-0.266379	-2.13805	0.038016	0.999701	2.35003	2.14384
feature4535	0.0850902	2.13763	0.0380524	0.999701	6.59061	6.67554
feature18268	-0.0966459	-2.13762	0.0380533	0.999701	6.66022	6.54293
feature16626	-0.386117	-2.13481	0.038295	0.999701	1.46603	1.11788
feature463	0.452776	2.13441	0.0383297	0.999701	1.05643	1.58791
feature18179	0.439013	2.13351	0.0384069	0.999701	1.00216	1.4313
feature1287	0.369117	2.13214	0.0385257	0.999701	1.03818	1.39674
feature23139	0.322178	2.13074	0.0386477	0.999701	2.22259	2.58552
feature10495	0.348884	2.13049	0.0386694	0.999701	1.77816	2.0788
feature4262	-0.413095	-2.12991	0.0387201	0.999701	0.790617	0.387778
feature13932	0.123557	2.12944	0.0387608	0.999701	5.10238	5.2561
feature18607	-0.354811	-2.12746	0.0389343	0.999701	1.35482	1.03904
feature5498	0.111313	2.1269	0.0389828	0.999701	5.29564	5.39863
feature13072	-0.088473	-2.12518	0.0391341	0.999701	6.40341	6.30992
feature4984	0.0932773	2.12455	0.0391895	0.999701	7.36101	7.44738
feature18336	-0.108209	-2.12446	0.0391974	0.999701	5.18155	5.05701
feature5109	0.0770249	2.12407	0.0392314	0.999701	7.2072	7.28068
feature201	-0.215931	-2.12273	0.0393499	0.999701	3.52177	3.32455
feature7439	-0.335381	-2.12114	0.0394907	0.999701	1.72274	1.43421
feature19659	0.131277	2.12106	0.0394978	0.999701	4.98138	5.11282
feature2615	0.105183	2.11837	0.0397372	0.999701	7.17204	7.27269
feature436	0.078797	2.11815	0.0397567	0.999701	6.90525	6.97734
feature4293	0.244646	2.11734	0.0398293	0.999701	2.24488	2.49701
feature4894	-0.0957764	-2.11692	0.0398667	0.999701	6.46675	6.37442
feature8721	-0.114134	-2.11586	0.0399612	0.999701	5.95961	5.8528
feature12662	-0.0772533	-2.11464	0.0400712	0.999701	7.67422	7.59386
feature18620	-0.123955	-2.1145	0.0400834	0.999701	6.62102	6.4865
feature9360	-0.462462	-2.11443	0.0400901	0.999701	1.01483	0.53094
feature23933	-0.332161	-2.11407	0.0401219	0.999701	1.63422	1.24136
feature7396	-0.181301	-2.11323	0.0401976	0.999701	4.15484	4.0023
feature4232	0.213744	2.11238	0.0402747	0.999701	3.77645	3.99299
feature22705	0.128923	2.11144	0.0403596	0.999701	5.36932	5.4997
feature13531	-0.119328	-2.1112	0.0403811	0.999701	5.18081	5.04386
feature20797	-0.485281	-2.11106	0.0403936	0.999701	0.53978	0.0434067
feature24464	0.138922	2.10953	0.0405324	0.999701	5.54139	5.66838
feature9501	0.406609	2.10826	0.0406477	0.999701	1.2467	1.68413
feature11811	0.395666	2.1082	0.040653	0.999701	0.213974	0.661675
feature20091	-0.112838	-2.10817	0.0406557	0.999701	5.33492	5.21886
feature19669	-0.11186	-2.10807	0.0406647	0.999701	5.47645	5.39425
feature5609	0.117222	2.10752	0.0407148	0.999701	5.5499	5.6825
feature23138	-0.50196	-2.10693	0.0407682	0.999701	0.517189	-0.0109273
feature19013	0.415806	2.1066	0.0407984	0.999701	0.400041	0.854579
feature22637	-0.0959469	-2.10588	0.0408649	0.999701	6.62125	6.5273
feature12494	0.115894	2.10559	0.0408908	0.999701	6.35453	6.46748
feature17017	-0.0941939	-2.10469	0.0409729	0.999701	6.87445	6.77412
feature11152	-0.283086	-2.10415	0.0410225	0.999701	3.18948	2.90462
feature17093	0.207926	2.10405	0.0410322	0.999701	6.40336	6.60994
feature559	0.211072	2.103	0.0411282	0.999701	3.35406	3.59706
feature18550	-0.0982121	-2.10039	0.0413688	0.999701	7.30907	7.20817
feature11551	-0.306007	-2.09989	0.0414152	0.999701	1.88407	1.60875
feature5554	0.0968449	2.09858	0.0415362	0.999701	7.69872	7.79181
feature16342	0.164715	2.09826	0.0415656	0.999701	4.8859	5.04702
feature15529	-0.342098	-2.09582	0.0417926	0.999701	1.71917	1.38376
feature21346	-0.108295	-2.09513	0.0418575	0.999701	6.82876	6.72242
feature5542	0.0843892	2.09409	0.0419539	0.999701	6.90208	6.98355
feature11708	0.0787752	2.09312	0.0420449	0.999701	7.56994	7.64637
feature18486	-0.0818427	-2.09159	0.0421888	0.999701	6.67619	6.58863
feature16432	-0.134574	-2.09092	0.0422514	0.999701	6.42481	6.2788
feature4773	-0.101074	-2.09077	0.0422655	0.999701	5.95403	5.85633
feature18420	-0.116755	-2.08996	0.0423421	0.999701	6.51538	6.38329
feature11208	0.0954234	2.08747	0.0425774	0.999701	6.22334	6.31309
feature18365	-0.0863013	-2.08713	0.0426092	0.999701	7.97826	7.88812
feature20681	-0.316641	-2.08544	0.0427699	0.999701	1.90389	1.59221
feature20501	-0.0867562	-2.08541	0.0427728	0.999701	7.71329	7.62066
feature3788	0.219134	2.0848	0.0428305	0.999701	2.7782	3.01469
feature1524	0.390837	2.08478	0.0428327	0.999701	0.662466	1.0265
feature10256	-0.104	-2.08362	0.0429434	0.999701	6.42776	6.32596
feature19378	0.235566	2.08285	0.0430166	0.999701	2.79323	3.06586
feature22653	-0.49516	-2.08184	0.0431135	0.999701	-0.204378	-0.721253
feature7068	-0.413435	-2.08029	0.0432624	0.999701	0.356501	-0.0804267
feature415	0.357614	2.08006	0.0432845	0.999701	1.60019	1.99728
feature2968	-0.25419	-2.07983	0.0433065	0.999701	2.46633	2.25182
feature14982	0.14023	2.07948	0.0433397	0.999701	5.69807	5.84491
feature11014	0.271586	2.07516	0.0437576	0.999701	2.20953	2.57226
feature6673	0.439595	2.0743	0.0438411	0.999701	0.664233	1.17013
feature18339	-0.16712	-2.07098	0.0441644	0.999701	4.57467	4.42366
feature3347	0.0852969	2.06858	0.0443993	0.999701	7.45785	7.54094
feature4867	-0.106889	-2.06688	0.0445665	0.999701	7.10664	7.00695
feature9377	0.360113	2.06597	0.0446569	0.999701	1.25038	1.60999
feature1768	0.151813	2.06478	0.0447747	0.999701	4.50988	4.63569
feature9296	0.338681	2.06321	0.0449304	0.999701	2.0471	2.42055
feature18233	0.418563	2.06181	0.0450689	0.999701	-0.0024372	0.44953
feature15169	-0.0843093	-2.05944	0.0453053	0.999701	6.88061	6.78999
feature2914	-0.0879307	-2.05907	0.0453428	0.999701	7.71868	7.62254
feature20316	-0.325105	-2.0578	0.0454699	0.999701	1.49567	1.23721
feature4280	-0.0937257	-2.05764	0.0454854	0.999701	6.06095	5.96408
feature2402	-0.101734	-2.05761	0.0454885	0.999701	7.65803	7.55212
feature17845	-0.375937	-2.05627	0.0456238	0.999701	1.07754	0.675397
feature3488	-0.409938	-2.0553	0.0457211	0.999701	1.12288	0.779302
feature175	0.394891	2.05373	0.0458799	0.999701	0.839407	1.25245
feature8708	-0.379391	-2.05219	0.0460356	0.999701	0.588627	0.194173
feature12683	0.185339	2.05205	0.0460493	0.999701	4.19748	4.3725
feature16600	-0.107288	-2.05119	0.0461365	0.999701	5.34369	5.20179
feature4490	-0.292996	-2.05107	0.0461489	0.999701	1.96608	1.75223
feature1384	0.302177	2.05067	0.0461903	0.999701	1.72252	2.0798
feature12436	-0.242514	-2.05028	0.0462297	0.999701	2.87849	2.58692
feature24419	0.113322	2.04907	0.0463528	0.999701	5.27709	5.40539
feature18379	-0.0992844	-2.04734	0.0465299	0.999701	5.72967	5.63937
feature23900	-0.437957	-2.0463	0.0466363	0.999701	0.948966	0.501316
feature5643	0.103937	2.04508	0.0467613	0.999701	7.22097	7.31743
feature5885	0.17561	2.04362	0.0469117	0.999701	4.33586	4.50263
feature15382	0.348156	2.04329	0.0469455	0.999701	1.21913	1.58854
feature13622	-0.242121	-2.04303	0.0469722	0.999701	3.017	2.8078
feature20432	-0.231359	-2.04172	0.047108	0.999701	2.46063	2.217
feature13965	-0.0842337	-2.0408	0.0472033	0.999701	7.93077	7.83889
feature5360	0.190866	2.03968	0.0473188	0.999701	3.13825	3.39858
feature5747	0.407726	2.0377	0.0475256	0.999701	1.3639	1.80365
feature19808	0.143784	2.03751	0.0475445	0.999701	4.59731	4.75537
feature5262	0.154405	2.03565	0.0477394	0.999701	4.69632	4.88563
feature3458	-0.0990896	-2.03513	0.0477932	0.999701	5.73251	5.64002
feature21403	0.259524	2.03495	0.0478125	0.999701	2.73497	2.99893
feature500	-0.0900678	-2.03428	0.047883	0.999701	6.07499	5.99082
feature2012	-0.12195	-2.03319	0.0479974	0.999701	6.50972	6.39578
feature21423	-0.0758292	-2.03071	0.0482585	0.999701	8.25308	8.16898
feature234	0.274728	2.03067	0.048263	0.999701	2.2991	2.56648
feature16466	0.11119	2.02889	0.0484511	0.999701	5.22038	5.36634
feature24269	0.483074	2.02673	0.0486804	0.999701	0.591632	1.14987
feature12674	-0.0962707	-2.02544	0.048818	0.999701	6.22347	6.10993
feature10299	0.0753888	2.02523	0.048841	0.999701	6.55882	6.63313
feature329	0.129639	2.02505	0.04886	0.999701	4.68911	4.82492
feature13208	-0.0769725	-2.02291	0.0490891	0.999701	7.29337	7.21409
feature20114	-0.0895969	-2.02249	0.0491341	0.999701	6.06231	5.97661
feature18199	-0.0713375	-2.02235	0.049149	0.999701	7.62817	7.54988
feature10788	0.0968682	2.02152	0.0492381	0.999701	5.99769	6.10714
feature14394	-0.107963	-2.01919	0.0494895	0.999701	5.53988	5.43498
feature18536	0.411983	2.01859	0.0495538	0.999701	1.12294	1.54936
feature3413	0.074724	2.01744	0.0496785	0.999701	7.01021	7.08706
feature3656	0.0773818	2.01692	0.0497347	0.999701	7.00622	7.08541
feature21944	0.38397	2.01524	0.0499168	0.999701	0.044738	0.467453
feature15028	-0.0919921	-2.01433	0.0500161	0.999701	6.26765	6.16537
feature22578	-0.0970683	-2.0141	0.0500417	0.999701	5.40914	5.30013
feature20292	-0.441267	-2.01341	0.0501166	0.999701	1.86278	1.37244
feature20810	0.069031	2.00971	0.0505219	0.999701	6.76324	6.83265
feature10504	-0.121052	-2.00936	0.05056	0.999701	7.10705	6.98304
feature7577	0.35612	2.00921	0.0505769	0.999701	1.64493	2.09474
feature1954	0.104342	2.00838	0.0506682	0.999701	5.33601	5.44347
feature24186	0.0985878	2.00621	0.0509077	0.999701	5.84339	5.93171
feature5183	0.0824333	2.00532	0.0510059	0.999701	7.07262	7.14887
feature2983	-0.353567	-2.0053	0.0510082	0.999701	1.62057	1.28936
feature20551	0.119212	2.00522	0.0510173	0.999701	5.01859	5.1125
feature1659	0.484901	2.0048	0.0510636	0.999701	0.411751	0.889575
feature4083	-0.206411	-2.00462	0.0510839	0.999701	3.13239	2.96575
feature14978	0.141272	2.00375	0.0511804	0.999701	5.78571	5.9294
feature18481	-0.0974748	-2.00135	0.0514481	0.999701	5.99056	5.88531
feature1948	-0.394862	-1.9994	0.0516663	0.999701	0.58763	0.119502
feature1232	0.388719	1.99798	0.0518249	0.999701	1.1024	1.51569
feature11867	-0.28669	-1.99631	0.0520131	0.999701	2.01928	1.6938
feature6791	-0.454603	-1.99566	0.0520865	0.999701	0.482238	0.0366745
feature1252	-0.283741	-1.99479	0.0521853	0.999701	2.38225	2.10563
feature19726	-0.282852	-1.99409	0.0522636	0.999701	1.94673	1.74683
feature14880	-0.118273	-1.99328	0.052356	0.999701	5.71733	5.61257
feature1132	0.402474	1.99275	0.0524162	0.999701	1.01041	1.41373
feature19301	-0.0932086	-1.99181	0.0525231	0.999701	6.85971	6.7617
feature3370	0.130396	1.99034	0.0526899	0.999701	4.54292	4.67228
feature7735	-0.0833506	-1.98982	0.0527489	0.999701	7.77082	7.6836
feature19166	-0.169118	-1.98933	0.0528053	0.999701	3.86024	3.64156
feature22143	0.512694	1.98899	0.0528437	0.999701	-0.0862502	0.3912
feature12480	-0.198215	-1.98799	0.0529584	0.999701	3.98989	3.86554
feature11199	-0.0801575	-1.98724	0.0530448	0.999701	7.00359	6.92843
feature15705	0.383297	1.9872	0.0530489	0.999701	1.13913	1.47936
feature11496	-0.426883	-1.98689	0.053085	0.999701	0.0734646	-0.378136
feature20930	-0.12017	-1.98682	0.0530922	0.999701	5.36082	5.23913
feature994	0.127031	1.98585	0.0532043	0.999701	6.3064	6.43399
feature22530	-0.170356	-1.98581	0.0532084	0.999701	3.28134	3.11326
feature18953	0.164244	1.98421	0.0533924	0.999701	4.71514	4.90449
feature18463	-0.067642	-1.98377	0.0534441	0.999701	8.19565	8.12391
feature6455	-0.216468	-1.98247	0.0535944	0.999701	2.95997	2.75056
feature19908	0.421653	1.98216	0.0536298	0.999701	0.563515	1.04321
feature805	0.08451	1.98136	0.0537223	0.999701	7.03259	7.11167
feature5451	0.072736	1.9807	0.0537991	0.999701	7.7061	7.77602
feature5372	0.0785098	1.97848	0.0540568	0.999701	7.5279	7.60136
feature21803	-0.26988	-1.97835	0.0540717	0.999701	2.594	2.3413
feature13363	-0.0950979	-1.97675	0.0542594	0.999701	5.90003	5.79076
feature19551	0.101098	1.9754	0.0544169	0.999701	5.78703	5.87516
feature9679	0.192186	1.97368	0.0546192	0.999701	3.37982	3.57098
feature16759	-0.273184	-1.97354	0.0546353	0.999701	2.7519	2.51749
feature797	0.0855363	1.97298	0.0547017	0.999701	6.13545	6.22477
feature5033	-0.435278	-1.9723	0.0547809	0.999701	0.677204	0.295301
feature18454	-0.195616	-1.97025	0.0550241	0.999701	3.47329	3.32851
feature7866	-0.353188	-1.96977	0.0550809	0.999701	0.59469	0.273054
feature12289	-0.0770291	-1.96941	0.0551227	0.999701	6.6144	6.52855
feature20131	-0.0825355	-1.96842	0.055241	0.999701	5.96986	5.88729
feature5404	0.214614	1.96837	0.0552468	0.999701	3.09794	3.31938
feature12396	0.358025	1.96835	0.0552487	0.999701	0.806267	1.19589
feature6908	-0.132604	-1.96809	0.05528	0.999701	5.0125	4.91692
feature12857	0.0813543	1.96783	0.0553104	0.999701	6.76251	6.83844
feature11462	-0.0813423	-1.96686	0.0554255	0.999701	7.06265	6.97441
feature12811	0.288238	1.96612	0.0555144	0.999701	2.69925	2.9367
feature693	0.345253	1.96517	0.0556277	0.999701	1.50871	1.88693
feature19833	0.392087	1.96498	0.0556505	0.999701	0.400362	0.807949
feature18281	-0.0967608	-1.96403	0.0557639	0.999701	6.23316	6.1421
feature4426	-0.203145	-1.96271	0.055922	0.999701	3.48839	3.34567
feature17820	-0.134183	-1.96263	0.0559315	0.999701	4.28964	4.21506
feature12495	-0.0828771	-1.96247	0.0559507	0.999701	7.07782	6.989
feature13567	0.0948402	1.96209	0.0559969	0.999701	5.88567	5.97472
feature15580	0.466461	1.96115	0.0561099	0.999701	0.362809	0.859937
feature845	0.0782079	1.95842	0.0564391	0.999701	7.0764	7.15125
feature9559	0.486873	1.9581	0.0564774	0.999701	0.399422	0.962076
feature23525	0.0930109	1.95789	0.0565028	0.999701	6.30108	6.37989
feature555	-0.347469	-1.95762	0.0565362	0.999701	1.80599	1.44614
feature3860	0.0792897	1.95517	0.0568326	0.999701	7.5249	7.60047
feature16029	-0.291557	-1.95411	0.0569623	0.999701	2.0989	1.71572
feature9674	-0.125891	-1.95378	0.0570029	0.999701	4.82527	4.70482
feature19999	0.0851308	1.95319	0.0570748	0.999701	7.36657	7.45224
feature7040	-0.102167	-1.953	0.0570972	0.999701	5.62326	5.51173
feature19838	0.119986	1.9521	0.0572073	0.999701	4.95477	5.10728
feature13080	-0.0912923	-1.95209	0.0572086	0.999701	6.49758	6.39001
feature22691	0.441149	1.94932	0.0575482	0.999701	1.14292	1.51278
feature21210	-0.104747	-1.94894	0.0575953	0.999701	5.4229	5.32446
feature12505	-0.119154	-1.94868	0.0576276	0.999701	5.09052	4.99096
feature18107	-0.119746	-1.94851	0.0576491	0.999701	5.37857	5.28195
feature5537	0.209236	1.94833	0.0576705	0.999701	3.00201	3.26563
feature18873	-0.13111	-1.948	0.0577117	0.999701	5.31311	5.19957
feature14430	0.131496	1.94651	0.0578952	0.999701	5.18312	5.29539
feature24105	0.101142	1.94523	0.0580539	0.999701	5.7377	5.83434
feature5336	0.131876	1.94324	0.0583005	0.999701	4.41735	4.54619
feature2036	0.158128	1.94305	0.0583249	0.999701	3.93867	4.12628
feature6305	-0.214056	-1.9426	0.0583798	0.999701	3.44759	3.25692
feature20087	-0.190031	-1.94237	0.0584089	0.999701	4.0394	3.81103
feature5265	0.0862073	1.94235	0.0584111	0.999701	7.74924	7.82945
feature22790	-0.0985226	-1.94188	0.0584701	0.999701	5.41026	5.3275
feature11526	-0.154507	-1.94142	0.058527	0.999701	4.21347	4.10205
feature18632	0.366478	1.9408	0.0586048	0.999701	1.26605	1.64816
feature9727	0.501277	1.94051	0.0586414	0.999701	0.583083	1.09001
feature18030	0.135886	1.93935	0.0587869	0.999701	5.56119	5.71463
feature4618	-0.196949	-1.9376	0.0590055	0.999701	3.05681	2.90918
feature23451	0.395036	1.93759	0.0590065	0.999701	1.12374	1.56375
feature13616	-0.110653	-1.93722	0.059054	0.999701	6.58724	6.45244
feature5622	0.0687122	1.93715	0.0590625	0.999701	6.70934	6.77677
feature21529	-0.0982599	-1.93698	0.0590841	0.999701	5.95064	5.85735
feature4660	-0.0942039	-1.93625	0.0591761	0.999701	5.27746	5.17164
feature15813	-0.354963	-1.93527	0.0592992	0.999701	1.59623	1.22817
feature19070	0.067581	1.93469	0.0593725	0.999701	6.66011	6.72714
feature8159	0.0775508	1.93418	0.0594372	0.999701	7.64215	7.71478
feature18405	-0.0819657	-1.93297	0.0595905	0.999701	6.65575	6.57678
feature13372	0.129702	1.93236	0.0596674	0.999701	4.78862	4.90212
feature15513	0.0945954	1.93208	0.0597033	0.999701	5.68533	5.77984
feature24017	0.117965	1.9318	0.0597382	0.999701	5.07309	5.21658
feature9409	0.0709592	1.93159	0.0597654	0.999701	6.89648	6.96887
feature5397	0.0816124	1.93114	0.0598218	0.999701	6.84919	6.92549
feature16907	-0.116546	-1.93069	0.0598802	0.999701	4.83745	4.71443
feature12623	-0.106008	-1.9306	0.0598913	0.999701	5.78224	5.68297
feature21790	0.145894	1.93057	0.0598952	0.999701	4.19957	4.34784
feature5248	0.0806668	1.93038	0.0599195	0.999701	8.40052	8.48087
feature6	0.0925337	1.92976	0.0599979	0.999701	6.92598	7.00597
feature11058	-0.493849	-1.92946	0.0600358	0.999701	0.861404	0.375629
feature4209	-0.134095	-1.92833	0.0601809	0.999701	4.64639	4.51183
feature11276	-0.264925	-1.92833	0.0601811	0.999701	3.0087	2.74455
feature13955	0.126887	1.92732	0.0603098	0.999701	5.84401	5.95939
feature1481	-0.10463	-1.92698	0.0603537	0.999701	5.53365	5.43009
feature2458	-0.202577	-1.92686	0.0603681	0.999701	3.21971	3.02847
feature1770	0.105667	1.92655	0.0604087	0.999701	5.75927	5.84349
feature12954	0.0983416	1.92595	0.0604852	0.999701	6.56453	6.66244
feature5159	0.092871	1.92418	0.0607125	0.999701	7.39749	7.48233
feature7152	-0.108572	-1.9234	0.0608131	0.999701	5.06772	4.96456
feature4391	-0.18	-1.92333	0.060823	0.999701	3.84816	3.68825
feature15639	-0.25674	-1.92301	0.0608643	0.999701	2.83854	2.66098
feature1370	0.089862	1.92263	0.0609128	0.999701	5.56155	5.64829
feature5930	0.116166	1.92215	0.0609755	0.999701	7.4065	7.52219
feature10876	-0.342398	-1.92137	0.0610752	0.999701	1.09331	0.747254
feature8820	-0.16752	-1.91921	0.0613563	0.999701	5.03751	4.90178
feature5193	0.104329	1.91903	0.0613789	0.999701	5.37553	5.46428
feature5710	0.0991407	1.91839	0.0614626	0.999701	6.64709	6.74526
feature13701	-0.204799	-1.91815	0.0614932	0.999701	3.93002	3.76569
feature656	-0.396377	-1.91812	0.0614973	0.999701	0.308492	-0.0754616
feature8061	0.24429	1.91708	0.0616333	0.999701	2.72794	3.06016
feature18566	-0.259993	-1.91463	0.0619541	0.999701	2.86601	2.65271
feature9005	0.463236	1.9139	0.0620497	0.999701	0.471014	0.949842
feature6780	-0.123221	-1.91337	0.0621182	0.999701	5.32322	5.19848
feature11181	-0.335436	-1.91213	0.0622821	0.999701	1.05109	0.709009
feature11022	0.0805988	1.91191	0.0623107	0.999701	6.63532	6.71099
feature5568	0.127393	1.91168	0.0623412	0.999701	7.46646	7.58421
feature20404	-0.320859	-1.91012	0.0625461	0.999701	1.31534	1.0124
feature8234	-0.103933	-1.90901	0.0626932	0.999701	5.35575	5.22287
feature5239	0.274815	1.90641	0.063039	0.999701	2.51319	2.83906
feature18771	-0.0962616	-1.9054	0.0631728	0.999701	5.90873	5.80122
feature19881	0.061987	1.90508	0.0632151	0.999701	8.48074	8.54048
feature3839	0.25891	1.90478	0.0632556	0.999701	2.46304	2.7533
feature9076	0.190759	1.90427	0.0633242	0.999701	4.95286	5.1835
feature1031	0.273612	1.904	0.0633594	0.999701	3.21473	3.49169
feature8222	-0.0847257	-1.90342	0.0634366	0.999701	5.54526	5.45264
feature9269	0.0705543	1.90286	0.0635126	0.999701	6.75175	6.81736
feature12823	-0.353304	-1.90188	0.0636439	0.999701	1.09434	0.796266
feature5754	0.519242	1.90163	0.0636772	0.999701	-0.0109963	0.555975
feature19136	0.366258	1.90107	0.0637514	0.999701	0.660467	1.09255
feature21969	-0.309491	-1.89982	0.0639207	0.999701	2.01384	1.70426
feature7958	0.416074	1.89971	0.0639342	0.999701	-0.124942	0.334227
feature7282	0.358182	1.89898	0.0640337	0.999701	1.25876	1.67413
feature5566	0.0729607	1.89739	0.0642475	0.999701	6.98602	7.05816
feature15410	0.0911503	1.89615	0.0644159	0.999701	5.55348	5.66318
feature12629	-0.151765	-1.89286	0.0648625	0.999701	3.77833	3.65961
feature53	0.281788	1.89246	0.0649165	0.999701	1.55753	1.8164
feature5332	0.0905505	1.8906	0.0651705	0.999701	7.51179	7.59501
feature20357	-0.076896	-1.89048	0.0651874	0.999701	6.50189	6.41769
feature8847	0.405909	1.89039	0.0652003	0.999701	0.432611	0.892743
feature19802	0.203148	1.88777	0.0655589	0.999701	3.26286	3.5249
feature24272	0.360768	1.88758	0.0655854	0.999701	0.559853	0.971244
feature18512	-0.431154	-1.88691	0.065677	0.999701	1.17767	0.85508
feature2125	0.322128	1.88648	0.0657366	0.999701	1.06606	1.3902
feature18842	0.105171	1.88616	0.0657803	0.999701	6.85206	6.95823
feature3856	-0.0983711	-1.88514	0.0659214	0.999701	6.28555	6.18894
feature19858	-0.0775448	-1.88436	0.0660293	0.999701	6.91855	6.83315
feature6565	-0.0904137	-1.88429	0.0660392	0.999701	6.46841	6.37968
feature23546	-0.0791664	-1.88399	0.0660813	0.999701	6.66035	6.57316
feature15637	0.0815467	1.8837	0.0661208	0.999701	6.84306	6.91513
feature23687	0.104252	1.88349	0.0661504	0.999701	5.36472	5.46678
feature24519	0.408169	1.88261	0.066272	0.999701	0.783115	1.1993
feature16895	-0.108414	-1.88255	0.06628	0.999701	6.53421	6.41789
feature5883	0.13826	1.88119	0.0664691	0.999701	4.37224	4.49002
feature12260	0.278931	1.88112	0.0664796	0.999701	2.54805	2.82139
feature4652	0.107046	1.87954	0.0666985	0.999701	6.17337	6.28042
feature6352	-0.321436	-1.87834	0.0668673	0.999701	1.66328	1.38399
feature23494	-0.195071	-1.8778	0.0669417	0.999701	3.32006	3.11997
feature5091	0.0903164	1.8763	0.0671526	0.999701	6.65962	6.74019
feature13617	-0.320671	-1.87585	0.0672153	0.999701	0.558052	0.236438
feature11782	0.13447	1.87526	0.0672982	0.999701	5.60214	5.7357
feature8804	-0.0927876	-1.87502	0.0673322	0.999701	5.46883	5.36801
feature17462	-0.415852	-1.87399	0.0674778	0.999701	0.360182	-0.0555123
feature9444	0.155852	1.87389	0.0674916	0.999701	4.03789	4.2043
feature6432	0.10091	1.87376	0.0675098	0.999701	5.52876	5.59529
feature18441	0.0825384	1.87356	0.0675377	0.999701	6.04932	6.13603
feature22891	0.0829332	1.87341	0.0675596	0.999701	6.13944	6.21927
feature5667	0.0791488	1.87254	0.0676824	0.999701	6.65718	6.74026
feature4026	0.437099	1.87221	0.0677293	0.999701	0.235829	0.703284
feature19047	0.170967	1.87191	0.0677714	0.999701	4.12446	4.28914
feature15409	-0.28249	-1.87186	0.0677776	0.999701	1.99472	1.73802
feature23853	-0.170074	-1.86998	0.0680441	0.999701	3.42345	3.22088
feature2422	0.118514	1.86923	0.068151	0.999701	4.42726	4.5715
feature23931	-0.352272	-1.86824	0.0682913	0.999701	0.50987	0.152099
feature5177	0.072069	1.86806	0.0683174	0.999701	7.50299	7.5686
feature18545	0.277521	1.8676	0.0683834	0.999701	1.94496	2.24029
feature9704	-0.182201	-1.86731	0.068425	0.999701	3.43753	3.29828
feature1791	-0.11119	-1.86699	0.0684696	0.999701	6.70826	6.59291
feature21257	0.0920959	1.86638	0.0685566	0.999701	6.07179	6.16302
feature15814	0.110941	1.86565	0.0686619	0.999701	4.93459	5.06876
feature5170	0.0762362	1.86538	0.0686997	0.999701	6.52561	6.6016
feature23947	-0.0757688	-1.86536	0.0687026	0.999701	6.78258	6.70007
feature8583	-0.20577	-1.86366	0.0689471	0.999701	2.93191	2.76731
feature15473	-0.401968	-1.86327	0.069002	0.999701	0.63893	0.222068
feature20860	-0.089843	-1.862	0.0691851	0.999701	5.96202	5.85642
feature17620	-0.116175	-1.86161	0.0692412	0.999701	5.17571	5.07558
feature24493	-0.102945	-1.8616	0.0692434	0.999701	6.09704	5.97533
feature12071	-0.307948	-1.86153	0.0692524	0.999701	1.59048	1.31277
feature13452	0.0807362	1.86106	0.0693208	0.999701	6.60524	6.68322
feature4946	0.271175	1.86104	0.0693235	0.999701	2.85182	3.19361
feature5356	0.0820198	1.86093	0.0693391	0.999701	5.67741	5.75729
feature6217	-0.0791736	-1.86082	0.069355	0.999701	6.22645	6.13877
feature6071	-0.100464	-1.86069	0.0693745	0.999701	4.92316	4.85455
feature5890	0.318717	1.86061	0.0693854	0.999701	1.73532	2.0927
feature21261	0.0774637	1.86053	0.0693971	0.999701	6.12477	6.20169
feature22412	0.0823403	1.86044	0.0694101	0.999701	7.15911	7.23913
feature1503	0.328181	1.85989	0.0694896	0.999701	0.731259	1.09229
feature18595	-0.124441	-1.85939	0.0695615	0.999701	4.86089	4.75714
feature5509	0.0654752	1.85891	0.0696318	0.999701	7.08072	7.14549
feature976	-0.291145	-1.85792	0.0697741	0.999701	2.03032	1.78272
feature18422	-0.0759643	-1.8577	0.0698062	0.999701	6.94733	6.86482
feature18967	-0.143485	-1.85749	0.0698369	0.999701	4.08125	3.97567
feature1511	-0.323052	-1.85716	0.0698843	0.999701	1.68701	1.35225
feature1832	0.258281	1.85545	0.0701331	0.999701	2.85374	3.08069
feature20970	0.202066	1.854	0.0703445	0.999701	3.03456	3.28404
feature8624	-0.0719373	-1.85297	0.0704953	0.999701	6.15929	6.09668
feature2509	0.088829	1.85236	0.0705844	0.999701	5.8392	5.93431
feature10900	0.266002	1.85171	0.0706792	0.999701	1.85419	2.15214
feature9803	0.0893974	1.85138	0.0707281	0.999701	5.62209	5.70228
feature19274	-0.273408	-1.85016	0.0709078	0.999701	2.71217	2.44566
feature16607	0.470727	1.84929	0.0710356	0.999701	0.197853	0.690509
feature15577	0.307464	1.84877	0.0711125	0.999701	1.73988	2.08845
feature20867	0.113773	1.84787	0.0712451	0.999701	4.95231	5.07936
feature12855	0.358517	1.84785	0.0712482	0.999701	0.928425	1.27313
feature8422	-0.0784073	-1.8477	0.07127	0.999701	6.235	6.15522
feature14494	0.189746	1.84712	0.0713551	0.999701	2.97281	3.18332
feature9632	-0.227875	-1.84645	0.0714551	0.999701	2.40846	2.23898
feature17306	0.173747	1.84554	0.0715892	0.999701	3.7097	3.9027
feature23152	0.0943538	1.84428	0.0717758	0.999701	5.4878	5.58849
feature4061	0.0895544	1.84344	0.0719004	0.999701	6.55711	6.6393
feature3574	-0.142039	-1.84339	0.071909	0.999701	4.67625	4.57899
feature13978	-0.172786	-1.84321	0.0719358	0.999701	3.80353	3.66359
feature8368	0.168195	1.84305	0.0719595	0.999701	5.07414	5.2632
feature18150	-0.168888	-1.84286	0.0719871	0.999701	5.40194	5.23019
feature6610	0.371379	1.84281	0.0719943	0.999701	0.782211	1.18009
feature564	0.148863	1.84251	0.0720399	0.999701	4.57433	4.71437
feature10146	-0.0610039	-1.84224	0.07208	0.999701	7.42539	7.36593
feature22673	0.0627793	1.84211	0.0720989	0.999701	7.33237	7.39717
feature5934	0.13894	1.84095	0.0722728	0.999701	4.84454	4.98251
feature5976	0.113551	1.84092	0.0722772	0.999701	5.21641	5.32341
feature24488	-0.189908	-1.83878	0.0725968	0.999701	2.93498	2.70494
feature5198	0.0840368	1.83844	0.0726475	0.999701	6.44268	6.52983
feature5645	0.0756414	1.83789	0.0727309	0.999701	7.90927	7.98379
feature21732	-0.404913	-1.83731	0.0728181	0.999701	0.390483	-0.0133382
feature23476	0.42751	1.83712	0.0728458	0.999701	-0.052859	0.418849
feature2687	0.103397	1.83561	0.0730737	0.999701	4.7144	4.79765
feature13034	0.373945	1.8351	0.0731508	0.999701	1.24661	1.71352
feature16697	0.282388	1.835	0.073165	0.999701	1.97285	2.29771
feature8681	-0.378218	-1.83498	0.0731681	0.999701	0.375043	0.0126939
feature9879	-0.0801376	-1.83478	0.073199	0.999701	6.94946	6.86204
feature21443	-0.391621	-1.83472	0.0732081	0.999701	0.632482	0.21284
feature2363	-0.145904	-1.83446	0.0732477	0.999701	4.62662	4.49613
feature1046	0.409923	1.83442	0.073253	0.999701	0.481517	0.9484
feature18979	-0.261377	-1.83364	0.0733705	0.999701	2.19771	2.01496
feature19874	0.206914	1.8327	0.073513	0.999701	3.23821	3.4866
feature18239	-0.114695	-1.83259	0.0735296	0.999701	5.52064	5.42457
feature20514	0.0756862	1.83249	0.0735459	0.999701	6.86528	6.93895
feature3598	0.0839073	1.83239	0.0735597	0.999701	6.2563	6.34218
feature3207	0.461939	1.83152	0.0736928	0.999701	0.872187	1.31989
feature14369	0.376818	1.83141	0.0737092	0.999701	0.819446	1.28388
feature18474	-0.0784759	-1.83101	0.0737698	0.999701	6.88026	6.79397
feature10426	0.0910301	1.83078	0.0738047	0.999701	5.59548	5.69297
feature6498	0.0781121	1.83051	0.0738452	0.999701	6.77404	6.84788
feature13445	0.106586	1.83017	0.0738981	0.999701	5.069	5.18043
feature14904	0.184494	1.82744	0.0743135	0.999701	3.25346	3.49343
feature13386	-0.127642	-1.82667	0.0744317	0.999701	4.79248	4.65719
feature19087	0.159022	1.82335	0.0749418	0.999701	3.56115	3.6803
feature17315	0.0950248	1.82122	0.0752712	0.999701	5.59873	5.6979
feature2549	-0.347486	-1.8207	0.0753506	0.999701	1.36075	1.04489
feature11537	0.120942	1.81986	0.0754804	0.999701	4.90395	5.02496
feature8888	0.165846	1.819	0.0756137	0.999701	3.58033	3.7837
feature8474	-0.128196	-1.81896	0.0756201	0.999701	4.73859	4.60115
feature9429	0.190689	1.8186	0.0756764	0.999701	2.64534	2.82757
feature6319	-0.205034	-1.81631	0.0760326	0.999701	2.94432	2.77003
feature18489	-0.124719	-1.81616	0.0760559	0.999701	6.51596	6.38262
feature18241	-0.0831913	-1.81592	0.0760933	0.999701	7.53918	7.44879
feature11960	0.410644	1.81556	0.0761493	0.999701	0.800685	1.21018
feature16019	0.33446	1.81547	0.0761643	0.999701	1.35248	1.72781
feature10038	-0.356551	-1.8153	0.0761897	0.999701	0.714868	0.380104
feature1725	0.257197	1.81524	0.0761994	0.999701	2.88789	3.17212
feature20306	-0.0775918	-1.81519	0.0762069	0.999701	6.24598	6.1695
feature7667	0.0752781	1.81494	0.0762467	0.999701	6.96715	7.03562
feature14702	-0.0766631	-1.81487	0.076258	0.999701	7.80224	7.72359
feature4756	-0.193052	-1.81477	0.0762733	0.999701	3.11474	2.914
feature4666	-0.213506	-1.81466	0.0762897	0.999701	2.97178	2.76665
feature4592	0.212411	1.81466	0.0762901	0.999701	2.1191	2.31564
feature2322	-0.0849999	-1.81407	0.0763831	0.999701	6.19123	6.09377
feature14431	-0.219398	-1.81237	0.0766485	0.999701	2.92659	2.71626
feature5194	0.0756826	1.81235	0.0766529	0.999701	6.2946	6.36453
feature20890	0.440917	1.81231	0.0766594	0.999701	0.255145	0.717948
feature8866	-0.12254	-1.81185	0.0767312	0.999701	4.38397	4.26802
feature11384	0.347103	1.81149	0.0767873	0.999701	1.52661	1.9279
feature10211	-0.060624	-1.81127	0.0768216	0.999701	8.39616	8.33314
feature5365	0.128355	1.8112	0.0768336	0.999701	4.31133	4.4576
feature18265	-0.236331	-1.81092	0.0768769	0.999701	2.58997	2.35999
feature21728	0.115901	1.80874	0.0772204	0.999701	4.63374	4.73631
feature11429	-0.0875841	-1.80842	0.077272	0.999701	7.14464	7.0537
feature18316	-0.0764742	-1.80839	0.0772768	0.999701	6.26915	6.19045
feature11006	-0.0777877	-1.80811	0.0773211	0.999701	5.99628	5.9248
feature5253	0.0714773	1.80807	0.0773265	0.999701	6.82754	6.8967
feature9303	0.0857546	1.80477	0.0778499	0.999701	7.19637	7.27536
feature7101	-0.0774723	-1.80388	0.0779912	0.999701	6.93318	6.84124
feature12737	-0.1372	-1.80327	0.078089	0.999701	5.0454	4.89807
feature19120	-0.0722782	-1.80306	0.0781223	0.999701	6.4935	6.4175
feature12331	0.350883	1.80269	0.078181	0.999701	1.2813	1.66573
feature5732	0.0846443	1.80163	0.0783516	0.999701	6.7382	6.81728
feature5098	-0.0600485	-1.80135	0.0783954	0.999701	8.02629	7.96438
feature6344	-0.100121	-1.79993	0.0786235	0.999701	5.20307	5.09561
feature10150	-0.265019	-1.79955	0.0786839	0.999701	2.17877	1.97065
feature23924	0.336671	1.79952	0.0786886	0.999701	1.46949	1.90182
feature12580	-0.316458	-1.79948	0.0786958	0.999701	1.46933	1.13788
feature20532	0.0905527	1.79891	0.0787876	0.999701	5.80694	5.86824
feature5937	0.129242	1.79866	0.0788273	0.999701	6.38733	6.51163
feature17847	-0.0996746	-1.79841	0.0788668	0.999701	5.95854	5.85286
feature2347	-0.323721	-1.79838	0.0788721	0.999701	1.09871	0.773348
feature15250	0.0939069	1.79828	0.0788879	0.999701	5.6308	5.72796
feature14265	0.165732	1.79683	0.0791224	0.999701	4.70197	4.83039
feature5052	0.0991286	1.79672	0.0791391	0.999701	6.03749	6.12182
feature1212	0.297586	1.79671	0.0791405	0.999701	1.69202	1.99221
feature5245	0.0684772	1.79603	0.079251	0.999701	6.9496	7.01266
feature13968	0.212516	1.796	0.0792562	0.999701	2.65541	2.91922
feature21448	-0.119631	-1.79555	0.0793282	0.999701	5.19884	5.10734
feature18076	-0.0976989	-1.7954	0.0793519	0.999701	6.79327	6.67953
feature20503	0.0758175	1.79471	0.079464	0.999701	6.04587	6.1142
feature12649	-0.087117	-1.79332	0.0796899	0.999701	6.44286	6.3442
feature5269	0.0898575	1.79303	0.079736	0.999701	7.81595	7.89951
feature10872	0.109956	1.79303	0.0797366	0.999701	5.31271	5.39859
feature5302	0.0767679	1.7917	0.0799532	0.999701	7.5074	7.57593
feature2815	0.386778	1.79169	0.0799539	0.999701	1.07671	1.50359
feature24157	-0.186676	-1.79137	0.0800062	0.999701	2.83325	2.68454
feature13811	-0.249287	-1.79137	0.0800063	0.999701	3.22708	3.03384
feature22400	0.0770693	1.79093	0.0800771	0.999701	6.32521	6.39218
feature1420	0.397756	1.79088	0.0800867	0.999701	0.201493	0.656718
feature4036	0.204589	1.79073	0.0801106	0.999701	2.62883	2.83158
feature15156	0.290967	1.78943	0.0803218	0.999701	1.33714	1.62813
feature8100	0.37615	1.78933	0.0803378	0.999701	0.0315297	0.434612
feature15240	0.278931	1.78891	0.0804072	0.999701	2.23718	2.54458
feature17389	0.0872321	1.78806	0.080546	0.999701	6.44227	6.5211
feature20418	0.240726	1.7878	0.0805885	0.999701	2.73004	2.99696
feature8747	-0.150828	-1.78693	0.0807316	0.999701	4.77084	4.62121
feature23010	-0.278117	-1.78685	0.0807443	0.999701	2.26533	2.01314
feature15193	-0.213513	-1.78684	0.0807457	0.999701	2.9062	2.67871
feature3170	-0.0872265	-1.78637	0.0808231	0.999701	6.015	5.90649
feature15717	-0.0711826	-1.78606	0.0808746	0.999701	6.989	6.91475
feature22023	0.285171	1.78507	0.0810363	0.999701	1.73738	2.06981
feature14373	-0.31116	-1.78416	0.0811866	0.999701	1.42465	1.14345
feature9251	0.186462	1.78374	0.081256	0.999701	2.8321	3.02368
feature24178	0.289004	1.78366	0.0812699	0.999701	1.89594	2.17242
feature24452	-0.32238	-1.7836	0.0812791	0.999701	1.68819	1.38489
feature21964	-0.262131	-1.78347	0.0813003	0.999701	2.15314	1.90731
feature9603	-0.263019	-1.78339	0.0813133	0.999701	1.9556	1.70222
feature18711	-0.177856	-1.78267	0.0814327	0.999701	4.15259	3.96509
feature18609	0.120336	1.78227	0.0814984	0.999701	5.27578	5.40479
feature22002	-0.397236	-1.78209	0.0815292	0.999701	0.776385	0.447907
feature16995	-0.276372	-1.78064	0.0817676	0.999701	1.86889	1.62897
feature2440	0.0610835	1.78024	0.0818351	0.999701	7.7008	7.76268
feature3971	-0.346814	-1.78004	0.0818676	0.999701	0.689979	0.370393
feature24176	0.303394	1.77788	0.0822262	0.999701	1.612	1.88302
feature3767	0.174466	1.77782	0.0822373	0.999701	3.10737	3.2673
feature629	-0.0767584	-1.77778	0.0822436	0.999701	7.89986	7.81854
feature16424	0.260578	1.77733	0.082319	0.999701	1.89233	2.14252
feature9771	0.108343	1.77585	0.0825656	0.999701	5.23884	5.32512
feature12833	0.0890939	1.77469	0.0827601	0.999701	6.26026	6.33877
feature8338	-0.0847337	-1.77458	0.0827783	0.999701	7.69596	7.61525
feature7659	0.293321	1.77455	0.0827832	0.999701	1.04631	1.3567
feature12408	-0.18763	-1.77407	0.0828629	0.999701	2.99957	2.81463
feature18473	-0.0788009	-1.77313	0.0830219	0.999701	6.82785	6.73898
feature14977	0.0839049	1.77292	0.0830561	0.999701	7.13068	7.22189
feature4607	0.090104	1.77255	0.0831179	0.999701	5.17845	5.29059
feature2749	-0.400316	-1.77242	0.0831411	0.999701	0.671325	0.306914
feature18645	0.253312	1.77192	0.0832241	0.999701	2.0884	2.33711
feature17190	0.0796368	1.77127	0.0833346	0.999701	6.19908	6.2658
feature15413	0.101472	1.77117	0.0833501	0.999701	6.45292	6.55803
feature19900	-0.0725753	-1.77107	0.0833672	0.999701	6.96526	6.88303
feature7606	0.284679	1.76916	0.0836893	0.999701	1.7088	2.03322
feature9509	-0.0707078	-1.76851	0.0838005	0.999701	6.22348	6.14646
feature1847	0.0872198	1.76831	0.0838337	0.999701	6.03122	6.09825
feature5464	0.076509	1.76819	0.0838533	0.999701	6.35173	6.42305
feature20408	-0.114307	-1.76816	0.0838582	0.999701	5.06113	4.94761
feature22975	-0.371621	-1.76727	0.0840105	0.999701	1.09071	0.787553
feature19919	0.123973	1.76646	0.0841467	0.999701	4.31968	4.47062
feature11548	-0.0707608	-1.76531	0.0843426	0.999701	8.12494	8.04572
feature12061	-0.38745	-1.76453	0.0844746	0.999701	0.601026	0.255704
feature4692	0.102986	1.764	0.0845655	0.999701	6.01064	6.11935
feature5479	0.410096	1.76391	0.0845813	0.999701	0.14994	0.573751
feature14202	-0.0817996	-1.76331	0.0846836	0.999701	6.94999	6.86704
feature11114	-0.428158	-1.76301	0.0847344	0.999701	0.573669	0.12719
feature2438	-0.0801545	-1.76233	0.0848515	0.999701	6.07452	5.99326
feature10337	-0.0881053	-1.76195	0.0849158	0.999701	6.57345	6.48653
feature14762	0.211489	1.76188	0.0849284	0.999701	2.69807	2.99701
feature11851	0.100148	1.7602	0.085215	0.999701	5.82437	5.93339
feature3258	-0.420483	-1.76007	0.0852374	0.999701	0.561966	0.0612916
feature4182	0.133556	1.7581	0.085576	0.999701	4.70442	4.87985
feature5377	0.0760834	1.75805	0.0855845	0.999701	6.98696	7.05609
feature6543	-0.081729	-1.75794	0.0856042	0.999701	6.58459	6.49958
feature20431	-0.133083	-1.75772	0.0856423	0.999701	3.96919	3.87571
feature5738	0.0904932	1.75634	0.0858804	0.999701	6.74973	6.83743
feature4326	-0.0696676	-1.75624	0.0858978	0.999701	6.53222	6.4615
feature5938	0.123786	1.75619	0.0859052	0.999701	5.2537	5.37682
feature9317	0.061929	1.75591	0.0859549	0.999701	7.61781	7.67882
feature19943	0.221165	1.75469	0.0861649	0.999701	2.64046	2.91878
feature14828	-0.141506	-1.75442	0.0862114	0.999701	4.0423	3.89338
feature12318	-0.0778071	-1.75429	0.0862355	0.999701	6.11506	6.02348
feature18360	-0.307486	-1.75427	0.0862383	0.999701	1.54099	1.24095
feature6323	0.0884773	1.75417	0.0862553	0.999701	6.1371	6.23493
feature23596	0.106904	1.75391	0.0862999	0.999701	4.93592	5.04019
feature19029	-0.0884377	-1.7527	0.0865106	0.999701	5.75505	5.68808
feature21962	-0.0986988	-1.75225	0.0865883	0.999701	4.88826	4.81195
feature16229	-0.0798859	-1.75121	0.0867701	0.999701	6.20495	6.10589
feature17209	-0.380759	-1.75101	0.0868046	0.999701	0.724957	0.357767
feature1918	0.101102	1.75007	0.0869684	0.999701	5.48217	5.57589
feature152	0.0774121	1.74982	0.087013	0.999701	6.563	6.6366
feature23365	-0.158326	-1.74825	0.0872871	0.999701	4.06825	3.91226

## Sheet: H3K4me3_results_D8
genes	logFC	t	P.Value	adj.P.Val	control_avg_exp	BG_avg_exp
feature19724	-1.03453	-12.0681	1.16634e-15	2.01497e-11	4.71589	3.63454
feature13492	0.582194	7.99792	3.63798e-10	3.14249e-06	3.57616	4.13095
feature14937	0.457391	7.69517	1.00312e-09	5.77664e-06	7.23952	7.70315
feature1898	0.257383	6.37979	8.74453e-08	0.000377676	7.2468	7.50244
feature8779	-0.404184	-6.06999	2.51724e-07	0.000869758	6.68591	6.27959
feature5475	0.22959	5.42635	2.23754e-06	0.00644263	7.02176	7.25373
feature12036	0.685876	5.26739	3.81969e-06	0.00805729	1.41663	2.06186
feature21825	0.444348	5.25904	3.92812e-06	0.00805729	3.86669	4.29684
feature21622	0.458576	5.23927	4.19748e-06	0.00805729	3.70283	4.15222
feature17625	-0.461244	-4.80227	1.79381e-05	0.0309899	3.99682	3.50014
feature18132	-0.28194	-4.28972	9.44332e-05	0.144398	5.81695	5.52564
feature24231	0.274543	4.27078	0.0001003	0.144398	5.03724	5.31348
feature8224	-0.319658	-4.23546	0.000112203	0.149109	5.24291	4.88018
feature13372	0.286581	4.15661	0.000143954	0.176961	4.79604	5.06957
feature22063	0.336728	4.1359	0.000153647	0.176961	3.6593	3.99119
feature21333	-0.357708	-4.10097	0.000171458	0.185132	4.37687	4.04606
feature20654	0.205416	3.83298	0.000393053	0.399434	5.66817	5.87708
feature23550	0.238281	3.68515	0.000615166	0.569372	4.36846	4.62902
feature18088	-0.185143	-3.66532	0.000652899	0.569372	6.5449	6.36205
feature502	-0.654733	-3.66214	0.000659148	0.569372	1.63018	0.971713
feature10965	0.264073	3.50751	0.00104324	0.850505	4.38229	4.63661
feature17925	0.275383	3.49476	0.00108307	0.850505	4.55724	4.82537
feature10281	0.222693	3.45812	0.00120578	0.895527	7.23306	7.45842
feature6388	-0.215759	-3.44741	0.00124408	0.895527	5.64768	5.43399
feature5181	-0.403276	-3.4254	0.00132645	0.911151	2.95214	2.54585
feature7867	0.209482	3.41397	0.00137126	0.911151	5.8282	6.04485
feature12480	-0.336746	-3.33936	0.00170122	0.999336	4.04587	3.74658
feature18063	-0.421647	-3.33564	0.00171949	0.999336	2.55186	2.09249
feature3163	0.146044	3.29361	0.0019395	0.999336	6.89075	7.03744
feature21912	-0.497117	-3.29336	0.00194085	0.999336	2.34606	1.80424
feature5696	0.27925	3.28585	0.00198292	0.999336	4.12831	4.39746
feature5690	0.141823	3.28219	0.00200373	0.999336	6.18601	6.33215
feature18896	0.245878	3.28125	0.00200911	0.999336	4.42981	4.69663
feature9188	0.137369	3.26526	0.0021027	0.999336	6.82656	6.96448
feature19540	-0.272281	-3.25007	0.00219537	0.999336	4.36449	4.0631
feature7439	-0.514243	-3.22666	0.00234589	0.999336	1.79032	1.21937
feature17100	0.385255	3.22026	0.00238874	0.999336	5.39876	5.78884
feature1481	-0.189104	-3.21069	0.00245413	0.999336	5.54083	5.35159
feature18217	-0.426247	-3.20874	0.00246762	0.999336	2.73642	2.30578
feature9076	0.321811	3.19364	0.00257488	0.999336	4.95907	5.29476
feature3840	0.294228	3.17046	0.00274802	0.999336	3.63352	3.92347
feature10459	-0.163061	-3.16624	0.00278072	0.999336	6.56334	6.40464
feature10183	-0.132099	-3.16399	0.00279824	0.999336	7.6885	7.56096
feature15150	0.129956	3.11772	0.00318385	0.999336	6.93967	7.07317
feature14245	-0.260436	-3.10782	0.00327264	0.999336	4.53363	4.25377
feature4652	0.196511	3.09783	0.0033645	0.999336	6.17221	6.3665
feature5278	0.158425	3.09672	0.00337485	0.999336	7.00663	7.17102
feature13833	-0.158974	-3.08992	0.00343899	0.999336	6.1353	5.97225
feature9568	0.278087	3.08622	0.00347442	0.999336	3.4073	3.64774
feature20449	-0.414941	-3.06698	0.00366397	0.999336	1.84458	1.42645
feature13968	0.378002	3.02824	0.00407548	0.999336	2.71952	3.09688
feature22326	-0.2417	-3.02636	0.00409648	0.999336	4.92267	4.65724
feature5625	0.149431	3.02375	0.00412585	0.999336	7.50363	7.65845
feature18029	0.416515	3.00052	0.00439615	0.999336	2.7015	3.1475
feature1383	0.338276	2.96756	0.00480812	0.999336	3.91746	4.25958
feature22734	0.145229	2.96738	0.00481048	0.999336	5.8839	6.0235
feature4357	-0.156443	-2.96311	0.00486647	0.999336	6.75172	6.59181
feature19874	0.345796	2.96227	0.00487759	0.999336	3.2834	3.60866
feature5651	0.132595	2.96173	0.00488465	0.999336	6.91962	7.05757
feature1954	0.15977	2.9475	0.00507626	0.999336	5.33883	5.49677
feature14218	-0.335539	-2.94297	0.00513876	0.999336	3.09636	2.76766
feature17958	-0.124242	-2.92741	0.00535878	0.999336	7.65545	7.53034
feature11570	-0.434407	-2.91779	0.00549919	0.999336	1.90804	1.48015
feature21400	-0.406855	-2.90945	0.00562361	0.999336	2.05194	1.61515
feature984	-0.190015	-2.90055	0.00575937	0.999336	4.85386	4.65863
feature8222	-0.13953	-2.90037	0.0057622	0.999336	5.53475	5.39889
feature5649	0.128568	2.88452	0.0060116	0.999336	6.32673	6.45427
feature4671	0.202411	2.87099	0.00623252	0.999336	4.75636	4.98083
feature3126	0.207106	2.8585	0.00644314	0.999336	4.10282	4.30395
feature5858	-0.24978	-2.84791	0.00662682	0.999336	5.03276	4.76321
feature1387	0.474691	2.84506	0.00667697	0.999336	1.33799	1.7633
feature10185	-0.236249	-2.84394	0.0066969	0.999336	4.73851	4.50372
feature3371	0.207123	2.82834	0.00697913	0.999336	3.86109	4.04395
feature15949	0.363154	2.81199	0.00728676	0.999336	1.95469	2.29863
feature4946	0.400859	2.8046	0.00742992	0.999336	2.88499	3.26412
feature9678	0.240298	2.80443	0.00743313	0.999336	4.04335	4.25725
feature10823	0.47205	2.79912	0.00753773	0.999336	1.8067	2.27131
feature16717	-0.284324	-2.79777	0.00756448	0.999336	3.2079	2.9062
feature17620	-0.18314	-2.79348	0.00765005	0.999336	5.19978	5.0027
feature16688	0.216275	2.7863	0.00779557	0.999336	5.31404	5.53614
feature2946	0.147723	2.77406	0.00804947	0.999336	4.86392	5.03324
feature8291	-0.197228	-2.77331	0.00806529	0.999336	4.41957	4.23164
feature8658	0.179574	2.76231	0.0083003	0.999336	5.60382	5.78257
feature9055	-0.157712	-2.75752	0.0084045	0.999336	5.91884	5.75437
feature5502	0.131814	2.75507	0.00845849	0.999336	7.3837	7.51425
feature4158	-0.165949	-2.7541	0.00847975	0.999336	4.84719	4.69922
feature2671	-0.1078	-2.7521	0.00852408	0.999336	8.42423	8.31783
feature10204	-0.285026	-2.73346	0.00894712	0.999336	3.7848	3.50337
feature6640	0.355859	2.73176	0.00898672	0.999336	2.56484	2.89083
feature6425	-0.172394	-2.71648	0.00934919	0.999336	4.90972	4.73668
feature22185	-0.114124	-2.70887	0.0095349	0.999336	6.44187	6.32271
feature10002	-0.150375	-2.70399	0.00965577	0.999336	5.1024	4.95295
feature21749	-0.139999	-2.68722	0.0100817	0.999336	5.74105	5.60827
feature10452	-0.181136	-2.68284	0.0101957	0.999336	4.72192	4.53658
feature18419	-0.106888	-2.6822	0.0102125	0.999336	7.28745	7.18557
feature16524	-0.128892	-2.68114	0.0102403	0.999336	6.1514	6.01621
feature13940	-0.178651	-2.67955	0.0102823	0.999336	6.15106	5.96401
feature24028	0.226926	2.67432	0.010421	0.999336	4.38831	4.62794
feature5737	0.61532	2.67312	0.0104531	0.999336	0.606843	1.23817
feature23405	0.140266	2.66991	0.0105393	0.999336	7.26419	7.40461
feature15923	-0.597211	-2.66632	0.0106368	0.999336	1.13685	0.589696
feature867	-0.142736	-2.66469	0.0106812	0.999336	6.68218	6.53707
feature13879	0.216403	2.66454	0.0106854	0.999336	3.60038	3.81584
feature8590	-0.287434	-2.66434	0.0106906	0.999336	4.72516	4.38113
feature21328	-0.412887	-2.64224	0.0113111	0.999336	2.08543	1.69092
feature5194	0.122521	2.64	0.0113755	0.999336	6.28789	6.41507
feature10355	-0.391379	-2.63479	0.0115272	0.999336	2.92044	2.51892
feature10269	0.580787	2.63297	0.0115809	0.999336	0.810171	1.40036
feature10043	-0.696379	-2.63045	0.0116551	0.999336	0.30481	-0.430961
feature1317	0.12404	2.62312	0.011874	0.999336	6.26165	6.38195
feature12530	-0.468164	-2.62157	0.0119207	0.999336	1.29893	0.794178
feature2840	-0.156143	-2.61901	0.0119984	0.999336	6.07958	5.92281
feature18379	-0.137162	-2.61675	0.0120672	0.999336	5.73955	5.60436
feature2096	0.158643	2.61407	0.0121492	0.999336	5.01785	5.17936
feature5203	0.125784	2.6106	0.0122566	0.999336	7.11844	7.24686
feature22412	0.131106	2.60686	0.012373	0.999336	7.15382	7.28514
feature5184	0.373975	2.60177	0.0125329	0.999336	2.20423	2.58189
feature12411	0.129894	2.5981	0.0126497	0.999336	5.59116	5.72686
feature10680	0.150871	2.59523	0.0127414	0.999336	5.00172	5.14636
feature2323	-0.256013	-2.59459	0.0127622	0.999336	4.33117	4.03289
feature5743	0.144186	2.59323	0.0128059	0.999336	6.97813	7.12585
feature4107	0.143124	2.59203	0.0128446	0.999336	6.23128	6.37437
feature775	0.185459	2.58791	0.0129786	0.999336	4.05442	4.22853
feature10861	-0.399304	-2.58093	0.0132085	0.999336	1.94164	1.52479
feature22230	0.194231	2.57886	0.0132774	0.999336	5.35035	5.54195
feature19518	0.129393	2.56989	0.0135794	0.999336	7.46813	7.59472
feature4897	0.117718	2.56935	0.013598	0.999336	5.82637	5.94397
feature18157	0.119581	2.56816	0.0136387	0.999336	7.0519	7.1717
feature5300	0.128157	2.56758	0.0136585	0.999336	5.9058	6.03483
feature18035	0.19723	2.56634	0.0137008	0.999336	4.58924	4.77939
feature12382	-0.182288	-2.56553	0.0137287	0.999336	4.1627	3.97828
feature5745	0.127399	2.56431	0.0137707	0.999336	6.49757	6.62923
feature21444	-0.521679	-2.56177	0.0138584	0.999336	1.73932	1.20223
feature2933	0.197467	2.5584	0.0139759	0.999336	4.18987	4.38803
feature19087	0.225267	2.5579	0.0139934	0.999336	3.50412	3.75903
feature22584	-0.217172	-2.55669	0.0140357	0.999336	4.73496	4.57939
feature8448	-0.507865	-2.55083	0.0142426	0.999336	1.57288	1.03232
feature9535	-0.466219	-2.549	0.014308	0.999336	1.73173	1.21864
feature5498	0.138402	2.54158	0.014575	0.999336	5.28299	5.41194
feature726	0.122081	2.53878	0.0146773	0.999336	6.70441	6.82936
feature21784	-0.508361	-2.53715	0.0147367	0.999336	0.62706	0.145786
feature12297	0.144175	2.53558	0.0147945	0.999336	6.3704	6.51975
feature2675	-0.567148	-2.53394	0.0148549	0.999336	0.489669	-0.0723723
feature15738	-0.193426	-2.52555	0.0151678	0.999336	4.00938	3.8227
feature240	-0.209825	-2.5245	0.0152073	0.999336	3.91535	3.70146
feature7708	0.22474	2.5232	0.0152565	0.999336	4.41771	4.62767
feature21304	0.310191	2.51854	0.0154338	0.999336	2.96363	3.25469
feature19642	-0.163192	-2.51838	0.0154401	0.999336	5.77065	5.61651
feature24143	0.167682	2.5168	0.0155007	0.999336	4.86973	5.04298
feature24412	0.135732	2.51486	0.0155752	0.999336	6.31345	6.45962
feature12891	0.268783	2.5094	0.0157872	0.999336	2.87528	3.12119
feature15814	0.154183	2.50878	0.0158113	0.999336	4.94552	5.10337
feature7515	-0.426994	-2.50724	0.0158719	0.999336	1.18203	0.736737
feature9139	-0.306457	-2.50376	0.016009	0.999336	2.82712	2.50149
feature19607	-0.394151	-2.49953	0.0161767	0.999336	3.09037	2.6982
feature4547	0.129582	2.49759	0.0162546	0.999336	5.96081	6.09949
feature17286	-0.11133	-2.49564	0.0163327	0.999336	7.46663	7.35418
feature18209	-0.161395	-2.49395	0.016401	0.999336	5.12326	4.99293
feature1169	0.140524	2.49258	0.0164568	0.999336	7.6719	7.81309
feature5054	0.118416	2.4897	0.0165738	0.999336	7.94177	8.06097
feature15857	0.546991	2.4852	0.0167583	0.999336	0.789729	1.25104
feature907	-0.371056	-2.47985	0.0169804	0.999336	2.26117	1.76118
feature4287	0.106591	2.46915	0.0174318	0.999336	7.50818	7.61711
feature5340	0.133004	2.46509	0.0176061	0.999336	6.04678	6.19276
feature15589	-0.11409	-2.46477	0.01762	0.999336	7.07338	6.95799
feature6963	-0.335918	-2.46292	0.0177002	0.999336	2.1466	1.79874
feature24324	-0.224629	-2.46288	0.0177017	0.999336	4.44884	4.2062
feature8169	0.130318	2.46022	0.0178175	0.999336	5.67469	5.79594
feature3854	0.18222	2.45714	0.0179522	0.999336	4.87177	5.05412
feature8048	-0.365445	-2.45624	0.0179916	0.999336	1.87684	1.4582
feature1616	-0.325186	-2.44941	0.0182942	0.999336	3.18289	2.83673
feature21563	-0.468612	-2.44799	0.0183575	0.999336	1.75675	1.21006
feature20127	-0.135608	-2.44413	0.0185312	0.999336	6.67976	6.5464
feature13146	0.113363	2.44371	0.0185503	0.999336	6.37605	6.49824
feature5167	0.119275	2.44174	0.0186394	0.999336	6.55896	6.68066
feature17904	0.199956	2.44027	0.0187062	0.999336	3.6487	3.86371
feature12966	-0.24986	-2.43684	0.0188632	0.999336	3.10271	2.83184
feature14660	-0.214654	-2.43319	0.0190312	0.999336	5.20092	4.94943
feature11477	-0.108791	-2.43269	0.0190544	0.999336	6.04328	5.92545
feature14702	-0.117966	-2.43243	0.0190663	0.999336	7.80667	7.68861
feature7669	-0.442459	-2.427	0.0193195	0.999336	0.463105	0.0271289
feature17963	-0.459533	-2.42114	0.0195959	0.999336	1.34627	0.870397
feature78	0.118978	2.41751	0.0197692	0.999336	6.91037	7.03191
feature16266	-0.33028	-2.41737	0.0197757	0.999336	1.61615	1.27
feature7112	0.229566	2.41194	0.0200374	0.999336	4.05592	4.2628
feature15069	0.17633	2.40946	0.0201579	0.999336	4.23486	4.39636
feature6423	-0.156166	-2.40332	0.0204592	0.999336	4.52999	4.37026
feature4759	0.288193	2.40214	0.0205175	0.999336	2.77201	3.04542
feature162	-0.201019	-2.39844	0.0207017	0.999336	4.34505	4.14796
feature8545	-0.560911	-2.39602	0.0208228	0.999336	0.600664	0.0234903
feature16110	0.112214	2.39036	0.0211083	0.999336	7.42648	7.53919
feature17315	0.132572	2.38908	0.0211735	0.999336	5.60807	5.74791
feature5509	0.0961618	2.38271	0.0215	0.999336	7.0778	7.17808
feature14979	0.435806	2.38131	0.0215725	0.999336	2.21753	2.71279
feature21589	0.280965	2.38117	0.0215796	0.999336	2.72726	2.98352
feature3579	0.239961	2.37293	0.0220106	0.999336	3.02184	3.25077
feature19458	0.324746	2.37259	0.0220286	0.999336	2.00827	2.31508
feature15882	0.0982911	2.37071	0.0221278	0.999336	6.77553	6.87012
feature12080	-0.485745	-2.36977	0.0221775	0.999336	1.29763	0.798464
feature14226	-0.225862	-2.36718	0.0223156	0.999336	3.6383	3.42962
feature10748	0.110451	2.36501	0.0224318	0.999336	6.24872	6.35611
feature5367	0.102097	2.36427	0.0224713	0.999336	6.09498	6.19501
feature21728	0.153898	2.36308	0.0225353	0.999336	4.63534	4.8006
feature12339	0.186224	2.36216	0.0225853	0.999336	4.5926	4.81007
feature16039	-0.146652	-2.36112	0.0226413	0.999336	5.9712	5.80458
feature20519	0.117218	2.35996	0.0227039	0.999336	6.46261	6.5757
feature13279	-0.385343	-2.35706	0.0228616	0.999336	0.808486	0.380963
feature2714	-0.149608	-2.35452	0.0230008	0.999336	5.98724	5.83448
feature4264	0.267242	2.35011	0.0232442	0.999336	3.24674	3.4648
feature2151	-0.257767	-2.34665	0.0234365	0.999336	3.13106	2.90971
feature7373	0.123321	2.34503	0.023527	0.999336	6.19824	6.32527
feature3596	0.174094	2.34459	0.0235514	0.999336	4.45036	4.58505
feature17796	0.116592	2.34335	0.0236209	0.999336	5.75365	5.88347
feature5279	0.129574	2.33923	0.0238538	0.999336	5.98643	6.12414
feature7154	0.139409	2.33587	0.0240446	0.999336	5.09659	5.21444
feature5364	0.121207	2.33451	0.0241224	0.999336	6.34563	6.46543
feature5356	0.110945	2.33426	0.0241368	0.999336	5.68755	5.79868
feature24318	0.340239	2.33204	0.0242644	0.999336	2.47109	2.76876
feature6434	0.132652	2.32377	0.0247448	0.999336	5.49805	5.6226
feature5260	0.118592	2.32336	0.0247685	0.999336	5.5263	5.65226
feature4692	0.148753	2.32043	0.0249411	0.999336	6.02144	6.17192
feature5542	0.106512	2.32037	0.0249446	0.999336	6.89876	7.01128
feature18211	-0.120185	-2.31758	0.0251096	0.999336	6.56219	6.4509
feature23909	-0.198664	-2.31639	0.0251804	0.999336	4.58162	4.33985
feature4894	-0.117372	-2.31614	0.0251951	0.999336	6.46697	6.34195
feature14875	0.117256	2.31212	0.0254355	0.999336	5.3414	5.45206
feature15952	0.396907	2.31149	0.0254736	0.999336	1.41456	1.74682
feature2303	-0.328404	-2.30674	0.0257608	0.999336	1.52296	1.20539
feature9323	0.107385	2.30425	0.0259118	0.999336	5.76026	5.8682
feature9577	-0.36172	-2.30311	0.0259817	0.999336	1.9993	1.66197
feature11156	0.343953	2.30219	0.0260383	0.999336	1.55015	1.91149
feature12548	-0.141321	-2.30165	0.0260714	0.999336	4.67944	4.54092
feature11889	0.487655	2.30001	0.0261723	0.999336	1.09213	1.62001
feature4444	-0.255497	-2.29779	0.0263092	0.999336	2.63417	2.34562
feature23931	-0.451302	-2.29681	0.0263697	0.999336	0.516936	0.0442719
feature8344	0.111092	2.29423	0.0265302	0.999336	6.52746	6.63736
feature6029	0.415033	2.28895	0.0268611	0.999336	1.32412	1.70882
feature22271	-0.328816	-2.28819	0.0269095	0.999336	1.8877	1.53661
feature3135	0.102759	2.28118	0.027355	0.999336	6.55074	6.65953
feature24235	-0.384714	-2.2805	0.0273989	0.999336	1.92508	1.57295
feature5447	0.128416	2.27699	0.0276248	0.999336	6.92212	7.05376
feature13540	-0.160961	-2.27657	0.027652	0.999336	4.58305	4.46313
feature24387	0.188061	2.27413	0.0278102	0.999336	5.14094	5.36231
feature3670	-0.396289	-2.27278	0.0278983	0.999336	1.12096	0.706194
feature19524	0.124764	2.27102	0.0280128	0.999336	5.79188	5.92453
feature1297	-0.185982	-2.26448	0.0284438	0.999336	4.88475	4.68485
feature3039	0.145075	2.26355	0.0285056	0.999336	4.72053	4.87882
feature2741	-0.234695	-2.26308	0.0285372	0.999336	3.432	3.2508
feature17693	0.28329	2.26255	0.0285725	0.999336	2.78479	3.01821
feature23564	-0.213426	-2.26225	0.0285922	0.999336	3.78741	3.58269
feature1384	0.336884	2.2614	0.028649	0.999336	1.76094	2.11059
feature19605	0.157734	2.25882	0.0288215	0.999336	5.74597	5.90638
feature19351	-0.194316	-2.25597	0.0290135	0.999336	5.12518	4.9233
feature23654	0.143619	2.25429	0.0291271	0.999336	5.14357	5.28215
feature2780	-0.183099	-2.25156	0.029313	0.999336	4.17954	3.95366
feature12612	0.159653	2.24657	0.0296549	0.999336	4.34612	4.48884
feature5429	0.149363	2.24569	0.0297153	0.999336	5.1297	5.27585
feature16319	-0.208569	-2.24381	0.0298454	0.999336	4.33765	4.10123
feature18558	-0.212239	-2.23896	0.0301829	0.999336	3.87572	3.6643
feature9709	0.284286	2.23212	0.0306644	0.999336	1.89602	2.19472
feature5177	0.0985551	2.22962	0.0308421	0.999336	7.49844	7.60225
feature20468	0.102902	2.22849	0.0309228	0.999336	6.77221	6.87967
feature5554	0.117216	2.22638	0.031074	0.999336	7.69972	7.82018
feature20860	0.116558	2.22423	0.0312287	0.999336	5.94796	6.07045
feature1601	0.386041	2.22301	0.0313166	0.999336	1.2979	1.61566
feature3742	-0.305941	-2.21867	0.0316315	0.999336	2.85345	2.47986
feature4829	0.182398	2.21772	0.0317007	0.999336	3.27999	3.43333
feature17127	-0.100887	-2.21766	0.0317055	0.999336	6.56975	6.46514
feature5681	0.135766	2.21742	0.0317228	0.999336	5.64382	5.78199
feature5183	0.103945	2.21638	0.0317987	0.999336	7.06479	7.17142
feature6476	0.0922357	2.21634	0.0318021	0.999336	6.27722	6.37257
feature5886	0.120478	2.2127	0.0320697	0.999336	6.32592	6.44916
feature1232	0.424658	2.21209	0.0321147	0.999336	1.13082	1.5619
feature5444	0.0804251	2.21014	0.0322587	0.999336	7.69135	7.77274
feature1145	-0.468014	-2.20709	0.0324857	0.999336	-0.050094	-0.555948
feature10876	-0.417943	-2.20503	0.0326402	0.999336	1.07248	0.634008
feature6173	-0.391428	-2.20308	0.0327865	0.999336	0.849882	0.458062
feature5709	0.107724	2.20221	0.032852	0.999336	7.08846	7.19474
feature6780	-0.146497	-2.20153	0.0329034	0.999336	5.31901	5.14162
feature7514	-0.094422	-2.20033	0.0329942	0.999336	6.39342	6.29843
feature16786	-0.156374	-2.19713	0.033237	0.999336	5.04166	4.88932
feature20239	-0.128079	-2.19577	0.0333405	0.999336	5.80668	5.68784
feature20367	0.126941	2.19448	0.0334396	0.999336	4.75176	4.8718
feature5407	0.109286	2.19316	0.0335405	0.999336	7.03797	7.14238
feature22728	-0.482487	-2.19168	0.0336543	0.999336	0.572651	0.0516476
feature14194	0.29074	2.191	0.0337072	0.999336	2.53873	2.79088
feature10425	0.125084	2.1893	0.0338383	0.999336	4.86888	4.98805
feature19206	-0.11032	-2.18514	0.0341616	0.999336	7.31827	7.20753
feature4300	-0.13784	-2.18122	0.0344687	0.999336	4.86194	4.71249
feature23543	0.0969964	2.17724	0.0347835	0.999336	7.30444	7.40506
feature7450	-0.120795	-2.1758	0.0348975	0.999336	6.0581	5.94072
feature12536	-0.317927	-2.17276	0.0351399	0.999336	1.91934	1.6032
feature5738	0.126671	2.17144	0.0352459	0.999336	6.74707	6.87444
feature7296	-0.254242	-2.1665	0.0356442	0.999336	3.11255	2.83879
feature16178	0.158403	2.16213	0.0359998	0.999336	4.55247	4.72918
feature6467	0.191104	2.16118	0.0360771	0.999336	3.46011	3.65379
feature1324	-0.0995002	-2.16086	0.0361036	0.999336	6.80731	6.70954
feature18147	-0.254496	-2.16036	0.0361445	0.999336	2.96792	2.76275
feature23450	0.118949	2.15949	0.0362163	0.999336	5.57219	5.68686
feature14332	0.252815	2.15836	0.0363088	0.999336	2.53112	2.77026
feature11347	-0.349186	-2.15334	0.0367242	0.999336	1.98784	1.59028
feature21336	0.155478	2.1533	0.0367282	0.999336	4.36859	4.52353
feature5511	0.0908642	2.15188	0.0368461	0.999336	7.81717	7.90516
feature19479	0.399856	2.15182	0.0368514	0.999336	1.04222	1.43973
feature6195	0.157834	2.15181	0.036852	0.999336	4.11713	4.27277
feature5166	0.212072	2.15108	0.0369129	0.999336	3.44807	3.66557
feature20411	-0.245454	-2.14934	0.0370584	0.999336	3.14567	2.87614
feature2083	0.0818305	2.14716	0.0372416	0.999336	7.90669	7.99218
feature17334	-0.217337	-2.14643	0.037303	0.999336	3.1891	2.9581
feature22761	-0.116241	-2.1447	0.0374498	0.999336	6.58082	6.47116
feature4563	0.466584	2.14447	0.0374693	0.999336	-0.137454	0.384471
feature7241	-0.435616	-2.14252	0.0376349	0.999336	0.959698	0.508236
feature18030	0.158728	2.14068	0.0377908	0.999336	5.5614	5.72001
feature12570	-0.523408	-2.13948	0.0378935	0.999336	0.2279	-0.317272
feature22921	-0.387953	-2.1386	0.0379694	0.999336	1.36456	0.956423
feature23524	-0.224887	-2.13506	0.0382733	0.999336	3.2605	2.99738
feature12834	-0.310688	-2.13483	0.0382935	0.999336	2.27342	1.9335
feature3073	-0.381503	-2.13474	0.0383009	0.999336	1.22808	0.862248
feature4985	0.46512	2.13419	0.0383488	0.999336	1.05789	1.49357
feature16058	0.11533	2.13031	0.0386851	0.999336	5.49731	5.62255
feature3609	-0.307252	-2.12675	0.038996	0.999336	1.9288	1.57757
feature21129	0.440722	2.12654	0.0390142	0.999336	0.215125	0.581988
feature17447	0.324317	2.12427	0.0392139	0.999336	2.12615	2.4716
feature5263	0.11547	2.1235	0.039282	0.999336	6.15269	6.26756
feature23613	-0.432761	-2.12279	0.0393444	0.999336	0.951736	0.528321
feature9576	0.113323	2.12211	0.0394053	0.999336	6.34344	6.45859
feature8832	-0.30691	-2.12074	0.0395264	0.999336	2.23779	1.89584
feature8319	-0.244895	-2.12007	0.039586	0.999336	3.49464	3.26107
feature22704	-0.144774	-2.11914	0.0396685	0.999336	4.47714	4.31773
feature14081	0.163784	2.11563	0.0399823	0.999336	5.23373	5.397
feature19012	0.149149	2.11484	0.0400531	0.999336	4.77617	4.90702
feature5726	0.117821	2.11409	0.0401205	0.999336	6.46065	6.58008
feature5386	0.149693	2.11244	0.0402692	0.999336	4.28499	4.44189
feature7403	0.11574	2.11224	0.0402868	0.999336	5.21837	5.3373
feature19268	0.420183	2.11202	0.0403072	0.999336	0.36476	0.755555
feature18514	-0.242949	-2.11123	0.0403782	0.999336	3.74555	3.51211
feature2769	0.10577	2.11076	0.0404204	0.999336	5.79501	5.90184
feature21472	-0.329294	-2.11016	0.0404748	0.999336	1.72522	1.42124
feature18619	0.117084	2.10989	0.0404998	0.999336	5.67774	5.80387
feature3678	0.208967	2.10788	0.0406818	0.999336	4.06616	4.26958
feature14371	0.120995	2.10757	0.0407103	0.999336	6.69392	6.8153
feature11643	-0.262285	-2.10649	0.040809	0.999336	2.60984	2.33722
feature5693	0.181607	2.10619	0.0408361	0.999336	3.47391	3.64839
feature9850	-0.263315	-2.10601	0.0408529	0.999336	3.32251	3.01756
feature1626	0.0927793	2.10573	0.0408784	0.999336	6.96583	7.05799
feature5933	0.241741	2.10418	0.0410199	0.999336	3.23005	3.47937
feature436	0.0887999	2.10351	0.0410814	0.999336	6.902	6.99404
feature3063	-0.312542	-2.10222	0.0411997	0.999336	2.76564	2.4237
feature10731	-0.332002	-2.09981	0.0414227	0.999336	1.62206	1.22728
feature5494	0.133963	2.09935	0.0414652	0.999336	4.79679	4.94507
feature20662	0.148227	2.09893	0.0415036	0.999336	6.10448	6.26344
feature16390	-0.134697	-2.09522	0.0418486	0.999336	5.15785	5.00862
feature13788	-0.476598	-2.09318	0.0420394	0.999336	0.495688	-0.0547504
feature5188	0.262365	2.08744	0.0425802	0.999336	2.15866	2.3981
feature23365	-0.19899	-2.08528	0.0427855	0.999336	4.0499	3.84674
feature177	-0.475252	-2.08479	0.0428317	0.999336	0.612624	0.112317
feature12425	-0.255157	-2.08449	0.0428602	0.999336	3.21103	2.95753
feature3301	-0.113075	-2.08401	0.0429057	0.999336	5.98246	5.86318
feature7467	0.182517	2.08191	0.0431066	0.999336	4.76889	4.93939
feature4877	0.121495	2.08015	0.0432756	0.999336	5.81234	5.94846
feature5477	0.550377	2.0787	0.0434146	0.999336	0.57364	1.07259
feature5567	0.0997055	2.07602	0.0436736	0.999336	7.39431	7.49154
feature8470	0.0905607	2.07556	0.0437185	0.999336	6.18031	6.2725
feature24174	0.450819	2.07541	0.0437331	0.999336	0.253161	0.716165
feature12341	-0.0975678	-2.07418	0.0438527	0.999336	6.55567	6.45813
feature11424	-0.202389	-2.07407	0.0438634	0.999336	3.84649	3.66618
feature1225	-0.157696	-2.07383	0.0438866	0.999336	4.64961	4.50037
feature15953	-0.374478	-2.07362	0.0439065	0.999336	1.24035	0.879961
feature18620	-0.135789	-2.07252	0.0440135	0.999336	6.61818	6.49021
feature8258	-0.47401	-2.07044	0.044217	0.999336	0.54842	0.0131206
feature2428	0.127323	2.06978	0.0442813	0.999336	5.10773	5.24612
feature14333	0.108476	2.06961	0.0442981	0.999336	6.95804	7.06589
feature14721	0.235719	2.06844	0.0444132	0.999336	2.15974	2.32953
feature17160	0.106966	2.06714	0.0445408	0.999336	5.83224	5.93091
feature5634	0.0954483	2.06691	0.0445642	0.999336	6.40026	6.49497
feature16235	-0.0995265	-2.0649	0.0447626	0.999336	6.371	6.2749
feature17474	-0.151088	-2.06421	0.0448306	0.999336	4.40551	4.25964
feature23900	-0.488613	-2.06343	0.044908	0.999336	0.897434	0.393066
feature10946	-0.124468	-2.06058	0.045192	0.999336	5.67657	5.56912
feature18907	-0.156566	-2.05856	0.0453931	0.999336	4.17009	3.97596
feature22794	-0.0926336	-2.05593	0.0456579	0.999336	6.73089	6.63904
feature5136	0.110328	2.05564	0.0456864	0.999336	6.13822	6.24824
feature6823	0.0920054	2.05533	0.0457179	0.999336	6.64185	6.7352
feature10915	0.0935919	2.05339	0.0459142	0.999336	6.60104	6.69396
feature7193	-0.365359	-2.0516	0.0460958	0.999336	1.35574	0.957396
feature2405	0.0796238	2.05113	0.0461428	0.999336	7.70255	7.78272
feature5248	0.0984655	2.04902	0.0463581	0.999336	8.39498	8.49439
feature11886	0.121892	2.04838	0.0464231	0.999336	5.76142	5.90132
feature964	-0.309506	-2.04662	0.0466031	0.999336	1.71777	1.36934
feature7877	-0.354891	-2.04564	0.0467034	0.999336	1.5796	1.2187
feature19863	-0.220413	-2.04522	0.0467471	0.999336	3.21664	2.98404
feature365	-0.467352	-2.04465	0.0468059	0.999336	1.688	1.17526
feature5541	0.0960233	2.04462	0.0468086	0.999336	6.83653	6.93414
feature5785	0.0949731	2.04375	0.0468977	0.999336	5.92872	6.02514
feature6076	-0.418718	-2.04342	0.0469322	0.999336	1.19747	0.718369
feature5593	0.116678	2.04184	0.0470951	0.999336	7.87587	7.99428
feature17740	0.157247	2.04123	0.0471582	0.999336	4.63729	4.82224
feature11508	-0.116477	-2.04122	0.04716	0.999336	5.93682	5.81354
feature2025	-0.298607	-2.04078	0.0472047	0.999336	1.94778	1.64611
feature792	0.113436	2.04063	0.0472202	0.999336	5.59552	5.69973
feature11961	0.0737019	2.03955	0.047333	0.999336	7.42761	7.50075
feature9591	-0.130679	-2.03911	0.0473789	0.999336	4.73688	4.60967
feature16096	0.266235	2.03886	0.0474044	0.999336	2.41673	2.67794
feature23898	-0.172707	-2.03874	0.0474168	0.999336	3.8006	3.63097
feature24413	-0.123938	-2.03584	0.0477198	0.999336	4.73262	4.61581
feature23643	-0.416229	-2.033	0.0480176	0.999336	1.45076	0.981407
feature17255	-0.110843	-2.03237	0.0480839	0.999336	6.47386	6.36518
feature14894	0.0995215	2.03081	0.0482484	0.999336	5.87249	5.97488
feature5234	0.137253	2.03068	0.0482616	0.999336	4.90757	5.02207
feature773	0.362644	2.03025	0.0483072	0.999336	1.66197	2.01473
feature14981	0.148926	2.02961	0.0483746	0.999336	4.65697	4.82844
feature9567	-0.172738	-2.0284	0.0485036	0.999336	3.75049	3.58341
feature5176	0.446586	2.02776	0.0485707	0.999336	0.701125	1.11233
feature20636	0.178853	2.02706	0.0486456	0.999336	4.20473	4.35848
feature12633	-0.125329	-2.02393	0.0489794	0.999336	5.30904	5.18596
feature5566	0.0889279	2.02276	0.0491053	0.999336	6.98794	7.07557
feature5159	0.111891	2.02224	0.0491607	0.999336	7.39077	7.50682
feature22560	0.184841	2.02203	0.049183	0.999336	3.87017	3.9923
feature6089	-0.15013	-2.0208	0.0493151	0.999336	4.0001	3.82956
feature5353	0.0998951	2.02028	0.0493712	0.999336	6.08362	6.17966
feature18383	-0.334563	-2.01995	0.0494069	0.999336	1.26818	0.903778
feature21037	0.103245	2.01988	0.0494151	0.999336	6.74179	6.84755
feature21448	-0.141838	-2.01971	0.0494333	0.999336	5.19129	5.0342
feature17213	0.0766399	2.01969	0.0494348	0.999336	7.31127	7.3903
feature23060	-0.346452	-2.01964	0.0494399	0.999336	1.84748	1.54511
feature16473	0.144699	2.01939	0.0494675	0.999336	5.86813	6.01055
feature17056	-0.387394	-2.01895	0.0495144	0.999336	1.45709	1.04633
feature5108	0.109983	2.01835	0.0495801	0.999336	6.40679	6.5151
feature8643	0.366512	2.01823	0.0495926	0.999336	1.47811	1.82023
feature195	-0.206225	-2.01656	0.0497733	0.999336	3.32481	3.12954
feature10711	-0.387861	-2.01646	0.049785	0.999336	0.763708	0.411833
feature2418	-0.553083	-2.01616	0.0498172	0.999336	0.453339	-0.178641
feature18842	0.127457	2.01585	0.0498512	0.999336	6.85615	6.98083
feature16720	-0.389178	-2.01268	0.0501957	0.999336	1.09843	0.643582
feature4840	-0.288879	-2.01	0.0504898	0.999336	1.07833	0.785758
feature18566	-0.291025	-2.00885	0.0506166	0.999336	2.85053	2.55313
feature9215	0.385258	2.00741	0.0507752	0.999336	0.920784	1.30495
feature11766	-0.344868	-2.00728	0.0507895	0.999336	1.50437	1.13298
feature3944	0.476541	2.0069	0.0508311	0.999336	0.91596	1.39959
feature6636	-0.230256	-2.00575	0.0509587	0.999336	2.80318	2.54834
feature22875	-0.36582	-2.00262	0.0513067	0.999336	1.09645	0.694622
feature13865	-0.34918	-2.00179	0.0513988	0.999336	1.82413	1.46967
feature19748	0.305802	2.00026	0.0515701	0.999336	1.47026	1.72164
feature9468	-0.341326	-1.99919	0.0516901	0.999336	1.5666	1.18779
feature5065	0.320378	1.99863	0.0517519	0.999336	1.54062	1.90981
feature9603	-0.297155	-1.99822	0.051798	0.999336	1.97843	1.61977
feature3477	-0.109392	-1.99441	0.0522281	0.999336	5.44668	5.3421
feature22248	0.102172	1.99404	0.0522696	0.999336	5.70955	5.81907
feature5363	0.0929852	1.99271	0.05242	0.999336	6.77415	6.87572
feature11913	0.492341	1.99264	0.0524291	0.999336	0.340505	0.837555
feature4887	0.0927345	1.9919	0.0525122	0.999336	6.75115	6.85289
feature10108	-0.172855	-1.99135	0.0525753	0.999336	3.9625	3.82904
feature18454	-0.193095	-1.9907	0.0526494	0.999336	3.4983	3.28021
feature5131	0.0797808	1.99049	0.0526734	0.999336	6.77644	6.85881
feature5483	0.101123	1.99014	0.0527133	0.999336	6.7128	6.81175
feature21003	-0.326621	-1.98893	0.0528511	0.999336	1.19603	0.845076
feature12748	-0.279438	-1.98797	0.0529611	0.999336	2.84267	2.53315
feature22814	0.306128	1.98761	0.0530024	0.999336	1.49221	1.82394
feature24439	0.128577	1.98576	0.0532149	0.999336	4.87117	5.01966
feature5372	0.0901106	1.9856	0.0532331	0.999336	7.5259	7.62097
feature3882	-0.184563	-1.98502	0.0533001	0.999336	4.8368	4.63422
feature15382	-0.337639	-1.98459	0.0533497	0.999336	1.25507	0.879478
feature22236	-0.485383	-1.98453	0.053356	0.999336	1.33525	0.845901
feature2810	0.168811	1.98161	0.0536929	0.999336	4.32898	4.4878
feature3393	-0.125713	-1.98076	0.053792	0.999336	4.66276	4.57099
feature18160	0.0961194	1.98029	0.0538465	0.999336	6.21034	6.31038
feature5270	0.108433	1.97973	0.0539111	0.999336	6.97611	7.08796
feature9224	0.118474	1.97962	0.0539246	0.999336	5.85292	5.96658
feature24282	-0.100197	-1.97951	0.0539373	0.999336	5.59687	5.48707
feature19820	0.445989	1.97909	0.0539858	0.999336	0.448608	0.835914
feature20700	0.081098	1.97843	0.0540625	0.999336	6.96827	7.05178
feature3608	-0.430588	-1.97678	0.0542551	0.999336	0.821984	0.401041
feature20207	0.333115	1.97675	0.0542595	0.999336	1.89763	2.14961
feature2326	-0.198022	-1.97438	0.0545369	0.999336	2.8843	2.66741
feature12029	0.0803274	1.97365	0.0546231	0.999336	6.57468	6.65611
feature22805	0.109226	1.97353	0.0546364	0.999336	5.28829	5.42017
feature23780	0.102082	1.97201	0.0548161	0.999336	5.48506	5.59834
feature5241	0.0899336	1.97168	0.0548546	0.999336	6.88971	6.98029
feature16728	0.100606	1.97062	0.0549793	0.999336	6.47364	6.58412
feature10212	-0.0999132	-1.97031	0.0550168	0.999336	6.18335	6.08733
feature18349	-0.108209	-1.97	0.0550527	0.999336	5.7305	5.61909
feature5441	0.106367	1.96935	0.0551302	0.999336	8.11435	8.22291
feature14227	-0.18159	-1.96923	0.0551442	0.999336	4.00937	3.82568
feature10802	0.0892478	1.96847	0.0552348	0.999336	7.34222	7.43324
feature18138	-0.201465	-1.96816	0.0552709	0.999336	4.31591	4.02691
feature3375	0.205451	1.96502	0.055645	0.999336	3.10147	3.29521
feature3535	-0.400807	-1.96473	0.0556805	0.999336	0.997365	0.619755
feature10229	0.099818	1.9616	0.0560553	0.999336	7.2157	7.32062
feature10557	0.0916205	1.96109	0.0561173	0.999336	6.06073	6.15485
feature16597	-0.134564	-1.95951	0.0563076	0.999336	4.83837	4.72126
feature18903	0.230835	1.95869	0.0564061	0.999336	2.55433	2.80723
feature19530	0.120108	1.95822	0.0564631	0.999336	5.04138	5.1523
feature15057	-0.0935038	-1.9574	0.0565626	0.999336	6.23795	6.14474
feature8801	-0.40182	-1.95736	0.0565672	0.999336	1.49249	1.10218
feature5061	0.107034	1.95664	0.0566542	0.999336	7.02282	7.13254
feature20939	-0.129075	-1.95519	0.0568305	0.999336	5.32128	5.19004
feature3051	0.114699	1.95502	0.0568509	0.999336	6.33002	6.4528
feature15229	-0.0921236	-1.95488	0.0568685	0.999336	6.02012	5.93134
feature22767	-0.0794152	-1.95486	0.0568704	0.999336	6.99964	6.92084
feature14878	-0.229312	-1.95461	0.056901	0.999336	2.80683	2.57006
feature5343	0.0946403	1.95389	0.0569887	0.999336	6.99276	7.09381
feature24474	0.0996001	1.95379	0.0570007	0.999336	6.49525	6.60589
feature16830	-0.460435	-1.9533	0.0570616	0.999336	0.242876	-0.214307
feature12461	0.312087	1.95283	0.0571179	0.999336	1.86904	2.16782
feature21822	0.276518	1.95057	0.057395	0.999336	2.42664	2.6924
feature10911	0.113742	1.95027	0.0574323	0.999336	5.37099	5.48882
feature13361	-0.313076	-1.94999	0.0574667	0.999336	1.8181	1.49539
feature10071	-0.243458	-1.94965	0.0575086	0.999336	2.9781	2.75307
feature5420	0.0932845	1.94947	0.0575302	0.999336	7.13721	7.23544
feature20012	-0.16234	-1.94937	0.0575428	0.999336	3.95799	3.77448
feature1763	-0.256892	-1.94934	0.0575461	0.999336	2.8033	2.57624
feature1252	-0.275835	-1.94899	0.0575894	0.999336	2.39858	2.07212
feature2200	-0.298415	-1.94899	0.0575896	0.999336	3.21071	2.86864
feature5193	0.112773	1.94896	0.0575928	0.999336	5.37255	5.48428
feature5365	0.139595	1.9486	0.0576374	0.999336	4.31476	4.4771
feature18458	-0.176798	-1.9484	0.0576616	0.999336	3.72487	3.52023
feature1808	0.101547	1.94833	0.0576702	0.999336	5.57165	5.67558
feature24093	-0.123245	-1.94829	0.0576754	0.999336	5.1793	5.04918
feature5332	0.107116	1.94824	0.0576816	0.999336	7.50727	7.6175
feature21120	0.193032	1.94695	0.0578412	0.999336	3.85008	4.03746
feature1809	0.317211	1.94687	0.0578509	0.999336	2.33432	2.68281
feature23127	0.11702	1.94586	0.0579755	0.999336	5.09902	5.22613
feature7396	-0.164656	-1.945	0.0580816	0.999336	4.21141	4.0404
feature16654	0.210723	1.94443	0.0581526	0.999336	3.24624	3.44517
feature553	-0.108554	-1.94432	0.0581671	0.999336	6.34327	6.23047
feature17614	-0.400219	-1.94306	0.0583225	0.999336	1.2647	0.86337
feature5882	0.160474	1.94291	0.0583418	0.999336	4.48923	4.65903
feature24358	-0.133191	-1.94181	0.0584782	0.999336	5.08741	4.95631
feature6782	-0.214901	-1.94133	0.0585383	0.999336	2.75337	2.50509
feature5623	0.090996	1.94117	0.0585592	0.999336	7.57045	7.66983
feature8786	0.449796	1.93942	0.0587777	0.999336	0.5272	0.968428
feature19969	0.104363	1.93912	0.0588156	0.999336	5.25585	5.34151
feature5113	0.0939124	1.93725	0.0590502	0.999336	7.29156	7.38135
feature12281	-0.383384	-1.93552	0.0592681	0.999336	1.24993	0.823829
feature19381	0.414375	1.93501	0.0593322	0.999336	0.937746	1.32051
feature21783	0.372462	1.93495	0.0593392	0.999336	1.61638	1.93974
feature3994	-0.443093	-1.93451	0.0593946	0.999336	0.359146	-0.109024
feature18495	-0.420095	-1.9326	0.0596367	0.999336	0.796008	0.366874
feature10955	-0.23578	-1.93198	0.0597161	0.999336	3.68407	3.33813
feature5240	0.0906058	1.93142	0.0597869	0.999336	7.00276	7.09935
feature13950	0.0800282	1.9313	0.0598024	0.999336	6.91649	7.00185
feature20825	-0.107884	-1.92997	0.0599718	0.999336	6.12341	6.01843
feature1607	-0.122501	-1.92856	0.0601509	0.999336	5.18427	5.02656
feature23128	-0.141058	-1.92625	0.0604464	0.999336	5.61104	5.46943
feature15116	-0.0781248	-1.92454	0.0606671	0.999336	7.73366	7.65068
feature8843	-0.253609	-1.92361	0.060787	0.999336	2.30394	2.07272
feature7904	0.119815	1.9228	0.0608913	0.999336	4.63594	4.76318
feature6566	-0.270616	-1.9224	0.0609424	0.999336	2.50778	2.20039
feature22943	0.240339	1.92212	0.060979	0.999336	2.59874	2.79494
feature11300	-0.291746	-1.92141	0.0610703	0.999336	2.18923	1.94264
feature16362	-0.189053	-1.92124	0.0610929	0.999336	4.4137	4.22508
feature16812	-0.441077	-1.92076	0.0611547	0.999336	0.750513	0.338063
feature14667	0.394244	1.92052	0.0611855	0.999336	0.651926	1.01461
feature12596	-0.0883414	-1.91959	0.0613065	0.999336	6.66769	6.57888
feature13834	-0.14773	-1.91912	0.0613678	0.999336	4.19466	4.02669
feature19676	0.117407	1.91885	0.061403	0.999336	6.34685	6.46939
feature21284	-0.341426	-1.91871	0.0614211	0.999336	1.84734	1.43641
feature4939	0.0749482	1.91817	0.0614917	0.999336	8.22888	8.30571
feature20335	0.112749	1.91781	0.0615381	0.999336	5.30198	5.41402
feature8888	0.172597	1.91742	0.0615882	0.999336	3.64707	3.74036
feature12243	-0.297172	-1.91715	0.0616241	0.999336	1.83745	1.56757
feature18290	-0.328645	-1.9161	0.0617605	0.999336	1.68903	1.36268
feature11761	-0.311047	-1.91512	0.0618895	0.999336	2.01491	1.66642
feature16867	-0.0979933	-1.9101	0.0625494	0.999336	6.21863	6.11252
feature5495	0.114126	1.91008	0.0625522	0.999336	5.74371	5.85382
feature5843	0.122295	1.90911	0.0626807	0.999336	5.50125	5.62356
feature17477	-0.273883	-1.90885	0.0627152	0.999336	2.16459	1.88888
feature21347	-0.318538	-1.90866	0.0627398	0.999336	3.05642	2.7245
feature5098	-0.0733122	-1.90806	0.062819	0.999336	8.02797	7.95113
feature5702	0.18388	1.9071	0.0629469	0.999336	3.14795	3.3436
feature4575	-0.316694	-1.90509	0.0632138	0.999336	1.76342	1.42007
feature19982	-0.41647	-1.90486	0.0632443	0.999336	0.853649	0.42318
feature2960	-0.098939	-1.90373	0.0633958	0.999336	6.1244	6.02992
feature19474	-0.092597	-1.9022	0.0636001	0.999336	6.76731	6.67487
feature10811	0.101853	1.90071	0.0638004	0.999336	6.5291	6.63557
feature20320	-0.403262	-1.90045	0.063835	0.999336	0.832842	0.392799
feature5732	0.10067	1.90027	0.0638596	0.999336	6.73314	6.83729
feature4238	0.110038	1.89903	0.0640262	0.999336	5.65373	5.75604
feature20653	0.164209	1.89874	0.0640661	0.999336	3.66311	3.79891
feature5614	0.0882333	1.89623	0.0644047	0.999336	6.69302	6.78942
feature10871	-0.254117	-1.89564	0.0644844	0.999336	2.05102	1.73588
feature6568	-0.424667	-1.89512	0.0645549	0.999336	0.7684	0.320818
feature7619	-0.310152	-1.89186	0.0649992	0.999336	3.81449	3.49348
feature13665	-0.493072	-1.88982	0.0652773	0.999336	0.671804	0.0911797
feature20944	0.0837533	1.88789	0.0655425	0.999336	6.1997	6.28833
feature215	-0.36737	-1.88694	0.0656736	0.999336	2.77285	2.3212
feature2533	0.102681	1.8869	0.0656793	0.999336	5.75327	5.86052
feature14805	0.192326	1.8866	0.0657208	0.999336	3.37313	3.53442
feature12873	0.263112	1.88576	0.0658358	0.999336	2.40317	2.65023
feature11774	-0.473945	-1.88394	0.0660878	0.999336	0.594144	0.0669933
feature7496	-0.0908896	-1.8838	0.0661069	0.999336	6.3695	6.2788
feature20489	-0.0888528	-1.88323	0.0661859	0.999336	5.87521	5.78203
feature13186	-0.330968	-1.88274	0.0662541	0.999336	1.66951	1.3005
feature8934	0.0859311	1.88193	0.066367	0.999336	6.01936	6.10242
feature6338	-0.267643	-1.88176	0.0663901	0.999336	1.47155	1.19872
feature4948	0.123675	1.88116	0.066473	0.999336	5.03955	5.14274
feature19276	-0.174196	-1.881	0.0664963	0.999336	3.06529	2.88402
feature5190	0.0749615	1.87833	0.0668685	0.999336	6.83225	6.90869
feature13598	-0.228698	-1.87772	0.066954	0.999336	2.84829	2.59273
feature2415	0.101327	1.87734	0.0670063	0.999336	6.42899	6.5311
feature5133	0.0836751	1.87713	0.0670356	0.999336	8.10253	8.18816
feature18873	-0.137009	-1.87426	0.0674387	0.999336	5.32221	5.20538
feature11540	-0.149836	-1.87419	0.0674488	0.999336	4.83225	4.66281
feature5645	0.0886743	1.87369	0.0675191	0.999336	7.90327	7.99658
feature5253	0.084197	1.87354	0.0675415	0.999336	6.82353	6.91046
feature6137	0.087295	1.87319	0.0675907	0.999336	6.51586	6.6039
feature15205	-0.376854	-1.87193	0.0677689	0.999336	1.89657	1.48684
feature20446	0.293811	1.87187	0.0677772	0.999336	1.49265	1.8004
feature14366	0.0730996	1.86911	0.0681675	0.999336	7.59377	7.6697
feature19462	-0.0997401	-1.86757	0.0683873	0.999336	5.9198	5.82568
feature6424	0.120463	1.86622	0.06858	0.999336	5.04944	5.14566
feature8730	-0.350186	-1.86606	0.0686023	0.999336	1.33232	0.993256
feature20079	-0.204228	-1.86573	0.06865	0.999336	3.33354	3.13054
feature8579	-0.175771	-1.86537	0.068701	0.999336	3.38297	3.16151
feature345	-0.0828085	-1.86498	0.0687574	0.999336	6.75732	6.67198
feature10580	0.172316	1.86484	0.0687777	0.999336	4.6802	4.85105
feature23466	-0.11799	-1.86305	0.0690346	0.999336	4.82082	4.69856
feature3704	-0.422261	-1.86287	0.06906	0.999336	0.634036	0.208034
feature450	0.138797	1.86215	0.069164	0.999336	4.99461	5.12237
feature14339	0.417741	1.86197	0.0691896	0.999336	0.881798	1.22033
feature16850	0.100511	1.86079	0.0693599	0.999336	6.12942	6.23209
feature5636	0.113898	1.8597	0.0695175	0.999336	5.16474	5.27254
feature17508	-0.397597	-1.85873	0.0696569	0.999336	1.11803	0.714235
feature5271	0.0983884	1.85863	0.0696721	0.999336	7.9498	8.05313
feature21545	0.128021	1.85832	0.069717	0.999336	4.71628	4.85561
feature20087	-0.180635	-1.85715	0.0698858	0.999336	3.9943	3.81356
feature20506	-0.30807	-1.85615	0.0700312	0.999336	1.97879	1.72185
feature13864	-0.278666	-1.85575	0.0700903	0.999336	2.13925	1.84871
feature23630	0.0998117	1.85362	0.0704003	0.999336	6.38063	6.48529
feature12927	-0.193089	-1.85291	0.0705038	0.999336	3.72158	3.53565
feature16065	-0.233738	-1.85289	0.0705074	0.999336	2.38009	2.18267
feature9090	-0.377205	-1.85283	0.0705159	0.999336	1.27259	0.877352
feature14330	0.0921645	1.85277	0.0705245	0.999336	6.38992	6.48626
feature5879	0.121435	1.85276	0.0705261	0.999336	5.38501	5.51608
feature19703	-0.190817	-1.85249	0.0705658	0.999336	3.88709	3.66934
feature7363	-0.373915	-1.85198	0.0706409	0.999336	1.36184	0.971497
feature11199	-0.0851518	-1.85172	0.0706783	0.999336	7.00647	6.91856
feature18106	0.243036	1.85053	0.0708527	0.999336	2.29649	2.50497
feature3812	-0.386616	-1.85033	0.0708824	0.999336	0.926853	0.543387
feature7953	-0.237052	-1.84754	0.0712935	0.999336	3.65805	3.43037
feature6738	0.102348	1.84685	0.0713952	0.999336	5.02361	5.14381
feature2669	-0.36709	-1.84595	0.0715284	0.999336	0.436766	0.0597574
feature1022	-0.437339	-1.84558	0.0715835	0.999336	0.148185	-0.358269
feature9395	0.107569	1.84433	0.0717683	0.999336	6.79927	6.91366
feature20530	0.144429	1.84401	0.0718157	0.999336	5.35067	5.50495
feature4319	-0.335084	-1.84344	0.0719017	0.999336	1.65146	1.29042
feature6519	-0.338531	-1.84188	0.0721328	0.999336	1.08283	0.690038
feature2989	-0.167589	-1.84175	0.072152	0.999336	3.43157	3.26186
feature5281	0.10064	1.84153	0.0721857	0.999336	7.41663	7.52367
feature9028	0.440061	1.84095	0.072272	0.999336	-0.0566024	0.340914
feature3107	0.0741588	1.84051	0.072338	0.999336	7.4498	7.52703
feature11681	0.0731336	1.83954	0.0724828	0.999336	7.02823	7.10116
feature23404	-0.414007	-1.8394	0.0725043	0.999336	1.31893	0.847529
feature610	-0.163284	-1.83904	0.0725575	0.999336	3.29567	3.10544
feature21836	0.235481	1.83823	0.07268	0.999336	2.48661	2.77323
feature11360	0.332258	1.83819	0.0726854	0.999336	1.90519	2.23878
feature5574	0.139095	1.83769	0.0727609	0.999336	4.52011	4.65198
feature21607	-0.140182	-1.83705	0.0728561	0.999336	4.16796	4.00737
feature10211	-0.070765	-1.83663	0.0729205	0.999336	8.39141	8.32338
feature23793	-0.275211	-1.83659	0.072926	0.999336	1.67343	1.39839
feature18348	-0.326334	-1.83491	0.0731798	0.999336	1.62897	1.24241
feature19247	0.0960519	1.8336	0.0733775	0.999336	6.4095	6.50615
feature14765	-0.185101	-1.83308	0.0734553	0.999336	2.97429	2.74827
feature1510	-0.373248	-1.833	0.0734677	0.999336	1.37666	1.04765
feature5382	-0.307032	-1.83279	0.0734993	0.999336	1.4624	1.11798
feature23066	0.344874	1.83277	0.0735034	0.999336	0.719295	1.02295
feature5931	0.122441	1.83256	0.073534	0.999336	5.25392	5.3835
feature22212	0.161457	1.83204	0.0736142	0.999336	3.71447	3.84945
feature18359	-0.0778493	-1.83162	0.0736767	0.999336	7.08633	7.00821
feature22979	0.11302	1.8309	0.0737866	0.999336	4.63727	4.74268
feature24452	-0.360612	-1.83086	0.0737924	0.999336	1.683	1.25172
feature6259	-0.368629	-1.83077	0.0738071	0.999336	1.31738	0.970174
feature23274	-0.228234	-1.83039	0.0738649	0.999336	3.01827	2.73783
feature14959	-0.282754	-1.83021	0.073892	0.999336	2.29835	2.01426
feature20911	-0.104978	-1.82986	0.0739451	0.999336	5.78187	5.67647
feature4309	-0.109652	-1.82879	0.0741077	0.999336	5.46608	5.35283
feature6480	-0.371647	-1.82719	0.0743527	0.999336	0.660664	0.270548
feature7394	-0.388208	-1.82712	0.074363	0.999336	0.44386	0.0105411
feature14757	-0.197424	-1.82675	0.0744202	0.999336	3.6016	3.35846
feature5091	0.0986861	1.82664	0.0744359	0.999336	6.65729	6.75051
feature16301	-0.410122	-1.82591	0.0745483	0.999336	0.390155	-0.0918997
feature7831	-0.371228	-1.82578	0.0745683	0.999336	0.916741	0.562004
feature24519	-0.403226	-1.82539	0.0746284	0.999336	0.807414	0.412041
feature3774	0.336467	1.82536	0.0746321	0.999336	1.69616	1.98989
feature655	-0.424019	-1.82535	0.0746338	0.999336	-0.0778168	-0.570891
feature11670	-0.1667	-1.82524	0.0746508	0.999336	3.68193	3.51792
feature16456	-0.35846	-1.82253	0.0750678	0.999336	1.27508	0.863161
feature2893	-0.0909159	-1.82176	0.0751864	0.999336	6.05707	5.96391
feature4011	-0.249415	-1.82149	0.0752281	0.999336	1.55073	1.2841
feature20570	0.0877645	1.82051	0.0753809	0.999336	6.31623	6.40547
feature11989	0.0746402	1.8205	0.0753815	0.999336	6.82089	6.89466
feature23536	-0.41813	-1.82014	0.075437	0.999336	0.73809	0.31333
feature5362	0.0974318	1.81995	0.0754668	0.999336	7.29208	7.39065
feature14879	-0.150185	-1.81992	0.0754713	0.999336	4.71807	4.55793
feature11346	-0.105956	-1.81849	0.0756937	0.999336	5.7857	5.67678
feature15449	0.356355	1.81747	0.0758514	0.999336	1.04933	1.33875
feature18503	-0.276096	-1.81621	0.0760484	0.999336	2.18324	1.8835
feature19959	0.117613	1.81611	0.0760634	0.999336	4.47278	4.59295
feature10972	-0.16995	-1.81591	0.0760959	0.999336	3.6671	3.47348
feature4695	0.213344	1.81569	0.0761296	0.999336	3.0156	3.22147
feature6364	-0.21609	-1.81535	0.0761831	0.999336	2.8585	2.58472
feature14236	-0.170772	-1.81465	0.0762915	0.999336	3.91507	3.74268
feature18272	-0.398941	-1.8143	0.0763471	0.999336	0.778154	0.40689
feature458	0.141109	1.81358	0.0764597	0.999336	4.91862	5.04694
feature3622	-0.0779109	-1.81278	0.0765841	0.999336	6.57365	6.49395
feature23037	0.0975246	1.81243	0.0766394	0.999336	6.25235	6.36256
feature1770	0.107071	1.81147	0.0767905	0.999336	5.73405	5.85601
feature12963	0.120911	1.81058	0.0769315	0.999336	5.4244	5.56204
feature2292	-0.205604	-1.81052	0.0769405	0.999336	2.64687	2.44035
feature13662	-0.268493	-1.80913	0.0771595	0.999336	2.32959	2.03569
feature17975	-0.359056	-1.80808	0.0773244	0.999336	0.843096	0.508187
feature13569	0.10573	1.8078	0.0773687	0.999336	6.58976	6.70647
feature20761	-0.0996646	-1.80707	0.0774843	0.999336	5.28207	5.1953
feature15620	-0.0896819	-1.80673	0.0775395	0.999336	6.16588	6.07324
feature3762	-0.333732	-1.80639	0.0775929	0.999336	1.2766	0.872298
feature1692	0.233152	1.80611	0.0776371	0.999336	2.6864	2.88789
feature5698	0.128066	1.80602	0.0776514	0.999336	4.88601	4.99964
feature12687	0.0925294	1.80495	0.0778216	0.999336	6.29333	6.38898
feature22381	0.0765802	1.80482	0.0778429	0.999336	6.0071	6.08831
feature7247	-0.0892303	-1.80447	0.0778983	0.999336	5.6402	5.54042
feature17747	0.0807978	1.804	0.077972	0.999336	6.90462	6.98364
feature6710	-0.358038	-1.80364	0.0780307	0.999336	1.13542	0.803363
feature17624	-0.389635	-1.8035	0.0780519	0.999336	0.636582	0.224337
feature1791	-0.120959	-1.80311	0.0781145	0.999336	6.71182	6.58268
feature14380	0.135608	1.80283	0.0781594	0.999336	5.43496	5.57178
feature5199	0.112537	1.80261	0.078194	0.999336	4.79095	4.9041
feature19040	0.0902469	1.80182	0.0783208	0.999336	6.46109	6.5531
feature13974	-0.0870308	-1.8005	0.0785318	0.999336	7.92536	7.84479
feature2766	0.246193	1.80046	0.0785377	0.999336	2.47775	2.73963
feature9200	-0.427692	-1.79971	0.0786577	0.999336	0.375487	-0.132539
feature5485	0.135449	1.79935	0.0787161	0.999336	6.10837	6.23932
feature21275	0.107055	1.79857	0.0788412	0.999336	5.17657	5.29109
feature19891	0.429324	1.79834	0.0788785	0.999336	0.779685	1.15658
feature9875	0.0816065	1.79793	0.0789445	0.999336	6.40793	6.48814
feature6409	0.0897976	1.79772	0.0789786	0.999336	5.86806	5.97007
feature12782	-0.447505	-1.79701	0.0790932	0.999336	0.649977	0.105164
feature22044	0.087719	1.79676	0.0791332	0.999336	6.47417	6.56657
feature11150	-0.397726	-1.79629	0.0792086	0.999336	0.642301	0.191665
feature3121	0.0843542	1.79529	0.0793697	0.999336	6.88688	6.97727
feature3532	-0.266355	-1.79489	0.0794353	0.999336	2.02528	1.75956
feature15350	0.0814149	1.7948	0.0794501	0.999336	6.92399	7.00347
feature20509	0.101798	1.79361	0.0796425	0.999336	5.68371	5.79124
feature19876	0.0781294	1.7923	0.0798546	0.999336	7.79216	7.8708
feature19434	-0.374975	-1.7922	0.0798712	0.999336	0.358232	-0.0502216
feature5236	0.148963	1.79128	0.0800207	0.999336	3.80311	3.93235
feature11873	-0.334343	-1.79099	0.0800672	0.999336	1.38976	1.03516
feature4860	0.129395	1.7895	0.0803117	0.999336	5.25298	5.37984
feature9990	-0.0899479	-1.78919	0.0803609	0.999336	5.91581	5.82485
feature15799	0.100403	1.78911	0.0803743	0.999336	5.66785	5.76286
feature1370	-0.0900734	-1.78825	0.0805151	0.999336	5.55713	5.45858
feature3552	-0.35187	-1.7879	0.0805721	0.999336	1.34994	0.974381
feature20135	-0.102712	-1.78768	0.0806085	0.999336	6.3147	6.21098
feature22045	0.0989269	1.78731	0.0806697	0.999336	6.52956	6.63135
feature6493	-0.347614	-1.7847	0.0810971	0.999336	0.421221	0.0487961
feature9360	-0.453106	-1.78411	0.081195	0.999336	1.09176	0.468005
feature18287	-0.0975664	-1.784	0.0812129	0.999336	5.86409	5.79263
feature15529	-0.293711	-1.78305	0.0813691	0.999336	1.72233	1.41612
feature7845	-0.0772086	-1.78264	0.0814369	0.999336	7.17496	7.09596
feature22141	0.266524	1.78051	0.0817902	0.999336	2.29794	2.52765
feature24241	0.106979	1.78051	0.0817904	0.999336	5.21646	5.33557
feature17926	0.163964	1.77864	0.0820999	0.999336	4.8798	5.03033
feature10068	0.305313	1.77793	0.082219	0.999336	1.68414	1.97373
feature6805	0.104108	1.77779	0.082242	0.999336	5.57492	5.67586
feature12875	-0.209712	-1.7768	0.0824076	0.999336	3.01787	2.77844
feature998	-0.372469	-1.77536	0.0826476	0.999336	1.46656	1.06616
feature9485	-0.158739	-1.77448	0.082795	0.999336	3.73438	3.53988
feature10378	-0.449742	-1.77442	0.0828049	0.999336	0.360552	-0.130292
feature4938	0.105884	1.77425	0.082833	0.999336	6.56349	6.66986
feature11869	0.0899554	1.7735	0.0829586	0.999336	8.1952	8.28568
feature9394	-0.113065	-1.77236	0.0831506	0.999336	5.6999	5.59883
feature12438	0.108319	1.77206	0.0832018	0.999336	5.61687	5.72191
feature20237	-0.186282	-1.77154	0.0832885	0.999336	5.59622	5.42153
feature22188	-0.100793	-1.77106	0.0833686	0.999336	6.84423	6.74416
feature24221	0.102389	1.76896	0.0837243	0.999336	5.15279	5.25472
feature3187	-0.178413	-1.76888	0.0837379	0.999336	3.06329	2.85781
feature1090	0.379329	1.76824	0.083846	0.999336	0.933552	1.25977
feature1262	-0.245788	-1.76757	0.0839587	0.999336	2.67023	2.373
feature22894	-0.124991	-1.76743	0.083983	0.999336	4.49899	4.39095
feature3602	0.0889716	1.76739	0.0839896	0.999336	6.19344	6.27974
feature5277	0.0900866	1.76686	0.0840795	0.999336	5.95348	6.05291
feature19481	-0.273596	-1.76666	0.0841129	0.999336	2.3118	1.99371
feature19305	0.258046	1.76614	0.0842014	0.999336	1.56826	1.73165
feature5160	0.0736154	1.76611	0.0842072	0.999336	7.52159	7.59237
feature12799	-0.084086	-1.764	0.0845651	0.999336	6.21967	6.1365
feature18874	-0.0854557	-1.76364	0.0846271	0.999336	6.07594	5.98841
feature15800	-0.268823	-1.76344	0.0846617	0.999336	2.45873	2.16134
feature23698	-0.0691491	-1.76308	0.084723	0.999336	7.22433	7.15195
feature454	-0.389706	-1.76285	0.0847623	0.999336	0.428841	0.0453252
feature14035	-0.0638418	-1.76216	0.0848804	0.999336	8.39651	8.33131
feature11144	0.116939	1.76134	0.0850204	0.999336	6.83865	6.96186
feature20904	-0.102612	-1.7613	0.0850266	0.999336	5.63973	5.53656
feature5758	-0.123982	-1.76083	0.0851076	0.999336	5.04186	4.9461
feature8926	-0.075696	-1.76082	0.0851093	0.999336	6.95799	6.87862
feature5938	0.129916	1.76058	0.0851504	0.999336	5.26795	5.39025
feature18890	0.154943	1.75979	0.0852866	0.999336	3.29132	3.45232
feature13890	-0.102458	-1.75838	0.0855275	0.999336	4.61865	4.49256
feature7305	0.128754	1.75812	0.0855725	0.999336	5.4558	5.57427
feature19273	-0.256997	-1.75783	0.0856228	0.999336	2.00311	1.71647
feature4360	-0.202018	-1.75756	0.0856693	0.999336	3.03391	2.84163
feature6501	0.0865581	1.75738	0.0857005	0.999336	6.90661	6.99871
feature5464	0.0843998	1.75578	0.0859772	0.999336	6.35085	6.43744
feature5942	0.130939	1.75545	0.0860337	0.999336	5.60187	5.73438
feature13897	0.327751	1.75526	0.0860665	0.999336	0.393097	0.677968
feature21015	0.0925817	1.75468	0.0861673	0.999336	6.62215	6.72207
feature12532	-0.127252	-1.75416	0.0862565	0.999336	5.78323	5.65531
feature20912	-0.139858	-1.75385	0.0863112	0.999336	4.42058	4.27877
feature22535	0.3814	1.75287	0.0864803	0.999336	0.807258	1.18634
feature9541	0.104614	1.75253	0.0865398	0.999336	4.92141	5.02918
feature11082	-0.367234	-1.75225	0.0865896	0.999336	0.627957	0.275688
feature5268	0.308916	1.75212	0.0866114	0.999336	1.98298	2.34153
feature5295	0.382966	1.75204	0.0866258	0.999336	1.08754	1.46786
feature4830	-0.414194	-1.75176	0.0866743	0.999336	0.11666	-0.30087
feature7361	-0.237827	-1.75085	0.0868327	0.999336	2.28996	2.02899
feature6415	0.102107	1.75072	0.0868548	0.999336	4.91636	5.01657
feature12809	0.107604	1.74967	0.0870393	0.999336	6.56612	6.67632
feature13500	-0.13831	-1.7495	0.0870678	0.999336	4.16953	4.04469
feature21394	-0.360919	-1.74934	0.0870953	0.999336	1.20964	0.871865
feature15778	-0.0945824	-1.74884	0.0871843	0.999336	5.88741	5.80416
feature2831	-0.217714	-1.74715	0.0874788	0.999336	2.54901	2.34454
feature19013	-0.359588	-1.74639	0.0876129	0.999336	0.478042	0.0990049
feature5561	0.284301	1.74573	0.0877293	0.999336	1.26962	1.53314
feature6892	0.104168	1.74566	0.0877406	0.999336	5.68272	5.81648
feature20758	-0.315798	-1.74546	0.0877761	0.999336	1.04556	0.709768
feature2715	-0.329195	-1.74529	0.0878067	0.999336	1.32694	0.917581
feature9266	-0.0939781	-1.74508	0.087843	0.999336	6.40684	6.31543
feature20878	0.0783871	1.74498	0.0878601	0.999336	6.34262	6.42112
feature4333	-0.205473	-1.74478	0.0878964	0.999336	2.95691	2.69698
feature11014	0.216524	1.74477	0.0878969	0.999336	2.29054	2.46981
feature5466	0.0965065	1.74466	0.0879177	0.999336	7.64182	7.74367
feature17021	-0.153409	-1.74359	0.0881061	0.999336	3.63246	3.48908
feature2830	0.0985602	1.74326	0.088164	0.999336	6.69493	6.79893
feature18331	-0.239323	-1.74326	0.0881644	0.999336	2.09193	1.80645
feature11582	-0.0626465	-1.74299	0.0882123	0.999336	7.41523	7.35568
feature10674	-0.290406	-1.74272	0.0882594	0.999336	1.90535	1.59563
feature3397	-0.0834119	-1.74256	0.0882873	0.999336	6.38682	6.30181
feature16719	-0.0851524	-1.74063	0.0886292	0.999336	6.63219	6.54845
feature18568	0.158765	1.74039	0.0886712	0.999336	3.49086	3.65233
feature16912	0.0820508	1.73984	0.0887699	0.999336	5.73996	5.82753
feature395	-0.0625748	-1.73615	0.0894268	0.999336	7.39129	7.32975
feature17953	-0.185223	-1.73595	0.0894619	0.999336	3.40377	3.18286
feature250	0.0797418	1.73545	0.0895518	0.999336	5.76405	5.83744
feature12096	0.0989684	1.73441	0.0897383	0.999336	7.23196	7.33088
feature1313	-0.0796175	-1.73432	0.0897531	0.999336	6.95244	6.87568
feature5658	0.0917804	1.73368	0.0898686	0.999336	7.66162	7.75412
feature5387	0.0892897	1.73281	0.0900251	0.999336	5.46772	5.53859
feature2784	0.246084	1.73111	0.0903312	0.999336	1.95677	2.17631
feature4151	-0.281777	-1.73037	0.0904635	0.999336	1.55221	1.26915
feature894	-0.0623079	-1.72987	0.0905532	0.999336	8.48595	8.4299
feature15296	-0.444546	-1.72917	0.0906813	0.999336	0.702934	0.18254
feature6498	0.0839151	1.72806	0.0908804	0.999336	6.76877	6.8515
feature22	0.0664888	1.72753	0.090978	0.999336	7.56907	7.64029
feature4648	-0.219482	-1.72642	0.0911777	0.999336	2.74572	2.51652
feature20513	-0.090938	-1.72631	0.0911986	0.999336	5.95676	5.87121
feature21481	-0.248453	-1.72612	0.0912331	0.999336	1.89067	1.64387
feature7547	-0.216608	-1.72604	0.0912478	0.999336	2.24496	2.00515
feature14655	-0.334343	-1.72579	0.0912931	0.999336	1.02814	0.738477
feature19681	-0.105022	-1.72535	0.0913723	0.999336	4.79462	4.6796
feature14584	-0.248329	-1.7253	0.0913826	0.999336	2.29478	2.07628
feature15840	0.0978342	1.72474	0.0914834	0.999336	5.67352	5.77682
feature17638	-0.135618	-1.72441	0.0915436	0.999336	4.501	4.35729
feature10196	0.0831218	1.72429	0.0915654	0.999336	6.17061	6.26273
feature19243	-0.174815	-1.72299	0.0918031	0.999336	3.77221	3.61787
feature23649	-0.193053	-1.72291	0.0918182	0.999336	2.85484	2.65083
feature20958	0.236292	1.7229	0.0918189	0.999336	2.00169	2.2697
feature6675	0.116096	1.72278	0.0918421	0.999336	6.27964	6.39506
feature20195	0.0809449	1.72265	0.0918653	0.999336	6.27338	6.35669
feature4494	0.425601	1.72262	0.0918709	0.999336	0.6096	1.05692
feature5694	0.131182	1.72254	0.0918848	0.999336	4.35249	4.5015
feature19981	-0.119396	-1.72246	0.0918993	0.999336	4.66661	4.59857
feature396	-0.349609	-1.72243	0.0919045	0.999336	0.635987	0.364005
feature15749	-0.212339	-1.72176	0.0920274	0.999336	3.05396	2.85207
feature5090	-0.282923	-1.7215	0.0920761	0.999336	1.48372	1.19295
feature5169	0.0857951	1.72129	0.0921144	0.999336	6.86674	6.95763
feature21580	-0.213758	-1.72091	0.0921826	0.999336	3.05166	2.85967
feature10733	0.0895121	1.71959	0.0924254	0.999336	5.65224	5.72844
feature8915	0.088816	1.71946	0.0924496	0.999336	6.1928	6.28371
feature20742	0.102046	1.71937	0.0924651	0.999336	6.58698	6.68852
feature20051	-0.176275	-1.71933	0.0924737	0.999336	3.65214	3.4846
feature6641	-0.24381	-1.71922	0.0924934	0.999336	2.44109	2.1779
feature4643	-0.0699858	-1.71818	0.092685	0.999336	7.5265	7.46012
feature20174	-0.122725	-1.71666	0.092964	0.999336	4.25734	4.13382
feature22939	-0.335499	-1.71665	0.0929661	0.999336	1.45299	1.09847
feature11414	0.0859065	1.71615	0.0930596	0.999336	6.34171	6.42347
feature15244	0.0792814	1.71602	0.0930836	0.999336	6.19602	6.27173
feature2251	0.0882617	1.71499	0.0932739	0.999336	6.54485	6.63257
feature10633	-0.321579	-1.71331	0.0935846	0.999336	1.40715	1.09966
feature16320	-0.172452	-1.71277	0.0936851	0.999336	3.55958	3.38124
feature11984	-0.29149	-1.7127	0.0936983	0.999336	2.07325	1.78227
feature20406	-0.319403	-1.71264	0.0937084	0.999336	1.07687	0.747706
feature7855	-0.125852	-1.71256	0.0937244	0.999336	4.74197	4.59999
feature6880	-0.421079	-1.71207	0.0938149	0.999336	0.190414	-0.19688
feature2666	0.416687	1.71171	0.0938821	0.999336	1.01397	1.41353
feature7562	0.0847611	1.71133	0.0939516	0.999336	6.09595	6.18332
feature17240	-0.0972327	-1.71129	0.0939604	0.999336	5.72602	5.62388
feature9812	-0.102798	-1.71124	0.0939689	0.999336	5.08462	4.97741
feature1071	-0.233156	-1.71109	0.0939976	0.999336	2.51909	2.26109
feature21163	-0.0793203	-1.71099	0.0940152	0.999336	6.73137	6.64947
feature10522	-0.138385	-1.71094	0.0940248	0.999336	4.44365	4.31477
feature11926	-0.223626	-1.71081	0.0940499	0.999336	3.24665	3.03562
feature16001	-0.0833547	-1.71051	0.094105	0.999336	7.40548	7.32351
feature22741	0.0804955	1.71009	0.0941824	0.999336	5.96056	6.04217
feature17730	-0.307552	-1.70912	0.0943645	0.999336	0.874806	0.533768
feature18703	0.0929703	1.70895	0.0943966	0.999336	5.60205	5.69553
feature24139	-0.120848	-1.70817	0.0945418	0.999336	5.19439	5.06568
feature17517	0.0825496	1.70787	0.0945974	0.999336	7.13487	7.22311
feature15246	0.336193	1.7076	0.0946486	0.999336	1.55683	1.9235
feature16467	-0.399013	-1.7072	0.0947238	0.999336	0.260129	-0.194272
feature12712	0.077384	1.70685	0.0947891	0.999336	5.76923	5.84666
feature8722	-0.191592	-1.70666	0.0948244	0.999336	2.65618	2.4725
feature3366	-0.109422	-1.70659	0.0948373	0.999336	5.31163	5.17772
feature14700	-0.301195	-1.70631	0.0948897	0.999336	1.16025	0.837997
feature15732	-0.30088	-1.70548	0.0950466	0.999336	1.201	0.920983
feature4792	-0.0839894	-1.70513	0.0951112	0.999336	7.44888	7.36758
feature12567	-0.135895	-1.70457	0.0952169	0.999336	5.60469	5.47619
feature793	0.411077	1.70334	0.0954492	0.999336	0.636017	0.965724
feature15505	-0.211753	-1.70276	0.0955581	0.999336	3.67195	3.40102
feature14393	0.293357	1.70209	0.0956851	0.999336	1.7733	2.06179
feature22553	-0.08492	-1.70161	0.0957757	0.999336	7.40782	7.31945
feature2808	0.197081	1.70126	0.0958423	0.999336	2.4691	2.63461
feature14361	-0.206846	-1.70102	0.0958876	0.999336	2.85087	2.58811
feature2081	0.340646	1.70076	0.0959367	0.999336	1.41459	1.72199
feature22433	-0.368145	-1.70043	0.0959981	0.999336	1.02438	0.607418
feature19674	0.0760922	1.70034	0.0960165	0.999336	6.76307	6.84295
feature15289	-0.34936	-1.69937	0.0961996	0.999336	0.539122	0.146611
feature23842	-0.225421	-1.69885	0.0962982	0.999336	2.24061	1.99741
feature15703	0.30052	1.69737	0.0965806	0.999336	1.42283	1.72924
feature4736	0.0792779	1.69696	0.0966587	0.999336	6.49434	6.5733
feature4697	-0.369027	-1.69665	0.0967176	0.999336	1.02485	0.628109
feature4517	-0.305268	-1.69472	0.0970864	0.999336	1.13321	0.823097
feature17300	0.1157	1.69422	0.0971823	0.999336	6.28288	6.40836
feature22524	-0.130813	-1.69342	0.0973346	0.999336	3.85015	3.72488
feature10222	0.205147	1.69318	0.0973798	0.999336	2.8505	3.11937
feature13385	0.0890534	1.6929	0.0974342	0.999336	5.52312	5.6072
feature6817	0.460419	1.69265	0.0974819	0.999336	0.385979	0.838694
feature5731	0.0885775	1.6926	0.0974923	0.999336	7.45778	7.55154
feature19648	-0.173667	-1.69245	0.0975215	0.999336	3.59748	3.43218
feature16792	-0.432034	-1.69125	0.0977515	0.999336	1.58526	1.0442
feature6397	0.112076	1.69034	0.0979266	0.999336	4.95626	5.09644
feature18847	0.337623	1.69029	0.0979358	0.999336	1.09861	1.41902
feature4990	-0.0724023	-1.69029	0.0979364	0.999336	6.72485	6.65417
feature10191	0.238645	1.69027	0.0979402	0.999336	2.20496	2.43341
feature16069	0.127139	1.68866	0.0982497	0.999336	4.64652	4.74574
feature20356	0.085595	1.68829	0.0983225	0.999336	6.64695	6.73942
feature23392	-0.0878131	-1.68777	0.098422	0.999336	6.83634	6.74364
feature6238	-0.420979	-1.68758	0.0984598	0.999336	0.417143	0.0159739
feature3442	0.116479	1.68719	0.0985346	0.999336	3.96537	4.08889
feature17872	-0.229572	-1.68702	0.098568	0.999336	2.54159	2.26837
feature11529	0.219482	1.68682	0.0986053	0.999336	1.76613	1.95283
feature6551	0.111352	1.68654	0.09866	0.999336	5.63159	5.73377
feature7964	0.0793138	1.68576	0.0988123	0.999336	6.89776	6.97733
feature14037	-0.139775	-1.68567	0.0988291	0.999336	4.31325	4.1433
feature15788	0.29083	1.68529	0.0989029	0.999336	1.13342	1.42401
feature9246	-0.130153	-1.68318	0.0993125	0.999336	4.98464	4.87363
feature9958	-0.0788823	-1.6829	0.0993684	0.999336	7.95988	7.88097
feature2186	0.0868941	1.68177	0.0995886	0.999336	5.98142	6.07497
feature9104	-0.319955	-1.6815	0.0996407	0.999336	0.653966	0.368327
feature22541	0.347923	1.68142	0.0996568	0.999336	0.616302	0.977193
feature12452	0.20554	1.68141	0.0996579	0.999336	2.62124	2.8351
feature18608	0.406247	1.68056	0.0998253	0.999336	0.99646	1.32262
feature13811	-0.2307	-1.68022	0.0998908	0.999336	3.24348	3.00186
feature20061	-0.28886	-1.68008	0.0999182	0.999336	0.981853	0.679823
feature18129	-0.0852459	-1.67981	0.0999724	0.999336	7.0951	7.00653
feature23321	0.249145	1.67978	0.0999779	0.999336	2.11934	2.36376
feature6844	0.0971988	1.67974	0.0999856	0.999336	5.57119	5.68468
feature14483	-0.133185	-1.67972	0.0999885	0.999336	4.61358	4.48581
feature12534	-0.106753	-1.67864	0.100201	0.999336	4.62051	4.5012
feature14169	-0.240123	-1.67816	0.100295	0.999336	1.80033	1.5998
feature15389	-0.372346	-1.678	0.100327	0.999336	0.171452	-0.273667
feature21963	-0.20949	-1.67631	0.10066	0.999336	2.71391	2.47856
feature18683	-0.335544	-1.67597	0.100726	0.999336	1.30584	0.955168
feature3430	-0.180084	-1.67519	0.100881	0.999336	3.57695	3.4535
feature12666	0.247702	1.6746	0.100996	0.999336	2.40289	2.60922
feature15461	-0.157488	-1.67381	0.101152	0.999336	3.4704	3.29144
feature23454	-0.105699	-1.67368	0.101178	0.999336	4.88378	4.78425
feature18422	-0.0779917	-1.67364	0.101187	0.999336	6.94191	6.86444
feature11809	0.0899926	1.67341	0.101232	0.999336	6.72204	6.82041
feature11994	-0.0784547	-1.67274	0.101364	0.999336	7.08985	7.01582
feature1249	0.068477	1.67263	0.101387	0.999336	7.66317	7.73173
feature5531	0.0898199	1.67107	0.101696	0.999336	6.27193	6.36931
feature10442	0.0772026	1.67102	0.101706	0.999336	7.01202	7.09274
feature5380	0.0836549	1.67033	0.101843	0.999336	7.36706	7.44996
feature8647	-0.176936	-1.66998	0.101913	0.999336	2.58873	2.39869
feature14173	0.218253	1.66768	0.102372	0.999336	2.52621	2.71558
feature18722	-0.190218	-1.66724	0.10246	0.999336	3.33689	3.05873
feature16623	0.353101	1.66722	0.102463	0.999336	0.652129	1.01913
feature4507	-0.192118	-1.66663	0.102581	0.999336	3.09987	2.90324
feature11470	0.377891	1.66588	0.102731	0.999336	0.854035	1.20738
feature15114	-0.311696	-1.66575	0.102758	0.999336	1.19818	0.849725
feature12653	-0.279534	-1.66559	0.10279	0.999336	1.58289	1.31438
feature4908	0.0892404	1.66509	0.102889	0.999336	6.14925	6.24525
feature20029	-0.220535	-1.66507	0.102893	0.999336	1.94471	1.73266
feature21464	0.103153	1.66502	0.102905	0.999336	5.2633	5.3786
feature23813	-0.324057	-1.66424	0.103061	0.999336	1.25621	0.945185
feature4864	0.084771	1.66308	0.103293	0.999336	5.97037	6.05146
feature7071	0.121714	1.66256	0.103398	0.999336	6.64031	6.76227
feature23044	-0.318408	-1.66245	0.103421	0.999336	0.73408	0.377853
feature8913	0.0937107	1.66211	0.103488	0.999336	6.89362	6.98923
feature6395	0.0842676	1.66186	0.10354	0.999336	5.92171	6.00501
feature6962	-0.120129	-1.66101	0.10371	0.999336	5.20271	5.05879
feature10907	-0.179619	-1.66066	0.103782	0.999336	3.08655	2.88434

## Sheet: H3K4me3_results_D10
genes	logFC	t	P.Value	adj.P.Val	control_avg_exp	BG_avg_exp
feature19724	-0.982388	-10.6327	7.99403e-14	1.38105e-09	4.71023	3.69732
feature18132	-0.47208	-6.79248	2.13815e-08	0.000184693	5.81471	5.32189
feature1898	0.276748	6.59851	4.14409e-08	0.000238644	7.24476	7.52216
feature5475	0.281469	6.43423	7.26135e-08	0.000313618	7.02203	7.30414
feature13492	0.472443	5.71599	8.39699e-07	0.00290133	3.56925	4.05429
feature14937	0.335017	5.43588	2.16682e-06	0.006239	7.24354	7.57449
feature8779	-0.358364	-5.31677	3.23587e-06	0.00798613	6.6847	6.31042
feature20108	0.292643	5.23251	4.29359e-06	0.009272	5.68096	5.98966
feature19518	0.261228	4.98856	9.69003e-06	0.0186006	7.46272	7.73475
feature12036	0.759396	4.8814	1.38185e-05	0.0234485	1.37725	2.11545
feature10965	0.429643	4.85061	1.52969e-05	0.0234485	4.36892	4.81263
feature19012	0.404276	4.83158	1.62874e-05	0.0234485	4.75274	5.18911
feature10281	0.31433	4.75059	2.12584e-05	0.0282508	7.23429	7.55268
feature5696	0.460091	4.65745	2.88357e-05	0.0355833	4.12366	4.56425
feature4695	0.660285	4.61528	3.30863e-05	0.0365772	3.00689	3.62769
feature18620	-0.309001	-4.60803	3.38756e-05	0.0365772	6.61651	6.29218
feature22063	0.455243	4.58683	3.6294e-05	0.0368832	3.63894	4.11916
feature4608	0.240881	4.50569	4.72164e-05	0.0453172	6.50218	6.75897
feature8658	0.31006	4.46621	5.36374e-05	0.0487705	5.60974	5.91375
feature5108	0.255983	4.42088	6.20668e-05	0.0536133	6.3929	6.66509
feature21333	-0.405785	-4.39404	6.76553e-05	0.0556577	4.36885	3.94284
feature9076	0.493342	4.35919	7.56501e-05	0.059406	4.97505	5.44006
feature22412	0.224256	4.29104	9.40362e-05	0.0706335	7.15396	7.38183
feature4946	0.704039	4.21531	0.000119596	0.0860892	2.86089	3.45263
feature4934	0.261825	4.12474	0.000159132	0.109967	6.09168	6.36807
feature5190	0.169971	4.10512	0.000169238	0.112452	6.83291	7.00834
feature18896	0.366546	4.07189	0.000187798	0.115898	4.46572	4.82689
feature12480	-0.447435	-4.07182	0.000187842	0.115898	4.02614	3.55353
feature5694	0.354406	4.04247	0.000205871	0.122642	4.37037	4.70306
feature18842	0.262146	3.96968	0.000258128	0.147707	6.8415	7.1163
feature1626	0.179757	3.94664	0.000277199	0.147707	6.96573	7.15313
feature13876	0.255224	3.93592	0.000286522	0.147707	5.97461	6.25775
feature5407	0.203066	3.93458	0.000287717	0.147707	7.03934	7.24418
feature14660	-0.360762	-3.92695	0.00029457	0.147707	5.17719	4.77129
feature18029	0.672297	3.92184	0.000299245	0.147707	2.6902	3.33623
feature21622	0.410628	3.88192	0.00033835	0.162371	3.6854	4.12561
feature18030	0.306242	3.85739	0.000364781	0.1656	5.56603	5.8647
feature6231	-0.205459	-3.85265	0.000370106	0.1656	7.03623	6.82458
feature22252	-0.179128	-3.84938	0.000373835	0.1656	6.51678	6.33824
feature4652	0.259732	3.81078	0.000420603	0.180586	6.15993	6.43482
feature5502	0.188174	3.80461	0.000428572	0.180586	7.38203	7.57583
feature11481	-0.422855	-3.79623	0.000439654	0.180844	4.05597	3.55201
feature653	0.1934	3.78285	0.000457909	0.183973	6.336	6.53768
feature24155	0.237051	3.77494	0.000469041	0.184163	6.33855	6.59136
feature2615	0.221373	3.75818	0.000493496	0.184834	7.1637	7.39365
feature2181	-0.357602	-3.74721	0.000510174	0.184834	4.30293	3.8826
feature3075	0.627265	3.73446	0.000530229	0.184834	2.18854	2.75205
feature3757	0.19954	3.73401	0.000530949	0.184834	6.1926	6.39731
feature6001	0.207871	3.72913	0.00053883	0.184834	6.5221	6.74141
feature9777	-0.253823	-3.72866	0.000539603	0.184834	6.43386	6.17082
feature13284	0.287124	3.72497	0.000545643	0.184834	5.50583	5.82579
feature16912	0.187521	3.71574	0.000561053	0.186399	5.74023	5.93156
feature16689	0.412301	3.69224	0.000602196	0.196293	4.63616	5.06206
feature6686	-0.271633	-3.63934	0.000705707	0.225774	6.29194	6.00397
feature3284	0.287332	3.63156	0.000722302	0.226882	5.37622	5.69304
feature476	0.181694	3.62434	0.000738032	0.227683	6.24968	6.43355
feature19674	0.168398	3.61569	0.000757335	0.229539	6.76483	6.93505
feature5638	0.220326	3.5852	0.00082923	0.246038	5.93327	6.17992
feature24231	0.264691	3.58075	0.000840255	0.246038	5.03765	5.32578
feature4736	0.174498	3.56007	0.000893394	0.257238	6.49058	6.67286
feature4287	0.158253	3.54256	0.000940851	0.264231	7.50775	7.67267
feature9327	0.197526	3.5399	0.000948271	0.264231	6.41985	6.63197
feature22734	0.183704	3.52816	0.000981717	0.268181	5.88652	6.06317
feature20193	0.225432	3.52411	0.000993494	0.268181	5.41977	5.66074
feature10989	-0.310703	-3.51226	0.00102877	0.271273	5.33241	4.9526
feature5511	0.153264	3.50206	0.00106009	0.271273	7.81366	7.97082
feature9140	-0.213713	-3.50176	0.00106104	0.271273	6.82082	6.60756
feature8774	-0.166396	-3.49961	0.00106775	0.271273	8.24983	8.07967
feature16055	0.270789	3.47136	0.00115998	0.281139	6.00725	6.29976
feature21752	0.26656	3.47082	0.00116181	0.281139	6.61678	6.91309
feature8934	0.170026	3.46729	0.00117387	0.281139	6.01723	6.18733
feature4113	-0.154396	-3.46068	0.00119679	0.281139	6.7633	6.60932
feature2793	0.374607	3.45891	0.00120298	0.281139	3.49784	3.87484
feature14989	-0.247113	-3.45856	0.00120423	0.281139	5.31281	5.05495
feature16871	0.831506	3.44426	0.00125558	0.282607	-0.242057	0.550108
feature1200	-0.320426	-3.44302	0.00126011	0.282607	4.06472	3.73587
feature17830	-0.22277	-3.44109	0.00126721	0.282607	4.98888	4.78664
feature5115	0.191885	3.43637	0.00128478	0.282607	7.59842	7.79808
feature24422	-0.242846	-3.43436	0.00129231	0.282607	5.37752	5.11764
feature5690	0.155856	3.42258	0.0013374	0.288811	6.18212	6.34502
feature18130	-0.203152	-3.4056	0.001405	0.299665	7.36079	7.15096
feature17925	0.31006	3.40048	0.00142603	0.300439	4.53184	4.83088
feature10214	0.432897	3.38892	0.00147457	0.303151	2.85119	3.24602
feature23568	-0.211905	-3.37695	0.00152651	0.303151	7.20592	6.98384
feature5917	-0.237135	-3.37105	0.00155275	0.303151	6.18305	5.92333
feature3620	0.819258	3.36935	0.0015604	0.303151	0.127676	0.912857
feature5495	0.225465	3.36635	0.00157399	0.303151	5.73696	5.98206
feature5688	0.221555	3.365	0.00158014	0.303151	6.00053	6.24856
feature18540	-0.239958	-3.36226	0.00159266	0.303151	5.22537	4.98156
feature18217	-0.459868	-3.35953	0.00160523	0.303151	2.73558	2.22794
feature5441	0.187454	3.35925	0.00160655	0.303151	8.11251	8.30761
feature14046	-0.130747	-3.35756	0.00161437	0.303151	7.84863	7.7183
feature4602	-0.156353	-3.33972	0.00169947	0.312919	6.98961	6.83717
feature10828	-0.163952	-3.3386	0.00170495	0.312919	7.25398	7.08607
feature13936	0.75121	3.33371	0.00172907	0.312919	1.21963	1.99926
feature708	0.226877	3.33174	0.00173884	0.312919	6.41521	6.66367
feature2683	0.192267	3.3265	0.00176522	0.313081	6.24543	6.44722
feature17315	0.20429	3.31571	0.00182067	0.313081	5.60724	5.82349
feature1836	0.339132	3.31322	0.00183369	0.313081	4.12508	4.4875
feature777	-0.172091	-3.3075	0.00186398	0.313081	7.02702	6.85106
feature3557	-0.180731	-3.30676	0.00186794	0.313081	6.18687	5.9985
feature5429	0.254712	3.3056	0.00187413	0.313081	5.12776	5.42072
feature1606	0.203581	3.30474	0.00187876	0.313081	7.3928	7.60742
feature16328	0.204589	3.30363	0.00188472	0.313081	7.42042	7.63338
feature18870	-0.232549	-3.28362	0.00199557	0.321445	6.38051	6.13221
feature137	0.240441	3.28234	0.00200288	0.321445	4.67636	4.9222
feature20509	0.206036	3.2791	0.00202144	0.321445	5.67443	5.90249
feature2027	0.178335	3.27032	0.00207263	0.321445	6.68145	6.86753
feature15941	-0.197083	-3.26744	0.00208967	0.321445	7.16017	6.96115
feature5369	0.369776	3.26742	0.00208979	0.321445	3.35078	3.65619
feature16101	-0.196552	-3.26489	0.00210486	0.321445	6.91001	6.70523
feature13037	0.199459	3.26441	0.00210777	0.321445	5.95883	6.17651
feature16158	0.212435	3.26242	0.00211974	0.321445	6.36273	6.59056
feature23772	0.250742	3.26219	0.00212113	0.321445	4.71482	4.9984
feature14570	0.31227	3.25458	0.00216748	0.322582	4.93325	5.2799
feature13684	-0.137988	-3.25013	0.00219503	0.322582	7.38846	7.24974
feature12039	0.191763	3.24016	0.00225794	0.322582	6.28688	6.49157
feature4852	0.199615	3.23417	0.00229654	0.322582	6.30351	6.52196
feature5322	0.174562	3.23356	0.00230053	0.322582	6.32168	6.51134
feature1440	0.142934	3.23219	0.00230951	0.322582	7.01524	7.1609
feature17449	-0.310298	-3.23097	0.00231747	0.322582	5.37854	5.00296
feature18010	0.538068	3.22896	0.00233071	0.322582	1.82002	2.33463
feature4070	-0.189692	-3.22794	0.00233744	0.322582	6.45828	6.26008
feature5241	0.152645	3.22774	0.00233876	0.322582	6.8882	7.0436
feature22240	0.160451	3.2258	0.00235159	0.322582	6.67786	6.84325
feature9909	0.612002	3.22466	0.0023592	0.322582	1.78297	2.48831
feature21038	-0.346885	-3.22284	0.00237138	0.322582	3.56217	3.1663
feature7373	0.181283	3.21144	0.00244894	0.325517	6.19366	6.38178
feature5167	0.164641	3.21079	0.00245343	0.325517	6.55837	6.73031
feature6785	-0.278264	-3.20901	0.00246577	0.325517	3.97346	3.69356
feature9257	-0.197302	-3.204	0.00250085	0.325517	5.77033	5.57984
feature665	0.266627	3.19892	0.00253686	0.325517	6.05461	6.3569
feature726	0.159629	3.19825	0.00254168	0.325517	6.70714	6.86892
feature395	-0.117818	-3.19729	0.00254857	0.325517	7.39173	7.27313
feature18485	-0.160039	-3.19401	0.0025722	0.325517	6.65915	6.49727
feature759	0.214144	3.1936	0.00257515	0.325517	7.30462	7.52701
feature19627	0.198865	3.19082	0.00259537	0.325517	6.4075	6.6185
feature15949	0.513477	3.18866	0.00261116	0.325517	1.91457	2.40337
feature3261	0.18651	3.18758	0.00261906	0.325517	5.57642	5.76616
feature19748	0.55571	3.1758	0.00270721	0.33185	1.46895	1.95663
feature3370	0.249057	3.17334	0.00272591	0.33185	4.51442	4.7931
feature5364	0.174507	3.17311	0.00272764	0.33185	6.33397	6.52889
feature15244	0.155488	3.1644	0.00279507	0.333021	6.18627	6.34422
feature129	0.201367	3.1631	0.00280523	0.333021	7.17054	7.38378
feature7867	0.209228	3.16095	0.00282219	0.333021	5.82628	6.05657
feature12152	-0.155492	-3.15994	0.00283017	0.333021	7.89292	7.73713
feature17647	-0.254875	-3.15721	0.00285187	0.333021	4.7247	4.45615
feature22100	0.317976	3.154	0.00287759	0.333021	4.09606	4.39302
feature5242	0.255164	3.15399	0.0028777	0.333021	5.00491	5.31244
feature3	-0.159691	-3.15227	0.00289156	0.333021	7.2091	7.04321
feature19120	-0.147411	-3.1487	0.00292051	0.333021	6.49834	6.34657
feature22155	0.335431	3.14754	0.00293003	0.333021	3.74072	4.09795
feature6420	-0.217346	-3.14473	0.00295309	0.333448	4.98505	4.75994
feature994	-0.231427	-3.13819	0.0030075	0.3348	6.31028	6.0557
feature18514	-0.381458	-3.13424	0.00304081	0.3348	3.7381	3.299
feature6885	-0.224838	-3.11951	0.00316801	0.3348	5.66657	5.40545
feature13954	-0.146782	-3.1176	0.00318487	0.3348	6.86466	6.72035
feature21099	-0.178505	-3.11621	0.00319721	0.3348	5.79621	5.61244
feature12979	-0.233241	-3.11544	0.00320408	0.3348	5.82404	5.56125
feature5181	-0.412502	-3.11428	0.00321444	0.3348	2.97295	2.52295
feature5359	0.144913	3.11351	0.00322133	0.3348	6.99866	7.14598
feature13330	-0.156077	-3.11294	0.00322645	0.3348	6.78791	6.63158
feature20654	0.179275	3.11278	0.00322788	0.3348	5.66821	5.85607
feature9967	-0.16963	-3.11189	0.00323583	0.3348	6.39198	6.21907
feature10837	0.199237	3.1112	0.00324207	0.3348	6.01433	6.23371
feature8306	0.162957	3.11031	0.00325004	0.3348	7.15948	7.33229
feature5563	0.229415	3.10839	0.00326743	0.3348	6.54345	6.80068
feature14905	0.531766	3.10632	0.0032863	0.3348	0.559608	1.02768
feature3328	0.169782	3.10632	0.0032863	0.3348	6.58854	6.7678
feature13465	-0.187465	-3.10542	0.00329451	0.3348	6.0574	5.85999
feature12560	0.189949	3.09945	0.0033495	0.337807	6.62664	6.83589
feature16944	0.185147	3.09686	0.0033736	0.337807	5.35776	5.55637
feature5602	0.20419	3.09503	0.00339077	0.337807	6.91365	7.131
feature23955	0.208381	3.0938	0.00340232	0.337807	5.10639	5.29651
feature5873	-0.188797	-3.08309	0.00350456	0.344795	5.86533	5.6672
feature16342	0.293369	3.0817	0.00351812	0.344795	4.80391	5.16015
feature23658	-0.647104	-3.08021	0.00353257	0.344795	0.737625	0.0357629
feature23738	0.431278	3.06999	0.00363366	0.350623	2.75269	3.13863
feature1185	-0.164415	-3.06784	0.00365532	0.350623	8.89501	8.72899
feature21878	-0.216573	-3.06616	0.00367228	0.350623	5.10558	4.84554
feature16435	0.238181	3.06368	0.00369748	0.350623	4.65627	4.87851
feature14019	0.166801	3.0622	0.00371256	0.350623	5.92429	6.0993
feature17743	-0.710294	-3.05983	0.0037368	0.350623	1.18313	0.441865
feature20869	0.50425	3.05869	0.00374862	0.350623	2.33217	2.82436
feature5880	-0.21186	-3.05744	0.00376149	0.350623	5.69128	5.46103
feature4582	0.165783	3.0548	0.00378896	0.350623	6.20636	6.38034
feature2741	-0.352695	-3.05278	0.00381006	0.350623	3.45682	3.06593
feature19789	-0.186053	-3.0507	0.00383187	0.350623	6.10772	5.91386
feature16473	0.235592	3.05033	0.00383582	0.350623	5.84402	6.1121
feature20742	0.189694	3.04766	0.003864	0.35134	6.57816	6.78299
feature7519	-0.191137	-3.03948	0.00395186	0.357447	7.35958	7.1546
feature24083	-0.260007	-3.02477	0.00411435	0.370206	7.37079	7.09165
feature3859	-0.168457	-3.01955	0.00417357	0.370426	6.60538	6.43569
feature2012	-0.2086	-3.0186	0.00418436	0.370426	6.51632	6.29172
feature15814	0.212857	3.01839	0.0041868	0.370426	4.93087	5.15363
feature2267	0.226611	3.01702	0.00420257	0.370426	4.39412	4.59992
feature3458	-0.170883	-3.01255	0.00425423	0.373077	5.73504	5.56234
feature13955	0.240652	3.01006	0.00428325	0.373724	5.81494	6.08211
feature19929	-0.173851	-3.00476	0.00434558	0.377257	5.78842	5.61012
feature5159	0.172279	3.00275	0.00436948	0.377435	7.39294	7.56351
feature12517	0.191916	3.00089	0.00439175	0.377472	5.98802	6.19699
feature14702	-0.148881	-2.99884	0.00441626	0.3777	7.8054	7.65315
feature16420	0.33682	2.99601	0.00445052	0.378755	4.82355	5.20795
feature2984	0.183739	2.99251	0.00449307	0.380502	5.70691	5.91107
feature17947	-0.220348	-2.989	0.00453622	0.380589	4.93948	4.67224
feature3039	0.223925	2.98822	0.00454582	0.380589	4.7114	4.96851
feature5635	0.191196	2.98365	0.00460268	0.380589	6.66626	6.87088
feature16688	0.252216	2.98258	0.00461609	0.380589	5.31757	5.57339
feature12432	-0.192575	-2.98141	0.00463081	0.380589	5.64442	5.43147
feature3017	-0.157454	-2.98061	0.00464088	0.380589	7.94457	7.78375
feature17367	0.244046	2.9772	0.00468407	0.380589	3.97582	4.17494
feature3096	0.174307	2.97582	0.00470168	0.380589	5.73515	5.91623
feature22460	-0.176825	-2.97492	0.00471311	0.380589	5.44965	5.27336
feature16213	-0.14676	-2.97482	0.00471441	0.380589	7.67153	7.52473
feature5198	0.160933	2.96948	0.00478316	0.384095	6.43722	6.61799
feature10847	0.17738	2.96801	0.0048023	0.384095	6.02822	6.22305
feature7099	0.156247	2.96458	0.00484708	0.38589	6.33064	6.49888
feature22907	-0.229627	-2.9623	0.00487713	0.386501	4.94473	4.6818
feature14209	-0.174635	-2.95819	0.00493164	0.389037	6.82152	6.63907
feature19482	-0.160267	-2.95571	0.00496488	0.389879	7.21301	7.049
feature22726	-0.151892	-2.95044	0.00503618	0.393688	6.28106	6.13129
feature15284	-0.166126	-2.94451	0.00511742	0.396514	6.31954	6.15049
feature7200	-0.177019	-2.93972	0.00518395	0.396514	6.55432	6.38586
feature15790	0.185495	2.93857	0.00520011	0.396514	5.87793	6.07708
feature5259	0.190645	2.93751	0.00521493	0.396514	5.80707	6.02361
feature15350	0.138471	2.93456	0.00525657	0.396514	6.92017	7.06721
feature6028	0.312868	2.93447	0.00525792	0.396514	4.20152	4.5487
feature14100	0.174965	2.93407	0.00526359	0.396514	7.29294	7.47392
feature12221	-0.199963	-2.93312	0.00527698	0.396514	5.57192	5.34855
feature10945	-0.16275	-2.93106	0.00530633	0.396514	6.34971	6.18199
feature18207	-0.247967	-2.92998	0.00532189	0.396514	4.32413	4.10335
feature10355	-0.454444	-2.92821	0.00534724	0.396514	2.9341	2.41099
feature23543	0.134669	2.92818	0.00534775	0.396514	7.3064	7.44391
feature2362	-0.184998	-2.92253	0.0054296	0.399739	4.68807	4.50255
feature2151	-0.367673	-2.91968	0.00547139	0.399739	3.14331	2.73344
feature15172	0.156258	2.91812	0.00549427	0.399739	6.63694	6.8039
feature15084	-0.754683	-2.91741	0.00550487	0.399739	0.166346	-0.623161
feature5497	0.194835	2.91644	0.00551923	0.399739	6.31758	6.53888
feature15635	0.177017	2.9157	0.00553008	0.399739	6.06683	6.25917
feature17828	-0.213775	-2.91098	0.00560064	0.40131	4.92121	4.70492
feature5731	0.15669	2.90803	0.00564507	0.40131	7.45977	7.62328
feature23251	-0.145652	-2.90438	0.00570061	0.40131	7.46686	7.31819
feature3528	0.241286	2.90424	0.00570283	0.40131	5.63854	5.91298
feature15357	0.156734	2.90413	0.00570441	0.40131	6.71655	6.88496
feature4212	0.457323	2.9035	0.00571407	0.40131	3.10102	3.53229
feature1414	0.218096	2.90267	0.00572678	0.40131	5.23161	5.47184
feature3649	0.145441	2.90197	0.00573764	0.40131	7.04972	7.20471
feature17667	-0.15477	-2.89952	0.00577528	0.402313	6.89675	6.73488
feature18088	-0.149166	-2.89527	0.00584148	0.402479	6.54889	6.39637
feature11628	-0.150804	-2.89362	0.0058673	0.402479	7.38203	7.22739
feature5248	0.143485	2.89235	0.0058872	0.402479	8.39476	8.54525
feature1697	0.138062	2.89118	0.00590557	0.402479	7.21585	7.35691
feature19351	-0.269983	-2.89043	0.00591748	0.402479	5.12929	4.81813
feature2719	-0.167387	-2.89004	0.00592369	0.402479	6.7757	6.60721
feature24037	0.220446	2.88896	0.00594074	0.402479	5.85268	6.11019
feature16712	0.236816	2.88616	0.00598532	0.402945	4.74857	5.02364
feature13345	-0.135481	-2.88415	0.00601758	0.402945	7.29563	7.1594
feature3559	-0.170278	-2.88373	0.00602435	0.402945	5.38503	5.20345
feature24362	-0.179932	-2.8827	0.00604091	0.402945	5.63607	5.44552
feature11122	-0.139999	-2.87824	0.00611318	0.406019	7.85788	7.7107
feature10902	-0.148585	-2.87611	0.00614803	0.406019	6.56008	6.41276
feature2543	0.251729	2.87328	0.0061947	0.406019	5.30704	5.58845
feature9636	0.236329	2.87311	0.00619749	0.406019	4.33772	4.59973
feature20376	-0.189077	-2.87268	0.0062045	0.406019	5.65785	5.45841
feature9775	-0.19022	-2.86713	0.00629694	0.410513	5.53341	5.32089
feature13328	-0.164596	-2.86517	0.00632983	0.411106	6.40643	6.2381
feature22060	0.150614	2.86257	0.00637374	0.412408	6.71883	6.88153
feature20700	0.120793	2.85948	0.00642636	0.413156	6.96914	7.09372
feature16714	0.214506	2.85877	0.00643844	0.413156	6.05533	6.30371
feature12604	-0.150722	-2.85769	0.00645705	0.413156	7.01163	6.86097
feature7108	0.171239	2.852	0.00655525	0.417825	5.35855	5.53524
feature12576	0.243867	2.8506	0.00657966	0.417825	4.53304	4.79326
feature5668	0.230968	2.84818	0.006622	0.417825	6.91031	7.16445
feature23661	0.203527	2.84791	0.00662677	0.417825	5.72855	5.9674
feature15407	-0.125902	-2.84607	0.00665922	0.417873	7.03928	6.91067
feature5288	0.589979	2.8445	0.0066869	0.417873	1.24581	1.86189
feature16272	0.19715	2.84228	0.00672643	0.417873	5.70001	5.9264
feature21176	0.254571	2.84087	0.00675164	0.417873	4.41444	4.6569
feature16172	0.171021	2.84068	0.00675497	0.417873	6.4354	6.62045
feature16395	-0.227242	-2.83969	0.00677265	0.417873	4.55112	4.28071
feature203	-0.311498	-2.83809	0.0068014	0.41813	3.24864	2.93877
feature8571	-0.377984	-2.83677	0.00682522	0.41813	3.07655	2.63746
feature21239	0.158802	2.83388	0.0068777	0.419694	6.25691	6.43047
feature5156	0.130917	2.83129	0.00692489	0.419694	6.45481	6.59197
feature14860	-0.125776	-2.83073	0.00693521	0.419694	7.39556	7.26884
feature10370	-0.324338	-2.83003	0.00694794	0.419694	4.7971	4.45242
feature9776	-0.234861	-2.82594	0.00702356	0.422784	5.41681	5.15245
feature10942	-0.136854	-2.82281	0.00708186	0.422847	7.25402	7.1159
feature2905	0.166343	2.82253	0.00708703	0.422847	6.7016	6.88555
feature22398	-0.197488	-2.82194	0.00709803	0.422847	5.89809	5.71821
feature6467	0.315869	2.8199	0.00713645	0.423674	3.44014	3.77347
feature10748	0.138467	2.81726	0.00718624	0.424664	6.24671	6.38371
feature16538	0.543107	2.81641	0.00720227	0.424664	1.40614	1.96231
feature10990	0.156759	2.81329	0.00726176	0.426715	5.86054	6.03335
feature1387	0.549295	2.81034	0.00731856	0.428346	1.29433	1.72738
feature9770	-0.22503	-2.80927	0.0073391	0.428346	5.19851	4.95409
feature6319	-0.367789	-2.80412	0.00743929	0.429925	2.96471	2.57403
feature9013	-0.133844	-2.80396	0.0074424	0.429925	6.51137	6.3831
feature24008	-0.204628	-2.80306	0.00746001	0.429925	4.89614	4.69365
feature6685	-0.179572	-2.80247	0.00747153	0.429925	6.36527	6.17907
feature5545	0.133854	2.8015	0.00749059	0.429925	6.94766	7.08757
feature3956	-0.189771	-2.80017	0.00751683	0.430002	7.80318	7.60083
feature1524	0.623723	2.79293	0.00766122	0.433522	0.629747	1.22317
feature14071	0.655737	2.79122	0.00769571	0.433522	-0.20569	0.38
feature10741	-0.146933	-2.78908	0.0077389	0.433522	6.33897	6.18996
feature21475	0.162594	2.78883	0.00774399	0.433522	7.05555	7.22518
feature15093	-0.123107	-2.78725	0.0077762	0.433522	8.25302	8.12685
feature165	-0.173328	-2.78664	0.00778862	0.433522	5.68146	5.5023
feature5234	0.212953	2.78643	0.00779293	0.433522	4.90984	5.1014
feature4829	0.271719	2.7836	0.00785087	0.433522	3.29611	3.52608
feature13389	0.42327	2.78282	0.00786704	0.433522	2.52576	2.8859
feature21825	0.284505	2.7822	0.00787973	0.433522	3.8594	4.16948
feature18470	0.210513	2.78135	0.00789729	0.433522	4.88003	5.10821
feature4077	0.147019	2.78107	0.00790319	0.433522	7.91776	8.07468
feature17815	-0.128189	-2.781	0.00790458	0.433522	7.09668	6.96921
feature1353	-0.141849	-2.77909	0.0079441	0.434311	6.90299	6.75931
feature19648	-0.317861	-2.77575	0.00801389	0.436744	3.57514	3.23633
feature4692	0.191065	2.77169	0.00809932	0.438471	6.00211	6.2171
feature15647	0.197628	2.76996	0.00813623	0.438471	5.13082	5.31866
feature6195	0.236031	2.76945	0.00814695	0.438471	4.11712	4.3253
feature11611	-0.178135	-2.76839	0.0081695	0.438471	8.46073	8.27436
feature23113	-0.137439	-2.76825	0.00817248	0.438471	6.12992	5.99684
feature8017	-0.131349	-2.76512	0.00823952	0.440195	7.16381	7.02852
feature10451	-0.129547	-2.76094	0.00832988	0.440195	6.54979	6.41938
feature26	-0.147493	-2.76046	0.00834034	0.440195	7.8594	7.70574
feature12266	0.224974	2.75909	0.00837035	0.440195	4.73575	4.97601
feature5580	0.175724	2.75613	0.00843509	0.440195	7.32565	7.51142
feature68	-0.156064	-2.75604	0.00843712	0.440195	6.61744	6.45557
feature20747	-0.173417	-2.75497	0.00846056	0.440195	5.63305	5.43965
feature1383	0.373545	2.75467	0.00846718	0.440195	3.90272	4.15667
feature18411	-0.153106	-2.75342	0.00849486	0.440195	6.26017	6.11811
feature14256	0.121343	2.75305	0.0085031	0.440195	9.15077	9.27705
feature22965	0.16985	2.75213	0.00852335	0.440195	6.53833	6.71669
feature18166	-0.141401	-2.74665	0.0086459	0.440195	6.46563	6.32151
feature1467	-0.143442	-2.74617	0.00865661	0.440195	7.1591	7.01058
feature12711	0.211929	2.74614	0.00865727	0.440195	5.34142	5.57272
feature18810	-0.477881	-2.74466	0.00869074	0.440195	2.5665	2.10529
feature19955	-0.136495	-2.74395	0.00870672	0.440195	7.33637	7.19937
feature5875	-0.161262	-2.74381	0.00870994	0.440195	5.56129	5.38541
feature2096	0.187026	2.74363	0.00871407	0.440195	5.01337	5.19064
feature8966	0.53759	2.74325	0.00872264	0.440195	1.57445	2.08286
feature14509	-0.216345	-2.74125	0.00876807	0.440195	4.86221	4.60887
feature7129	0.179115	2.74031	0.00878953	0.440195	6.85815	7.0521
feature13512	-0.194846	-2.73846	0.0088319	0.440195	5.36475	5.13371
feature12643	0.508055	2.73839	0.0088335	0.440195	1.44879	1.97657
feature17926	0.277265	2.73816	0.00883873	0.440195	4.86094	5.10642
feature21430	0.136233	2.7375	0.00885385	0.440195	5.67763	5.81117
feature5160	0.117737	2.73692	0.00886709	0.440195	7.51822	7.64163
feature7193	-0.502155	-2.73254	0.00896856	0.443956	1.33531	0.848829
feature1837	-0.143346	-2.73005	0.00902649	0.444558	8.08454	7.9365
feature16918	-0.109764	-2.72981	0.00903218	0.444558	8.15397	8.04542
feature11727	-0.181035	-2.72768	0.00908217	0.445749	7.31499	7.12134
feature10649	0.174941	2.72044	0.00925404	0.450815	5.47462	5.6735
feature15604	0.147097	2.72035	0.00925613	0.450815	7.19992	7.35814
feature16742	0.630541	2.71931	0.00928123	0.450815	0.794806	1.31173
feature9248	-0.140388	-2.71885	0.00929208	0.450815	6.44464	6.31129
feature15516	-0.132397	-2.71787	0.00931587	0.450815	7.77949	7.64603
feature13629	0.344188	2.71415	0.00940586	0.453899	2.81374	3.088
feature5702	0.312354	2.71193	0.00945994	0.455237	3.14493	3.40087
feature13464	-0.212883	-2.7077	0.00956377	0.456539	6.04654	5.82598
feature11748	-0.347558	-2.70531	0.009623	0.456539	4.18661	3.80676
feature22230	0.233683	2.70506	0.00962918	0.456539	5.32741	5.60997
feature955	-0.12828	-2.70264	0.00968936	0.456539	7.33714	7.20888
feature2737	-0.526904	-2.70228	0.00969844	0.456539	1.52709	0.93957
feature2443	0.394562	2.69988	0.00975854	0.456539	2.54737	2.8851
feature4973	0.168563	2.69927	0.00977385	0.456539	6.51895	6.70382
feature16235	-0.135896	-2.69834	0.00979741	0.456539	6.37146	6.2311
feature24392	-0.205781	-2.69669	0.00983908	0.456539	4.87254	4.68999
feature1260	0.180829	2.69497	0.00988279	0.456539	5.9957	6.20591
feature10459	-0.141516	-2.6942	0.00990219	0.456539	6.56738	6.4271
feature206	0.240231	2.69268	0.00994114	0.456539	4.16775	4.45724
feature3548	0.185708	2.69216	0.00995447	0.456539	5.17142	5.36356
feature753	-0.215552	-2.69051	0.00999685	0.456539	4.67562	4.4394
feature22244	0.220177	2.68966	0.0100186	0.456539	5.65563	5.90692
feature18389	0.194848	2.68854	0.0100475	0.456539	6.72134	6.93234
feature5625	0.137217	2.68828	0.0100543	0.456539	7.5048	7.64611
feature5587	0.123044	2.68765	0.0100706	0.456539	6.37045	6.50113
feature9767	0.186896	2.68693	0.0100892	0.456539	5.35185	5.57092
feature16110	0.130093	2.68655	0.0100991	0.456539	7.42371	7.55814
feature18026	-0.118252	-2.6863	0.0101055	0.456539	6.96602	6.85046
feature19642	-0.182343	-2.68619	0.0101083	0.456539	5.78141	5.57841
feature23493	0.176561	2.68579	0.0101189	0.456539	6.06822	6.26437
feature15607	-0.214695	-2.68404	0.0101643	0.456539	4.61391	4.39644
feature3238	0.167589	2.68209	0.0102154	0.456539	6.10396	6.29478
feature16433	-0.14186	-2.68205	0.0102164	0.456539	6.349	6.20558
feature20650	-0.157064	-2.67863	0.0103065	0.456539	6.99796	6.84024
feature14281	0.132747	2.67852	0.0103094	0.456539	6.74353	6.8834
feature18787	-0.175007	-2.67829	0.0103155	0.456539	5.17797	4.98512
feature1610	0.134345	2.6781	0.0103206	0.456539	7.92878	8.07101
feature10574	-0.151302	-2.67703	0.010349	0.456539	6.42542	6.27889
feature15001	-0.120426	-2.67699	0.0103499	0.456539	8.84867	8.72469
feature15804	-0.165761	-2.67665	0.0103591	0.456539	5.8063	5.62622
feature19649	0.145943	2.67325	0.0104496	0.45718	5.81085	5.96361
feature5710	0.162823	2.67186	0.0104869	0.45718	6.63703	6.81426
feature13383	0.205448	2.67071	0.010518	0.45718	4.7012	4.91731
feature23963	0.191075	2.67045	0.0105249	0.45718	6.33084	6.54633
feature24490	0.272483	2.67029	0.0105291	0.45718	3.95003	4.22072
feature8815	0.180571	2.67017	0.0105324	0.45718	5.73449	5.93992
feature22187	0.177096	2.66847	0.0105782	0.458019	6.68897	6.88106
feature7236	-0.122201	-2.6652	0.0106672	0.45856	6.83444	6.71143
feature10982	-0.12691	-2.665	0.0106726	0.45856	7.6488	7.51618
feature3419	0.168482	2.6643	0.0106917	0.45856	5.9907	6.17456
feature10736	0.445709	2.66411	0.0106969	0.45856	2.63684	3.04829
feature18379	-0.147452	-2.66187	0.0107586	0.459132	5.75082	5.58882
feature14172	0.49511	2.66169	0.0107634	0.459132	1.86264	2.38383
feature8914	0.182195	2.65981	0.0108152	0.460205	4.76711	4.95285
feature11848	-0.128798	-2.65719	0.010888	0.462163	7.71829	7.58718
feature10767	0.190593	2.6547	0.0109572	0.462199	4.65746	4.83628
feature20339	0.174228	2.65445	0.0109643	0.462199	6.75089	6.93891
feature19573	-0.216174	-2.65426	0.0109696	0.462199	5.67043	5.41861
feature3375	0.311268	2.6521	0.0110303	0.462199	3.0951	3.41676
feature4434	0.456541	2.65206	0.0110314	0.462199	1.73776	2.11836
feature218	0.22307	2.64902	0.0111174	0.462199	5.59248	5.85809
feature22034	0.158796	2.64874	0.0111252	0.462199	6.4335	6.60844
feature7435	-0.138451	-2.64852	0.0111316	0.462199	6.19695	6.06781
feature5771	-0.367849	-2.64851	0.0111317	0.462199	2.05696	1.66284
feature18554	-0.123182	-2.64764	0.0111563	0.462199	7.25236	7.12484
feature21749	-0.146799	-2.64446	0.0112472	0.464728	5.7378	5.59077
feature6903	0.201126	2.64362	0.0112712	0.464728	6.0511	6.29225
feature17410	0.198348	2.64139	0.0113354	0.465291	4.68071	4.89323
feature5528	0.197609	2.64128	0.0113387	0.465291	6.52394	6.73806
feature10910	-0.168006	-2.63907	0.0114026	0.465861	6.50354	6.3395
feature8603	-0.115931	-2.63877	0.0114113	0.465861	7.88109	7.76363
feature19968	0.168624	2.63733	0.0114532	0.465861	5.10287	5.2581
feature2742	-0.125548	-2.63708	0.0114605	0.465861	7.32468	7.19185
feature11901	0.13234	2.63309	0.0115774	0.469103	7.84198	7.97894
feature23322	0.139477	2.63204	0.0116083	0.469103	5.5869	5.73549
feature5906	-0.194682	-2.63158	0.0116217	0.469103	5.85793	5.6415
feature24363	-0.185828	-2.63042	0.0116561	0.469397	6.18406	5.97411
feature4968	-0.134151	-2.62802	0.0117273	0.47056	7.22606	7.09082
feature17049	-0.30552	-2.62761	0.0117395	0.47056	4.4591	4.05171
feature5568	0.208423	2.62601	0.0117873	0.471384	7.45069	7.66991
feature16045	0.227538	2.62426	0.0118398	0.472093	4.55616	4.77401
feature3602	0.139502	2.62335	0.011867	0.472093	6.19226	6.33891
feature9617	0.261407	2.62269	0.011887	0.472093	4.15114	4.37017
feature4234	0.178531	2.61927	0.0119905	0.473024	5.72984	5.94467
feature662	0.48538	2.61863	0.0120098	0.473024	1.72842	2.18619
feature20007	-0.13973	-2.61808	0.0120266	0.473024	6.58945	6.45023
feature9202	0.13818	2.61495	0.0121225	0.473024	6.52296	6.66995
feature60	-0.185828	-2.61449	0.0121364	0.473024	5.55047	5.33566
feature7904	0.196302	2.61434	0.0121409	0.473024	4.63837	4.83677
feature15779	0.201942	2.61346	0.0121682	0.473024	4.98006	5.22407
feature19844	-0.467594	-2.61313	0.0121783	0.473024	1.97368	1.49224
feature182	0.180785	2.6122	0.0122069	0.473024	5.81308	6.01222
feature21700	0.757023	2.61191	0.0122158	0.473024	0.053934	0.769329
feature8771	-0.156075	-2.61156	0.0122269	0.473024	6.09714	5.93722
feature936	0.163964	2.60836	0.012326	0.473024	5.64176	5.81748
feature9237	-0.653268	-2.60703	0.0123675	0.473024	0.959504	0.277388
feature10179	0.370861	2.60681	0.0123744	0.473024	3.00072	3.33033
feature13422	-0.166815	-2.60652	0.0123835	0.473024	5.85811	5.6826
feature2440	0.105173	2.60648	0.0123848	0.473024	7.69995	7.81003
feature21444	-0.550471	-2.60648	0.0123849	0.473024	1.71928	1.11378
feature18816	0.183522	2.6055	0.0124154	0.473024	5.64371	5.8503
feature22233	-0.151476	-2.60502	0.0124307	0.473024	6.12939	5.98232
feature2810	0.260812	2.60389	0.0124661	0.47333	4.33024	4.62906
feature8976	0.161406	2.6013	0.0125478	0.475384	6.79553	6.97354
feature5738	0.158289	2.59998	0.0125896	0.475927	6.74453	6.9134
feature14819	-0.154735	-2.59879	0.0126276	0.47627	6.30612	6.14024
feature15889	0.491109	2.59726	0.0126765	0.47627	1.21193	1.704
feature19954	0.161833	2.59671	0.012694	0.47627	6.26558	6.43973
feature5768	-0.16699	-2.59594	0.0127188	0.47627	7.78006	7.60177
feature12080	-0.576562	-2.59538	0.0127366	0.47627	1.30029	0.660024
feature19440	-0.158255	-2.59247	0.0128305	0.476918	5.54375	5.37333
feature5267	0.175285	2.59204	0.0128443	0.476918	7.28739	7.47484
feature9000	0.166914	2.59123	0.0128706	0.476918	6.29069	6.47752
feature6456	0.142937	2.59103	0.012877	0.476918	6.21298	6.35915
feature2083	0.102226	2.59057	0.0128919	0.476918	7.9061	8.00707
feature23450	0.157807	2.58936	0.0129313	0.477352	5.5755	5.7414
feature21347	-0.4347	-2.58799	0.0129761	0.477984	3.01821	2.47498
feature14333	0.140879	2.58276	0.0131479	0.481873	6.95304	7.10381
feature17557	-0.132945	-2.5824	0.0131598	0.481873	7.43334	7.30014
feature3479	0.177588	2.58159	0.0131865	0.481873	6.65432	6.85388
feature4718	0.121683	2.58139	0.0131932	0.481873	7.20962	7.3333
feature24331	-0.159372	-2.58032	0.0132286	0.48209	6.65032	6.47732
feature17112	0.19233	2.578	0.0133059	0.48209	5.93812	6.15898
feature18208	-0.139238	-2.57791	0.013309	0.48209	7.24402	7.10267
feature1644	-0.174633	-2.57755	0.0133212	0.48209	5.81179	5.61518
feature5298	0.132425	2.57666	0.0133509	0.48209	7.47418	7.61188
feature15749	-0.338956	-2.57602	0.0133723	0.48209	3.02599	2.68864
feature22809	0.260613	2.57454	0.0134221	0.48209	3.6595	3.90593
feature1313	-0.121429	-2.57453	0.0134224	0.48209	6.95391	6.8342
feature16071	-0.164853	-2.57366	0.0134516	0.482136	6.03771	5.85487
feature10963	0.246086	2.57234	0.0134963	0.482738	4.03696	4.26047
feature3135	0.121383	2.57001	0.0135754	0.484199	6.54804	6.67682
feature21786	0.149319	2.56873	0.0136189	0.484199	6.96773	7.12648
feature1242	0.590499	2.5674	0.0136647	0.484199	0.0352277	0.611635
feature3794	0.128205	2.56651	0.0136949	0.484199	6.21113	6.34477
feature4882	0.167691	2.56623	0.0137046	0.484199	5.85493	6.04948
feature23984	0.136924	2.56591	0.0137157	0.484199	6.59742	6.73565
feature22153	0.276504	2.56464	0.0137592	0.484199	3.71617	4.04636
feature18318	-0.155977	-2.56426	0.0137723	0.484199	6.65014	6.5023
feature10556	0.163755	2.56359	0.0137957	0.484199	7.16133	7.3347
feature16069	0.229928	2.56077	0.0138933	0.484199	4.60791	4.89076
feature21072	0.175947	2.56031	0.0139091	0.484199	6.16668	6.36258
feature11100	0.208267	2.55986	0.013925	0.484199	4.84317	5.07148
feature5456	-0.152172	-2.55978	0.0139278	0.484199	8.14391	7.98499
feature22480	0.18297	2.55973	0.0139296	0.484199	5.61385	5.80887
feature14956	-0.124348	-2.55814	0.0139849	0.484461	6.63888	6.51157
feature7704	0.163357	2.55767	0.0140013	0.484461	5.66269	5.8426
feature11663	-0.134371	-2.5569	0.0140284	0.484461	7.69522	7.56085
feature5862	-0.185184	-2.55518	0.0140886	0.484461	6.15457	5.95622
feature24347	-0.17188	-2.5548	0.014102	0.484461	7.03931	6.86007
feature10483	0.195945	2.55471	0.0141053	0.484461	7.28124	7.49267
feature7579	-0.228373	-2.55384	0.0141362	0.484558	4.87191	4.58721
feature3906	-0.126239	-2.55245	0.0141854	0.484879	7.57858	7.44913
feature11288	-0.553909	-2.55198	0.0142017	0.484879	1.55492	0.943096
feature8264	-0.120392	-2.551	0.0142366	0.48511	6.74878	6.63461
feature13706	-0.143609	-2.54891	0.0143111	0.486608	7.90498	7.76346
feature19296	0.169426	2.54819	0.0143369	0.486608	7.50571	7.68354
feature4823	0.216743	2.54555	0.0144317	0.48738	8.03018	8.26099
feature17899	0.170134	2.54465	0.0144639	0.48738	6.06085	6.25375
feature14915	-0.136262	-2.54371	0.0144981	0.48738	6.98017	6.84714
feature8426	0.142255	2.54304	0.0145221	0.48738	6.22377	6.38171
feature8897	0.279048	2.54226	0.0145505	0.48738	3.07358	3.33115
feature2929	0.138125	2.54216	0.014554	0.48738	7.53548	7.68543
feature13111	-0.659122	-2.54115	0.0145908	0.48738	0.103878	-0.637719
feature19213	-0.117105	-2.541	0.0145962	0.48738	7.40099	7.28471
feature14894	0.13503	2.54021	0.0146251	0.48738	5.87128	6.01172
feature2425	0.239652	2.53975	0.0146417	0.48738	3.71036	3.95869
feature18308	0.145236	2.53751	0.0147234	0.487586	5.40915	5.54652
feature12824	-0.222357	-2.53746	0.0147254	0.487586	5.25636	4.98377
feature20269	-0.110006	-2.53726	0.0147326	0.487586	6.66412	6.55224
feature17091	-0.169461	-2.53444	0.0148366	0.489589	5.2184	5.00957
feature21728	0.196988	2.53408	0.0148498	0.489589	4.63414	4.87202
feature6226	-0.145842	-2.53067	0.0149761	0.492813	6.54354	6.39269
feature8865	0.153942	2.52605	0.0151489	0.494176	5.47493	5.63344
feature13216	-0.133984	-2.52485	0.0151944	0.494176	6.46307	6.3366
feature8873	0.161939	2.52477	0.0151971	0.494176	6.27108	6.44854
feature4846	0.241675	2.52306	0.015262	0.494176	7.47479	7.73429
feature3949	-0.178425	-2.52212	0.0152976	0.494176	5.90259	5.72406
feature22498	0.118598	2.52204	0.0153005	0.494176	7.55646	7.6831
feature851	0.115418	2.52196	0.0153034	0.494176	7.91213	8.03232
feature12188	-0.121803	-2.52168	0.0153141	0.494176	8.09203	7.97214
feature23896	0.125564	2.5203	0.0153666	0.494176	6.97532	7.10748
feature6890	-0.124449	-2.52024	0.0153692	0.494176	6.59321	6.46777
feature3678	0.286636	2.51991	0.0153814	0.494176	4.06742	4.32913
feature19261	-0.129308	-2.51978	0.0153866	0.494176	6.74981	6.61911
feature7718	-0.134228	-2.51903	0.0154153	0.494176	8.00344	7.86419
feature20826	-0.129369	-2.51827	0.0154441	0.494176	6.08869	5.96528
feature14716	0.540014	2.51632	0.0155189	0.494176	0.794256	1.2328
feature2389	0.123613	2.51602	0.0155305	0.494176	6.84585	6.96979
feature24035	0.204183	2.51599	0.0155316	0.494176	4.79151	5.03508
feature16029	-0.446161	-2.51447	0.0155902	0.494176	2.05469	1.6627
feature13249	0.243728	2.51116	0.0157188	0.494176	4.16302	4.43607
feature5969	-0.383308	-2.51078	0.0157336	0.494176	2.23994	1.8727
feature11588	0.150733	2.50937	0.0157885	0.494176	7.22879	7.39105
feature21531	0.190974	2.50841	0.0158258	0.494176	6.00779	6.23806
feature4820	0.593324	2.50813	0.0158369	0.494176	0.470136	0.985579
feature6972	0.162399	2.50726	0.0158711	0.494176	6.07139	6.25136
feature1466	0.606897	2.50666	0.0158946	0.494176	1.00034	1.56861
feature17077	0.196601	2.5062	0.0159128	0.494176	5.1562	5.37566
feature4301	-0.308105	-2.50617	0.0159139	0.494176	3.13462	2.78992
feature391	-0.14534	-2.50582	0.0159275	0.494176	6.46608	6.31157
feature334	-0.127291	-2.50581	0.0159278	0.494176	7.04535	6.91722
feature6595	-0.14628	-2.50574	0.0159308	0.494176	6.26164	6.10294
feature14579	0.1732	2.50559	0.0159364	0.494176	6.004	6.20164
feature8462	0.516788	2.50437	0.0159847	0.494176	1.3784	1.88994
feature3444	0.208057	2.50433	0.0159862	0.494176	4.11168	4.32864
feature1997	-0.530931	-2.50358	0.0160161	0.494176	1.18797	0.604161
feature10283	-0.145424	-2.50324	0.0160294	0.494176	6.22344	6.07328
feature743	-0.164153	-2.50279	0.0160473	0.494176	5.47985	5.30795
feature12191	0.127495	2.50091	0.016122	0.494995	6.36511	6.49612
feature21508	0.236184	2.49935	0.0161841	0.494995	6.27423	6.56219
feature6455	-0.316256	-2.49877	0.0162075	0.494995	2.96686	2.64462
feature2918	-0.147108	-2.49861	0.0162138	0.494995	7.28779	7.13828
feature21201	0.188269	2.49636	0.0163038	0.494995	4.55144	4.75322
feature1218	-0.119527	-2.49525	0.0163486	0.494995	6.6761	6.55702
feature11537	0.19351	2.49368	0.016412	0.494995	4.91481	5.07656
feature22344	-0.13602	-2.49303	0.0164382	0.494995	7.01525	6.87479
feature21958	0.128768	2.49247	0.0164612	0.494995	6.14222	6.2763
feature10124	0.16936	2.49191	0.0164839	0.494995	6.62773	6.81786
feature17780	-0.144269	-2.49172	0.0164913	0.494995	5.55779	5.39984
feature10964	0.434155	2.49131	0.016508	0.494995	1.59433	1.99061
feature15142	-0.135194	-2.49103	0.0165195	0.494995	6.88097	6.74229
feature22680	-0.215955	-2.49042	0.0165443	0.494995	5.94988	5.68871
feature11593	0.115192	2.49037	0.0165464	0.494995	6.69996	6.82091
feature7903	-0.125988	-2.49009	0.016558	0.494995	6.59006	6.45636
feature3253	-0.172143	-2.49001	0.0165609	0.494995	5.14196	4.95991
feature22602	0.250157	2.48697	0.0166855	0.497856	5.72474	6.03304
feature5538	0.141342	2.48598	0.016726	0.497888	6.35284	6.51391
feature5631	0.13719	2.48518	0.016759	0.497888	7.70967	7.85485
feature20164	0.113636	2.48307	0.0168463	0.497888	6.94089	7.05546
feature4897	0.119324	2.48266	0.0168635	0.497888	5.82562	5.94451
feature10488	0.143486	2.48207	0.0168878	0.497888	6.69138	6.8472
feature2942	0.276609	2.4816	0.0169074	0.497888	3.03416	3.33688
feature7252	-0.123169	-2.48084	0.0169391	0.497888	6.85698	6.73471
feature7566	0.166401	2.48037	0.0169584	0.497888	6.7927	6.97684
feature20355	-0.122687	-2.48003	0.0169725	0.497888	6.77142	6.65138
feature18385	0.135482	2.47998	0.0169748	0.497888	7.51262	7.65924
feature24509	-0.147765	-2.47892	0.017019	0.49802	6.54431	6.39054
feature5927	-0.242782	-2.47789	0.017062	0.49802	5.66904	5.38539
feature5207	0.139828	2.47521	0.0171749	0.49802	7.21935	7.36954
feature5745	0.128396	2.47501	0.0171831	0.49802	6.50052	6.63503
feature4167	-0.109988	-2.47446	0.0172065	0.49802	7.88777	7.7746
feature15741	0.194925	2.47272	0.01728	0.49802	4.48032	4.65829
feature14740	-0.362285	-2.47244	0.017292	0.49802	3.9798	3.48862
feature11819	0.235518	2.47218	0.0173031	0.49802	6.1459	6.4285
feature6341	0.199835	2.47045	0.0173767	0.49802	6.74799	6.97335
feature21039	0.23899	2.46974	0.017407	0.49802	5.53933	5.82189
feature460	0.497492	2.46919	0.0174304	0.49802	1.6587	2.11313
feature5620	0.17732	2.46915	0.017432	0.49802	6.90212	7.09959
feature17053	-0.274959	-2.46802	0.0174803	0.49802	4.8252	4.46527
feature16582	0.286021	2.46589	0.0175718	0.49802	3.1115	3.42003
feature24250	-0.152324	-2.46415	0.0176468	0.49802	5.51727	5.36288
feature21403	-0.364095	-2.46342	0.0176783	0.49802	2.74853	2.30986
feature17445	-0.160092	-2.46233	0.0177255	0.49802	6.57588	6.40971
feature16145	0.143525	2.4612	0.0177746	0.49802	5.62839	5.78191
feature9273	0.274478	2.45897	0.0178719	0.49802	3.80566	4.08977
feature18335	-0.167312	-2.45849	0.0178931	0.49802	5.51566	5.32256
feature892	0.495585	2.4576	0.0179319	0.49802	2.05533	2.59421
feature3496	-0.145442	-2.45741	0.0179402	0.49802	6.92145	6.76918
feature17620	-0.173503	-2.45711	0.0179534	0.49802	5.18959	5.00259
feature11416	-0.120935	-2.45703	0.0179571	0.49802	6.06445	5.9379
feature20387	0.545577	2.45649	0.0179806	0.49802	0.481063	0.962148
feature17734	0.144371	2.45646	0.0179821	0.49802	7.76648	7.91844
feature5472	0.140014	2.45595	0.0180043	0.49802	6.23952	6.39047
feature1655	0.550312	2.45588	0.0180074	0.49802	0.676316	1.21155
feature18155	0.153227	2.45561	0.0180194	0.49802	7.13955	7.30232
feature20220	-0.157219	-2.45554	0.0180222	0.49802	6.20391	6.06088
feature14034	0.439156	2.45428	0.0180778	0.49802	2.40955	2.76526
feature2363	0.240217	2.45394	0.0180928	0.49802	4.56491	4.85458
feature15745	0.171657	2.45336	0.0181185	0.49802	6.86098	7.05224
feature6041	0.151134	2.45334	0.0181197	0.49802	7.28263	7.44536
feature17590	-0.221023	-2.45316	0.0181276	0.49802	6.77358	6.52717
feature15557	0.631125	2.45276	0.0181453	0.49802	0.332812	0.913874
feature15312	0.53844	2.45235	0.0181634	0.49802	0.532683	1.1014
feature5493	0.419441	2.45214	0.0181725	0.49802	1.38131	1.83927
feature19411	-0.0972616	-2.45213	0.0181732	0.49802	7.1463	7.05032
feature24001	-0.29289	-2.45204	0.0181772	0.49802	3.81536	3.50558
feature9786	0.122566	2.45173	0.0181907	0.49802	7.40636	7.53557
feature6491	-0.130776	-2.45121	0.0182141	0.49802	6.488	6.34768
feature2011	-0.172521	-2.4499	0.0182724	0.49802	6.48254	6.29586
feature1892	-0.402438	-2.44989	0.0182726	0.49802	1.61902	1.17716
feature13929	-0.191599	-2.44981	0.0182765	0.49802	5.64492	5.47134
feature10712	0.140687	2.44906	0.0183096	0.498137	6.92678	7.07789
feature20547	-0.257559	-2.44659	0.0184204	0.499793	3.90948	3.63583
feature8343	-0.11772	-2.44622	0.018437	0.499793	8.97451	8.85861
feature22188	-0.14401	-2.44577	0.0184573	0.499793	6.84452	6.69624
feature360	-0.123509	-2.44489	0.0184971	0.499895	8.22532	8.097
feature4005	0.171114	2.4444	0.0185189	0.499895	6.40629	6.59681
feature4541	0.27811	2.44253	0.0186035	0.501022	3.42853	3.70571
feature6508	0.153702	2.44034	0.0187033	0.501022	5.61268	5.75841
feature24391	-0.208976	-2.43945	0.0187438	0.501022	4.53282	4.30055
feature11889	-0.576709	-2.43859	0.018783	0.501022	1.08147	0.412636
feature3493	-0.143672	-2.4381	0.0188054	0.501022	7.33425	7.18176
feature15008	-0.136409	-2.43809	0.0188056	0.501022	7.26831	7.12568
feature14817	-0.110086	-2.43794	0.0188126	0.501022	6.66023	6.55263
feature2107	0.155805	2.43792	0.0188138	0.501022	7.09344	7.26195
feature17679	-0.231458	-2.43774	0.0188217	0.501022	5.74794	5.48659
feature16504	-0.117686	-2.43617	0.0188937	0.502167	7.62283	7.50501
feature10208	-0.119028	-2.43342	0.0190206	0.502568	7.53085	7.4095
feature11147	-0.128656	-2.4332	0.0190306	0.502568	5.94116	5.8111
feature22349	0.145013	2.43269	0.0190544	0.502568	6.20283	6.36797
feature5356	0.126823	2.43251	0.0190626	0.502568	5.67863	5.81315
feature2830	0.143292	2.43099	0.0191332	0.502568	6.69151	6.84422
feature1265	0.168774	2.43082	0.019141	0.502568	7.26102	7.44108
feature1104	-0.200161	-2.4308	0.0191422	0.502568	6.72615	6.51064
feature18968	-0.477326	-2.43047	0.0191575	0.502568	1.29617	0.779681
feature355	0.120367	2.42968	0.0191942	0.502568	7.15618	7.28264
feature12552	0.174348	2.42876	0.0192371	0.502568	6.21585	6.42155
feature14235	-0.105771	-2.42652	0.019342	0.502568	9.08852	8.98228
feature22988	-0.12138	-2.426	0.0193663	0.502568	7.76926	7.64624
feature9549	-0.0950413	-2.42581	0.0193754	0.502568	8.07128	7.97608
feature20701	0.17174	2.42543	0.0193931	0.502568	7.09478	7.28178
feature18381	-0.142176	-2.42447	0.0194386	0.502568	6.25698	6.12476
feature5838	-0.275527	-2.42403	0.0194592	0.502568	4.29385	3.95604
feature22678	-0.166733	-2.42344	0.0194871	0.502568	5.2522	5.06668
feature21073	-0.14828	-2.421	0.0196028	0.502568	5.62366	5.46928
feature12913	0.125272	2.42079	0.0196128	0.502568	7.29773	7.42933
feature4274	0.116441	2.42043	0.0196299	0.502568	6.48717	6.60563
feature5898	-0.244162	-2.42001	0.0196497	0.502568	3.96161	3.69217
feature317	0.171813	2.41888	0.0197039	0.502568	5.61913	5.80355
feature5916	-0.190532	-2.41863	0.0197155	0.502568	6.63113	6.42229
feature885	0.621787	2.41834	0.0197295	0.502568	-0.317095	0.29644
feature11638	0.116539	2.41828	0.0197322	0.502568	7.14311	7.26339
feature10853	0.106597	2.41825	0.0197338	0.502568	7.25238	7.36333
feature16610	0.124344	2.4182	0.0197363	0.502568	6.766	6.90011
feature9664	0.167173	2.41762	0.0197638	0.502568	5.95156	6.14251
feature18108	0.0845638	2.41619	0.0198323	0.502568	8.57126	8.6604
feature4171	0.4451	2.41588	0.0198474	0.502568	1.33919	1.8001
feature15485	-0.535406	-2.41541	0.0198701	0.502568	1.2688	0.690832
feature6472	-0.14632	-2.41538	0.0198712	0.502568	5.47417	5.33424
feature18755	-0.2091	-2.41537	0.019872	0.502568	5.4427	5.20369
feature17151	-0.122301	-2.41483	0.0198979	0.502568	7.15406	7.03259
feature15061	0.182326	2.41342	0.0199658	0.502824	5.96084	6.1723
feature3840	0.254216	2.41227	0.0200217	0.502824	3.61889	3.83815
feature16137	-0.129731	-2.41225	0.0200224	0.502824	7.21137	7.08701
feature4056	0.116239	2.41053	0.0201061	0.502824	7.0937	7.2146
feature14790	0.239553	2.40995	0.0201341	0.502824	4.45061	4.63485
feature2079	0.134278	2.40946	0.0201581	0.502824	6.15877	6.30721
feature18524	-0.136814	-2.40945	0.0201584	0.502824	6.34156	6.20628
feature19098	-0.148685	-2.40923	0.0201694	0.502824	7.75626	7.6029
feature21882	-0.118998	-2.40824	0.0202174	0.502824	7.13802	7.02336
feature3492	0.159661	2.40824	0.0202176	0.502824	5.95743	6.13242
feature3719	0.206652	2.40802	0.0202282	0.502824	4.81925	5.05682
feature11926	-0.333012	-2.40732	0.0202628	0.502959	3.2451	2.86112
feature4190	0.237274	2.40641	0.0203071	0.503118	4.02654	4.28858
feature1948	0.560709	2.40597	0.020329	0.503118	0.534574	1.06737
feature5435	0.190109	2.4054	0.0203565	0.503118	4.8046	4.96633
feature18414	-0.103469	-2.40387	0.020432	0.503536	6.92274	6.8176
feature799	-0.566994	-2.40321	0.0204645	0.503536	1.12743	0.519071
feature14683	-0.118413	-2.40276	0.0204871	0.503536	7.87096	7.75411
feature5865	-0.167561	-2.40234	0.0205074	0.503536	5.43842	5.24272
feature22152	0.189659	2.40211	0.0205192	0.503536	7.24205	7.44989
feature11425	0.30287	2.39988	0.0206297	0.503708	3.29804	3.52945
feature4976	-0.179154	-2.39945	0.0206511	0.503708	5.84032	5.63392
feature8714	0.40806	2.39832	0.0207073	0.503708	1.45434	1.82903
feature14391	0.190456	2.39802	0.0207224	0.503708	5.96735	6.20603
feature17958	-0.104196	-2.39799	0.0207237	0.503708	7.65425	7.55215
feature4225	-0.120479	-2.3961	0.0208187	0.503708	6.70488	6.57938
feature3666	-0.33804	-2.39575	0.0208361	0.503708	3.04943	2.65957
feature18869	0.14384	2.3957	0.0208384	0.503708	6.58186	6.74278
feature2514	0.152521	2.39467	0.0208903	0.503708	5.92084	6.0827
feature11522	0.112702	2.39449	0.0208993	0.503708	8.27762	8.40004
feature19670	0.179199	2.3944	0.0209042	0.503708	5.11404	5.32409
feature8303	0.106524	2.39365	0.0209419	0.503708	6.62669	6.73258
feature12460	0.169989	2.39292	0.0209788	0.503708	6.60423	6.79409
feature13990	0.118584	2.39203	0.0210234	0.503708	8.20825	8.32975
feature2826	0.173663	2.39142	0.0210545	0.503708	6.12924	6.32925
feature19345	0.277685	2.39119	0.021066	0.503708	3.0634	3.28316
feature4620	-0.381556	-2.39078	0.0210868	0.503708	3.57556	3.11139
feature9625	-0.121458	-2.38994	0.0211297	0.503708	6.36781	6.24569
feature8549	0.486283	2.3888	0.0211878	0.503708	1.84992	2.3281
feature14955	-0.113635	-2.38837	0.0212096	0.503708	6.82749	6.71378
feature6854	0.164835	2.38806	0.0212252	0.503708	6.96085	7.13767
feature22005	-0.113277	-2.3879	0.0212334	0.503708	7.01782	6.90642
feature23644	0.179556	2.38785	0.0212361	0.503708	5.20505	5.42539
feature6985	0.141635	2.38736	0.0212612	0.503708	5.85224	6.0066
feature23296	0.132252	2.38612	0.0213246	0.503708	6.37951	6.52439
feature10017	-0.129313	-2.38568	0.0213474	0.503708	7.78414	7.64983
feature15702	-0.150261	-2.3855	0.0213563	0.503708	6.6764	6.53157
feature4849	-0.121359	-2.38525	0.0213694	0.503708	6.86153	6.74732
feature11528	-0.129183	-2.38494	0.0213852	0.503708	8.79367	8.65527
feature16826	-0.152075	-2.38463	0.0214009	0.503708	5.84777	5.68704
feature21319	0.139146	2.38405	0.021431	0.503731	6.73255	6.88575
feature13774	0.121829	2.38327	0.0214709	0.503984	6.65392	6.78518
feature11408	0.111343	2.38212	0.0215306	0.504162	7.80479	7.92108
feature20519	0.123796	2.38152	0.0215615	0.504162	6.4578	6.58504
feature17574	-0.108312	-2.38139	0.0215685	0.504162	7.92284	7.81581
feature23621	0.184177	2.38005	0.0216377	0.504162	4.5729	4.75549
feature22265	0.171677	2.3798	0.0216509	0.504162	5.74265	5.9344
feature5277	0.130039	2.37963	0.0216597	0.504162	5.94618	6.09247
feature18956	-0.468545	-2.37911	0.0216867	0.504162	1.98835	1.4993
feature17127	-0.111144	-2.37854	0.0217161	0.504162	6.56847	6.4557
feature19451	0.10551	2.37806	0.0217412	0.504162	6.5081	6.61361
feature15688	0.570419	2.37748	0.0217716	0.504191	1.38833	1.88326
feature6605	0.155569	2.37495	0.021904	0.506579	5.06178	5.23641
feature19658	0.192381	2.37397	0.0219557	0.506863	6.59789	6.82256
feature19441	-0.112797	-2.3736	0.021975	0.506863	7.47747	7.36281
feature16090	-0.156818	-2.37216	0.0220509	0.507935	6.18259	6.00644
feature21212	-0.105264	-2.37113	0.0221057	0.508519	6.54225	6.44073
feature1183	0.159184	2.36924	0.0222057	0.51014	6.80441	6.97922
feature22067	0.181587	2.36706	0.0223219	0.510677	6.52479	6.72704
feature21306	0.403309	2.36592	0.0223831	0.510677	1.90698	2.21577
feature6913	-0.613232	-2.36587	0.0223854	0.510677	1.17576	0.543596
feature14856	-0.122489	-2.36552	0.0224044	0.510677	6.97228	6.84984
feature10632	0.135801	2.36518	0.0224224	0.510677	7.23602	7.3816
feature18493	0.11353	2.36501	0.0224319	0.510677	7.30233	7.42363
feature9396	0.151287	2.36493	0.022436	0.510677	5.9875	6.15931
feature16489	0.209115	2.36395	0.0224887	0.511128	5.63979	5.89482
feature2176	-0.212868	-2.36298	0.0225407	0.511128	6.6268	6.38764
feature779	-0.108512	-2.36269	0.0225567	0.511128	7.9383	7.82894
feature11632	0.147351	2.36236	0.0225741	0.511128	6.77942	6.94322
feature6063	0.147061	2.3614	0.0226259	0.51126	5.60636	5.76321
feature1047	-0.184578	-2.36116	0.0226391	0.51126	6.9597	6.76054
feature169	0.140944	2.35962	0.0227225	0.511988	7.41385	7.56344
feature22456	0.186328	2.35947	0.0227306	0.511988	4.81297	4.97054
feature2979	-0.133895	-2.35887	0.0227635	0.512059	5.79413	5.66201
feature17973	0.145285	2.35669	0.0228823	0.512637	6.48184	6.64338
feature8389	-0.11437	-2.35618	0.0229098	0.512637	7.08078	6.96566
feature4446	-0.155521	-2.35521	0.0229632	0.512637	5.20764	5.04743
feature6408	0.12384	2.35492	0.0229788	0.512637	6.55553	6.69401
feature3048	-0.15346	-2.35391	0.0230344	0.512637	7.47849	7.31458
feature15000	-0.119239	-2.3534	0.0230624	0.512637	7.58268	7.46215
feature9398	0.143801	2.35305	0.0230815	0.512637	5.73537	5.87428
feature6342	0.183879	2.35285	0.0230926	0.512637	4.99704	5.19957
feature3183	-0.1274	-2.35268	0.0231021	0.512637	7.8043	7.67196
feature11586	0.113009	2.35259	0.0231067	0.512637	6.24882	6.367
feature21953	0.635566	2.35214	0.0231316	0.512637	0.485546	1.12221
feature14310	0.176771	2.35131	0.0231773	0.512637	6.92778	7.12324
feature4414	0.173775	2.35119	0.0231839	0.512637	5.32989	5.53492
feature11894	-0.119883	-2.35082	0.0232046	0.512637	6.12038	5.99243
feature1503	0.486893	2.3494	0.0232835	0.513404	0.688075	1.18013
feature14664	0.136218	2.34912	0.0232987	0.513404	7.51334	7.65856
feature21056	0.129505	2.34693	0.0234209	0.514034	6.94974	7.08695
feature2879	0.625746	2.34652	0.0234436	0.514034	0.369246	0.94533
feature1052	-0.483206	-2.3465	0.0234447	0.514034	2.13085	1.56903
feature9544	0.167369	2.34647	0.0234463	0.514034	6.22132	6.41725
feature10379	-0.176008	-2.34534	0.0235098	0.514771	4.86176	4.65976
feature14216	-0.183769	-2.34429	0.0235683	0.515031	5.00875	4.80666
feature21875	-0.102191	-2.34406	0.0235812	0.515031	6.36913	6.27105
feature19342	-0.107123	-2.34316	0.0236317	0.515481	7.41627	7.30833
feature58	-0.114169	-2.3415	0.0237254	0.516649	7.20107	7.08264
feature948	-0.112294	-2.3409	0.0237593	0.516649	6.59323	6.48073
feature16288	0.2156	2.34062	0.0237749	0.516649	4.31293	4.56541
feature1978	0.141988	2.33932	0.0238488	0.517603	7.50791	7.65657
feature17721	0.17338	2.33837	0.0239026	0.517623	4.87092	5.05483
feature15011	-0.323737	-2.3377	0.0239406	0.517623	3.06647	2.70375
feature2878	0.123271	2.33679	0.0239926	0.517623	7.24969	7.38249
feature12395	0.118644	2.33641	0.0240141	0.517623	6.34578	6.47734
feature20738	0.153294	2.33601	0.0240368	0.517623	7.43098	7.59638
feature20222	0.183975	2.3356	0.0240604	0.517623	4.72046	4.89313
feature16969	0.112661	2.33507	0.0240907	0.517623	5.98501	6.09606
feature4407	-0.365266	-2.33406	0.0241486	0.517623	1.78543	1.37566
feature484	-0.11767	-2.33365	0.0241719	0.517623	7.10725	6.98974
feature23299	-0.131971	-2.33337	0.0241881	0.517623	7.80155	7.66515
feature3173	0.111241	2.33308	0.0242048	0.517623	7.07269	7.18852
feature19365	-0.371765	-2.333	0.0242093	0.517623	1.92699	1.5523
feature4618	0.291301	2.33196	0.024269	0.51804	3.06168	3.35575
feature11080	-0.12947	-2.33121	0.0243121	0.51804	6.17218	6.04891
feature5426	0.134974	2.3306	0.0243477	0.51804	5.46508	5.59688
feature21034	0.23781	2.32989	0.0243882	0.51804	4.85094	5.14991
feature12783	-0.0989405	-2.32978	0.0243949	0.51804	7.26114	7.16456
feature15285	-0.134865	-2.32921	0.0244276	0.51804	7.68387	7.54646
feature24268	-0.204895	-2.32902	0.0244387	0.51804	4.66554	4.4663
feature3335	0.165202	2.32704	0.0245537	0.519841	5.25873	5.47506
feature22802	-0.252088	-2.32527	0.0246567	0.520642	3.69717	3.38777
feature24217	0.241209	2.32471	0.0246898	0.520642	3.84021	4.09386
feature17698	-0.19535	-2.32431	0.024713	0.520642	4.27381	4.04234
feature6819	0.184581	2.32416	0.024722	0.520642	7.20245	7.40087
feature6457	0.533604	2.32357	0.0247563	0.520642	0.510874	1.00574
feature15347	-0.154464	-2.3229	0.0247957	0.520642	8.40364	8.2367
feature15461	0.271865	2.32193	0.0248529	0.520642	3.42374	3.72794
feature20442	0.543992	2.32158	0.0248732	0.520642	0.0457581	0.57658
feature12822	-0.131377	-2.3208	0.0249189	0.520642	6.64581	6.51735
feature5709	0.117783	2.32074	0.0249226	0.520642	7.08399	7.20885
feature12769	-0.6132	-2.32071	0.0249242	0.520642	0.558512	-0.183205
feature18666	-0.1055	-2.32022	0.0249532	0.520642	6.3683	6.26567
feature16156	-0.104917	-2.31831	0.0250663	0.522048	7.60712	7.49831
feature3813	-0.233049	-2.31806	0.025081	0.522048	3.74059	3.48647
feature15078	-0.116716	-2.31689	0.0251507	0.522765	6.97874	6.86389
feature17871	0.587834	2.31646	0.025176	0.522765	0.217305	0.784648
feature9707	0.133861	2.31593	0.0252078	0.522798	6.80499	6.94717
feature5667	0.114985	2.31442	0.0252979	0.522838	6.65359	6.78019
feature4405	-0.134528	-2.31418	0.0253123	0.522838	6.74224	6.61165
feature11508	-0.140854	-2.31386	0.0253313	0.522838	5.9287	5.79654
feature21196	-0.127208	-2.31289	0.0253891	0.522838	6.15074	6.025
feature6684	-0.123907	-2.31278	0.0253957	0.522838	7.05462	6.9262
feature11565	0.220981	2.31272	0.0253996	0.522838	4.00246	4.20291
feature17835	-0.160554	-2.31235	0.0254216	0.522838	5.26735	5.08426
feature18191	-0.239455	-2.3108	0.0255152	0.523543	4.02833	3.74121
feature14874	-0.114338	-2.31077	0.0255165	0.523543	6.95892	6.84637
feature19714	-0.118079	-2.30963	0.0255856	0.524337	6.34053	6.21277
feature3163	0.106781	2.30823	0.0256699	0.52444	6.89105	6.99468
feature8040	0.115906	2.30739	0.0257212	0.52444	7.6494	7.77055
feature12122	0.324483	2.30724	0.0257298	0.52444	2.52107	2.78519
feature21942	0.122659	2.30716	0.0257347	0.52444	5.8297	5.94827
feature13879	0.222209	2.30704	0.0257424	0.52444	3.61186	3.81363
feature23073	-0.519354	-2.30605	0.0258026	0.524575	0.877775	0.286392
feature23863	0.137077	2.30593	0.0258097	0.524575	6.32937	6.48207
feature17740	0.207304	2.30511	0.0258596	0.524972	4.63526	4.84544
feature18713	-0.114522	-2.30439	0.0259033	0.525242	6.65112	6.53877
feature20218	-0.129607	-2.30247	0.0260212	0.527013	6.09704	5.97254
feature18994	0.227249	2.30135	0.0260898	0.527465	6.77334	7.03807
feature8129	0.435903	2.30111	0.0261046	0.527465	1.24544	1.58796
feature22220	0.126599	2.2988	0.0262466	0.529714	6.70953	6.84717
feature20419	0.13726	2.29692	0.026363	0.530543	6.12509	6.2782
feature17141	-0.165714	-2.29661	0.0263825	0.530543	4.80229	4.6307
feature24313	0.401594	2.29633	0.0263997	0.530543	0.726237	1.15292
feature11940	-0.126984	-2.29585	0.0264293	0.530543	7.37703	7.24665
feature13476	0.157372	2.29566	0.0264412	0.530543	5.87	6.05152
feature12707	0.103185	2.29472	0.0264998	0.531102	7.62417	7.73284
feature18873	-0.177931	-2.29422	0.0265309	0.53111	5.32806	5.12767
feature11519	0.136149	2.2937	0.0265632	0.531141	7.12533	7.26691
feature7192	0.128403	2.29118	0.0267209	0.531635	6.35894	6.50122
feature4283	-0.127687	-2.29007	0.0267908	0.531635	6.17568	6.0592
feature12265	-0.414007	-2.28885	0.0268677	0.531635	1.51182	1.07692
feature17029	0.149416	2.28859	0.026884	0.531635	6.4035	6.57064
feature11622	0.189766	2.28836	0.0268986	0.531635	4.07014	4.24862
feature1709	0.148253	2.28806	0.0269174	0.531635	5.93895	6.10254
feature13748	-0.142627	-2.28659	0.0270106	0.531635	5.74248	5.58395
feature6316	0.148275	2.28635	0.0270258	0.531635	5.98982	6.1477
feature18805	0.575621	2.28605	0.0270446	0.531635	0.819395	1.39628
feature1181	-0.120166	-2.28553	0.0270776	0.531635	8.25356	8.12625
feature12588	0.197803	2.2854	0.0270859	0.531635	4.21013	4.40667
feature11501	0.133442	2.28511	0.0271047	0.531635	7.00774	7.15048
feature14777	-0.108596	-2.28467	0.0271325	0.531635	7.89848	7.79038
feature19729	0.149089	2.28456	0.0271391	0.531635	5.52923	5.68924
feature1766	0.230279	2.28447	0.0271452	0.531635	4.72452	5.01705
feature22819	-0.139495	-2.28445	0.0271461	0.531635	5.64176	5.51912
feature1433	0.148591	2.28414	0.0271658	0.531635	5.70926	5.87223
feature19216	-0.120313	-2.28332	0.0272184	0.531635	7.55023	7.42527
feature14013	-0.0998462	-2.28322	0.0272246	0.531635	8.11164	8.01061
feature17187	0.114655	2.28224	0.0272875	0.531635	6.21693	6.34777
feature5687	0.162468	2.28152	0.0273336	0.531635	7.50408	7.67805
feature2560	0.129311	2.28147	0.0273365	0.531635	6.82669	6.96644
feature12293	0.0994133	2.28085	0.027376	0.531635	7.2641	7.36497
feature13602	-0.106523	-2.28061	0.0273917	0.531635	7.99677	7.89083
feature10121	0.226806	2.27964	0.0274539	0.531635	3.83631	4.09188
feature8204	0.438506	2.27954	0.0274605	0.531635	1.54253	1.92325
feature5354	0.186545	2.27929	0.0274763	0.531635	4.78656	4.9643
feature5670	0.251279	2.27925	0.0274792	0.531635	2.84168	3.06097
feature12129	0.293113	2.27891	0.0275012	0.531635	3.02313	3.33509
feature5803	-0.113522	-2.27864	0.0275186	0.531635	6.28438	6.16876
feature6462	-0.125068	-2.27827	0.0275419	0.531635	5.72688	5.59226
feature22366	0.137484	2.27628	0.0276709	0.53353	6.0593	6.20504
feature2314	0.178174	2.27497	0.0277558	0.534081	5.3942	5.59743
feature24445	-0.138993	-2.27488	0.0277613	0.534081	5.81628	5.66552
feature19934	-0.119232	-2.27435	0.0277962	0.534157	8.14018	8.01378
feature4948	0.170829	2.27304	0.0278812	0.534679	5.0199	5.17743
feature14721	0.33819	2.27298	0.0278853	0.534679	2.12966	2.39426
feature10858	-0.261833	-2.27047	0.0280493	0.536164	3.05319	2.84806
feature15209	-0.130001	-2.26967	0.0281018	0.536164	6.54008	6.40415
feature13291	-0.112329	-2.26949	0.0281131	0.536164	6.5352	6.42023
feature160	0.160914	2.26927	0.0281278	0.536164	6.50699	6.69049
feature8767	-0.132975	-2.2692	0.0281323	0.536164	5.87553	5.74372
feature14500	0.157684	2.26874	0.028163	0.536164	6.04759	6.24013
feature5658	0.123689	2.26848	0.0281799	0.536164	7.6596	7.78926
feature21945	0.18472	2.26759	0.0282385	0.536612	6.47389	6.68879
feature11483	0.149656	2.26673	0.0282953	0.536612	5.3574	5.51513
feature21738	0.183385	2.26614	0.028334	0.536612	5.05772	5.27969
feature17908	0.19758	2.26546	0.0283791	0.536612	4.54393	4.78638
feature17707	-0.106285	-2.2648	0.0284227	0.536612	7.62223	7.50947
feature14600	0.182122	2.26455	0.0284393	0.536612	5.02751	5.21267
feature24247	0.181222	2.26442	0.0284479	0.536612	4.96689	5.16627
feature6927	0.123955	2.26416	0.0284652	0.536612	7.04559	7.17754
feature16874	0.305891	2.26348	0.0285103	0.536612	2.47072	2.79975
feature13251	0.139988	2.26343	0.0285141	0.536612	4.98934	5.1301
feature11654	-0.104484	-2.26268	0.0285636	0.536683	7.96675	7.86052
feature5651	0.103857	2.2616	0.0286358	0.536683	6.92339	7.02951
feature9860	-0.109752	-2.26133	0.0286539	0.536683	6.64719	6.54205
feature14743	-0.144835	-2.26092	0.0286814	0.536683	6.03198	5.8754
feature22788	0.508959	2.26081	0.0286883	0.536683	1.25888	1.7544
feature16474	0.455412	2.26057	0.0287043	0.536683	0.970258	1.36519
feature12827	0.171964	2.25988	0.0287504	0.536963	4.55386	4.75402
feature11545	0.325508	2.25888	0.0288179	0.537234	1.80774	2.06689
feature11335	-0.125292	-2.25874	0.0288271	0.537234	6.25301	6.12345
feature1318	-0.0949844	-2.25752	0.0289093	0.537803	6.42776	6.33419
feature20927	0.486384	2.25692	0.0289494	0.537803	0.861728	1.2976
feature22217	-0.114754	-2.2569	0.0289509	0.537803	6.23659	6.11678
feature16161	-0.0966663	-2.25633	0.0289893	0.53788	7.73106	7.63355
feature1110	-0.126843	-2.25591	0.0290174	0.53788	6.05433	5.92613
feature23243	0.105548	2.25527	0.0290609	0.538109	8.0376	8.15283
feature2974	-0.103924	-2.25453	0.0291107	0.538454	6.78695	6.67919
feature567	-0.21139	-2.25362	0.0291729	0.538768	4.29265	4.04915
feature643	0.319827	2.25271	0.0292346	0.538768	2.19949	2.49102
feature11420	-0.132592	-2.25221	0.0292686	0.538768	6.36329	6.22215
feature18644	0.180324	2.25204	0.0292803	0.538768	6.96613	7.16116
feature22170	0.164273	2.25199	0.0292836	0.538768	7.08052	7.2616
feature23780	0.129147	2.25033	0.0293966	0.539818	5.47895	5.62714
feature2204	-0.122362	-2.25024	0.0294032	0.539818	7.68835	7.55845
feature17509	0.149047	2.24799	0.0295573	0.541717	7.79996	7.95773
feature18486	-0.102784	-2.24749	0.0295912	0.541717	6.6732	6.57104
feature10044	0.296259	2.24735	0.0296006	0.541717	3.39486	3.69279
feature13755	0.159925	2.24592	0.0296991	0.542811	6.45149	6.60741
feature21950	0.207475	2.24557	0.0297233	0.542811	4.73911	4.98676
feature5830	-0.131874	-2.24509	0.0297565	0.542844	6.82653	6.6885
feature16406	0.164685	2.24419	0.0298189	0.543125	5.67873	5.8779
feature19965	0.134156	2.24396	0.0298348	0.543125	5.12882	5.27191
feature2811	0.116331	2.24285	0.0299118	0.543515	6.98091	7.10526
feature3021	-0.102816	-2.24215	0.0299602	0.543515	7.69842	7.59487
feature23290	0.12535	2.2418	0.0299846	0.543515	6.58336	6.72163
feature20624	-0.235736	-2.24175	0.0299884	0.543515	7.01257	6.755
feature20569	0.276878	2.24137	0.0300148	0.543515	3.00912	3.22594
feature18895	-0.111107	-2.24093	0.030045	0.543515	6.65644	6.54362
feature5714	0.192352	2.24046	0.0300778	0.54354	7.44089	7.65057
feature12758	-0.158446	-2.23848	0.030216	0.545121	6.20052	6.03628
feature13463	-0.128057	-2.23829	0.0302293	0.545121	5.79171	5.66307
feature11995	0.152173	2.23735	0.0302955	0.545121	6.27638	6.44913
feature12118	0.0976116	2.23721	0.0303051	0.545121	6.42456	6.52026
feature16229	-0.117932	-2.23696	0.030323	0.545121	6.19257	6.07914
feature21778	-0.23499	-2.23633	0.0303671	0.545265	3.55834	3.30752
feature4049	-0.116031	-2.23566	0.0304145	0.545265	6.48322	6.36671
feature14507	-0.217469	-2.23432	0.0305084	0.545265	3.92454	3.72085
feature20127	-0.126044	-2.2334	0.0305737	0.545265	6.67931	6.55867
feature3937	-0.151042	-2.23314	0.0305918	0.545265	6.19378	6.05113
feature22026	0.141647	2.23307	0.030597	0.545265	6.98772	7.14221
feature16289	0.268102	2.23299	0.0306028	0.545265	3.51302	3.79585
feature5358	0.106451	2.23282	0.0306145	0.545265	7.79813	7.91058
feature15819	0.254134	2.23161	0.0307004	0.545265	3.8955	4.20578
feature13285	0.227639	2.23156	0.030704	0.545265	4.66416	4.94305
feature11846	-0.14044	-2.23149	0.0307094	0.545265	6.59181	6.44066
feature5447	0.130395	2.23148	0.0307098	0.545265	6.91952	7.05851
feature15724	0.388458	2.23071	0.0307648	0.545376	2.09262	2.36695
feature4568	0.0969046	2.23015	0.0308047	0.545376	6.7712	6.87191
feature23631	-0.234489	-2.23006	0.0308108	0.545376	4.02916	3.74696
feature20689	0.478367	2.22918	0.0308738	0.545644	0.437021	0.859451
feature14226	-0.236934	-2.22868	0.0309093	0.545644	3.65549	3.41203
feature10966	0.133689	2.22852	0.0309206	0.545644	6.56735	6.71736
feature4088	0.137126	2.22697	0.0310315	0.545825	5.8523	6.0119
feature6168	-0.254962	-2.22675	0.0310472	0.545825	3.23753	2.95854
feature21110	-0.108262	-2.22675	0.0310476	0.545825	6.71177	6.60202
feature5120	0.176573	2.22647	0.0310674	0.545825	6.41849	6.62483
feature22396	0.161086	2.22617	0.0310889	0.545825	4.78208	4.94301
feature2907	0.173267	2.22494	0.0311776	0.545864	7.28042	7.46781
feature20562	0.125819	2.22436	0.0312191	0.545864	7.80262	7.93579
feature20904	-0.13705	-2.22435	0.0312201	0.545864	5.64146	5.49002
feature15091	-0.0928438	-2.2242	0.0312305	0.545864	7.48992	7.39745
feature13119	0.160906	2.22334	0.0312931	0.545864	5.16622	5.37132
feature37	0.144055	2.22312	0.0313087	0.545864	8.45346	8.60752
feature22045	0.128734	2.22146	0.0314291	0.545864	6.52473	6.66746
feature20348	0.153912	2.22143	0.0314308	0.545864	5.37784	5.56179
feature4980	0.100654	2.22139	0.031434	0.545864	7.43841	7.53891
feature22889	-0.171363	-2.22138	0.0314347	0.545864	5.65501	5.45116
feature10183	-0.094234	-2.22082	0.0314754	0.545864	7.69214	7.60228
feature5645	0.108449	2.22056	0.031494	0.545864	7.90557	8.01983
feature16037	-0.271503	-2.22021	0.0315192	0.545864	2.66857	2.3541
feature22454	0.15932	2.22002	0.0315334	0.545864	5.99489	6.19215
feature17626	0.113558	2.21949	0.0315716	0.545977	6.36629	6.48557
feature5760	-0.147258	-2.21775	0.0316989	0.547631	5.39649	5.23237

## Sheet: H3K4me3_results_D12
genes	logFC	t	P.Value	adj.P.Val	control_avg_exp	BG_avg_exp
[truncated: 1,000 more rows]

[truncated: 1 more sheets: H3K4me3_results_D14]
