# Supplementary material for: Transmission of stimulus-induced epigenetic changes through cell division is coupled to continuous transcription factor activity
Source: Front Immunol. 2023 Mar 14;14:1129577. doi: 10.3389/fimmu.2023.1129577 (PMC10043173; doi:10.3389/fimmu.2023.1129577)
Supplement: Supplementary file 5 [file Table_4.xls]

## Sheet: H3K27Ac_results_T0
genes	logFC	t	P.Value	adj.P.Val	control_avg_exp	BG_avg_exp
feature14528	1.83277	16.8566	1.92975e-13	8.95866e-09	3.72537	5.5764
feature24746	2.51587	15.0887	1.57333e-12	3.65202e-08	2.02714	4.45231
feature55746	1.62164	13.8654	7.61756e-12	9.17741e-08	4.27551	5.84282
feature32069	1.82253	13.8375	7.90747e-12	9.17741e-08	3.4089	5.15441
feature28815	1.23494	13.6346	1.03908e-11	9.64769e-08	5.77307	7.01956
feature58187	1.59703	13.2293	1.81084e-11	1.40111e-07	3.51414	5.10699
feature20455	1.22424	13.0446	2.34324e-11	1.55403e-07	4.71268	5.92689
feature3195	1.4707	12.872	2.98877e-11	1.73438e-07	3.73153	5.18813
feature28813	1.17417	12.3628	6.22415e-11	3.21055e-07	6.71692	7.91682
feature59553	1.4798	11.9454	1.15595e-10	5.36638e-07	3.41947	4.87527
feature28347	1.20221	11.7456	1.56371e-10	6.05099e-07	4.40728	5.63662
feature42095	1.01487	11.7074	1.65738e-10	6.05099e-07	5.20195	6.20621
feature56944	1.21311	11.6663	1.76493e-10	6.05099e-07	3.96666	5.17543
feature34518	1.48194	11.632	1.86025e-10	6.05099e-07	3.16997	4.68102
feature24430	1.33491	11.5995	1.95513e-10	6.05099e-07	4.04358	5.37241
feature39233	0.961556	11.3218	3.00733e-10	8.72578e-07	5.30258	6.26146
feature40974	1.0605	11.2771	3.22571e-10	8.80884e-07	4.77744	5.8464
feature1191	1.17109	11.2068	3.60272e-10	9.29182e-07	4.843	6.04154
feature15579	1.84156	11.0663	4.50047e-10	1.09527e-06	1.72881	3.5778
feature41201	1.27232	11.0366	4.71854e-10	1.09527e-06	3.77741	5.00094
feature2361	1.0749	10.9066	5.80966e-10	1.28432e-06	4.23637	5.31193
feature8524	1.06563	10.8034	6.86308e-10	1.36442e-06	4.35661	5.42987
feature59574	1.08257	10.792	6.99051e-10	1.36442e-06	4.6847	5.79985
feature25427	1.21031	10.7864	7.05371e-10	1.36442e-06	3.82185	5.01482
feature58142	1.51241	10.6901	8.24985e-10	1.53196e-06	3.31341	4.78579
feature58746	1.23239	10.6131	9.35659e-10	1.67065e-06	4.00628	5.20147
feature50941	0.806672	10.5519	1.03469e-09	1.77905e-06	6.45084	7.25975
feature6998	1.02492	10.3831	1.36835e-09	2.24637e-06	4.48987	5.49914
feature14526	1.90389	10.3527	1.43931e-09	2.24637e-06	1.53955	3.4791
feature23287	0.7838	10.3337	1.48575e-09	2.24637e-06	6.48681	7.26342
feature8589	0.771364	10.3256	1.50594e-09	2.24637e-06	6.50317	7.27492
feature25252	1.19072	10.309	1.54842e-09	2.24637e-06	3.78079	4.98583
feature15911	1.14176	10.2521	1.70351e-09	2.35848e-06	4.1016	5.27155
feature52834	0.800248	10.2438	1.7273e-09	2.35848e-06	6.00948	6.81252
feature39941	0.997765	10.1611	1.98563e-09	2.63374e-06	4.58659	5.57017
feature48162	1.17587	10.0798	2.27915e-09	2.9391e-06	3.8681	5.01314
feature39691	1.11368	10.0515	2.3913e-09	2.9535e-06	4.1533	5.31682
feature15127	0.998201	10.0451	2.41756e-09	2.9535e-06	5.18667	6.14961
feature52858	1.30861	9.99547	2.63125e-09	3.13213e-06	3.20193	4.57184
feature45726	0.792851	9.96846	2.75569e-09	3.19825e-06	6.13578	6.9224
feature52654	0.873294	9.95131	2.83785e-09	3.21328e-06	5.07968	5.96006
feature42762	1.36495	9.89697	3.11545e-09	3.37089e-06	3.20812	4.58574
feature14581	1.22788	9.8957	3.12227e-09	3.37089e-06	3.27186	4.51541
feature46321	1.33616	9.88092	3.20277e-09	3.37921e-06	3.08528	4.42035
feature8591	1.15806	9.82481	3.5284e-09	3.64006e-06	3.63789	4.8048
feature9572	1.01413	9.75298	3.99624e-09	3.98269e-06	4.4745	5.454
feature3120	1.04958	9.73574	4.11787e-09	3.98269e-06	3.99467	5.03465
feature15581	1.42971	9.73574	4.11789e-09	3.98269e-06	2.68336	4.09464
feature57452	1.04168	9.70845	4.31825e-09	4.09123e-06	4.11969	5.1614
feature51037	0.958899	9.63645	4.89716e-09	4.54691e-06	4.37754	5.34016
feature57696	0.981049	9.60356	5.18787e-09	4.72238e-06	4.69229	5.69997
feature61778	1.86003	9.57099	5.49349e-09	4.90441e-06	1.83669	3.66552
feature39760	1.03198	9.54951	5.70525e-09	4.99736e-06	3.87343	4.90855
feature36772	1.17221	9.50592	6.1614e-09	5.29697e-06	3.86516	5.0353
feature1488	1.28597	9.45225	6.77557e-09	5.71907e-06	3.00647	4.27065
feature21731	1.7426	9.42352	7.13014e-09	5.81479e-06	1.85165	3.63784
feature14529	1.68365	9.41657	7.21875e-09	5.81479e-06	1.85723	3.61072
feature39692	0.756477	9.413	7.26473e-09	5.81479e-06	6.20646	6.97287
feature46524	1.09986	9.31899	8.59157e-09	6.76026e-06	3.58261	4.66946
feature31486	0.932075	9.28141	9.19016e-09	7.11074e-06	4.53197	5.44307
feature56268	1.24462	9.27112	9.36144e-09	7.12452e-06	3.18167	4.39144
feature20415	0.755874	9.24423	9.82514e-09	7.28725e-06	5.62155	6.38031
feature2985	1.32047	9.24062	9.88921e-09	7.28725e-06	3.28679	4.69951
feature8406	0.990601	9.22058	1.02526e-08	7.43696e-06	3.99774	4.98931
feature6879	1.84921	9.21019	1.04464e-08	7.46095e-06	1.65521	3.53101
feature59730	1.75564	9.14583	1.17351e-08	8.25439e-06	1.88731	3.64638
feature4995	1.15398	9.0345	1.43682e-08	9.95568e-06	3.11835	4.26683
feature43783	0.835025	9.02428	1.46389e-08	9.99406e-06	5.33995	6.2011
feature17868	0.714623	9.00968	1.50348e-08	1.01156e-05	5.81684	6.53521
feature42174	1.1249	8.99906	1.53297e-08	1.01666e-05	3.29399	4.45253
feature39202	0.751894	8.97617	1.59861e-08	1.03107e-05	6.54287	7.30663
feature44166	0.965691	8.96966	1.6178e-08	1.03107e-05	4.10048	5.0635
feature24668	0.975459	8.96822	1.62207e-08	1.03107e-05	4.37177	5.30784
feature23893	0.976029	8.96106	1.64353e-08	1.03107e-05	4.01691	5.01697
feature3327	1.37931	8.90339	1.82732e-08	1.12339e-05	2.59992	4.01479
feature22748	0.901542	8.89442	1.85776e-08	1.12339e-05	5.14917	6.02468
feature49294	0.914176	8.89281	1.86329e-08	1.12339e-05	4.22751	5.13603
feature20628	1.00717	8.88234	1.89961e-08	1.13061e-05	3.76678	4.79101
feature33124	1.23634	8.84119	2.04964e-08	1.20446e-05	3.36057	4.54457
feature43032	0.906441	8.80663	2.18511e-08	1.26802e-05	4.49428	5.40321
feature15115	0.781734	8.79479	2.23364e-08	1.27284e-05	5.84117	6.62589
feature29646	1.53475	8.78802	2.26187e-08	1.27284e-05	2.09741	3.5917
feature6882	1.16188	8.78475	2.27568e-08	1.27284e-05	3.23622	4.36595
feature42739	1.05664	8.7267	2.53525e-08	1.39716e-05	3.61122	4.65832
feature48919	0.957758	8.72188	2.55814e-08	1.39716e-05	4.01443	4.98771
feature51563	-1.05188	-8.68323	2.7496e-08	1.48427e-05	4.81442	3.76741
feature27319	1.2178	8.67065	2.81509e-08	1.50216e-05	3.01426	4.28746
feature23294	1.77978	8.66053	2.86891e-08	1.50886e-05	2.03815	3.65667
feature12702	0.835452	8.65613	2.89265e-08	1.50886e-05	4.42001	5.25765
feature46518	1.88537	8.64368	2.96096e-08	1.52733e-05	1.33677	3.20061
feature51572	0.929452	8.63544	3.00708e-08	1.53408e-05	4.355	5.2592
feature28938	1.09965	8.62031	3.09373e-08	1.56112e-05	3.58575	4.66532
feature4735	0.925269	8.60824	3.1647e-08	1.57976e-05	4.60695	5.56037
feature64327	1.11575	8.58916	3.2803e-08	1.62005e-05	3.77901	4.97999
feature61821	0.91455	8.57992	3.33785e-08	1.63112e-05	4.00644	4.92596
feature18887	1.43288	8.5676	3.41628e-08	1.65205e-05	2.71107	4.07052
feature51613	0.713962	8.51038	3.80617e-08	1.82162e-05	6.05984	6.78403
feature36299	1.13327	8.49764	3.89908e-08	1.83691e-05	3.1479	4.27203
feature6596	0.673737	8.49518	3.91724e-08	1.83691e-05	6.23783	6.90354
feature13438	0.845601	8.48666	3.98105e-08	1.84816e-05	4.51036	5.36116
feature59462	1.44005	8.47442	4.0745e-08	1.87282e-05	2.2482	3.63738
feature10431	-0.807796	-8.45729	4.20916e-08	1.91575e-05	5.56841	4.76601
feature36986	0.685372	8.45043	4.26437e-08	1.92203e-05	5.86239	6.54514
feature39199	0.640093	8.43663	4.37778e-08	1.95418e-05	6.22482	6.86668
feature7237	1.1556	8.38219	4.85625e-08	2.14711e-05	2.98433	4.15868
feature8204	0.987198	8.36817	4.98804e-08	2.17063e-05	3.49985	4.49436
feature13201	0.598219	8.36661	5.00296e-08	2.17063e-05	6.851	7.45173
feature13228	0.853356	8.34731	5.19104e-08	2.23138e-05	4.33137	5.19781
feature56982	0.988463	8.32054	5.46423e-08	2.27729e-05	3.5565	4.55481
feature62352	0.996585	8.31971	5.47289e-08	2.27729e-05	3.54844	4.5686
feature35493	1.26447	8.319	5.48033e-08	2.27729e-05	2.44228	3.72508
feature4235	1.1647	8.3177	5.49406e-08	2.27729e-05	2.79141	3.97889
feature12703	1.30043	8.29205	5.7713e-08	2.36289e-05	2.16181	3.44302
feature2408	1.04067	8.28925	5.80239e-08	2.36289e-05	3.60588	4.60983
feature45975	1.08704	8.27746	5.93542e-08	2.39605e-05	3.19466	4.26736
feature37304	0.884673	8.26704	6.05557e-08	2.42348e-05	4.07504	4.95009
feature36110	1.32389	8.23678	6.41896e-08	2.52394e-05	3.05965	4.29211
feature21350	0.810178	8.23304	6.4655e-08	2.52394e-05	4.65049	5.47213
feature31580	0.994713	8.2327	6.46969e-08	2.52394e-05	3.69532	4.724
feature21041	0.589103	8.21347	6.71435e-08	2.59756e-05	7.06484	7.65685
feature60474	1.40249	8.18983	7.0283e-08	2.69654e-05	2.44899	3.82619
feature56889	0.774682	8.18319	7.11916e-08	2.70719e-05	4.75318	5.53394
feature39098	0.990336	8.17932	7.17268e-08	2.70719e-05	3.65704	4.68499
feature21248	1.18329	8.15785	7.4772e-08	2.79937e-05	3.0231	4.15162
feature24126	1.40241	8.14178	7.71397e-08	2.86491e-05	2.06819	3.47808
feature28361	1.55775	8.10007	8.36539e-08	3.07e-05	1.86509	3.52011
feature18497	1.12583	8.09704	8.4148e-08	3.07e-05	3.27436	4.33974
feature52184	0.944251	8.09112	8.51233e-08	3.07e-05	3.67938	4.65095
feature45523	0.664461	8.09002	8.53073e-08	3.07e-05	5.62508	6.29055
feature641	1.17584	8.07442	8.79393e-08	3.13155e-05	2.92066	4.06232
feature31575	0.822667	8.07194	8.83665e-08	3.13155e-05	4.97735	5.8241
feature55745	1.15778	8.05207	9.18593e-08	3.23066e-05	3.30798	4.40964
feature21732	1.14575	8.04802	9.25885e-08	3.23183e-05	2.8508	3.99258
feature59091	1.19297	8.03752	9.45073e-08	3.27419e-05	3.09281	4.34493
feature40464	0.904175	8.01698	9.8383e-08	3.37177e-05	4.08812	4.98612
feature52394	0.831162	8.01494	9.87767e-08	3.37177e-05	4.35997	5.17299
feature2109	1.26744	8.00653	1.00415e-07	3.40269e-05	2.32893	3.60822
feature17813	0.954067	7.99353	1.03008e-07	3.46524e-05	3.58749	4.51996
feature28360	1.47173	7.98418	1.04914e-07	3.49697e-05	2.11925	3.57867
feature52659	0.833663	7.98154	1.05457e-07	3.49697e-05	4.05634	4.89657
feature41231	0.646821	7.97635	1.06537e-07	3.50773e-05	5.77707	6.42981
feature50004	1.57615	7.95782	1.10485e-07	3.60003e-05	2.13311	3.59991
feature19378	1.01381	7.95595	1.10892e-07	3.60003e-05	3.36876	4.38501
feature52706	0.93216	7.94401	1.13526e-07	3.65996e-05	3.73868	4.70702
feature56757	0.617408	7.93888	1.14678e-07	3.6716e-05	6.14804	6.76301
feature51043	0.792027	7.90399	1.2284e-07	3.90039e-05	4.62617	5.39385
feature22105	0.713919	7.89945	1.23944e-07	3.90039e-05	5.04004	5.75252
feature119	1.0211	7.89781	1.24345e-07	3.90039e-05	3.2504	4.23862
feature11906	0.670549	7.8931	1.25506e-07	3.90253e-05	5.399	6.07054
feature59417	1.0092	7.89073	1.26094e-07	3.90253e-05	3.33407	4.32874
feature55197	-1.11204	-7.88501	1.27528e-07	3.92075e-05	4.10664	2.98987
feature42523	0.686164	7.8712	1.31055e-07	4.00268e-05	5.1473	5.84072
feature29514	0.821961	7.84329	1.38496e-07	4.20233e-05	3.96108	4.78924
feature7642	-1.03547	-7.82331	1.44091e-07	4.34369e-05	4.12986	3.09213
feature62461	1.28127	7.81926	1.45253e-07	4.35048e-05	2.12391	3.4244
feature36376	0.88693	7.7549	1.65078e-07	4.8852e-05	4.38966	5.21806
feature46519	1.70219	7.7545	1.65211e-07	4.8852e-05	1.32887	2.97388
feature21515	1.39091	7.75045	1.6655e-07	4.89362e-05	2.30396	3.70153
feature51091	0.739503	7.7439	1.68737e-07	4.92671e-05	4.82917	5.55302
feature49410	0.634175	7.73047	1.7332e-07	5.02094e-05	6.28893	6.92681
feature57285	0.783491	7.72814	1.74128e-07	5.02094e-05	4.53194	5.34202
feature3051	2.13545	7.7247	1.75328e-07	5.02433e-05	0.413322	2.63651
feature26339	1.40787	7.69403	1.8641e-07	5.30915e-05	1.94134	3.344
feature37074	0.609366	7.68227	1.90849e-07	5.40243e-05	6.02322	6.62794
feature63130	0.708864	7.67628	1.93151e-07	5.4094e-05	4.9939	5.71612
feature1595	1.10209	7.67557	1.93426e-07	5.4094e-05	2.92067	4.00419
feature27386	1.09848	7.66764	1.96524e-07	5.43215e-05	3.03001	4.14684
feature55473	1.06482	7.6675	1.9658e-07	5.43215e-05	3.25027	4.35983
feature21375	0.719681	7.65815	2.00299e-07	5.4756e-05	4.80645	5.52773
feature14732	0.714813	7.65762	2.00511e-07	5.4756e-05	5.40976	6.13862
feature48569	0.677627	7.637	2.08981e-07	5.67353e-05	5.12301	5.79776
feature51604	0.67013	7.62803	2.12781e-07	5.74312e-05	5.2691	5.94945
feature51103	0.736142	7.61249	2.19533e-07	5.88219e-05	4.85302	5.60199
feature57840	0.761429	7.61038	2.20468e-07	5.88219e-05	4.66043	5.44109
feature10563	-0.851173	-7.60508	2.22832e-07	5.91129e-05	4.70601	3.84953
feature40523	0.713918	7.57974	2.34502e-07	6.18553e-05	4.78382	5.50689
feature31061	0.674149	7.57624	2.36161e-07	6.19408e-05	5.3053	5.97013
feature32933	1.28257	7.5612	2.43438e-07	6.31454e-05	2.43199	3.65309
feature42059	0.817822	7.56112	2.43474e-07	6.31454e-05	3.9204	4.73272
feature51581	0.676251	7.55368	2.47162e-07	6.37457e-05	5.46645	6.15309
feature30586	1.0772	7.5449	2.51582e-07	6.43397e-05	3.34626	4.35692
feature30601	1.03617	7.54362	2.52237e-07	6.43397e-05	4.19898	5.14598
feature21165	0.676451	7.53876	2.54724e-07	6.43832e-05	5.11228	5.79783
feature14695	1.21187	7.53788	2.55181e-07	6.43832e-05	3.12503	4.25349
feature21786	0.56461	7.52992	2.59321e-07	6.5074e-05	6.54072	7.10981
feature5920	0.778365	7.5251	2.61859e-07	6.53577e-05	4.54603	5.29388
feature54442	0.852827	7.51827	2.65502e-07	6.57607e-05	4.05818	4.8978
feature5109	0.641501	7.51269	2.68518e-07	6.57607e-05	5.30258	5.94165
feature20343	0.654957	7.51218	2.68798e-07	6.57607e-05	5.34956	5.99686
feature47694	-0.832106	-7.51155	2.6914e-07	6.57607e-05	4.85497	4.03434
feature15574	0.954816	7.49874	2.76218e-07	6.67239e-05	3.39224	4.37768
feature12864	0.609235	7.49442	2.78644e-07	6.67239e-05	5.68902	6.30011
feature28090	1.98933	7.49423	2.78754e-07	6.67239e-05	0.723845	2.70746
feature59454	1.28068	7.49387	2.78957e-07	6.67239e-05	2.48278	3.68741
feature37970	0.638021	7.49156	2.80268e-07	6.67239e-05	5.47963	6.12092
feature24314	-0.779491	-7.47938	2.8728e-07	6.80442e-05	4.96232	4.18806
feature31797	1.32783	7.47141	2.91961e-07	6.8478e-05	2.37905	3.67694
feature3344	0.690049	7.47125	2.92061e-07	6.8478e-05	4.89159	5.57168
feature42752	0.736949	7.46758	2.94245e-07	6.86434e-05	5.02533	5.78371
feature42711	1.03105	7.46089	2.98269e-07	6.92343e-05	3.98806	4.94732
feature51040	0.587774	7.44824	3.0604e-07	7.06846e-05	6.35789	6.9537
feature32495	0.75919	7.43946	3.11555e-07	7.16021e-05	4.82226	5.55771
feature23786	0.543059	7.4367	3.13311e-07	7.16509e-05	6.5977	7.1419
feature62823	0.916973	7.40985	3.30924e-07	7.5308e-05	3.72503	4.60813
feature41217	0.699551	7.39478	3.41254e-07	7.72799e-05	4.70567	5.41623
feature41330	0.803956	7.39231	3.42975e-07	7.72925e-05	4.44392	5.22566
feature26567	0.7408	7.3795	3.52066e-07	7.87304e-05	4.37985	5.11885
feature59575	0.649616	7.37855	3.52747e-07	7.87304e-05	6.29464	6.96742
feature36275	1.09312	7.37363	3.56317e-07	7.91467e-05	2.52869	3.60498
feature59732	1.18643	7.3541	3.7083e-07	8.17247e-05	2.77319	3.8831
feature45888	0.659148	7.35329	3.71444e-07	8.17247e-05	5.34981	6.02315
feature58	1.0465	7.33966	3.81955e-07	8.36409e-05	3.14406	4.21302
feature34653	1.02046	7.32707	3.91937e-07	8.51727e-05	3.63642	4.57972
feature64135	0.61239	7.32623	3.92619e-07	8.51727e-05	5.60336	6.21437
feature42217	1.04988	7.31324	4.03212e-07	8.70637e-05	2.83241	3.85628
feature49830	0.615478	7.30755	4.07951e-07	8.73984e-05	5.5017	6.11784
feature37651	-0.505875	-7.30686	4.08527e-07	8.73984e-05	8.49357	7.97778
feature61396	1.21515	7.30268	4.12048e-07	8.77473e-05	2.06017	3.3018
feature53646	1.67588	7.26824	4.4228e-07	9.37553e-05	1.06945	2.67191
feature33512	-0.814719	-7.25796	4.51736e-07	9.53245e-05	4.75762	3.92518
feature29871	0.994827	7.23485	4.73768e-07	9.95213e-05	3.02878	4.02701
feature60627	0.630553	7.23083	4.77711e-07	9.98976e-05	5.71086	6.35969
feature53340	-0.641796	-7.22667	4.81831e-07	0.000100307	6.27378	5.62096
feature13982	0.712866	7.223	4.85494e-07	0.000100619	4.69646	5.39314
feature37852	0.641173	7.21749	4.91054e-07	0.000101273	5.58945	6.21058
feature9904	0.898822	7.21556	4.93015e-07	0.000101273	3.30783	4.21664
feature36717	-0.994819	-7.21114	4.97534e-07	0.000101751	4.28571	3.24827
feature5028	1.75778	7.2067	5.02117e-07	0.000101902	0.635238	2.39561
feature55751	0.576859	7.20617	5.02661e-07	0.000101902	5.9549	6.538
feature34437	0.89696	7.2039	5.05031e-07	0.00010193	3.56198	4.4529
feature59632	-1.06586	-7.20183	5.07193e-07	0.00010193	3.85811	2.78713
feature23282	0.635313	7.19617	5.13159e-07	0.000102586	5.20787	5.84798
feature4657	0.751915	7.19408	5.15386e-07	0.000102586	4.19495	4.95086
feature26210	0.992388	7.19249	5.17083e-07	0.000102586	3.18144	4.12805
feature42159	0.830497	7.18409	5.26142e-07	0.000103939	3.87252	4.74655
feature6629	0.605454	7.17705	5.33872e-07	0.000104625	5.72297	6.33905
feature21707	0.862646	7.17682	5.34123e-07	0.000104625	3.61937	4.50648
feature55960	0.781003	7.17133	5.40224e-07	0.000105127	4.57538	5.32395
feature63135	0.63285	7.17045	5.41214e-07	0.000105127	5.20165	5.83146
feature34190	0.69698	7.16502	5.47339e-07	0.000105646	4.65883	5.36324
feature56840	0.639649	7.16405	5.48437e-07	0.000105646	6.79651	7.4519
feature57766	0.737034	7.16034	5.52664e-07	0.00010602	4.42215	5.14715
feature15915	1.07972	7.15236	5.61888e-07	0.000107346	2.65562	3.76593
feature17635	1.51465	7.12677	5.92532e-07	0.000112737	1.57662	3.0355
feature44176	-0.997825	-7.11483	6.07412e-07	0.000115096	3.93901	2.94254
feature39073	0.502034	7.11249	6.10367e-07	0.000115111	8.37327	8.88398
feature3573	0.955816	7.11086	6.12451e-07	0.000115111	3.06852	3.99807
feature21046	0.794224	7.1047	6.20334e-07	0.000116123	4.6123	5.42722
feature25960	1.09135	7.09094	6.38357e-07	0.000119016	2.54112	3.65632
feature2147	1.70171	7.08786	6.42469e-07	0.000119304	0.872295	2.54715
feature4984	0.594354	7.08284	6.49209e-07	0.000120075	5.48715	6.08488
feature30761	0.681864	7.07317	6.62423e-07	0.000122033	4.97374	5.67357
feature19284	1.38464	7.06979	6.67113e-07	0.000122411	1.65982	2.97455
feature36466	0.640715	7.06783	6.6984e-07	0.000122428	5.16979	5.79677
feature5923	-0.996361	-7.05828	6.8332e-07	0.000124402	4.05339	3.00858
feature24603	0.854785	7.05174	6.927e-07	0.000125617	3.80161	4.605
feature35467	0.609089	7.0473	6.99158e-07	0.000126295	5.26523	5.87402
feature62385	-0.71265	-7.03779	7.13178e-07	0.000128328	5.10336	4.37995
feature26045	-1.00605	-7.03504	7.17283e-07	0.000128568	3.8976	2.87643
feature64328	0.966202	7.02603	7.30914e-07	0.000130507	3.29971	4.32611
feature44915	0.976662	7.02403	7.33975e-07	0.000130552	3.45544	4.35867
feature13502	0.915344	7.01447	7.48802e-07	0.000132681	3.11878	4.0308
feature26786	0.95767	6.99558	7.78999e-07	0.000136822	3.01593	3.95719
feature38150	0.568732	6.99524	7.79549e-07	0.000136822	7.29177	7.86958
feature60171	0.772331	6.99291	7.83367e-07	0.000136822	4.20143	4.93814
feature2974	0.748066	6.99112	7.86307e-07	0.000136822	3.94739	4.69879
feature57752	1.48411	6.99076	7.86908e-07	0.000136822	1.78582	3.13808
feature55224	0.842393	6.98619	7.9447e-07	0.000137621	3.80349	4.60708
feature35482	0.690543	6.96498	8.30617e-07	0.000143348	4.64377	5.31436
feature10151	1.19614	6.96099	8.37601e-07	0.000143741	3.48315	4.52057
feature6630	0.801542	6.96014	8.39089e-07	0.000143741	4.01432	4.8538
feature12820	0.991494	6.95822	8.42477e-07	0.000143791	3.04221	4.02731
feature28223	1.04253	6.95104	8.55282e-07	0.000145168	3.25949	4.25038
feature60580	1.37492	6.95019	8.56799e-07	0.000145168	1.55421	2.97044
feature42763	0.646509	6.94254	8.70697e-07	0.000146986	5.29382	5.95853
feature6392	-0.685194	-6.93925	8.76728e-07	0.000147135	5.50291	4.7943
feature39099	0.85422	6.93861	8.77914e-07	0.000147135	3.54669	4.39387
feature18817	1.01096	6.93621	8.82354e-07	0.000147347	2.89247	3.86493
feature12393	1.1896	6.92709	8.99437e-07	0.000149661	2.41788	3.5254
feature11556	1.54105	6.92128	9.10497e-07	0.00015096	1.31846	2.93624
feature20909	1.20051	6.91716	9.18428e-07	0.000151517	3.00773	4.15376
feature29422	-1.09493	-6.91544	9.21754e-07	0.000151517	3.6625	2.52514
feature40390	0.979714	6.91447	9.23646e-07	0.000151517	3.02458	3.95118
feature45890	0.649628	6.90474	9.42756e-07	0.000154107	4.86806	5.5232
feature50547	0.719078	6.90146	9.49292e-07	0.000154631	4.45452	5.1724
feature59054	0.65775	6.8848	9.83234e-07	0.0001596	4.86538	5.53002
feature46648	-0.605281	-6.87743	9.98632e-07	0.000160972	6.10643	5.49352
feature12819	1.18176	6.87677	1.00004e-06	0.000160972	2.55921	3.74041
feature46422	0.804166	6.8758	1.00208e-06	0.000160972	4.04766	4.88852
feature37528	0.764786	6.87314	1.00773e-06	0.00016132	3.96921	4.72139
feature47697	-0.726507	-6.86837	1.01792e-06	0.00016214	4.99145	4.25207
feature32931	0.74293	6.86748	1.01984e-06	0.00016214	4.59934	5.30454
feature63345	1.40102	6.86211	1.03147e-06	0.00016343	1.47288	2.87203
feature8062	0.954478	6.83548	1.09119e-06	0.000172304	3.107	4.035
feature2256	0.722147	6.83137	1.10072e-06	0.00017322	4.19224	4.90752
feature9765	0.714944	6.82339	1.11947e-06	0.000175444	4.3244	5.02499
feature39807	-0.556006	-6.82215	1.12241e-06	0.000175444	6.57281	6.0146
feature14535	0.728999	6.819	1.12993e-06	0.000176026	5.51524	6.27566
feature46358	0.700253	6.81681	1.13519e-06	0.000176254	4.98649	5.72205
feature2976	0.699031	6.81019	1.15121e-06	0.000178147	4.42376	5.1459
feature42765	0.906541	6.80839	1.15562e-06	0.000178234	3.08418	3.98996
feature6079	0.709722	6.80282	1.16935e-06	0.000179755	4.21976	4.91514
feature51573	0.563466	6.80085	1.17425e-06	0.000179912	5.81164	6.38143
feature58679	0.579908	6.79755	1.18248e-06	0.000180577	5.74964	6.31658
feature51663	1.04865	6.7899	1.20182e-06	0.000182929	2.41919	3.44006
feature44237	0.570709	6.7876	1.2077e-06	0.000183163	6.10959	6.69971
feature11884	0.537571	6.78622	1.21125e-06	0.000183163	5.95625	6.49358
feature7327	-0.632288	-6.77554	1.23904e-06	0.000186224	5.45357	4.81706
feature15155	0.788585	6.77536	1.23951e-06	0.000186224	3.83132	4.62017
feature50548	0.567515	6.76844	1.25786e-06	0.000188371	5.67521	6.23479
feature21144	1.12759	6.75907	1.28314e-06	0.00019088	2.83512	3.89665
feature37298	0.578062	6.75885	1.28377e-06	0.00019088	6.16533	6.72526
feature3521	1.34683	6.75768	1.28695e-06	0.00019088	1.47073	2.83839
feature62454	0.778263	6.75086	1.30576e-06	0.000193054	3.78706	4.58202
feature2179	-0.555473	-6.74467	1.32307e-06	0.000194991	6.11924	5.56452
feature12365	-0.943407	-6.73376	1.35415e-06	0.000198939	3.95482	2.97373
feature45974	1.14214	6.72362	1.38371e-06	0.000202642	2.21491	3.36455
feature28088	0.924489	6.71734	1.40233e-06	0.000204723	3.10943	4.06748
feature63802	0.709183	6.70693	1.43381e-06	0.000208662	4.70364	5.3703
feature55431	-1.08005	-6.70197	1.44906e-06	0.000210223	3.70374	2.6721
feature25076	1.14087	6.69922	1.4576e-06	0.000210803	2.30666	3.42871
feature21683	0.473111	6.69764	1.46252e-06	0.000210857	7.19411	7.67252
feature5204	0.959458	6.68729	1.49517e-06	0.000214422	3.65991	4.72457
feature59727	1.10956	6.68688	1.49648e-06	0.000214422	2.52008	3.62218
feature41317	0.580203	6.68468	1.50353e-06	0.000214754	5.18767	5.76465
feature25781	-0.625177	-6.68328	1.50805e-06	0.000214754	5.68063	5.06776
feature14035	0.785906	6.67143	1.54671e-06	0.000219585	3.79198	4.60417
feature934	0.912111	6.66825	1.55725e-06	0.000220408	3.37088	4.24868
feature42466	0.711135	6.66538	1.56686e-06	0.00022058	4.39813	5.12879
feature27633	0.596569	6.66505	1.56797e-06	0.00022058	5.04628	5.63973
feature52910	0.657914	6.65963	1.58622e-06	0.000221856	4.62424	5.29695
feature59814	-0.670724	-6.65952	1.5866e-06	0.000221856	6.17497	5.47496
feature60432	0.603437	6.65155	1.6139e-06	0.000224997	5.11086	5.70894
feature35317	0.897226	6.6467	1.63072e-06	0.000226661	3.93088	4.73075
feature17123	0.970806	6.63062	1.68786e-06	0.000233408	2.92133	3.90648
feature23952	0.879533	6.63022	1.68933e-06	0.000233408	3.37737	4.30295
feature22001	0.578862	6.62759	1.69888e-06	0.000234032	5.60149	6.17292
feature43204	0.669504	6.6236	1.71346e-06	0.000235343	4.5058	5.17227
feature43480	0.640362	6.61512	1.74489e-06	0.000238953	4.91407	5.5717
feature21503	1.03728	6.60744	1.77386e-06	0.000242205	2.78782	3.89989
feature392	1.35141	6.60257	1.79253e-06	0.000243215	1.94986	3.22721
feature46335	0.594965	6.60063	1.79999e-06	0.000243215	5.01902	5.61836
feature11411	0.954372	6.5975	1.81213e-06	0.000243215	3.30785	4.22522
feature23869	0.720523	6.59734	1.81276e-06	0.000243215	4.15237	4.89438
feature431	1.24762	6.59708	1.81378e-06	0.000243215	1.94514	3.16831
feature37048	-0.997359	-6.59622	1.8171e-06	0.000243215	3.90292	2.87385
feature34202	0.635099	6.59601	1.81793e-06	0.000243215	4.77299	5.42381
feature42467	0.666798	6.58418	1.86471e-06	0.000248757	5.24976	5.93844
feature49440	-1.32491	-6.58209	1.87311e-06	0.000249162	2.99382	1.66189
feature51679	1.86157	6.57377	1.90693e-06	0.000252936	0.544776	2.50642
feature15522	0.671223	6.56712	1.93439e-06	0.000255846	4.45995	5.12733
feature28769	0.64868	6.55083	2.00338e-06	0.000264219	4.56676	5.21749
feature47980	0.680526	6.54697	2.02011e-06	0.00026567	4.32328	5.00693
feature2910	-0.662229	-6.54493	2.02901e-06	0.000266087	5.03139	4.36852
feature104	1.5402	6.54145	2.04427e-06	0.000267333	1.41924	2.8752
feature28777	0.764558	6.53092	2.09121e-06	0.000272704	4.00804	4.75633
feature24460	-0.828516	-6.52815	2.10372e-06	0.000273566	4.49604	3.64664
feature49992	1.11712	6.51368	2.17043e-06	0.000281453	2.48844	3.57232
feature24075	1.10983	6.51157	2.18033e-06	0.000281949	2.83298	3.8758
feature44529	0.60398	6.50895	2.19269e-06	0.000282759	5.42392	6.04091
feature8449	0.499036	6.50313	2.22043e-06	0.000285543	6.21991	6.72149
feature36315	0.552334	6.49787	2.2458e-06	0.000288009	5.49564	6.05294
feature5095	1.84221	6.49585	2.25561e-06	0.00028847	0.627507	2.38901
feature18282	0.768709	6.48952	2.28668e-06	0.00029164	4.23296	5.06128
feature58682	0.675055	6.48553	2.30648e-06	0.000292292	4.31072	4.97047
feature59838	0.717307	6.4854	2.30709e-06	0.000292292	4.04354	4.75115
feature16545	0.809925	6.48468	2.31068e-06	0.000292292	4.04044	4.82023
feature1384	0.965796	6.4826	2.32112e-06	0.000292814	2.51007	3.45148
feature40817	1.01524	6.47949	2.3368e-06	0.000293993	2.95614	3.95834
feature1954	0.630412	6.47217	2.37405e-06	0.000297873	4.5543	5.1872
feature26551	0.542821	6.46931	2.38881e-06	0.000298518	5.77784	6.33026
feature49031	1.25035	6.46868	2.39206e-06	0.000298518	1.70055	2.95969
feature4331	0.689899	6.46248	2.42436e-06	0.000301739	4.08677	4.77276
feature8568	0.566324	6.45693	2.45366e-06	0.000304569	6.08866	6.67503
feature17034	1.45149	6.454	2.46929e-06	0.000305691	1.72987	3.08274
feature24943	0.731465	6.45185	2.48083e-06	0.000306304	4.11222	4.83885
feature33926	0.504802	6.45011	2.49017e-06	0.000306641	6.5509	7.06486
feature10576	1.31377	6.44862	2.49821e-06	0.000306817	1.46819	2.72461
feature28	1.76403	6.44115	2.53898e-06	0.000311002	0.407887	2.19992
feature10586	0.712733	6.43683	2.56289e-06	0.000312378	4.12468	4.81705
feature51948	0.686725	6.43669	2.56367e-06	0.000312378	4.59725	5.32696
feature46357	0.587279	6.43257	2.58668e-06	0.000314356	4.94599	5.53887
feature49667	0.639608	6.4286	2.60902e-06	0.000316243	4.44529	5.08453
feature30445	0.852485	6.42547	2.62679e-06	0.000317017	3.22142	4.0886
feature43314	1.56044	6.42507	2.62906e-06	0.000317017	0.853716	2.35293
feature17451	1.05542	6.41467	2.68912e-06	0.000323012	2.72789	3.71481
feature8351	-0.632965	-6.41405	2.69269e-06	0.000323012	5.41149	4.80411
feature61920	0.579885	6.41191	2.70523e-06	0.00032368	5.04409	5.61926
feature6704	-0.868878	-6.40623	2.7388e-06	0.000326785	4.35568	3.45084
feature7240	1.23522	6.40515	2.74526e-06	0.000326785	1.76948	3.01064
feature10762	0.886145	6.40013	2.77533e-06	0.00032952	3.0269	3.92442
feature62460	1.11844	6.39573	2.80199e-06	0.00033101	2.12249	3.22908
feature53688	0.515514	6.39571	2.80215e-06	0.00033101	6.02214	6.54076
feature16897	-0.735555	-6.38983	2.83816e-06	0.000334413	5.03693	4.25578
feature31015	0.810188	6.38529	2.86632e-06	0.000336876	3.38653	4.20736
feature46598	-0.768202	-6.3776	2.91467e-06	0.000341694	4.39089	3.64336
feature26409	-0.708687	-6.37499	2.93129e-06	0.000342776	5.1048	4.37299
feature31705	1.13974	6.36834	2.97397e-06	0.000346255	1.99594	3.16019
feature62353	1.01417	6.36804	2.97596e-06	0.000346255	2.17301	3.19203
feature37326	-0.681833	-6.36376	3.0038e-06	0.000348621	4.62588	3.94926
feature15459	0.533064	6.36206	3.01494e-06	0.000349041	5.92879	6.45448
feature55351	0.827121	6.36013	3.02764e-06	0.000349639	3.33262	4.17014
feature16354	1.73204	6.35059	3.09117e-06	0.000356091	0.684364	2.38638
feature24365	0.611793	6.34781	3.10995e-06	0.00035703	4.87434	5.49483
feature44832	-0.899923	-6.34711	3.11471e-06	0.00035703	3.92623	3.01041
feature5813	1.15319	6.34247	3.14639e-06	0.000359774	1.76241	2.92617
feature33900	1.02035	6.33766	3.17955e-06	0.000362672	2.62298	3.65893
feature45753	0.528928	6.33311	3.21125e-06	0.00036539	5.70804	6.23254
feature14227	0.726728	6.32828	3.24524e-06	0.000368354	3.88937	4.5867
feature23849	0.650356	6.32595	3.26177e-06	0.000369328	4.49611	5.17474
feature44353	-0.718062	-6.3244	3.27288e-06	0.000369684	5.13342	4.3627
feature4500	0.929324	6.32129	3.29517e-06	0.000370875	2.73264	3.64771
feature56452	-0.687171	-6.3207	3.2994e-06	0.000370875	4.78052	4.09557
feature58360	1.33108	6.31591	3.33405e-06	0.000373864	1.70006	2.93599
feature33517	-0.8982	-6.31478	3.34232e-06	0.000373889	4.22755	3.32658
feature19976	0.539381	6.31182	3.36399e-06	0.000374518	5.94579	6.47118
feature54647	-0.734283	-6.31181	3.36407e-06	0.000374518	4.63815	3.90539
feature54524	0.533409	6.30357	3.42516e-06	0.00037962	5.4369	5.96985
feature18717	0.527142	6.30297	3.42962e-06	0.00037962	6.67485	7.21131
feature59252	0.946469	6.30233	3.43444e-06	0.00037962	2.82034	3.7739
feature53266	0.446332	6.29972	3.45406e-06	0.000380385	7.13621	7.57837
feature15327	0.724494	6.29923	3.45775e-06	0.000380385	3.77482	4.517
feature58220	0.722006	6.29254	3.50869e-06	0.000384958	3.88382	4.61416
feature43158	1.10146	6.2916	3.5159e-06	0.000384958	2.29783	3.34059
feature13185	1.56105	6.28185	3.59169e-06	0.000392331	0.707769	2.28628
feature21305	0.542072	6.27884	3.61545e-06	0.000393912	5.93545	6.48935
feature46253	0.603788	6.27709	3.62928e-06	0.000393912	4.48626	5.09216
feature42071	1.02747	6.27671	3.63231e-06	0.000393912	2.56186	3.52778
feature49944	0.368979	6.27498	3.64612e-06	0.000393912	9.05825	9.4267
feature1087	0.963298	6.27467	3.64859e-06	0.000393912	2.71523	3.68253
feature9173	1.29383	6.27014	3.68488e-06	0.000396907	1.43414	2.72609
feature21254	1.05533	6.26884	3.69544e-06	0.000397123	2.32858	3.37732
feature16678	1.02217	6.2564	3.79746e-06	0.000407144	2.60645	3.57238
feature5804	0.842318	6.25347	3.82193e-06	0.000408823	3.17264	4.03298
feature20414	0.465073	6.25215	3.83303e-06	0.000409068	6.71267	7.18289
feature52423	-1.09505	-6.25107	3.84208e-06	0.000409093	4.26811	3.03808
feature37625	-0.861969	-6.24745	3.87267e-06	0.000410835	4.03681	3.18405
feature39633	0.559869	6.24704	3.87613e-06	0.000410835	5.15701	5.71512
feature1704	0.843111	6.24445	3.89821e-06	0.000412234	3.32299	4.15111
feature49398	1.4906	6.24147	3.92377e-06	0.000413993	1.05249	2.59551
feature58386	-0.605634	-6.2401	3.93554e-06	0.000414294	5.65963	5.02653
feature40450	0.579518	6.22609	4.05841e-06	0.000426261	5.31239	5.88236
feature37722	0.710463	6.2218	4.09678e-06	0.00042932	3.88369	4.57877
feature63266	0.595667	6.20777	4.22498e-06	0.000441758	4.72996	5.32045
feature59734	0.745888	6.20237	4.27542e-06	0.000446027	3.78378	4.49607
feature15275	0.829443	6.20038	4.29417e-06	0.000446979	3.31896	4.12424
feature8183	0.464276	6.19863	4.31069e-06	0.000447311	7.16696	7.64048
feature45744	0.443537	6.198	4.31663e-06	0.000447311	7.74649	8.19944
feature38560	0.853194	6.19612	4.33456e-06	0.000447818	2.9879	3.85827
feature60385	0.877768	6.19546	4.34082e-06	0.000447818	2.97124	3.83317
feature10743	1.08662	6.19278	4.36644e-06	0.00044925	2.93533	3.91785
feature4059	-0.742809	-6.19199	4.37405e-06	0.00044925	4.53049	3.76223
feature13507	0.662531	6.18898	4.40313e-06	0.000451238	4.21092	4.871
feature64045	0.594706	6.1839	4.45255e-06	0.000455298	4.62627	5.21082
feature22111	0.568682	6.17529	4.53768e-06	0.000462711	5.03182	5.60489
feature14993	0.76656	6.17456	4.54498e-06	0.000462711	3.64847	4.37877
feature41197	0.920925	6.17128	4.57795e-06	0.000465048	2.94188	3.83476
feature13794	0.686921	6.16695	4.62185e-06	0.000468482	4.21637	4.93482
feature24285	0.544492	6.16442	4.64761e-06	0.000469437	5.53148	6.05796
feature40975	0.541499	6.16263	4.66594e-06	0.000469437	5.34229	5.88913
feature6622	0.49589	6.16262	4.66611e-06	0.000469437	6.28033	6.78137
feature54819	-0.568801	-6.16207	4.67172e-06	0.000469437	5.56899	4.99462
feature2489	0.811146	6.16024	4.69064e-06	0.000470321	3.15511	3.96763
feature45089	0.918889	6.15764	4.71753e-06	0.000471202	2.7032	3.60641
feature50445	0.716823	6.15653	4.72905e-06	0.000471202	3.752	4.47252
feature46334	0.653677	6.15645	4.72988e-06	0.000471202	4.11693	4.76916
feature42542	0.748405	6.15374	4.75826e-06	0.000472014	3.62992	4.36456
feature32154	0.591033	6.15341	4.76168e-06	0.000472014	5.13853	5.70891
feature58703	0.517902	6.15276	4.76854e-06	0.000472014	5.68952	6.19759
feature45576	0.997924	6.1469	4.83049e-06	0.000476153	3.42756	4.29617
feature27078	-0.575785	-6.14687	4.83087e-06	0.000476153	5.60401	5.03921
feature39256	0.846428	6.14526	4.84797e-06	0.000476397	3.20592	4.02844
feature46453	0.741371	6.14471	4.85386e-06	0.000476397	3.55646	4.30749
feature41950	0.710769	6.14014	4.90309e-06	0.000480214	3.66452	4.38394
feature49282	0.491436	6.136	4.94801e-06	0.000483454	6.10307	6.60241
feature21639	1.55119	6.13518	4.95701e-06	0.000483454	0.925802	2.45711
feature57118	0.640645	6.13222	4.98947e-06	0.000484657	4.25485	4.88551
feature29682	0.640356	6.13215	4.99022e-06	0.000484657	4.40517	5.02718
feature37252	0.939671	6.12542	5.06482e-06	0.000490283	2.89413	3.80856
feature25254	0.672791	6.12503	5.06927e-06	0.000490283	4.0439	4.72006
feature19056	-0.578489	-6.12387	5.08222e-06	0.000490513	5.34606	4.76746
feature57553	0.672115	6.11979	5.1282e-06	0.000492177	4.4328	5.13066
feature47394	0.908151	6.11956	5.13078e-06	0.000492177	3.07681	3.98197
feature57674	0.76158	6.11944	5.13218e-06	0.000492177	3.84712	4.58356
feature39237	0.942208	6.11859	5.14186e-06	0.000492177	2.49755	3.42184
feature46540	-1.95119	-6.10829	5.26005e-06	0.00050239	2.07437	0.10492
feature2269	1.45041	6.10742	5.2702e-06	0.00050239	1.14718	2.6076
feature55854	-1.07772	-6.10296	5.32236e-06	0.000506323	3.50413	2.46317
feature29224	-1.11402	-6.10114	5.34382e-06	0.000507324	3.02725	1.91998
feature62123	1.21137	6.09831	5.37739e-06	0.000509469	1.84351	3.00123
feature31091	-1.16267	-6.09467	5.42086e-06	0.000512542	2.84124	1.72929
feature39039	0.6695	6.09167	5.45686e-06	0.000514897	4.4758	5.17395
feature37251	1.01122	6.0883	5.49776e-06	0.000517704	3.08087	4.01409
feature58102	0.581445	6.08383	5.55227e-06	0.000521778	4.66143	5.25219
feature61016	-0.765778	-6.07819	5.62202e-06	0.000526963	4.21885	3.47415
feature35513	0.682677	6.07754	5.63014e-06	0.000526963	3.83004	4.51597
feature4962	0.881271	6.07412	5.67288e-06	0.000529895	3.51713	4.39326
feature20168	0.691061	6.0729	5.68823e-06	0.000529906	3.68661	4.3856
feature39986	0.8328	6.0723	5.69583e-06	0.000529906	3.38936	4.16798
feature41756	0.450223	6.06686	5.76486e-06	0.000535256	6.58929	7.04041
feature57026	0.60294	6.06566	5.78015e-06	0.000535604	4.63294	5.22695
feature27	1.44563	6.0638	5.80402e-06	0.000536745	0.808822	2.28085
feature26009	0.581212	6.05824	5.87591e-06	0.000542313	4.85373	5.42275
feature50148	0.656371	6.04798	6.01103e-06	0.000553682	4.05355	4.70985
feature40194	1.01765	6.04679	6.02682e-06	0.000554038	2.12387	3.14917
feature43166	0.775864	6.04504	6.05028e-06	0.000555096	3.61346	4.41682
feature11004	1.00275	6.04335	6.07301e-06	0.000555261	2.58961	3.58088
feature40626	-0.801369	-6.04254	6.08399e-06	0.000555261	4.13752	3.36869
feature12756	0.500751	6.04224	6.08796e-06	0.000555261	6.46889	6.98636
feature48082	0.842601	6.03961	6.12355e-06	0.000557411	2.93865	3.78121
feature30813	-0.872591	-6.03579	6.17571e-06	0.000561059	3.79294	2.9134
feature13123	0.521183	6.02731	6.29295e-06	0.000570559	5.75539	6.28498
feature22361	0.7862	6.02615	6.30914e-06	0.000570559	3.48333	4.23161
feature46809	1.21402	6.02558	6.31715e-06	0.000570559	1.856	3.00454
feature41080	0.74664	6.01968	6.40046e-06	0.000576961	3.7865	4.50859
feature63132	0.612042	6.01758	6.43025e-06	0.000578523	4.46004	5.05476
feature29512	0.593491	6.01299	6.49614e-06	0.000582861	4.61642	5.19451
feature17771	-0.642271	-6.01248	6.50358e-06	0.000582861	4.85039	4.20076
feature57286	1.07947	6.01043	6.53319e-06	0.000584387	2.80397	3.77104
feature51041	0.843892	6.00741	6.57716e-06	0.0005862	3.11155	3.98735
feature26825	-0.701897	-6.0073	6.57871e-06	0.0005862	5.26552	4.51099
feature21256	1.26659	6.00475	6.61607e-06	0.0005884	1.31867	2.61846
feature19947	1.92006	6.00195	6.65747e-06	0.000590949	0.397174	2.26419
feature31105	0.581171	5.99509	6.75977e-06	0.000598884	5.31067	5.91691
feature61439	-1.12819	-5.99385	6.7784e-06	0.000599391	2.76303	1.62317
feature56296	0.892861	5.99071	6.82588e-06	0.000602442	2.79381	3.67936
feature51664	1.77547	5.9897	6.84122e-06	0.000602651	0.485097	2.25406
feature36413	0.848061	5.98777	6.87052e-06	0.000603173	3.56069	4.3418
feature19522	0.55459	5.9876	6.87314e-06	0.000603173	5.16022	5.70048
feature39716	0.672583	5.98655	6.88927e-06	0.000603448	4.155	4.87119
feature25253	1.17873	5.98476	6.91667e-06	0.000604707	1.80215	3.01556
feature62354	0.610601	5.98227	6.95515e-06	0.000606928	4.41239	5.02457
feature12299	0.456227	5.97769	7.02642e-06	0.000611997	6.75256	7.21443
feature63746	0.79007	5.9766	7.04339e-06	0.000612326	3.17791	3.97322
feature39163	1.04787	5.97497	7.069e-06	0.000613404	2.90019	3.83373
feature22091	0.561422	5.97181	7.11883e-06	0.000616576	5.42944	5.96077
feature60264	-0.987061	-5.97018	7.14469e-06	0.000617664	3.89779	2.89691
feature4031	0.57941	5.96843	7.1727e-06	0.000618932	4.75814	5.33967
feature27322	0.776862	5.96355	7.25099e-06	0.000624526	3.56282	4.30488
feature54517	0.569061	5.96217	7.27322e-06	0.000624702	5.10793	5.70552
feature13934	1.16772	5.96176	7.27994e-06	0.000624702	1.98497	3.06576
feature2975	0.787483	5.95434	7.40119e-06	0.000633935	3.11279	3.92676
feature8752	0.573504	5.94265	7.5965e-06	0.000649466	4.79757	5.36494
feature31578	0.789711	5.94126	7.62015e-06	0.000649788	3.37775	4.20938
feature40234	0.484912	5.94078	7.62826e-06	0.000649788	6.2413	6.73559
feature15916	0.660725	5.93393	7.74561e-06	0.000658575	4.31299	4.98476
feature28018	0.639966	5.931	7.79641e-06	0.000661682	4.13865	4.78083
feature20144	0.61708	5.92618	7.88077e-06	0.000666196	4.85089	5.48066
feature4334	0.910432	5.92608	7.88244e-06	0.000666196	2.4753	3.38271
feature1523	0.693134	5.9255	7.89263e-06	0.000666196	3.95328	4.61191
feature32210	-0.913018	-5.91526	8.07515e-06	0.000680128	3.38796	2.45076
feature54781	0.546555	5.9146	8.087e-06	0.000680128	5.30618	5.83479
feature29678	0.598927	5.91335	8.10962e-06	0.000680798	4.47592	5.07651
feature28152	0.917908	5.90991	8.17204e-06	0.000684799	2.7537	3.68311
feature919	0.944515	5.90691	8.22698e-06	0.000688161	2.49681	3.44708
feature31587	0.905231	5.90576	8.24825e-06	0.000688699	2.38441	3.29985
feature32180	0.53958	5.89772	8.39775e-06	0.000699923	5.04755	5.58313
feature33407	0.809269	5.89018	8.5404e-06	0.000710537	3.18632	4.02986
feature36378	0.611159	5.88668	8.60749e-06	0.000714837	4.10341	4.7087
feature7528	0.902328	5.88515	8.63694e-06	0.000716002	2.57052	3.48431
feature15205	0.459396	5.88283	8.68176e-06	0.000718435	6.53923	6.98744
feature29130	0.902547	5.88129	8.71168e-06	0.000719628	3.09922	3.95719
feature32746	-0.532314	-5.8787	8.76236e-06	0.00072168	5.57748	5.04442
feature50725	0.512359	5.87843	8.76761e-06	0.00072168	5.24273	5.75583
feature8785	0.854081	5.87661	8.80352e-06	0.000723353	2.95341	3.76958
feature49859	-0.596973	-5.87538	8.82776e-06	0.000724063	5.51076	4.89217
feature63823	-0.513835	-5.874	8.85495e-06	0.000725013	5.99214	5.46838
feature36322	-1.27237	-5.87197	8.89525e-06	0.00072703	2.09	0.871252
feature49828	0.712276	5.86922	8.95022e-06	0.000730238	3.45007	4.1635
feature17440	0.635997	5.86529	9.02915e-06	0.000735385	4.9649	5.6256
feature21048	0.760142	5.86249	9.08597e-06	0.000738716	4.05233	4.85009
feature6389	-0.553006	-5.86143	9.10753e-06	0.000738746	5.70483	5.1301
feature31816	0.770001	5.86091	9.11815e-06	0.000738746	3.66819	4.49192
feature47168	0.637769	5.86007	9.13541e-06	0.000738854	4.32856	4.93596
feature57024	0.691338	5.85836	9.17037e-06	0.000740392	3.9586	4.67559
feature54563	0.530979	5.85317	9.27759e-06	0.00074726	5.28221	5.8177
feature53974	0.794756	5.85268	9.28763e-06	0.00074726	3.45465	4.2055
feature12778	0.985782	5.85136	9.3153e-06	0.00074819	3.11819	3.97228
feature63931	1.63312	5.84906	9.36324e-06	0.000750741	0.289056	1.97291
feature19987	-0.693786	-5.84498	9.44935e-06	0.000756339	4.55209	3.87984
feature21285	0.675472	5.84273	9.4971e-06	0.000758853	4.0678	4.75006
feature56603	0.521751	5.84013	9.55249e-06	0.000761967	5.97584	6.51318
feature7949	0.637857	5.83574	9.6469e-06	0.000766887	4.2446	4.91128
feature44112	-1.06476	-5.83573	9.64721e-06	0.000766887	3.30009	2.32073
feature29457	0.610736	5.8294	9.78513e-06	0.000776522	4.67863	5.25059
feature31615	0.519423	5.81744	1.00511e-05	0.000796263	5.35782	5.8933
feature1941	-0.732934	-5.81428	1.01226e-05	0.00079932	4.51374	3.77909
feature44538	0.906576	5.81421	1.01241e-05	0.00079932	2.27806	3.18225
feature5913	-0.702617	-5.807	1.02892e-05	0.00081098	4.67405	4.01814
feature36556	0.676819	5.80388	1.03616e-05	0.000815298	3.71292	4.40171
feature1995	0.716287	5.80088	1.04316e-05	0.000819422	3.72719	4.42843
feature51097	0.59687	5.79504	1.05693e-05	0.000828829	4.40564	5.00166
feature36203	1.68609	5.79398	1.05946e-05	0.000829414	0.294682	2.01056
feature17234	0.776362	5.79165	1.06501e-05	0.000832361	3.11671	3.90391
feature38564	0.822555	5.78604	1.07852e-05	0.00084067	2.7669	3.59799
feature49942	0.421735	5.78573	1.07927e-05	0.00084067	6.79924	7.21784
feature47014	0.633365	5.78449	1.08229e-05	0.00084161	4.04732	4.68254
feature13203	0.70774	5.78032	1.09248e-05	0.000847094	3.49549	4.21697
feature8421	1.85966	5.78011	1.09299e-05	0.000847094	-0.0647602	1.80219
feature62457	0.466817	5.77718	1.10022e-05	0.000851274	5.95565	6.42663
feature21252	0.55343	5.77416	1.10772e-05	0.000855653	4.62856	5.18539
feature28844	1.02086	5.76761	1.12415e-05	0.0008669	2.1115	3.14979
feature29069	0.501783	5.76539	1.12977e-05	0.000869789	5.32617	5.8259
feature29156	0.648134	5.76321	1.13533e-05	0.000872626	4.01792	4.64325
feature4579	0.485098	5.76247	1.13723e-05	0.000872638	6.1025	6.57608
feature59248	0.545635	5.76169	1.13921e-05	0.000872717	4.92301	5.4643
feature6900	1.67914	5.75743	1.15017e-05	0.000879666	-0.0883326	1.57124
feature34314	1.47525	5.75657	1.15241e-05	0.000879927	0.691201	2.30527
feature46808	0.742788	5.75426	1.15841e-05	0.000882332	3.5796	4.30556
feature26179	0.480865	5.7539	1.15936e-05	0.000882332	6.12032	6.58489
feature56453	-0.553673	-5.75313	1.16136e-05	0.000882404	5.20322	4.64989
feature47107	1.07584	5.7466	1.17857e-05	0.00089299	1.79426	2.882
feature43694	0.415265	5.74571	1.18092e-05	0.00089299	7.20361	7.62712
feature41154	0.777209	5.74566	1.18106e-05	0.00089299	3.65354	4.47674
feature26630	0.608724	5.74353	1.18673e-05	0.000895818	4.18402	4.77758
feature4341	0.932917	5.7408	1.19406e-05	0.00089989	2.24001	3.15748
feature32794	0.518662	5.73844	1.20043e-05	0.000903224	5.61198	6.13868
feature45261	1.79432	5.73361	1.21356e-05	0.000911623	-0.0521383	1.73243
feature3376	0.59263	5.72814	1.22861e-05	0.000920191	4.72981	5.30441
feature51822	-0.617933	-5.72802	1.22893e-05	0.000920191	6.29671	5.63934
feature32805	0.822619	5.72606	1.23438e-05	0.000922784	3.11575	4.00273
feature24410	0.560005	5.72366	1.24108e-05	0.000925124	5.0063	5.58761
feature46216	0.453888	5.72351	1.2415e-05	0.000925124	6.1468	6.59848
feature31137	0.507019	5.72072	1.24931e-05	0.000927561	6.41588	6.93077
feature60160	0.520855	5.7194	1.25304e-05	0.000927561	5.0877	5.61977
feature52169	-0.75812	-5.71914	1.25377e-05	0.000927561	4.16437	3.41914
feature15962	0.578133	5.71884	1.25463e-05	0.000927561	4.48141	5.07294
feature14527	1.73938	5.71845	1.25573e-05	0.000927561	0.4142	2.22397
feature32401	1.12532	5.71789	1.25731e-05	0.000927561	1.73085	2.81046
feature54514	0.700723	5.71688	1.26017e-05	0.000927561	3.56387	4.28585
feature39796	-0.582452	-5.71668	1.26075e-05	0.000927561	7.01782	6.414
feature47715	0.992083	5.71425	1.26768e-05	0.000930792	2.43433	3.38078
feature29093	-0.940334	-5.71374	1.26915e-05	0.000930792	3.49334	2.5759
feature21497	0.679211	5.70756	1.28695e-05	0.000942357	3.70398	4.38519
feature5595	1.06836	5.70502	1.29434e-05	0.000946276	2.05936	3.16305
feature20234	-0.67308	-5.70182	1.30372e-05	0.000951632	4.49384	3.79051
feature24868	1.06571	5.69963	1.31018e-05	0.00095485	1.79359	2.86033
feature17786	1.05313	5.69577	1.32165e-05	0.000961699	2.1064	3.18502
feature1398	0.849773	5.69183	1.33345e-05	0.00096822	2.67461	3.56227
feature50193	0.520091	5.69103	1.33586e-05	0.00096822	5.42108	5.95443
feature48587	0.59115	5.6907	1.33687e-05	0.00096822	4.74697	5.36158
feature18913	-0.710045	-5.68255	1.36169e-05	0.000984658	5.10192	4.349
feature29024	1.07876	5.68027	1.36872e-05	0.000988205	1.68385	2.71757
feature41002	1.24435	5.67547	1.38364e-05	0.000997426	1.40137	2.71886
feature43786	1.07848	5.67349	1.38984e-05	0.00100034	2.06593	3.06697
feature8244	0.722203	5.66401	1.41994e-05	0.00101916	3.33887	4.05307
feature7284	0.585815	5.66387	1.42038e-05	0.00101916	4.27159	4.85892
feature22372	1.12948	5.66158	1.42778e-05	0.00102289	2.18557	3.19113
feature41917	0.707365	5.65973	1.43374e-05	0.00102558	3.58745	4.28647
feature33170	0.948374	5.65563	1.44712e-05	0.00103355	2.1744	3.09763
feature16900	-0.467198	-5.65491	1.44946e-05	0.00103364	7.15856	6.67548
feature24284	0.670057	5.65394	1.45264e-05	0.00103432	3.73816	4.42984
feature34950	-0.485283	-5.65054	1.46385e-05	0.0010407	6.47015	5.96719
feature21151	0.67214	5.64709	1.47534e-05	0.00104727	4.03407	4.69987
feature17050	0.892793	5.64409	1.48536e-05	0.00105277	2.67238	3.5536
feature47708	1.03551	5.63923	1.5018e-05	0.00106123	2.21399	3.23606
feature52838	0.425499	5.63921	1.50187e-05	0.00106123	6.38519	6.81178
feature11861	0.904877	5.63838	1.5047e-05	0.00106161	2.97791	3.82975
feature10605	0.745838	5.63755	1.50752e-05	0.00106199	3.15749	3.92162
feature118	1.66098	5.63585	1.51334e-05	0.0010641	-0.145939	1.56954
feature15761	-0.729403	-5.63533	1.51511e-05	0.0010641	5.25779	4.46609
feature46516	1.74016	5.6346	1.51762e-05	0.00106426	0.175554	1.86946
feature129	1.432	5.63194	1.52678e-05	0.00106907	0.447898	1.80761
feature38559	0.509947	5.62845	1.53889e-05	0.00107593	5.02912	5.54553
feature8725	0.470432	5.62606	1.54726e-05	0.00108015	5.53845	6.01244
feature52329	-0.640745	-5.61977	1.56945e-05	0.00109069	7.76354	7.08363
feature59675	0.787017	5.61971	1.56967e-05	0.00109069	3.37878	4.22385
feature62656	1.64613	5.61965	1.56987e-05	0.00109069	0.620709	2.37315
feature950	0.5015	5.61899	1.57224e-05	0.00109069	5.22157	5.71443
feature15985	0.816907	5.61846	1.57411e-05	0.00109069	2.88047	3.69329
feature36718	-0.958311	-5.61768	1.57689e-05	0.00109099	3.64891	2.6442
feature17983	0.600582	5.61484	1.58708e-05	0.00109514	4.21171	4.79581
feature44200	0.575432	5.6147	1.5876e-05	0.00109514	5.05188	5.60296
feature12610	-0.534565	-5.61378	1.5909e-05	0.00109579	6.6186	6.06009
feature13508	1.181	5.60611	1.6188e-05	0.00111192	1.51339	2.66211
feature3073	-0.776724	-5.60602	1.61911e-05	0.00111192	3.65205	2.86827
feature42178	0.794276	5.60423	1.62572e-05	0.00111261	2.85142	3.63829
feature5601	0.560359	5.60382	1.62723e-05	0.00111261	4.94403	5.47251
feature56211	0.637024	5.6038	1.62731e-05	0.00111261	3.80782	4.4451
feature55287	-0.627315	-5.60176	1.63485e-05	0.00111458	4.85622	4.25793
feature40082	0.986635	5.60172	1.63499e-05	0.00111458	1.94372	2.9431
feature31788	0.557802	5.6005	1.63953e-05	0.00111469	4.51543	5.05994
feature28781	0.777438	5.60038	1.63996e-05	0.00111469	3.48899	4.2188
feature27907	0.726934	5.59498	1.66015e-05	0.00112677	3.22023	3.95572
feature8710	0.958033	5.58893	1.68312e-05	0.00113872	2.45589	3.45309
feature2417	0.397381	5.58837	1.68524e-05	0.00113872	6.99248	7.39229
feature61779	1.117	5.58821	1.68584e-05	0.00113872	1.77312	2.93448
feature19499	0.5059	5.58776	1.68758e-05	0.00113872	5.32471	5.82988
feature2043	0.712262	5.58404	1.70188e-05	0.00114671	4.03885	4.68483
feature27749	0.426808	5.58287	1.7064e-05	0.00114809	6.48155	6.90581
feature14029	1.01351	5.58209	1.70942e-05	0.00114845	1.66792	2.68584
feature46523	0.782937	5.58132	1.71242e-05	0.0011488	3.08635	3.86574
feature47149	1.10734	5.58023	1.71666e-05	0.00114999	1.7	2.80743
feature43770	0.654139	5.57819	1.72464e-05	0.00115367	3.98725	4.60817
feature20117	0.453867	5.57741	1.72767e-05	0.00115404	5.79954	6.25696
feature61924	1.16283	5.57498	1.73724e-05	0.00115876	1.24822	2.44757
feature1890	-0.945789	-5.56563	1.77453e-05	0.00117993	3.39756	2.47256
feature7357	0.641208	5.56528	1.77593e-05	0.00117993	3.94151	4.56354
feature9264	-0.562346	-5.56511	1.77661e-05	0.00117993	6.40337	5.81278
feature26318	1.17523	5.56184	1.78987e-05	0.00118704	1.38767	2.5867
feature23954	-0.476574	-5.5603	1.79614e-05	0.0011895	6.26492	5.77479
feature31286	-1.37734	-5.5578	1.80635e-05	0.00119456	2.11002	0.720892
feature62081	0.718084	5.55507	1.81762e-05	0.00119867	3.20464	3.90833
feature13499	1.24954	5.55504	1.81773e-05	0.00119867	0.700463	1.92645
feature30000	-0.532489	-5.55159	1.83204e-05	0.00120639	5.8444	5.2888
feature18218	1.36741	5.5493	1.84159e-05	0.00120986	1.2521	2.53679
feature24594	0.433153	5.54844	1.84519e-05	0.00120986	6.32683	6.76426
feature58016	-0.47899	-5.54818	1.84627e-05	0.00120986	5.84489	5.36566
feature51588	0.614378	5.54748	1.84923e-05	0.00120986	4.73668	5.40619
feature40720	0.661981	5.54722	1.85033e-05	0.00120986	3.39841	4.07784
feature37303	0.502092	5.54355	1.86582e-05	0.00121827	4.8707	5.37359
feature42079	0.462799	5.53732	1.89241e-05	0.0012339	5.52788	5.99496
feature38809	0.657998	5.53505	1.90221e-05	0.00123829	3.96669	4.61198
feature39064	0.513497	5.53453	1.90449e-05	0.00123829	4.86595	5.3843
feature16997	0.785663	5.53158	1.91732e-05	0.00124484	3.08618	3.87382
feature58790	0.999152	5.53098	1.91992e-05	0.00124484	1.92533	2.93195
feature61410	0.923172	5.52878	1.92956e-05	0.00124934	2.66718	3.54662
feature16356	1.64843	5.52799	1.93301e-05	0.00124984	0.661186	2.42186
feature63257	0.574143	5.52566	1.94331e-05	0.00125475	4.62662	5.16626
feature25367	0.520785	5.52434	1.94915e-05	0.00125677	4.83107	5.35234
feature35495	1.41134	5.52229	1.95825e-05	0.00126089	0.841277	2.32432
feature19427	0.590611	5.51951	1.97068e-05	0.00126713	4.38207	4.9534
feature29877	1.08204	5.51877	1.97402e-05	0.00126752	1.92233	2.98948
feature18256	0.580138	5.51275	2.00124e-05	0.00128259	4.20709	4.79101
feature43155	-0.849393	-5.51218	2.00382e-05	0.00128259	3.68705	2.79459
feature49564	1.18284	5.51147	2.00709e-05	0.00128259	1.79764	3.08967
feature49713	0.698672	5.51081	2.01012e-05	0.00128259	3.42438	4.10547
feature49926	0.457582	5.51055	2.01129e-05	0.00128259	5.87089	6.31896
feature13403	-0.550292	-5.50857	2.02039e-05	0.00128662	5.82167	5.24272
feature42751	1.21835	5.50746	2.0255e-05	0.00128811	1.26554	2.53759
feature21903	0.489837	5.50678	2.02861e-05	0.00128832	5.61556	6.09114
feature41814	0.418739	5.50515	2.03617e-05	0.00129135	6.96941	7.37569
feature14951	-0.753017	-5.50225	2.04965e-05	0.0012974	3.97788	3.21122
feature32488	0.431387	5.50118	2.05467e-05	0.0012974	6.22606	6.65444
feature34721	-0.713041	-5.501	2.0555e-05	0.0012974	4.31734	3.62488
feature51595	0.645646	5.50023	2.0591e-05	0.0012974	3.87289	4.5522
feature62012	0.843019	5.4993	2.0635e-05	0.0012974	2.91463	3.81669
feature1152	0.999606	5.49927	2.06362e-05	0.0012974	2.02989	3.03446
feature32458	0.695959	5.49879	2.06587e-05	0.0012974	4.07184	4.71044
feature34920	0.56565	5.49833	2.06805e-05	0.0012974	4.49189	5.08146
feature46797	0.573269	5.49262	2.09513e-05	0.00131261	4.28825	4.87812
feature56480	-0.649055	-5.48938	2.11068e-05	0.00132057	4.78483	4.16068
feature28779	0.743775	5.48828	2.11594e-05	0.00132208	3.9595	4.63141
feature37306	-0.50868	-5.48697	2.12229e-05	0.00132426	5.68968	5.16165
feature22411	0.851573	5.48504	2.13165e-05	0.00132682	2.44079	3.28685
feature39990	-1.25914	-5.48451	2.1342e-05	0.00132682	2.30896	1.06021
feature35470	0.601243	5.48436	2.13496e-05	0.00132682	4.02253	4.64235
feature48217	-0.823308	-5.47114	2.20028e-05	0.00136559	3.89728	3.032
feature40227	0.467813	5.46692	2.22156e-05	0.00137693	5.46375	5.92933
feature5137	-0.510123	-5.46634	2.2245e-05	0.00137693	5.7079	5.18073
feature38383	0.925201	5.4646	2.23334e-05	0.00137922	2.11131	3.04964
feature22190	-0.599823	-5.46395	2.23669e-05	0.00137922	5.05999	4.42798
feature30677	-0.809059	-5.46387	2.2371e-05	0.00137922	3.87341	3.00962
feature1457	1.05313	5.46137	2.2499e-05	0.00138397	1.6899	2.76256
feature6857	0.935569	5.4611	2.25124e-05	0.00138397	2.3646	3.2538
feature38561	1.24219	5.46061	2.25375e-05	0.00138397	1.11895	2.50054
feature29870	1.52845	5.45806	2.26696e-05	0.00138933	0.419053	1.89232
feature13972	0.705599	5.45776	2.26847e-05	0.00138933	3.48143	4.15382
feature31449	0.413797	5.45683	2.27328e-05	0.00139045	6.4361	6.84753
feature6059	1.61452	5.45273	2.2947e-05	0.0014017	0.0370664	1.5852
feature59545	0.850754	5.44933	2.31253e-05	0.00141074	2.86564	3.77113
feature1431	0.970287	5.44704	2.3247e-05	0.00141629	2.18935	3.17182
feature36056	1.06899	5.44541	2.33335e-05	0.0014197	2.39159	3.34495
feature24154	0.725477	5.44434	2.33904e-05	0.00142002	3.43504	4.08859
feature24171	0.700753	5.44414	2.34015e-05	0.00142002	4.17096	4.77776
feature12704	1.18197	5.44342	2.34396e-05	0.00142002	1.4211	2.62779
feature61819	0.824064	5.44253	2.34877e-05	0.00142002	2.84366	3.6493
feature31631	0.479534	5.44223	2.35036e-05	0.00142002	5.15048	5.63166
feature18751	0.63098	5.44133	2.35521e-05	0.00142002	5.22186	5.87037
feature52862	0.416464	5.44131	2.35528e-05	0.00142002	6.5196	6.9436
feature39231	0.907775	5.43894	2.36806e-05	0.00142587	2.36787	3.32148
feature28091	1.67216	5.43712	2.37796e-05	0.00142998	-0.0388875	1.72368
feature36415	0.676961	5.43495	2.38978e-05	0.00143523	3.77951	4.4089
feature24987	0.798576	5.43148	2.40878e-05	0.00144477	2.81651	3.61391
feature27568	-0.437908	-5.43074	2.41288e-05	0.00144515	6.42407	5.98164
feature58333	1.01275	5.43024	2.41564e-05	0.00144515	2.35633	3.23871
feature11169	0.447768	5.42298	2.45601e-05	0.00146639	5.79418	6.23482
feature40024	0.686002	5.42273	2.45746e-05	0.00146639	3.96194	4.59882
feature56959	0.605789	5.41811	2.48355e-05	0.0014794	4.42899	5.05898
feature63411	-0.769554	-5.41774	2.48564e-05	0.0014794	3.81615	3.06321
feature22336	0.541261	5.41698	2.48996e-05	0.00148008	4.58216	5.1225
feature8408	1.43721	5.41257	2.51517e-05	0.00149149	0.815985	2.41592
feature28812	0.478222	5.4125	2.5156e-05	0.00149149	5.8087	6.30213
feature15710	-0.61057	-5.41092	2.52467e-05	0.00149496	7.04434	6.39487
feature39634	0.852785	5.40949	2.53294e-05	0.00149795	2.6603	3.47791
feature47231	0.727517	5.40756	2.54419e-05	0.00150231	3.2567	3.95457
feature56678	1.12804	5.40694	2.54777e-05	0.00150231	1.92695	2.95679
feature352	-0.675554	-5.40656	2.55001e-05	0.00150231	4.15843	3.49951
feature23348	0.578898	5.39783	2.60143e-05	0.00152889	4.47729	5.02073
feature11157	-0.512411	-5.39776	2.60186e-05	0.00152889	6.79712	6.24868
feature17401	0.551042	5.39723	2.60501e-05	0.00152889	4.62638	5.20766
feature19212	0.829149	5.39075	2.64395e-05	0.00154978	3.19048	4.01971
feature50164	1.52214	5.38702	2.66659e-05	0.00156108	-0.0919982	1.47196
feature15249	-1.22565	-5.38308	2.69075e-05	0.00157324	2.31219	1.02369
feature41483	0.527091	5.38201	2.69733e-05	0.00157511	4.52659	5.05656
feature584	-0.568514	-5.38015	2.7089e-05	0.00157987	4.86978	4.29275
feature61404	0.861669	5.37642	2.73211e-05	0.00159141	2.70709	3.5898
feature55223	0.506636	5.37304	2.75335e-05	0.00160178	5.101	5.62301
feature12529	-1.25458	-5.37027	2.77088e-05	0.00160995	2.46231	1.19317
feature32941	1.86437	5.36643	2.79539e-05	0.00162216	-0.0453115	1.87595
feature23394	-0.516632	-5.36305	2.81711e-05	0.00162959	5.23351	4.72731
feature42142	0.714477	5.36297	2.81761e-05	0.00162959	3.17862	3.88068
feature50125	-0.747573	-5.3628	2.81872e-05	0.00162959	3.93469	3.14986
feature24699	-0.506637	-5.35545	2.86662e-05	0.00165229	5.50024	4.9765
feature40091	0.651807	5.35523	2.86806e-05	0.00165229	3.83062	4.46981
feature49649	1.25064	5.35443	2.8733e-05	0.00165229	1.42589	2.60448
feature269	-0.621168	-5.35393	2.87659e-05	0.00165229	4.58254	3.93142
feature1448	0.442782	5.35386	2.87704e-05	0.00165229	5.59456	6.03532
feature3222	0.514028	5.35352	2.87933e-05	0.00165229	4.77342	5.2805
feature59118	-1.17719	-5.34971	2.90455e-05	0.0016647	2.39345	1.20395
feature56365	-0.695389	-5.3484	2.91328e-05	0.00166765	4.62535	3.88344
feature31027	0.511601	5.34637	2.92689e-05	0.00167093	4.87682	5.39673
feature21865	-0.437171	-5.34622	2.92792e-05	0.00167093	6.3165	5.88409
feature17250	-0.872461	-5.34558	2.93217e-05	0.00167093	3.32499	2.45702
feature7632	0.428547	5.34524	2.9345e-05	0.00167093	6.45673	6.89106
feature23572	1.0981	5.34486	2.93702e-05	0.00167093	1.9526	2.99521
feature54993	0.735385	5.34135	2.96081e-05	0.0016824	3.37574	4.16226
feature34015	-0.741447	-5.33917	2.97565e-05	0.00168877	3.5756	2.84068
feature11407	0.869231	5.33789	2.9844e-05	0.00169167	2.65092	3.49144
feature8593	0.699747	5.3337	3.01319e-05	0.0017059	3.66425	4.42736
feature40736	-0.511281	-5.33215	3.02394e-05	0.00170991	5.4561	4.92928
feature36091	1.27197	5.33072	3.03385e-05	0.00171343	0.926696	2.14727
feature28717	1.35288	5.32892	3.04646e-05	0.00171846	1.0296	2.4211
feature32144	0.899069	5.32341	3.08522e-05	0.00173708	2.23261	3.14191
feature56327	0.563239	5.32316	3.08695e-05	0.00173708	4.43858	5.01764
feature27093	-0.883174	-5.32251	3.09159e-05	0.00173758	3.21371	2.33846
feature43593	0.669243	5.31959	3.11237e-05	0.00174714	4.23016	4.83164
feature594	1.02494	5.31764	3.12637e-05	0.00175288	2.05689	3.05656
feature28478	1.32829	5.31487	3.14628e-05	0.00176185	1.24814	2.48852
feature18840	0.427061	5.31436	3.14995e-05	0.00176185	6.48234	6.9164
feature42101	0.959754	5.31046	3.1783e-05	0.00177439	2.14079	3.1991
feature51033	0.479968	5.31022	3.18003e-05	0.00177439	5.10267	5.59013
feature24433	0.684504	5.30692	3.20426e-05	0.00178452	3.3897	4.07575
feature22591	-0.691161	-5.3067	3.20586e-05	0.00178452	4.15856	3.49389
feature59533	-0.531763	-5.3018	3.2422e-05	0.00180258	5.26539	4.72789
feature19062	0.691378	5.30064	3.25079e-05	0.0018052	3.7601	4.39824
feature49749	0.649746	5.29121	3.32199e-05	0.00184254	3.53477	4.19371
feature13207	0.998913	5.28991	3.33195e-05	0.00184585	2.08775	3.02256
feature55767	0.491695	5.2876	3.34972e-05	0.00185348	5.61669	6.13295
feature15762	-0.529797	-5.28591	3.36275e-05	0.00185848	6.75596	6.20111
feature3547	0.455821	5.28444	3.37417e-05	0.00186257	6.04485	6.51648
feature36344	0.596713	5.28365	3.38023e-05	0.00186311	3.9746	4.58894
feature11865	0.500394	5.2828	3.38692e-05	0.00186311	4.77276	5.26339
feature60175	1.20463	5.28276	3.38718e-05	0.00186311	1.18624	2.42712
feature11112	-0.460612	-5.282	3.39309e-05	0.00186415	6.07855	5.61034
feature28816	0.421874	5.27784	3.4257e-05	0.00187984	6.07441	6.50139
feature20352	0.911537	5.27694	3.43282e-05	0.00188152	2.1692	3.09331
feature46199	-0.751865	-5.27499	3.44829e-05	0.00188722	4.49464	3.76456
feature17360	1.36511	5.27421	3.45446e-05	0.00188722	0.908608	2.35892
feature61258	0.9352	5.27397	3.45631e-05	0.00188722	2.08308	2.98964
feature15546	1.02433	5.27358	3.45947e-05	0.00188722	1.57207	2.6126
feature16336	0.767198	5.27106	3.47956e-05	0.00189595	2.66769	3.43748
feature6539	1.12579	5.26936	3.49317e-05	0.00190113	1.73142	2.75972
feature60218	0.412278	5.26588	3.52127e-05	0.00191297	6.24845	6.6655
feature57272	0.620346	5.26565	3.52316e-05	0.00191297	5.23517	5.93122
feature35273	0.555054	5.26257	3.54819e-05	0.00192431	4.38837	4.92629
feature48579	0.487186	5.2603	3.56675e-05	0.00193212	5.76151	6.27051
feature31451	0.871046	5.25763	3.5888e-05	0.0019418	2.35299	3.19648
feature32009	0.55302	5.25526	3.60838e-05	0.00195012	4.82278	5.4123
feature19770	0.535682	5.25064	3.64695e-05	0.00196867	4.44302	4.97788
feature15732	-0.63918	-5.24716	3.67632e-05	0.00198222	6.26385	5.58124
feature13717	0.856921	5.2459	3.687e-05	0.00198524	2.56097	3.45937
feature31368	1.36303	5.24549	3.69046e-05	0.00198524	0.762594	2.30327
feature19067	-0.734755	-5.24315	3.71043e-05	0.00199313	4.22071	3.4024
feature27956	0.508926	5.24276	3.71372e-05	0.00199313	4.68186	5.20359
feature39801	-0.515853	-5.24168	3.723e-05	0.0019958	7.12278	6.57796
feature14763	0.484035	5.24044	3.73365e-05	0.0019992	5.08983	5.57848
feature20137	0.836208	5.23977	3.73936e-05	0.00199996	2.74227	3.52885
feature35320	1.11703	5.23838	3.7514e-05	0.00200391	2.18959	3.18106
feature16692	-0.702109	-5.23792	3.75539e-05	0.00200391	3.93667	3.22442
feature680	0.569511	5.23582	3.77355e-05	0.00201129	4.17889	4.75602
feature3427	1.23431	5.23289	3.79911e-05	0.00202259	1.25952	2.47569
feature16495	0.617599	5.22926	3.83104e-05	0.00203725	4.11265	4.76316
feature1216	0.568282	5.22783	3.84365e-05	0.0020416	4.43154	4.96156
feature8404	0.726117	5.22734	3.848e-05	0.0020416	3.02461	3.75845
feature50433	1.34262	5.22477	3.87091e-05	0.00204961	1.03862	2.32889
feature15995	-0.952112	-5.22465	3.87194e-05	0.00204961	3.26037	2.36076
feature25519	0.481896	5.22089	3.9057e-05	0.00205924	5.15493	5.65142
feature15677	-0.659819	-5.22083	3.90619e-05	0.00205924	7.17708	6.4679
feature63115	0.861756	5.22068	3.9075e-05	0.00205924	2.54897	3.37629
feature5619	0.568159	5.22064	3.90788e-05	0.00205924	4.22439	4.7968
feature51736	0.505408	5.21695	3.9413e-05	0.0020745	5.03614	5.56318
feature11744	1.19959	5.21637	3.9466e-05	0.00207493	1.90745	2.93507
feature4718	-0.838518	-5.21466	3.9621e-05	0.00207996	3.38218	2.56636
feature36182	-0.484885	-5.21433	3.96512e-05	0.00207996	5.49792	5.0238
feature57205	0.994965	5.21272	3.97994e-05	0.00208538	1.53747	2.54759
feature51771	0.608849	5.21182	3.98814e-05	0.00208732	4.02588	4.60273
feature7189	0.446169	5.21091	3.99653e-05	0.00208936	5.31495	5.75789
feature15326	0.596548	5.20962	4.00847e-05	0.00209022	3.86512	4.46962
feature32703	0.462062	5.20959	4.00874e-05	0.00209022	5.44607	5.91649
feature15735	-0.655461	-5.20927	4.01169e-05	0.00209022	7.533	6.82577
feature22363	0.953629	5.20871	4.01689e-05	0.00209058	2.26714	3.24847
feature20512	1.58211	5.20476	4.05367e-05	0.00210589	0.609338	2.14085
feature59567	0.561724	5.20457	4.05537e-05	0.00210589	4.0656	4.61566
feature4024	1.05815	5.20356	4.06484e-05	0.00210844	1.71725	2.72142
feature40011	0.770048	5.20308	4.06937e-05	0.00210844	2.97637	3.73904
feature32909	0.646723	5.20083	4.09052e-05	0.00211704	3.57972	4.22241
feature19048	-0.50256	-5.19832	4.11432e-05	0.00212698	5.4061	4.88676
feature24428	0.548293	5.19739	4.12309e-05	0.00212915	4.46972	5.03955
feature38171	0.704122	5.19339	4.16135e-05	0.00214652	3.75895	4.41653
feature15709	-0.645324	-5.19218	4.17299e-05	0.00215013	6.69936	6.00214
feature54458	0.48603	5.19135	4.18098e-05	0.00215089	5.05692	5.56099
feature38669	0.461064	5.19064	4.1878e-05	0.00215089	5.53034	6.01198
feature21142	1.07052	5.19059	4.18837e-05	0.00215089	1.70291	2.69521
feature62196	0.7241	5.18997	4.19436e-05	0.0021511	4.14881	4.79344
feature20987	0.391784	5.18959	4.19804e-05	0.0021511	6.5635	6.95596
feature57554	0.584271	5.18858	4.20782e-05	0.00215154	4.41136	5.01995
feature57694	1.06722	5.18854	4.20817e-05	0.00215154	1.7497	2.7273
feature6782	0.450047	5.1865	4.22802e-05	0.00215849	5.64381	6.10812
feature27968	0.773002	5.18584	4.23445e-05	0.00215849	2.78878	3.58021
feature25359	1.31127	5.18572	4.2357e-05	0.00215849	1.0245	2.41055
feature2835	0.378619	5.1851	4.24172e-05	0.00215918	7.29045	7.67531
feature8411	0.669761	5.18319	4.26041e-05	0.00216633	3.68748	4.30662
feature41351	0.60043	5.18226	4.26964e-05	0.00216864	3.86278	4.47544
feature3346	1.19584	5.18033	4.28864e-05	0.00217591	1.28511	2.43454
feature32504	0.518485	5.1756	4.33573e-05	0.0021974	4.84999	5.36552
feature47205	1.19722	5.17402	4.35163e-05	0.00220183	1.64699	2.73198
feature844	1.32617	5.17379	4.35395e-05	0.00220183	0.773672	2.12618
feature37546	1.00384	5.17297	4.36218e-05	0.00220359	1.90829	2.91638
feature3522	0.884503	5.17224	4.3695e-05	0.00220489	2.71507	3.72971
feature13728	0.600886	5.17156	4.37639e-05	0.00220596	4.48958	5.04959
feature3387	0.348251	5.16545	4.4386e-05	0.0022349	7.8133	8.156
feature10511	0.443024	5.16483	4.44498e-05	0.00223569	5.23912	5.68286
feature65	0.651007	5.16321	4.46158e-05	0.0022416	3.58954	4.26869
feature17760	0.67321	5.16179	4.47625e-05	0.00224655	3.2723	3.9451
feature51637	0.839049	5.15868	4.50857e-05	0.00226032	2.19066	3.04332
feature26139	0.521359	5.15556	4.5412e-05	0.00227222	4.75976	5.26303
feature63073	0.391328	5.15547	4.54208e-05	0.00227222	6.68485	7.08396
feature15745	-0.637505	-5.15273	4.57094e-05	0.00228202	7.25451	6.56722
feature37123	0.614631	5.15268	4.57152e-05	0.00228202	4.16925	4.83756
feature46537	0.990064	5.15094	4.58989e-05	0.00228642	1.82111	2.8312
feature47112	0.754153	5.15091	4.59018e-05	0.00228642	3.09595	3.79683
feature40309	-0.535036	-5.14951	4.60514e-05	0.00229141	5.22391	4.6654
feature29910	0.583339	5.14847	4.6162e-05	0.00229446	3.97127	4.58288
feature6445	0.62497	5.14603	4.64234e-05	0.00230402	3.83545	4.48455
feature35585	0.614769	5.14574	4.64537e-05	0.00230402	3.80951	4.40319
feature5185	0.663984	5.1445	4.6587e-05	0.00230769	3.53236	4.18441
feature59881	-0.777353	-5.14413	4.6627e-05	0.00230769	3.82744	3.11047
feature12712	0.778122	5.14189	4.68691e-05	0.0023172	2.36827	3.15004
feature36202	1.09275	5.14109	4.69556e-05	0.00231901	1.93561	2.93541
feature86	-0.68676	-5.14022	4.70505e-05	0.00231903	3.99345	3.28797
feature29878	1.16853	5.14017	4.7056e-05	0.00231903	1.35543	2.54579
feature5110	0.628963	5.13894	4.71895e-05	0.00232184	3.58072	4.24526
feature34024	0.747482	5.13873	4.72129e-05	0.00232184	2.98074	3.70381
feature14166	0.574987	5.13796	4.72974e-05	0.00232353	4.14277	4.69731
feature46490	0.561171	5.13712	4.73885e-05	0.00232554	4.56663	5.08932
feature41	-0.423101	-5.13505	4.7616e-05	0.00233424	6.48646	6.05389
feature2749	0.581104	5.13264	4.78827e-05	0.00234484	4.01819	4.61902
feature17870	0.753229	5.13137	4.80229e-05	0.00234704	2.59742	3.34806
feature31902	1.58792	5.13132	4.80288e-05	0.00234704	0.177921	1.75388
feature44073	-0.597835	-5.13086	4.80798e-05	0.00234706	4.87123	4.22385
feature62822	1.28256	5.12827	4.83685e-05	0.0023576	1.54448	2.73194
feature34287	0.766677	5.12802	4.83971e-05	0.0023576	2.92564	3.73784
feature33972	0.693907	5.12668	4.85471e-05	0.00236242	3.40436	4.06737
feature23243	0.999495	5.12551	4.86782e-05	0.00236632	1.87333	2.8621
feature28394	-0.501112	-5.12402	4.88467e-05	0.00237203	5.36854	4.88797
feature62469	0.773479	5.11385	5.00102e-05	0.00242398	2.60564	3.37864
feature47600	1.44183	5.11375	5.0021e-05	0.00242398	1.26243	2.56769
feature13598	1.10871	5.1129	5.01195e-05	0.00242622	1.70893	2.78718
feature20454	0.633668	5.11161	5.02696e-05	0.00243095	3.63819	4.248
feature5881	0.748701	5.10892	5.05831e-05	0.00244357	3.05114	3.79493
feature13089	0.843087	5.10352	5.12192e-05	0.00247173	2.5199	3.33384
feature32396	0.582928	5.10257	5.13326e-05	0.00247431	3.88132	4.46113
feature56364	-0.462405	-5.10217	5.13794e-05	0.00247431	6.44515	5.96306
feature9409	-1.29695	-5.10118	5.14984e-05	0.00247747	1.92343	0.623845
feature40718	0.445806	5.10019	5.16159e-05	0.00248055	5.20321	5.64813
feature55736	0.452815	5.09872	5.17926e-05	0.00248647	5.63718	6.10705
feature5955	0.889514	5.09733	5.19587e-05	0.00248998	2.28505	3.19619
feature1820	-0.792584	-5.09688	5.20136e-05	0.00248998	4.30762	3.41374
feature56604	0.750288	5.09677	5.20266e-05	0.00248998	2.73906	3.51321
feature46047	0.531804	5.09559	5.21684e-05	0.0024942	4.12728	4.67066
feature54515	0.931815	5.09331	5.24443e-05	0.00250481	2.07354	2.99822
feature40152	1.47949	5.09068	5.27649e-05	0.002516	0.542189	2.05857
feature17284	0.53589	5.0905	5.27871e-05	0.002516	4.28176	4.82773
feature4994	0.443793	5.08956	5.2902e-05	0.0025189	5.47706	5.92077
feature16371	-0.686207	-5.08907	5.29618e-05	0.00251916	3.82356	3.10959
feature49974	0.602453	5.08696	5.32218e-05	0.00252894	3.84871	4.46847
feature49000	1.13353	5.08648	5.32809e-05	0.00252914	1.62343	2.70781
feature4614	0.610935	5.08604	5.33352e-05	0.00252914	3.75484	4.36527
feature662	-1.08862	-5.08485	5.34823e-05	0.00253353	2.67042	1.5922
feature3716	0.678161	5.08355	5.36437e-05	0.00253702	3.09401	3.76306
feature57248	-0.463791	-5.08338	5.36652e-05	0.00253702	5.63848	5.17763
feature2500	0.443925	5.08178	5.38647e-05	0.0025434	5.22122	5.67232
feature13538	1.11349	5.08142	5.39097e-05	0.0025434	1.56671	2.66022
feature41785	-0.485395	-5.07991	5.40983e-05	0.00254832	5.63927	5.13334
feature31204	0.472906	5.07971	5.41238e-05	0.00254832	4.92879	5.40948
feature49650	1.23391	5.0784	5.4288e-05	0.00255346	1.0827	2.19415
feature21053	0.504792	5.07689	5.44777e-05	0.00255979	5.05314	5.5883
feature34915	1.29561	5.07609	5.45794e-05	0.00256198	1.01619	2.27324
feature42817	0.700029	5.07276	5.50022e-05	0.00257762	3.93527	4.60158
feature59788	0.496837	5.07229	5.50616e-05	0.00257762	4.65386	5.143
feature489	0.792147	5.07215	5.50794e-05	0.00257762	2.90092	3.64811
feature47299	0.804929	5.07023	5.53253e-05	0.00258653	2.87702	3.76334
feature12428	1.07558	5.06898	5.54856e-05	0.00259141	1.24425	2.35041
feature11888	1.13315	5.06627	5.58356e-05	0.00260321	2.05576	3.03699
feature53900	0.772212	5.06615	5.58504e-05	0.00260321	2.90461	3.65198
feature9151	0.425323	5.06284	5.6281e-05	0.00262065	5.97775	6.41525
feature26561	0.39436	5.06113	5.65054e-05	0.00262847	6.61496	7.01726
feature20799	0.375534	5.05582	5.72043e-05	0.00265831	8.4234	8.80896
feature15847	0.758902	5.0548	5.73406e-05	0.00266198	2.9403	3.66504
feature15679	-0.547841	-5.05358	5.75024e-05	0.00266676	8.35272	7.76896
feature5256	0.44882	5.05316	5.75585e-05	0.00266676	5.4361	5.89818
feature47332	-0.594853	-5.0515	5.77809e-05	0.0026744	4.77855	4.22149
feature48	-0.779382	-5.05016	5.79601e-05	0.00267664	3.76054	3.00351
feature18449	0.685787	5.04997	5.79864e-05	0.00267664	3.40008	4.13012
feature39764	0.462195	5.04985	5.80022e-05	0.00267664	5.13488	5.60084
feature15284	0.991398	5.04815	5.82316e-05	0.00268455	2.18204	3.11237
feature35306	0.79559	5.04724	5.83541e-05	0.00268537	2.75458	3.53129
feature57471	0.728839	5.04713	5.83697e-05	0.00268537	2.95214	3.67208
feature45153	0.438516	5.04673	5.8423e-05	0.00268537	6.25583	6.70778
feature59377	-0.436985	-5.04398	5.87968e-05	0.00269908	6.96796	6.51234
feature49423	0.391563	5.04369	5.88374e-05	0.00269908	6.33162	6.72726
feature1800	1.12426	5.04113	5.91868e-05	0.00271242	2.28934	3.32685
feature9266	-0.56438	-5.0397	5.93842e-05	0.00271879	5.20169	4.57885
feature18103	0.977917	5.03528	5.99967e-05	0.00274412	2.04945	2.94179
feature34739	-0.565562	-5.03148	6.05275e-05	0.00276568	6.07016	5.4578
feature51543	0.479616	5.03059	6.06527e-05	0.00276753	4.87073	5.36254
feature52174	0.493102	5.03022	6.0705e-05	0.00276753	6.20498	6.72511
feature54865	0.428899	5.02992	6.07468e-05	0.00276753	5.5249	5.96192
feature18666	0.734306	5.02881	6.09044e-05	0.00277198	2.85471	3.57728
feature21064	0.659695	5.02519	6.14184e-05	0.00279164	3.47952	4.11684
feature36435	-0.651194	-5.02492	6.14566e-05	0.00279164	3.92265	3.25972
feature20453	0.714669	5.02427	6.15485e-05	0.00279309	2.98798	3.69158
feature6931	0.441287	5.02123	6.19844e-05	0.00281012	5.71394	6.16788
feature20071	0.608026	5.02037	6.21082e-05	0.00281299	3.8783	4.49405
feature5860	0.605516	5.01892	6.23176e-05	0.00281972	3.78164	4.36643
feature40901	0.523426	5.0163	6.2699e-05	0.00283421	4.48111	5.00415
feature54644	1.32545	5.0152	6.28589e-05	0.00283868	0.587462	1.94273
feature11170	0.647678	5.01373	6.30732e-05	0.00284559	3.65298	4.23772
feature49182	-1.21096	-5.01294	6.31902e-05	0.0028458	1.95386	0.706302
feature14533	1.0694	5.0125	6.3254e-05	0.0028458	1.29383	2.35086
feature48670	0.987813	5.012	6.33277e-05	0.0028458	2.17659	3.10804
feature1592	1.02413	5.01152	6.33983e-05	0.0028458	2.19546	3.20025
feature30859	-0.462412	-5.01144	6.341e-05	0.0028458	5.94371	5.46515
feature39966	-0.75349	-5.0112	6.34457e-05	0.0028458	3.62818	2.91053
feature37545	0.881556	5.00958	6.36844e-05	0.00285375	2.61643	3.40657
feature430	1.21171	5.00882	6.37965e-05	0.00285569	1.15576	2.29932
feature29504	1.36669	5.00775	6.39559e-05	0.00285569	0.92436	2.3053
feature17035	1.18359	5.0074	6.40074e-05	0.00285569	1.16011	2.30739
feature28341	-0.498442	-5.00723	6.40334e-05	0.00285569	5.10568	4.613
feature60384	0.784578	5.00721	6.40354e-05	0.00285569	2.83237	3.56318
feature9174	1.23065	5.00445	6.44487e-05	0.00287137	1.42906	2.73246
feature29843	1.3522	5.00398	6.45177e-05	0.00287169	0.730742	2.12761
feature25349	0.944262	5.00307	6.46549e-05	0.00287255	1.87859	2.7931
feature15521	0.487581	5.00303	6.46609e-05	0.00287255	4.70566	5.1768
feature26061	0.898207	5.00175	6.48529e-05	0.00287833	2.3517	3.17253
feature11555	0.815012	5.00098	6.49699e-05	0.00288077	2.43803	3.248
feature46359	0.554959	4.99695	6.55812e-05	0.0029051	4.18629	4.77079
feature58675	0.717727	4.99604	6.572e-05	0.00290847	3.75225	4.40823
feature32473	0.686161	4.99545	6.58095e-05	0.00290966	3.05399	3.73056
feature13046	-0.895498	-4.99342	6.61213e-05	0.00292066	3.10022	2.19487
feature47400	0.684191	4.9917	6.63861e-05	0.00292957	4.05546	4.67048
feature15925	0.941507	4.99082	6.65213e-05	0.00293275	2.00113	2.86358
feature61317	0.465388	4.98898	6.68072e-05	0.00294179	5.02912	5.50798
feature30037	-1.33357	-4.98832	6.69092e-05	0.00294179	2.2046	0.870499
feature3026	-0.674889	-4.98795	6.6967e-05	0.00294179	4.32349	3.5991
feature47710	0.653919	4.98786	6.69799e-05	0.00294179	3.75592	4.33624
feature10128	0.482722	4.98229	6.78538e-05	0.00297736	4.72195	5.20835
feature14771	0.598179	4.98163	6.79579e-05	0.00297911	3.76301	4.37702
feature51533	0.453467	4.98037	6.8157e-05	0.00298502	5.17466	5.62261
feature305	0.509699	4.97927	6.83322e-05	0.00298987	4.94278	5.48816
feature54757	0.498602	4.97831	6.84848e-05	0.00299373	4.6453	5.13096
feature11651	0.631898	4.97134	6.96023e-05	0.00303769	3.40971	4.03331
feature25957	1.10051	4.97123	6.96214e-05	0.00303769	1.35772	2.54673
feature3213	-0.654896	-4.97022	6.97845e-05	0.00304195	4.17337	3.5261
feature59791	0.784598	4.96944	6.99109e-05	0.0030446	2.78646	3.53499
feature47098	0.624109	4.9689	6.99988e-05	0.00304557	3.78738	4.36845
feature45789	0.758655	4.96657	7.0379e-05	0.00305925	2.85892	3.60501
feature14883	0.420809	4.9652	7.06046e-05	0.00306618	5.60175	6.02739
feature45681	1.0822	4.96364	7.0861e-05	0.00307444	1.39915	2.43957
feature4630	-0.581872	-4.96279	7.10009e-05	0.00307763	4.33564	3.7626
feature12422	0.553023	4.96099	7.12992e-05	0.00308235	4.59	5.18185
feature39822	-0.468474	-4.96095	7.13053e-05	0.00308235	7.73338	7.23381
feature46521	1.46681	4.96093	7.1309e-05	0.00308235	0.464327	1.97101
feature105	1.29035	4.95963	7.15244e-05	0.00308842	0.91527	2.25675
feature38883	-0.444346	-4.95922	7.15935e-05	0.00308842	5.5958	5.15229
feature20355	0.411123	4.95855	7.17041e-05	0.00308842	5.68789	6.1027
feature51866	0.822626	4.95849	7.17153e-05	0.00308842	3.17537	3.90687
feature41716	-0.580485	-4.95762	7.18595e-05	0.00309176	4.82101	4.25838
feature37067	0.476664	4.95641	7.2063e-05	0.00309764	5.18873	5.64352
feature28367	0.568308	4.95465	7.23579e-05	0.0031047	4.0003	4.56939
feature27260	0.581173	4.95463	7.23609e-05	0.0031047	4.87542	5.50699
feature20063	0.543205	4.9536	7.25343e-05	0.00310832	4.0018	4.5406
feature36786	-0.61151	-4.95334	7.25793e-05	0.00310832	4.18769	3.58827
feature39200	0.456597	4.95038	7.30806e-05	0.00312691	5.67233	6.15051
feature36671	1.00239	4.94882	7.33471e-05	0.00313542	1.97614	2.92767
feature10263	1.48272	4.94643	7.37551e-05	0.00314869	0.0225101	1.54328
feature3954	-0.486939	-4.94621	7.37933e-05	0.00314869	5.22974	4.75332
feature47273	0.529412	4.94462	7.40676e-05	0.0031575	4.39464	4.93864
feature38610	0.572333	4.94309	7.43315e-05	0.00316471	3.88829	4.459
feature31668	0.384506	4.94285	7.4373e-05	0.00316471	6.31358	6.70344
feature4337	0.494954	4.93983	7.48978e-05	0.00318412	4.31692	4.81556
feature12514	-0.614904	-4.93527	7.56961e-05	0.00321285	4.03768	3.42821
feature34240	-1.08651	-4.93518	7.5712e-05	0.00321285	2.76793	1.64619
feature17267	-0.446025	-4.93467	7.58023e-05	0.00321374	5.73544	5.27875
feature1167	0.615206	4.93214	7.62498e-05	0.00322899	3.81357	4.45465
feature12731	0.442299	4.93185	7.63011e-05	0.00322899	5.82782	6.2908
feature3634	-0.538277	-4.92935	7.67462e-05	0.00324487	4.8258	4.2876
feature46016	0.476628	4.92587	7.73711e-05	0.00326273	4.84307	5.3336
feature14165	1.0389	4.92569	7.74038e-05	0.00326273	1.66513	2.73564
feature21634	1.06385	4.92549	7.744e-05	0.00326273	1.34931	2.33688
feature15578	1.26485	4.92544	7.74497e-05	0.00326273	0.505137	1.77107
feature59458	1.09907	4.9224	7.79989e-05	0.00328288	1.90633	2.89066
feature52681	0.617184	4.9213	7.81985e-05	0.00328659	3.69336	4.30695
feature10537	0.551376	4.92114	7.82287e-05	0.00328659	4.03296	4.56618
feature42041	0.44367	4.91892	7.86331e-05	0.00329904	5.25706	5.71196
feature51391	0.728148	4.91874	7.86669e-05	0.00329904	3.0483	3.76711
feature16434	0.603628	4.91747	7.89002e-05	0.00329967	3.81178	4.39298
feature59988	0.62688	4.91706	7.89754e-05	0.00329967	3.543	4.18344
feature55452	0.60082	4.91678	7.90273e-05	0.00329967	3.64975	4.23741
feature37410	-0.865889	-4.91648	7.90812e-05	0.00329967	2.92291	2.06937
feature23525	1.14753	4.91644	7.90893e-05	0.00329967	1.35708	2.51239
feature61324	0.819135	4.91581	7.92051e-05	0.00329967	2.38448	3.19656
feature39696	0.593555	4.91561	7.92418e-05	0.00329967	3.85175	4.47446
feature48768	0.638095	4.9152	7.93173e-05	0.00329967	3.68438	4.28378
feature6181	0.528617	4.9149	7.93745e-05	0.00329967	4.51769	5.0398
feature19152	0.914801	4.9148	7.93928e-05	0.00329967	2.0354	3.04479
feature2517	-0.433683	-4.91438	7.94704e-05	0.00329994	5.94743	5.51196
feature56265	0.39674	4.91263	7.9795e-05	0.00331046	6.01817	6.41828
feature28627	1.13488	4.91133	8.00358e-05	0.00331748	1.48587	2.61159
feature40876	-0.943939	-4.90619	8.10002e-05	0.00335446	2.85302	1.87872
feature3049	1.35677	4.90536	8.11573e-05	0.00335797	0.696096	2.07455
feature15741	-0.55867	-4.90442	8.13346e-05	0.00336231	7.93334	7.33851
feature45748	0.671135	4.90202	8.17922e-05	0.00337822	3.14015	3.83089
feature35175	-1.00359	-4.90056	8.20697e-05	0.00338437	2.84476	1.86219
feature8935	0.492074	4.90047	8.2087e-05	0.00338437	4.61996	5.12775
feature10713	1.17671	4.89979	8.22184e-05	0.00338678	1.14511	2.28604
feature12622	-0.503944	-4.89913	8.23437e-05	0.00338894	4.86236	4.35601
feature2980	0.545201	4.89725	8.27061e-05	0.00340084	3.87923	4.41707
feature39474	0.571583	4.89383	8.33679e-05	0.00342502	4.05524	4.60292
feature19911	0.433771	4.89338	8.34563e-05	0.00342562	5.31985	5.7449
feature31335	0.452614	4.89282	8.35649e-05	0.00342705	5.103	5.55319
feature48400	-0.447234	-4.89186	8.37509e-05	0.00343164	5.36034	4.90847
feature7616	0.381759	4.88987	8.41402e-05	0.00344456	6.2864	6.66944
feature61463	0.474434	4.88913	8.42859e-05	0.00344529	4.87265	5.34623
feature16220	-0.76581	-4.88903	8.43066e-05	0.00344529	3.44581	2.70692
feature16667	0.629435	4.88543	8.50156e-05	0.00347121	4.20962	4.77018
feature32274	-0.676214	-4.88408	8.5285e-05	0.00347767	3.55267	2.88035
feature13216	0.920499	4.88388	8.53238e-05	0.00347767	1.93919	2.92569
feature40940	0.42127	4.88314	8.54717e-05	0.00348065	5.34083	5.76338
feature13402	1.18496	4.88244	8.56111e-05	0.00348248	1.13825	2.43951
feature15748	-0.51843	-4.88216	8.56667e-05	0.00348248	6.69314	6.13312
feature40610	1.15883	4.87728	8.66466e-05	0.00351923	1.25072	2.47811
feature49748	0.740572	4.8766	8.67844e-05	0.00352175	2.69243	3.40001
feature46452	0.396737	4.87458	8.71946e-05	0.00353431	5.91084	6.31197
feature16576	0.352304	4.87418	8.72753e-05	0.00353431	7.38999	7.75234
feature17871	0.92807	4.87395	8.73224e-05	0.00353431	1.92964	2.91279
feature1795	-0.779567	-4.87262	8.75938e-05	0.00354221	3.31587	2.56569
feature26123	0.452922	4.87197	8.77268e-05	0.0035445	5.10312	5.54548
feature21856	-0.724735	-4.87124	8.78776e-05	0.0035475	4.78352	3.95037
feature43602	0.614622	4.86798	8.85484e-05	0.00357148	3.67807	4.28306
feature63126	0.508106	4.8662	8.8916e-05	0.00358319	4.39887	4.91186
feature32624	0.495892	4.86497	8.91718e-05	0.00358666	4.69387	5.20639
feature9288	0.416071	4.86473	8.92205e-05	0.00358666	5.42872	5.84407
feature50427	-0.601097	-4.86467	8.92339e-05	0.00358666	4.31545	3.70926
feature8965	0.915444	4.86385	8.94042e-05	0.0035904	1.98526	2.79691
feature6179	0.928345	4.86261	8.96648e-05	0.00359519	1.80808	2.73582
feature39031	0.456244	4.86254	8.96784e-05	0.00359519	4.94512	5.40351
feature8302	1.81781	4.86127	8.99437e-05	0.00360123	0.233348	2.06857
feature2510	0.744428	4.86108	8.99842e-05	0.00360123	2.46464	3.20592
feature3050	1.09048	4.85951	9.03138e-05	0.00361131	1.21235	2.338
feature21789	0.906145	4.85718	9.08061e-05	0.00362787	2.17877	3.14039
feature43164	0.888151	4.85592	9.10743e-05	0.00363545	2.79072	3.55868
feature20018	-0.828039	-4.85543	9.11781e-05	0.00363647	3.21157	2.4179
feature20648	1.16496	4.85299	9.16992e-05	0.00365412	1.34444	2.40653
feature18498	1.39488	4.85131	9.20588e-05	0.0036653	1.23941	2.49168
feature32409	0.628865	4.84933	9.24869e-05	0.00367919	3.20277	3.82271
feature56841	0.440312	4.84841	9.26855e-05	0.00368393	5.28259	5.73452
feature54809	-0.464067	-4.84789	9.27966e-05	0.00368519	5.32456	4.84454
feature28718	1.19621	4.8447	9.34906e-05	0.00370186	1.05799	2.16381
feature42982	-0.357853	-4.84456	9.35223e-05	0.00370186	7.16579	6.80667
feature36654	0.554355	4.84452	9.35305e-05	0.00370186	4.04168	4.58227
feature46606	1.43564	4.8445	9.35353e-05	0.00370186	0.517794	1.94777
feature10193	0.504735	4.84289	9.38877e-05	0.00371264	5.02938	5.49529
feature41216	1.20012	4.84197	9.40883e-05	0.00371741	0.934175	2.10844
feature28330	0.546543	4.83983	9.456e-05	0.00373287	4.67323	5.2507
feature13462	0.666934	4.83713	9.51572e-05	0.0037509	3.1664	3.86306
feature55283	-0.617803	-4.83704	9.51784e-05	0.0037509	4.45074	3.82769
feature54418	1.09961	4.83664	9.52663e-05	0.00375118	1.43226	2.44948
feature52291	-0.529448	-4.83561	9.5496e-05	0.00375704	6.09776	5.53886
feature41821	0.422785	4.83517	9.55947e-05	0.00375774	5.98708	6.4016
feature37129	0.423154	4.83427	9.57951e-05	0.00376243	5.55523	5.98493
feature35220	0.672637	4.83373	9.59166e-05	0.00376318	2.96865	3.64146
feature17400	0.471345	4.83346	9.59763e-05	0.00376318	5.20694	5.66927
feature51996	-0.770716	-4.83199	9.63067e-05	0.00376834	3.38819	2.61194
feature57105	-0.469247	-4.83197	9.63116e-05	0.00376834	5.76639	5.27436
feature60401	1.2413	4.83165	9.63838e-05	0.00376834	1.05741	2.20763
feature39731	0.484411	4.83143	9.64326e-05	0.00376834	4.5049	5.00425
feature55647	-0.542019	-4.83037	9.66713e-05	0.00377449	4.60635	4.05907
feature27880	0.719653	4.82968	9.68265e-05	0.00377513	2.89473	3.5955
feature51850	0.590406	4.82958	9.68503e-05	0.00377513	4.48456	5.00874
feature5562	0.653491	4.8274	9.73449e-05	0.00379122	3.03817	3.68361
feature58569	-0.458	-4.82675	9.74933e-05	0.00379336	5.62331	5.18513
feature6083	0.468352	4.82644	9.75632e-05	0.00379336	5.35218	5.84951
feature56958	0.647075	4.82455	9.79953e-05	0.00380697	3.56284	4.2207
feature28357	0.473221	4.82244	9.84777e-05	0.00382047	4.75768	5.2446
feature47157	0.464106	4.82201	9.85785e-05	0.00382047	5.91614	6.3501
feature23409	-1.0903	-4.82196	9.85896e-05	0.00382047	2.44445	1.35771
feature33465	0.6869	4.82125	9.87516e-05	0.00382356	4.27877	4.87755
feature62483	0.916746	4.8196	9.91346e-05	0.00383519	1.84115	2.75152
feature3968	0.527037	4.81912	9.92453e-05	0.00383627	4.15421	4.70138
feature51069	0.454003	4.8184	9.94113e-05	0.00383949	5.07677	5.51359
feature56357	0.528717	4.81795	9.95176e-05	0.0038404	4.68442	5.25189
feature62375	0.786072	4.81675	9.97951e-05	0.00384791	2.17237	2.96844
feature10430	-0.901714	-4.81449	0.000100325	0.00386062	2.75434	1.85369
feature59194	-0.602997	-4.81436	0.000100356	0.00386062	4.77172	4.10573
feature56961	1.22081	4.81428	0.000100374	0.00386062	0.844925	2.12477
feature52876	0.890387	4.81199	0.000100913	0.00387813	2.3209	3.30369
feature52168	0.470627	4.81129	0.000101078	0.00388126	4.69467	5.16653
feature40306	1.26663	4.81085	0.00010118	0.00388198	0.637246	1.91306
feature34123	0.969787	4.81017	0.000101342	0.00388414	1.74823	2.71848
feature23886	0.524925	4.80991	0.000101404	0.00388414	4.71317	5.29981
feature15943	1.26104	4.80878	0.000101672	0.00389119	1.12985	2.35619
feature45997	1.33342	4.80636	0.000102247	0.00390999	0.847193	2.20809
feature24509	-1.14989	-4.80498	0.000102577	0.00391939	1.92929	0.76984
feature54481	-0.643151	-4.80457	0.000102678	0.00391999	3.89127	3.25602
feature15573	1.31298	4.80195	0.000103307	0.00394076	0.470612	1.91503
feature40123	0.357027	4.80015	0.000103742	0.00394342	6.70328	7.06388
feature24227	0.332133	4.80015	0.000103743	0.00394342	7.25583	7.58918
feature60176	1.33521	4.79987	0.000103812	0.00394342	0.717414	2.00034
feature29781	0.792839	4.79963	0.000103869	0.00394342	2.68944	3.40994
feature39820	-0.581338	-4.79938	0.00010393	0.00394342	5.80078	5.12489
feature44467	-0.522624	-4.79918	0.00010398	0.00394342	4.83556	4.32609
feature34268	0.686554	4.79908	0.000104003	0.00394342	2.86699	3.54383
feature49426	-0.424241	-4.79886	0.000104056	0.00394342	5.86309	5.44213
feature29148	0.943301	4.79757	0.000104371	0.00395213	1.75163	2.6895
feature1397	0.686441	4.79578	0.000104808	0.00396545	3.07577	3.75941
feature29033	0.728313	4.7936	0.000105342	0.00398243	3.03017	3.70937
feature22417	0.392738	4.79303	0.000105484	0.00398452	6.38265	6.78525
feature7313	-0.419648	-4.79042	0.000106129	0.00400563	5.76015	5.33539
feature49732	0.572148	4.7899	0.000106259	0.00400727	3.96468	4.55064
feature29876	1.29675	4.78936	0.000106393	0.0040079	0.758193	2.10394
feature1414	1.29093	4.78914	0.000106448	0.0040079	0.735304	2.09203
feature3969	0.836541	4.78481	0.000107531	0.00404538	2.25662	3.0632
feature37351	0.518866	4.78325	0.000107924	0.00404702	4.21149	4.72713
feature14033	0.42117	4.78299	0.000107989	0.00404702	5.30579	5.72573
feature52462	-0.598812	-4.78287	0.000108019	0.00404702	4.57522	4.00336
feature24409	0.335903	4.78236	0.000108148	0.00404702	7.16598	7.5052
feature15760	-0.73453	-4.78217	0.000108196	0.00404702	3.48623	2.69298
feature54834	-0.4628	-4.78186	0.000108275	0.00404702	6.54188	6.05371
feature21689	0.427598	4.78165	0.000108327	0.00404702	6.2318	6.67578
feature34368	0.829781	4.78164	0.000108331	0.00404702	2.285	3.13269
feature21047	0.798214	4.78153	0.000108359	0.00404702	2.42504	3.22301
feature54868	0.556881	4.78079	0.000108547	0.00404872	5.1694	5.79538
feature42169	0.491504	4.78023	0.000108688	0.00404872	4.88463	5.37742
feature5953	1.01204	4.77999	0.000108749	0.00404872	1.63177	2.55039
feature30113	-0.451425	-4.77998	0.000108753	0.00404872	5.34804	4.89142
feature15519	0.478692	4.77958	0.000108853	0.00404873	5.39406	5.84111
feature42086	0.410318	4.77929	0.000108928	0.00404873	5.42545	5.8358
feature55579	0.524917	4.77738	0.000109414	0.00405954	4.17227	4.68976
feature34146	1.02243	4.77736	0.000109421	0.00405954	1.72151	2.65429
feature25120	-0.481122	-4.777	0.000109512	0.00405954	5.59854	5.08945
feature10202	-0.408511	-4.77678	0.000109568	0.00405954	6.03673	5.62636
feature5795	-0.499332	-4.77642	0.000109661	0.00405973	6.02053	5.47356
feature34652	0.510709	4.77592	0.00010979	0.00406128	4.40482	4.89014
feature63520	-0.453989	-4.77501	0.000110023	0.00406663	5.70936	5.22615
feature24125	1.22521	4.77279	0.000110596	0.00408458	0.587674	1.81857
feature52625	-1.0539	-4.77146	0.000110941	0.00409405	2.56837	1.52256
feature11426	-0.476392	-4.771	0.00011106	0.0040952	5.07546	4.58391
feature44589	-0.473477	-4.77036	0.000111226	0.00409806	5.79714	5.30984
feature14599	1.34875	4.76928	0.000111508	0.00410518	0.589485	1.90283
feature6738	1.26476	4.76867	0.000111666	0.00410757	0.898813	2.23717
feature5317	0.454385	4.76835	0.00011175	0.00410757	4.73154	5.18359
feature41935	0.396174	4.76629	0.000112291	0.00412162	6.48213	6.89831
feature37524	0.529022	4.76622	0.000112309	0.00412162	4.04077	4.57435
feature50074	0.581718	4.76436	0.000112798	0.00413627	3.66934	4.23798
feature19822	1.15211	4.76169	0.000113506	0.00415679	1.31266	2.47029
feature4723	0.673793	4.76157	0.000113536	0.00415679	2.90901	3.56737
feature30183	0.417751	4.76039	0.00011385	0.004165	5.67065	6.09879
feature60787	-0.456518	-4.76001	0.000113952	0.00416546	5.49206	5.0333
feature18243	1.26396	4.75845	0.000114368	0.0041742	0.550446	1.85327
feature5768	-0.602234	-4.75831	0.000114406	0.0041742	3.97462	3.37959
feature33071	0.464367	4.7581	0.000114461	0.0041742	4.60466	5.06374
feature4229	-0.865092	-4.75651	0.000114888	0.00418637	3.02483	2.09251
feature30067	1.07167	4.75595	0.000115041	0.00418637	1.73366	2.71503
feature15743	-0.566575	-4.75585	0.000115066	0.00418637	7.2976	6.68396
feature25597	0.752898	4.7547	0.000115377	0.00419441	2.75561	3.54755
feature20588	0.592596	4.75328	0.00011576	0.00420505	4.18596	4.76311
feature25726	0.647317	4.75249	0.000115975	0.00420957	3.05008	3.69968
feature40033	-0.465667	-4.74738	0.000117371	0.00425691	5.44702	4.9576
feature19310	0.463465	4.74669	0.000117559	0.00426038	5.14332	5.63656
feature22142	0.455947	4.74585	0.000117792	0.00426549	5.17379	5.63029
feature22003	0.413092	4.74356	0.000118424	0.00428504	5.49013	5.9138
feature59451	0.76449	4.74241	0.000118743	0.0042885	2.90934	3.61318
feature31307	0.519961	4.74212	0.000118824	0.0042885	4.22194	4.75598
feature34658	0.563719	4.74199	0.00011886	0.0042885	3.78383	4.33893
feature15675	-0.690619	-4.74189	0.000118889	0.0042885	6.03554	5.25331
feature48541	-0.646306	-4.73836	0.000119874	0.00432066	3.83145	3.1866
feature53339	-0.552437	-4.73778	0.000120036	0.00432225	4.64099	4.06317
feature4966	0.883516	4.73754	0.000120104	0.00432225	2.57836	3.41075
feature44949	1.10402	4.73658	0.000120376	0.00432868	0.809371	1.87469
feature2392	0.588083	4.73611	0.000120507	0.00433006	3.64296	4.21056
feature44232	0.513922	4.73562	0.000120645	0.00433165	4.75039	5.32001
feature29629	1.02003	4.73505	0.000120807	0.00433413	2.08188	2.98583
feature7431	0.835004	4.73452	0.000120957	0.00433613	2.05908	2.87742
feature1430	1.13588	4.73373	0.00012118	0.0043408	1.0255	2.19501
feature2574	-0.405449	-4.73181	0.000121726	0.00435324	6.34837	5.92674
feature33772	-0.793306	-4.73126	0.000121882	0.00435324	3.13337	2.34034
feature39125	0.424393	4.73117	0.000121909	0.00435324	5.13186	5.55865
feature59816	-0.600839	-4.73089	0.000121988	0.00435324	3.96152	3.35976
feature28936	0.488883	4.73059	0.000122074	0.00435324	4.40175	4.87546
feature11057	0.431726	4.73054	0.00012209	0.00435324	5.57074	6.01995
feature3146	0.756219	4.73008	0.000122219	0.0043545	2.63788	3.36568
feature55894	1.00126	4.7288	0.000122588	0.00436429	1.52663	2.60222
feature16668	0.552277	4.72824	0.000122748	0.00436663	3.77632	4.32843
feature37622	-0.57578	-4.72635	0.000123293	0.00438266	4.39545	3.84495
feature28197	0.532389	4.72594	0.00012341	0.00438347	4.16951	4.68107
feature41904	-0.755226	-4.72528	0.000123602	0.00438687	3.67833	2.86805
feature36774	0.411955	4.72496	0.000123695	0.00438687	5.5635	5.98789
feature37784	0.575254	4.72463	0.00012379	0.00438688	4.05714	4.61242
feature57206	0.635727	4.72145	0.000124715	0.0044163	3.0059	3.64496
feature27390	0.59936	4.71993	0.000125161	0.00442871	3.41165	3.99853
feature28778	0.878222	4.71886	0.000125474	0.0044364	2.12083	2.98286
feature15093	0.421143	4.718	0.000125728	0.00444199	5.50536	5.92293
feature44292	-0.503498	-4.71688	0.000126059	0.00444954	5.03018	4.5495
feature54591	0.389102	4.71662	0.000126133	0.00444954	5.79008	6.17828
feature18358	0.621562	4.71588	0.000126354	0.0044536	3.776	4.33359
feature33278	0.407849	4.71547	0.000126475	0.0044536	5.45579	5.86236
feature8257	-0.545695	-4.71526	0.000126536	0.0044536	6.24949	5.65943
feature13200	0.543314	4.71368	0.000127004	0.00446671	4.12559	4.70861
feature52951	0.507238	4.71139	0.00012769	0.0044874	4.30431	4.83625
feature20425	-0.558748	-4.71073	0.000127885	0.00449055	4.41597	3.83042
feature60889	-0.479161	-4.71044	0.000127972	0.00449055	5.22069	4.76548
feature485	0.682616	4.70961	0.000128222	0.00449589	3.21157	3.88505
feature8193	0.427163	4.70792	0.000128731	0.00451033	5.93612	6.37433
feature8617	0.624073	4.70728	0.000128925	0.00451373	3.2945	3.91569
feature28059	-0.460912	-4.70495	0.000129628	0.00453416	5.13363	4.67065
feature43157	0.817122	4.70468	0.000129711	0.00453416	2.41024	3.19753
feature64136	0.731401	4.70396	0.000129932	0.00453416	2.93377	3.74099
feature30344	-0.424477	-4.70367	0.000130019	0.00453416	5.53114	5.10093
feature19769	0.427554	4.70358	0.000130046	0.00453416	5.24832	5.69205
feature13045	-0.537537	-4.70342	0.000130094	0.00453416	4.60067	4.05632
feature2153	1.05372	4.70247	0.000130384	0.00454054	1.70371	2.70006
feature19650	1.48068	4.70218	0.000130473	0.00454054	0.0244406	1.51411
feature18927	-0.586543	-4.70175	0.000130607	0.00454097	4.60275	3.98477
feature60750	0.885619	4.7015	0.000130681	0.00454097	2.32446	3.14463
feature22332	-0.420395	-4.701	0.000130834	0.00454177	7.84957	7.39987
feature47408	-0.387285	-4.70079	0.0001309	0.00454177	6.25292	5.86819
feature754	0.512602	4.69951	0.000131294	0.00455205	4.23115	4.73435
feature41103	0.39196	4.69867	0.000131551	0.00455686	5.67101	6.06807
feature31534	0.562112	4.69836	0.000131646	0.00455686	3.65327	4.19861
feature1415	1.03485	4.69802	0.000131752	0.00455686	1.21311	2.26554
feature50424	0.912784	4.69778	0.000131825	0.00455686	2.30671	3.14164
feature39799	-0.521844	-4.69155	0.000133765	0.00462046	7.52668	6.97227
feature6917	1.07008	4.69018	0.000134195	0.00463189	1.41877	2.38052
feature61257	1.14911	4.68984	0.000134302	0.00463211	1.07846	2.26847
feature21031	0.792111	4.68911	0.000134532	0.00463659	2.47267	3.29765
feature21050	0.833729	4.68814	0.000134838	0.0046437	2.05752	2.93035
feature36870	-0.755908	-4.68627	0.000135429	0.00466061	3.60412	2.86126
feature24583	-0.581921	-4.68493	0.000135856	0.00466963	4.56346	4.00634
feature37664	-0.52857	-4.68482	0.000135892	0.00466963	4.35849	3.82807
feature47698	-1.14462	-4.68441	0.00013602	0.00467056	1.86057	0.704506
feature29968	0.602935	4.68404	0.000136139	0.0046712	3.30551	3.9248
feature60697	1.08386	4.68342	0.000136337	0.00467162	1.61207	2.57735
feature15758	-0.466829	-4.68337	0.000136353	0.00467162	7.21972	6.72493
feature42025	0.740516	4.68284	0.000136522	0.00467397	2.71199	3.53249
feature31107	0.376705	4.68205	0.000136775	0.00467601	6.43294	6.81049
feature48164	0.773917	4.68203	0.000136783	0.00467601	2.93022	3.65454
feature5106	0.548437	4.6808	0.000137178	0.00468574	3.85081	4.42524
feature6802	-0.723266	-4.67997	0.000137444	0.00468574	3.96486	3.2186
feature44337	0.740694	4.67996	0.000137446	0.00468574	2.51072	3.25683
feature40180	-1.03796	-4.67989	0.000137472	0.00468574	2.7178	1.644
feature46040	0.75012	4.67949	0.000137598	0.0046866	2.60935	3.35419
feature42486	0.353764	4.67874	0.000137843	0.0046915	6.74869	7.10782
feature8609	-0.764132	-4.67799	0.000138085	0.0046963	3.13072	2.32618
feature48776	-0.649829	-4.67621	0.00013866	0.00471243	3.77874	3.15571
feature24955	-0.631921	-4.67428	0.000139291	0.00473041	4.4133	3.81989
feature26837	1.44047	4.67355	0.000139528	0.00473496	-0.0414305	1.52594
feature20030	1.07878	4.673	0.00013971	0.0047377	1.87274	2.80366
feature56455	-0.447306	-4.6701	0.000140663	0.00476515	5.27505	4.84187
feature52325	-0.50201	-4.66991	0.000140725	0.00476515	5.28064	4.7366
feature37539	-0.520226	-4.66926	0.000140941	0.00476897	4.55582	4.02674
feature61326	-0.529292	-4.66826	0.000141271	0.00477667	5.03018	4.45258
feature16187	0.797871	4.66643	0.000141877	0.00479368	2.10774	2.91336
feature62216	1.02943	4.66457	0.000142499	0.00481117	1.67407	2.61017
feature52287	0.496574	4.66375	0.000142772	0.00481498	4.47384	4.94895
feature62383	-0.392057	-4.66323	0.000142947	0.00481498	6.53879	6.13625
feature46621	-0.652217	-4.66319	0.000142958	0.00481498	4.20685	3.57734
feature61249	-0.609039	-4.66299	0.000143026	0.00481498	4.00469	3.39423
feature32434	0.752294	4.66218	0.0001433	0.00482069	2.82792	3.55973
feature12823	0.513528	4.66032	0.000143926	0.00482844	3.92335	4.44005
feature20966	0.718264	4.66028	0.000143938	0.00482844	3.06914	3.72658
feature58008	-0.584833	-4.66023	0.000143955	0.00482844	4.44947	3.81018
feature29823	0.552766	4.66011	0.000143996	0.00482844	3.88842	4.41934
feature19382	1.39051	4.65985	0.000144085	0.00482844	0.531762	2.04527
feature2929	1.13833	4.65964	0.000144154	0.00482844	1.19729	2.32366
feature2477	0.552581	4.65918	0.000144309	0.00483013	4.2724	4.85668
feature55748	1.23994	4.65883	0.000144427	0.00483062	0.573682	1.80013
feature38563	0.637618	4.65743	0.000144905	0.00484311	3.22785	3.84742
feature45729	0.988336	4.65476	0.000145815	0.00486912	1.4867	2.49176
feature57203	0.418473	4.65453	0.000145893	0.00486912	5.18061	5.59483
feature52393	0.485236	4.65374	0.000146162	0.00487457	4.19477	4.69081
feature10410	0.792139	4.65035	0.000147331	0.00491006	3.06605	3.85689
feature44061	-0.54485	-4.64963	0.000147577	0.00491473	4.49133	3.97195
feature56555	-0.76056	-4.64786	0.000148192	0.00493165	2.99303	2.23279
feature57470	0.470816	4.64579	0.000148915	0.00495218	4.96663	5.46477
feature41548	0.451618	4.64528	0.000149093	0.00495391	4.80964	5.25646
feature21062	0.720924	4.64486	0.000149238	0.00495391	2.68807	3.35552
feature11811	0.827329	4.64472	0.000149287	0.00495391	2.15587	3.04617
feature13204	0.602923	4.64363	0.000149671	0.00496308	3.66277	4.27638
feature43435	0.755549	4.64294	0.000149913	0.00496756	2.81084	3.50123
feature51107	0.760627	4.64216	0.000150189	0.00497316	2.24077	3.01232
feature62010	0.504011	4.64121	0.000150523	0.00497838	4.36371	4.87084
feature29906	0.397	4.6411	0.000150561	0.00497838	6.08905	6.49608
feature35216	0.685564	4.64029	0.00015085	0.00498258	3.50334	4.11263
feature49719	-0.54265	-4.63994	0.000150973	0.00498258	4.52431	3.94356
feature10675	1.13456	4.63983	0.00015101	0.00498258	1.27913	2.36197
feature37549	-0.399535	-4.63878	0.000151383	0.00499135	5.9644	5.56396
feature50270	0.472175	4.63829	0.000151558	0.00499357	4.5083	4.994
feature42275	0.57584	4.63654	0.000152182	0.00500199	3.53543	4.09577
feature30662	0.596213	4.63654	0.000152183	0.00500199	4.63803	5.15918
feature16278	0.476642	4.63644	0.000152217	0.00500199	4.70417	5.20565
feature4428	0.440251	4.63636	0.000152245	0.00500199	4.807	5.24655
feature1086	0.412669	4.63561	0.000152515	0.00500394	5.22735	5.64727
feature3100	0.451349	4.63559	0.00015252	0.00500394	4.91627	5.35256
feature42710	0.826486	4.63448	0.00015292	0.0050092	2.23649	3.01148
feature36880	0.428221	4.63443	0.000152935	0.0050092	5.05253	5.49026
feature25612	0.559168	4.63424	0.000153004	0.0050092	3.85384	4.37089
feature57111	0.558227	4.63365	0.000153218	0.00501267	3.89343	4.41017
feature40383	0.444646	4.63241	0.000153664	0.00502373	5.1703	5.63728
feature18214	-0.386834	-4.63188	0.000153853	0.00502637	6.00239	5.61212
feature57190	-0.39282	-4.62956	0.000154696	0.00505035	6.24175	5.83881
feature26546	0.549946	4.62905	0.000154881	0.00505284	3.72016	4.25095
feature5146	-0.695776	-4.62822	0.00015518	0.00505904	3.92616	3.29663
feature59083	-0.520564	-4.62724	0.000155541	0.00506724	4.64173	4.10645
feature8443	0.691958	4.62615	0.000155939	0.00507666	3.64126	4.25463
feature25356	1.28942	4.6246	0.000156506	0.00508179	0.58647	1.88232
feature8923	0.387356	4.62449	0.000156545	0.00508179	5.44543	5.83621
feature2789	-0.441013	-4.62435	0.000156598	0.00508179	5.22368	4.78836
feature22347	1.40277	4.62359	0.000156876	0.00508179	0.178836	1.58809
feature41091	0.878705	4.62339	0.000156949	0.00508179	1.95021	2.95361
feature47331	-0.423628	-4.62331	0.000156981	0.00508179	6.4516	6.0034
feature16110	-0.953686	-4.62305	0.000157074	0.00508179	2.82778	1.91375
feature55861	1.38415	4.62305	0.000157077	0.00508179	0.275038	1.62606
feature23883	1.04499	4.62303	0.000157082	0.00508179	1.61694	2.54082
feature12512	-1.38893	-4.6216	0.000157612	0.00509539	1.43812	0.0432627
feature55517	0.536402	4.62093	0.000157859	0.00509983	3.61001	4.14533
feature22680	0.513655	4.61986	0.000158258	0.00510915	4.07303	4.58285
feature8439	0.54546	4.61925	0.000158482	0.00511146	3.79719	4.32576
feature47699	-0.738906	-4.61875	0.000158668	0.00511146	3.2905	2.57833
feature25694	-0.756531	-4.6184	0.000158799	0.00511146	3.74863	2.92059
feature391	0.745782	4.61836	0.000158815	0.00511146	2.50797	3.24275
feature14630	0.391379	4.61819	0.00015888	0.00511146	5.58844	5.97986
feature27391	0.697255	4.6166	0.000159472	0.00512696	3.1713	3.92126
feature54653	0.822121	4.61584	0.000159755	0.00513176	2.60416	3.30754
feature56476	-0.818811	-4.61561	0.000159842	0.00513176	3.05797	2.28987
feature20187	0.398469	4.61356	0.000160613	0.00515028	5.52968	5.9196
feature59859	-0.675496	-4.61349	0.000160641	0.00515028	3.64294	2.95992
feature1819	0.673361	4.61105	0.000161563	0.0051718	3.00707	3.69524
feature22124	1.08432	4.6106	0.000161733	0.0051718	1.0655	2.12851
feature55747	1.28189	4.61045	0.000161791	0.0051718	0.292414	1.58185
feature18064	0.900479	4.61032	0.000161841	0.0051718	1.57506	2.48351
feature4733	0.790602	4.61024	0.00016187	0.0051718	2.27567	3.07619
feature43498	-0.492865	-4.60735	0.000162971	0.00520342	4.96616	4.45486
feature5065	1.03306	4.60659	0.000163265	0.00520921	1.21687	2.19884
feature42872	0.808399	4.6059	0.00016353	0.00521152	2.30764	3.13187
feature9055	0.493792	4.60576	0.000163583	0.00521152	4.2157	4.69964
feature41050	0.442927	4.60552	0.000163674	0.00521152	4.78375	5.22441
feature55003	0.646003	4.60463	0.000164016	0.00521884	3.49306	4.21306
feature42973	-0.605272	-4.60394	0.000164285	0.00521989	4.15578	3.53121
feature45652	-0.841627	-4.60388	0.000164306	0.00521989	3.0203	2.2106
feature3859	0.399764	4.60364	0.0001644	0.00521989	5.4369	5.84733
feature22300	0.396677	4.60319	0.000164574	0.00521989	5.37049	5.77226
feature50196	0.751418	4.60282	0.000164716	0.00521989	2.36035	3.10771
feature2598	-0.657397	-4.6028	0.000164724	0.00521989	4.25629	3.65817
feature47832	0.395826	4.60221	0.000164952	0.00522354	5.62392	6.02701
feature15382	0.506445	4.60189	0.000165077	0.00522394	5.21372	5.74366
feature53806	-0.4128	-4.60082	0.000165491	0.00523349	6.08623	5.65475
feature21794	0.740971	4.60045	0.000165635	0.00523448	2.66877	3.43222
feature41710	0.394062	4.59787	0.000166641	0.00526268	5.51913	5.91412
feature59505	-0.453445	-4.59664	0.000167122	0.00527048	5.36553	4.88777
feature52911	0.76594	4.5966	0.000167137	0.00527048	2.06693	2.87627
feature8581	0.913956	4.59637	0.000167229	0.00527048	1.55732	2.50784
feature11904	0.38036	4.59582	0.000167444	0.0052709	6.0822	6.45311
feature40267	0.526739	4.59559	0.000167534	0.0052709	4.3594	4.91828
feature10082	-0.777136	-4.59547	0.000167582	0.0052709	3.66256	2.82658
feature57723	0.329887	4.59308	0.000168526	0.005295	7.33273	7.67014
feature33137	0.724806	4.59295	0.000168577	0.005295	2.45372	3.16819
feature18728	1.04301	4.59256	0.000168732	0.00529629	1.37291	2.408
feature42808	-0.59141	-4.59186	0.000169008	0.00530137	3.92273	3.32399
feature46394	-0.388121	-4.58965	0.000169888	0.00532538	6.13158	5.73429
feature8576	0.865107	4.5889	0.000170188	0.00532792	1.79462	2.70132
feature22984	0.462305	4.58876	0.000170246	0.00532792	4.80044	5.28374
feature2180	0.374418	4.58838	0.000170397	0.00532792	5.78546	6.15833
feature54102	0.999713	4.58804	0.000170533	0.00532792	1.38053	2.39601
feature52842	0.325375	4.58781	0.000170625	0.00532792	7.10037	7.42809
feature16680	0.695388	4.58773	0.000170658	0.00532792	2.75736	3.43487
feature19221	0.573009	4.58373	0.000172268	0.00537457	3.98516	4.49904
feature46876	-0.5747	-4.58232	0.000172839	0.00538877	4.00837	3.44537
feature48589	0.664442	4.58138	0.00017322	0.00539703	3.20557	3.91999
feature18957	-0.93452	-4.58054	0.000173562	0.00540373	2.58069	1.61269
feature10937	0.370769	4.58021	0.000173699	0.00540373	6.21548	6.58312
feature46214	0.616811	4.58	0.000173785	0.00540373	3.40155	4.05019
feature37862	-0.368754	-4.57749	0.00017481	0.00542931	6.43522	6.05947
feature26747	-0.460059	-4.57726	0.000174907	0.00542931	6.22449	5.71565
feature15968	1.24262	4.57713	0.000174958	0.00542931	0.616028	1.83414
feature29339	-1.36125	-4.57682	0.000175087	0.0054297	1.44297	0.0564815
feature63082	-0.74999	-4.57599	0.00017543	0.00543668	3.14567	2.41146
feature62470	0.807015	4.57469	0.000175967	0.00544968	2.77034	3.48924
feature42353	0.461684	4.57327	0.000176554	0.00546423	5.09438	5.51646
feature48699	-0.55856	-4.57273	0.000176777	0.00546748	4.22139	3.65057
feature38807	0.463618	4.57188	0.000177129	0.00547473	4.45773	4.91241
feature22220	0.912262	4.57148	0.000177295	0.00547551	2.21841	3.06286
feature33927	0.669608	4.57114	0.000177437	0.00547551	3.39281	4.12762
feature13094	-0.939906	-4.57097	0.000177508	0.00547551	2.59924	1.69704
feature13543	0.478806	4.56717	0.000179102	0.00551892	4.46058	4.95537
feature6916	0.601559	4.56705	0.000179153	0.00551892	3.43692	3.9904
feature34130	0.482273	4.56603	0.000179583	0.00552848	4.28633	4.75968
feature52852	0.587847	4.56519	0.000179937	0.00553571	3.72259	4.36441
feature34022	1.13744	4.5644	0.000180269	0.0055395	1.34378	2.37914
feature42002	0.851574	4.56433	0.000180299	0.0055395	1.86869	2.66512
feature42401	0.469557	4.56389	0.000180488	0.00554164	4.36183	4.84169
feature47876	-0.510937	-4.56297	0.000180878	0.00554994	5.22604	4.65388
feature19521	0.47419	4.56205	0.000181271	0.00555834	4.37109	4.82871
feature40258	0.545812	4.56101	0.000181714	0.00556824	4.18287	4.67126
feature33077	0.788887	4.56067	0.000181859	0.00556902	2.15817	2.93753
feature25504	0.478843	4.55955	0.000182336	0.00557936	4.40959	4.90618
feature29432	0.402118	4.55932	0.000182437	0.00557936	5.34704	5.75968
feature29633	0.456185	4.5579	0.000183046	0.00559429	4.98878	5.41616
feature61926	1.34693	4.5568	0.000183519	0.0056043	0.324146	1.6418
feature46182	0.793313	4.55658	0.000183615	0.0056043	2.33669	3.06405
feature46938	0.660537	4.5563	0.000183736	0.00560432	2.82621	3.49334
feature50919	0.374779	4.55555	0.000184059	0.00561049	6.70179	7.09106
feature45461	0.641617	4.55482	0.000184375	0.00561643	3.37801	3.95855
feature31099	-0.660861	-4.55412	0.00018468	0.00562201	3.66679	3.00942
feature20172	0.993833	4.5527	0.000185297	0.00563496	1.54911	2.46327
feature1518	0.367652	4.55258	0.000185348	0.00563496	6.14372	6.51598
feature8451	1.03627	4.5512	0.00018595	0.00564956	1.58081	2.5912
feature25179	0.579932	4.54985	0.000186543	0.00566387	3.62541	4.2259
feature19682	-0.388089	-4.54919	0.000186829	0.00566885	6.25176	5.85058
feature31867	0.519277	4.54878	0.000187013	0.00567073	4.38454	4.94946
feature22704	0.484908	4.54754	0.000187555	0.00568227	4.99424	5.43857
feature4469	0.79807	4.54736	0.000187638	0.00568227	2.3196	3.11728
feature40042	0.41908	4.54598	0.000188248	0.00569054	5.60147	6.0072
feature62256	0.933029	4.54597	0.000188249	0.00569054	1.77059	2.68364
feature30755	-0.460936	-4.5457	0.000188369	0.00569054	5.05396	4.57846
feature9641	0.70359	4.54561	0.000188411	0.00569054	2.84222	3.53687
feature31132	0.329155	4.54535	0.000188524	0.00569054	7.07949	7.4125
feature22080	0.469026	4.54435	0.000188969	0.00570025	4.57416	5.05822
feature268	-0.413502	-4.54278	0.000189665	0.00571755	6.2316	5.79193
feature64206	0.484199	4.5423	0.000189882	0.00572036	4.05482	4.54127
feature52467	0.557815	4.5412	0.000190372	0.0057314	3.90241	4.42502
feature969	0.493111	4.54064	0.000190623	0.00573525	4.25584	4.74188
feature57893	0.832724	4.53935	0.000191205	0.00574538	2.28615	3.17704
feature21016	0.760827	4.53934	0.000191207	0.00574538	2.14263	2.92282
feature2242	-1.01168	-4.53655	0.000192467	0.00577949	2.23194	1.22541
feature18281	0.553741	4.53547	0.000192953	0.00579035	3.64961	4.19808
feature9940	-0.637423	-4.53396	0.000193641	0.00580723	4.19219	3.59215
feature40648	0.436798	4.53299	0.000194083	0.00581673	5.22454	5.67086
feature62459	1.19865	4.53182	0.000194616	0.00582894	0.924983	2.14055
feature38714	0.468035	4.53127	0.000194868	0.00583273	4.38377	4.85634
feature185	-0.409601	-4.52808	0.000196336	0.00587288	6.12428	5.69987
feature58249	-0.535182	-4.52416	0.000198157	0.00592204	4.64636	4.08207
feature35925	0.57785	4.52357	0.00019843	0.00592204	3.43415	4.0129
feature49171	1.72081	4.52343	0.000198494	0.00592204	0.126523	2.05728
feature46604	1.21068	4.52309	0.000198656	0.00592204	0.487794	1.72104
feature61855	1.60463	4.52286	0.000198762	0.00592204	0.0923565	1.74109
feature13620	-0.600289	-4.52221	0.000199064	0.00592204	4.90227	4.22741
feature15203	-0.372107	-4.52217	0.000199084	0.00592204	6.30505	5.92669
feature14747	-0.51004	-4.52215	0.000199091	0.00592204	4.88934	4.34718
feature184	-0.489096	-4.52208	0.000199128	0.00592204	4.79854	4.32041
feature18878	1.3259	4.52173	0.00019929	0.00592306	-0.360169	1.05844
feature31836	-0.448359	-4.52065	0.000199796	0.00593432	7.54227	7.0622
feature27267	1.28999	4.51668	0.000201672	0.00598621	0.222268	1.52683
feature13541	1.38543	4.51629	0.000201855	0.00598782	0.0306312	1.42878
feature55061	-0.559089	-4.51489	0.000202522	0.00600377	4.05446	3.51513
feature49565	1.04809	4.51392	0.000202984	0.00601361	1.41877	2.569
feature32644	0.472154	4.51323	0.000203312	0.00601948	4.35482	4.82385
feature55020	0.634351	4.51278	0.00020353	0.00602211	3.03934	3.65535
feature49523	0.394053	4.51199	0.000203907	0.00602942	5.40828	5.79346
feature46355	0.648052	4.50862	0.000205528	0.00607347	3.05885	3.70453
feature38324	0.37961	4.50808	0.000205789	0.00607732	5.75783	6.13261
feature23556	0.498771	4.5077	0.000205975	0.00607894	4.19203	4.71483
feature12528	-0.725792	-4.50589	0.000206854	0.00610102	4.18469	3.34652
feature21042	0.455831	4.50466	0.000207453	0.00611479	4.94683	5.42877
feature24214	0.520654	4.50392	0.000207816	0.00611954	4.27595	4.84114
feature2435	0.400628	4.50379	0.000207878	0.00611954	5.49043	5.90435
feature31014	0.338555	4.503	0.000208265	0.00612542	6.68349	7.02451
feature63533	0.551886	4.50284	0.000208341	0.00612542	3.64396	4.17803
feature13803	0.576788	4.50238	0.000208567	0.00612819	3.80258	4.37429
feature42348	0.612289	4.50201	0.000208749	0.00612965	3.37604	4.01126
feature43579	-0.516845	-4.50169	0.000208909	0.00613046	4.96401	4.41354
feature57200	0.613248	4.49997	0.000209755	0.00615058	3.02942	3.68369
feature55587	0.336043	4.49971	0.000209884	0.00615058	6.59233	6.92756
feature29684	0.504631	4.49936	0.000210054	0.00615058	4.03744	4.55612
feature54538	0.547171	4.49912	0.000210175	0.00615058	4.10104	4.61422
feature30629	-0.404736	-4.49895	0.000210257	0.00615058	5.78181	5.38593
feature18419	-0.393632	-4.49777	0.000210844	0.00616388	5.88113	5.47797
feature10652	0.393436	4.49742	0.000211016	0.00616502	5.65317	6.06047
feature59775	0.630715	4.49676	0.000211345	0.00617075	3.61541	4.19634
feature23517	0.601976	4.49577	0.000211839	0.00618127	3.11565	3.72641
feature56964	0.445425	4.49356	0.000212942	0.00620956	4.61954	5.06871
feature45677	0.523802	4.49297	0.000213235	0.00621107	4.81729	5.31091
feature48214	-0.50837	-4.49292	0.000213261	0.00621107	4.9458	4.40164
feature60798	0.519369	4.49204	0.000213703	0.00621961	3.82384	4.35742
feature36350	0.71849	4.4918	0.000213823	0.00621961	2.20388	2.9092
feature31993	0.657612	4.48933	0.000215071	0.00625095	3.06752	3.76422
feature29926	0.403508	4.48914	0.000215169	0.00625095	5.20598	5.61784
feature63128	0.426343	4.48835	0.000215568	0.00625606	4.7419	5.16722
feature49376	1.19141	4.48803	0.000215732	0.00625606	1.14931	2.25526
feature58596	-0.410446	-4.48799	0.000215749	0.00625606	6.48572	6.05562
feature53870	-0.577628	-4.48723	0.000216136	0.00626335	4.36	3.8419
feature51517	-0.542348	-4.48694	0.000216281	0.00626366	4.2512	3.69761
feature39940	1.38279	4.48592	0.000216801	0.0062748	0.318805	1.74002
feature4340	0.934809	4.48559	0.000216971	0.00627581	1.58652	2.45791
feature32817	0.861369	4.48526	0.000217143	0.00627685	2.00141	2.86076
feature46251	0.887344	4.48476	0.000217395	0.00628025	1.59294	2.50112
feature51941	0.406015	4.48383	0.000217873	0.00629012	5.83124	6.23621
feature24064	0.547838	4.48294	0.000218329	0.00629938	4.13423	4.6422
feature39124	1.073	4.48187	0.000218877	0.0063085	0.780033	1.8856
feature26389	0.852788	4.4818	0.000218917	0.0063085	1.80649	2.62937
feature46774	0.400276	4.48144	0.0002191	0.00630985	5.69142	6.10286
feature3412	-0.439999	-4.48115	0.000219248	0.0063102	5.27403	4.8181
feature51551	0.600926	4.48069	0.000219485	0.00631313	3.33957	3.96654
feature61671	0.588026	4.4777	0.000221038	0.00635385	3.26465	3.87667
feature35082	0.656405	4.47723	0.000221283	0.00635696	3.19228	3.84632
feature25299	0.891239	4.47533	0.000222275	0.0063815	1.60157	2.47852
feature50892	0.821663	4.47476	0.000222574	0.00638614	2.42742	3.36519
feature39695	0.678397	4.47445	0.000222735	0.0063868	3.21757	3.98945
feature36742	0.332263	4.47345	0.00022326	0.00639792	7.03307	7.36016
feature23507	0.371985	4.47294	0.000223527	0.00640162	5.88706	6.27089
feature55260	-0.554793	-4.47234	0.000223845	0.00640677	4.07119	3.53027
feature58626	1.17503	4.47056	0.000224784	0.00642968	0.882881	2.0646
feature30386	1.14953	4.46946	0.000225365	0.00644233	1.27667	2.31863
feature62998	0.521936	4.46865	0.000225798	0.00645073	4.15224	4.63624
feature37164	-0.674349	-4.46741	0.000226456	0.006464	3.32541	2.67973
feature6052	0.58079	4.46725	0.000226541	0.006464	3.50715	4.07236
feature46397	0.396797	4.46659	0.000226891	0.00647003	5.36654	5.75277
feature37943	-0.905527	-4.46587	0.000227276	0.00647703	2.61746	1.69005
feature40615	1.22265	4.46404	0.000228259	0.00650104	0.646661	2.00949
feature45956	-0.642865	-4.46332	0.000228646	0.00650525	3.61405	3.00302
feature10712	0.912161	4.46324	0.000228687	0.00650525	1.86032	2.8169
feature58231	0.411688	4.46278	0.000228938	0.0065084	4.9626	5.37968
feature10604	0.796921	4.46219	0.000229254	0.00651093	2.93514	3.80697
feature62693	0.79474	4.46209	0.000229307	0.00651093	2.6739	3.37994
feature36359	0.480874	4.46177	0.000229482	0.00651189	4.14778	4.65085
feature53293	-0.951569	-4.4611	0.000229843	0.00651816	3.10371	2.22864
feature54239	1.01045	4.45809	0.000231479	0.00656054	1.09203	2.09657
feature50225	0.331282	4.45554	0.000232874	0.00659605	6.99704	7.33274
feature38245	0.344767	4.45271	0.000234427	0.00663601	6.28378	6.63375
feature4463	1.27728	4.45148	0.000235105	0.00665039	0.468017	1.73948
feature57220	-0.560374	-4.45127	0.000235222	0.00665039	4.36791	3.7608
feature26219	0.45539	4.4509	0.00023543	0.00665222	4.82119	5.24553
feature32736	0.874094	4.44961	0.000236146	0.00666841	2.19717	3.06007
feature13943	-0.702138	-4.44813	0.00023697	0.00668668	3.46599	2.77885
feature54681	-0.416649	-4.44779	0.000237161	0.00668668	6.13499	5.70309
feature465	0.767986	4.44767	0.000237225	0.00668668	2.3062	3.13595
feature52396	0.374016	4.44738	0.000237385	0.00668712	6.07738	6.44132
feature60072	-0.489845	-4.44501	0.000238719	0.0067206	4.62364	4.13619
feature15364	0.868945	4.44392	0.000239331	0.00673016	1.61958	2.48304
feature63456	0.535654	4.44389	0.000239348	0.00673016	3.93186	4.43565
feature29948	0.447911	4.44303	0.000239832	0.00673776	4.987	5.43724
feature38066	-0.316907	-4.44289	0.000239909	0.00673776	7.35833	7.04134
feature3658	-0.435333	-4.4424	0.000240186	0.00674148	5.04036	4.59149
feature46338	0.815407	4.44147	0.000240716	0.00675191	2.06213	2.85985
feature57718	-0.731947	-4.44123	0.000240849	0.00675191	2.85646	2.15074
feature11545	1.23716	4.4407	0.000241151	0.00675631	0.0368127	1.16178
feature15538	0.759093	4.44008	0.0002415	0.006762	2.14387	2.93006
feature9569	0.374729	4.43914	0.000242039	0.006773	5.65346	6.02096
feature57676	0.633656	4.43868	0.000242298	0.00677618	3.12408	3.7968
feature7388	0.352669	4.43824	0.00024255	0.00677914	6.13174	6.48695
feature28396	-0.546155	-4.43759	0.000242921	0.00678542	4.26571	3.72896
feature3519	0.539165	4.43638	0.000243616	0.00680075	3.81146	4.36696
feature18080	-0.722186	-4.43578	0.000243959	0.00680322	3.34169	2.63555
feature405	-0.837456	-4.43571	0.000243998	0.00680322	2.50546	1.68335
feature36313	0.331899	4.43222	0.000246014	0.006849	6.54892	6.87867
feature60816	-0.41046	-4.43214	0.000246061	0.006849	5.49445	5.07321
feature8303	0.428691	4.43198	0.000246152	0.006849	4.58073	5.01204
feature21647	0.708284	4.43185	0.00024623	0.006849	2.59412	3.33363
feature57957	-0.420638	-4.43141	0.000246485	0.00685198	5.93288	5.48208
feature1466	1.39241	4.43113	0.000246649	0.00685243	0.425904	1.8345
feature45751	0.428892	4.42978	0.000247429	0.00687	5.18918	5.58596
feature17671	0.571588	4.42829	0.000248303	0.00689015	3.75561	4.31566
feature19448	0.580888	4.42735	0.00024885	0.00690122	3.57134	4.16693
feature14332	1.14271	4.42702	0.000249046	0.00690253	0.860934	1.97844
feature19341	-0.497527	-4.42623	0.000249511	0.00691126	4.60411	4.10929
feature44074	-0.370887	-4.42443	0.00025057	0.00693647	7.48132	7.07949
feature30394	-0.708924	-4.42366	0.000251023	0.00694398	3.38266	2.66035
feature58778	0.674595	4.42341	0.000251171	0.00694398	3.09085	3.77346
feature40169	-0.762994	-4.42321	0.00025129	0.00694398	3.53733	2.70013
feature1892	-0.792152	-4.42083	0.000252703	0.00697887	2.93327	2.18017
feature37942	-0.358907	-4.41742	0.000254736	0.00702894	7.00601	6.63804
feature49297	0.566326	4.41729	0.000254819	0.00702894	3.33928	3.8937
feature9255	-0.461138	-4.41643	0.000255332	0.00703891	5.17108	4.67714
feature26782	0.850492	4.41559	0.00025584	0.00704872	1.8306	2.69219
feature62783	0.675367	4.41503	0.000256175	0.00705377	3.37911	3.95752
feature57402	1.09012	4.4146	0.000256437	0.0070568	0.951899	2.11396
feature60811	-0.431551	-4.4139	0.000256859	0.00706017	6.68877	6.23208
feature52489	0.363736	4.41389	0.000256864	0.00706017	6.06693	6.44323
feature46570	-0.336986	-4.41315	0.000257313	0.00706835	7.41989	7.07262
feature34203	0.497567	4.41228	0.000257839	0.0070786	4.12849	4.64264
feature21255	1.13249	4.41178	0.000258148	0.0070829	0.858896	2.02815
feature22089	-0.805116	-4.41152	0.000258304	0.00708299	2.81718	1.9953
feature31901	1.12603	4.41045	0.000258953	0.00709659	0.958889	2.04365
feature43506	0.475071	4.40963	0.000259457	0.00710042	5.10127	5.53578
feature36345	0.453813	4.40948	0.000259549	0.00710042	4.60105	5.07621
feature61471	0.573491	4.40947	0.000259551	0.00710042	3.65257	4.18948
feature55387	0.511641	4.40805	0.000260425	0.00711599	4.18412	4.73447
feature31194	0.380942	4.40759	0.000260708	0.00711599	5.80737	6.20059
feature63339	0.46454	4.40757	0.00026072	0.00711599	4.26921	4.75836
feature14720	-0.502379	-4.40709	0.00026101	0.00711599	4.5299	4.03972
feature36554	0.541943	4.40708	0.000261022	0.00711599	3.67484	4.18667
feature16685	0.521136	4.40692	0.000261115	0.00711599	3.72989	4.25884
feature19524	0.526576	4.4068	0.000261194	0.00711599	4.69001	5.30807
feature34143	0.814505	4.40561	0.000261922	0.00713165	2.2879	3.04601
feature58665	-0.799289	-4.40512	0.000262224	0.0071357	2.71133	1.87083
feature52665	0.382374	4.40297	0.000263559	0.00716781	5.76906	6.1487
feature49413	0.703106	4.40141	0.000264525	0.00718989	2.99871	3.61857
feature21040	0.434664	4.40006	0.000265373	0.00720869	5.41604	5.87211
feature51737	0.379782	4.39981	0.000265529	0.00720872	5.58105	5.95414
feature5588	-0.461073	-4.39883	0.000266144	0.00721719	4.8481	4.39879
feature13264	-1.05979	-4.39881	0.000266152	0.00721719	2.2389	1.18203
feature6203	0.727125	4.39821	0.000266528	0.00722318	2.56106	3.26553
feature22779	0.29079	4.39749	0.000266983	0.00722786	7.94059	8.23595
feature42767	1.05549	4.39744	0.000267012	0.00722786	1.35001	2.58247
feature62757	0.504307	4.39665	0.00026751	0.00723309	4.23095	4.75395
feature34959	0.730196	4.39664	0.000267517	0.00723309	2.47081	3.26048
feature50246	-0.516461	-4.39634	0.000267705	0.00723394	4.49656	3.95697
feature61287	-0.441651	-4.39495	0.000268583	0.00725346	5.07227	4.64216
feature44768	1.05457	4.3941	0.000269126	0.00726389	1.00934	2.11463
feature25390	0.417065	4.39254	0.000270115	0.00728636	4.90342	5.30485
feature57317	0.671664	4.39211	0.000270391	0.00728955	2.74395	3.43053
feature20161	-0.649288	-4.39163	0.000270696	0.00729354	3.42624	2.78091
feature1852	0.335774	4.39081	0.000271215	0.00730181	7.04819	7.39601
feature7494	0.571166	4.39064	0.000271327	0.00730181	3.43239	4.00815
feature14281	0.717519	4.39041	0.000271474	0.00730181	2.51762	3.2745
feature42493	0.316263	4.38827	0.000272847	0.00733251	7.16468	7.4846
feature31597	-0.779338	-4.38813	0.000272932	0.00733251	3.22967	2.40254
feature15402	0.708982	4.38772	0.000273197	0.00733322	2.42798	3.14404
feature38768	0.80288	4.3876	0.000273274	0.00733322	2.00968	2.80523
feature8394	0.416599	4.38645	0.00027402	0.00734898	5.04255	5.44598
feature21514	1.27791	4.38586	0.000274398	0.00735489	0.350844	1.62224
feature50646	-0.599231	-4.38452	0.000275267	0.00737391	3.81077	3.20242
feature20368	0.546318	4.38413	0.000275517	0.00737408	3.59795	4.12904
feature10892	-0.333164	-4.38402	0.000275591	0.00737408	6.87073	6.54063
feature31817	0.435316	4.38323	0.000276101	0.00738347	5.04153	5.51405
feature13176	0.459128	4.38235	0.000276674	0.00739454	4.76581	5.19451
feature16430	0.761246	4.38156	0.000277193	0.00740168	2.46374	3.23172
feature43995	-0.609949	-4.38123	0.000277406	0.00740168	3.90065	3.26957
feature62455	0.843213	4.38121	0.00027742	0.00740168	2.03901	2.8733
feature34566	0.951201	4.38096	0.000277583	0.00740179	1.67899	2.70744
feature45488	0.695136	4.37927	0.000278693	0.00742584	2.90273	3.57499
feature51729	0.423793	4.3791	0.000278805	0.00742584	5.30884	5.75004
feature24685	-0.87022	-4.37869	0.000279076	0.00742879	2.59688	1.72551
feature6286	-0.435386	-4.37822	0.000279383	0.0074327	4.98451	4.54651
feature4147	1.16064	4.37784	0.000279629	0.007435	1.30964	2.56302
feature35364	1.20742	4.37539	0.000281252	0.00747386	0.838049	2.03919
feature58657	0.915925	4.37498	0.000281526	0.00747688	1.89176	2.90733
feature43186	0.631561	4.37383	0.00028229	0.00749286	3.12686	3.74461
feature51699	0.640704	4.37299	0.00028285	0.00750344	3.52992	4.11654
feature30400	-0.452048	-4.37175	0.000283676	0.00752106	5.44767	4.9588
feature63803	1.02839	4.37092	0.000284228	0.00752869	2.18328	3.03965
feature57277	0.572553	4.37083	0.000284288	0.00752869	3.28583	3.89198
feature52565	-0.420979	-4.37045	0.000284546	0.00753063	6.97575	6.52375
feature25932	0.53169	4.37024	0.000284686	0.00753063	3.46589	4.01307
feature34252	0.804981	4.36968	0.000285058	0.00753619	1.96818	2.75615
feature43495	-1.04008	-4.36915	0.000285415	0.0075404	2.16613	1.12531
feature40469	0.889768	4.36885	0.000285616	0.0075404	1.71895	2.6132
feature61427	-0.439826	-4.36872	0.000285705	0.0075404	5.56927	5.09076
feature21708	0.685442	4.36821	0.000286053	0.00754531	2.8249	3.5629
feature41113	0.411231	4.36769	0.000286402	0.00755022	4.67585	5.08262
feature63700	0.890327	4.36673	0.000287048	0.00756294	1.84008	2.67899
feature62107	0.826227	4.36612	0.000287465	0.00756964	2.56109	3.32079
feature42553	0.504725	4.36577	0.0002877	0.00757153	3.81296	4.31343
feature10037	-0.433233	-4.3655	0.000287886	0.00757213	5.09365	4.6714
feature8946	0.725431	4.36461	0.000288488	0.00758154	2.43269	3.15402
feature30015	0.69992	4.36449	0.00028857	0.00758154	2.54278	3.2482
feature41994	0.999443	4.36307	0.000289535	0.00760258	0.973276	1.97637
feature8357	-0.536692	-4.36255	0.000289891	0.00760763	5.34735	4.76272
feature53641	-0.996058	-4.35929	0.000292127	0.00766138	2.24335	1.17818
feature36293	0.429456	4.35908	0.000292269	0.00766138	5.25244	5.65761
feature40611	1.15917	4.35877	0.000292484	0.00766268	0.538534	1.67756
feature35219	0.447974	4.35845	0.000292706	0.00766417	4.39296	4.85327
feature51446	-0.401758	-4.35781	0.000293149	0.00767145	5.92477	5.49818
feature10674	1.15804	4.35569	0.000294614	0.00770545	0.924846	1.94154
feature52893	0.778709	4.35479	0.000295238	0.00771549	2.23251	2.92906
feature43699	0.863968	4.3544	0.000295514	0.00771549	1.65106	2.46514
feature963	-0.947817	-4.35425	0.000295618	0.00771549	2.42813	1.48336
feature63845	0.55619	4.35418	0.000295663	0.00771549	3.69726	4.2087
feature23248	0.422603	4.35392	0.00029585	0.00771602	4.83726	5.27428
feature771	-0.94281	-4.35266	0.000296724	0.00773449	2.53861	1.64857
feature29680	0.393314	4.35183	0.000297308	0.00774537	5.1526	5.55043
feature3792	0.377667	4.35136	0.000297638	0.0077496	5.64428	6.03352
feature52839	1.02879	4.34896	0.000299327	0.00778762	1.06158	2.09425
feature19744	1.17305	4.34863	0.000299562	0.00778762	0.830705	2.00064
feature38972	0.745568	4.34857	0.000299601	0.00778762	2.25286	2.98946
feature12955	-0.390073	-4.34748	0.000300375	0.00780013	5.41777	5.02439
feature46175	-0.855389	-4.34722	0.000300558	0.00780013	2.51724	1.69714
feature39668	0.572492	4.34718	0.000300587	0.00780013	3.36957	3.93307
feature41304	0.641184	4.3462	0.000301277	0.00781368	3.26294	3.84173
feature26981	-1.23271	-4.34578	0.000301575	0.00781703	1.72706	0.595397
feature57666	-0.465989	-4.34522	0.000301973	0.00781939	4.97389	4.53257
feature59527	-0.600206	-4.34518	0.000302002	0.00781939	4.6051	3.99504
feature15750	-0.556103	-4.34466	0.000302373	0.00782462	5.085	4.44416
feature15647	0.592928	4.34301	0.000303557	0.00785017	3.49358	4.11738
feature4466	0.333341	4.34281	0.000303699	0.00785017	6.41029	6.73926
feature49965	0.556893	4.34186	0.00030438	0.00786339	3.59326	4.19915
feature15775	0.376269	4.3413	0.000304783	0.00786943	5.54217	5.92083
feature45432	-0.869244	-4.34024	0.000305542	0.00788466	2.76219	1.94164
feature41725	0.941947	4.33981	0.000305854	0.00788833	2.4523	3.18717
feature46712	-0.510217	-4.33924	0.000306263	0.00788983	4.63106	4.15576
feature18029	0.613095	4.33921	0.000306286	0.00788983	3.04401	3.63812
feature54941	1.01235	4.33902	0.000306422	0.00788983	1.10303	2.16035
feature63101	0.544917	4.33836	0.000306896	0.00789763	3.69513	4.23257
feature39806	-0.405121	-4.33808	0.000307101	0.00789852	5.47771	5.08201
feature46454	0.484029	4.33762	0.000307437	0.00789884	4.04179	4.5469
feature30882	-0.507577	-4.33753	0.000307504	0.00789884	5.95251	5.39818
feature37447	0.437077	4.33736	0.000307623	0.00789884	4.89868	5.31663
feature52840	0.775313	4.33491	0.000309401	0.0079401	2.19212	2.97743
feature55137	-0.504502	-4.33407	0.00031002	0.0079497	4.91043	4.35551
feature4730	1.11799	4.33393	0.000310118	0.0079497	0.960526	2.18186
feature12102	-0.365491	-4.33285	0.000310908	0.00796557	6.7043	6.3205
feature20728	0.313333	4.33146	0.00031193	0.00798734	7.04184	7.35622
feature46536	0.816229	4.32963	0.000313283	0.00800342	1.8353	2.64294
feature45183	0.483813	4.3296	0.000313303	0.00800342	4.06487	4.52455
feature39314	0.602318	4.32953	0.000313357	0.00800342	3.34164	3.91016
feature19968	0.699062	4.32948	0.000313392	0.00800342	2.47787	3.1771
feature29048	0.620915	4.32922	0.000313584	0.00800342	3.10285	3.72539
feature55936	-0.891974	-4.32891	0.00031381	0.00800342	2.2495	1.36735
feature8578	0.52836	4.32888	0.000313832	0.00800342	3.74167	4.25122
feature17852	0.535067	4.32874	0.000313937	0.00800342	3.52507	4.0773
feature3286	0.567516	4.3282	0.000314341	0.0080093	3.61681	4.22107
feature51804	-0.860967	-4.32782	0.000314617	0.00801194	2.52917	1.64414
feature63138	0.402781	4.3268	0.000315376	0.00802686	5.88825	6.31965
feature2142	-1.27861	-4.32632	0.000315734	0.00802874	1.6743	0.363616
feature40556	0.640908	4.32602	0.00031596	0.00802874	3.46558	4.00716
feature13167	-0.536245	-4.32601	0.000315968	0.00802874	4.16093	3.61767
feature22958	-1.08045	-4.32425	0.000317279	0.00805763	2.31589	1.19342
feature443	0.448241	4.32312	0.000318129	0.0080748	4.76606	5.20581
feature6130	-0.768498	-4.32262	0.000318502	0.00807986	2.762	1.98822
feature24669	1.2847	4.32195	0.000319005	0.00808819	0.544154	1.85433
feature22749	0.630557	4.32132	0.000319481	0.00809584	3.38015	3.95675
feature12862	0.525009	4.32094	0.000319764	0.0080986	3.84393	4.33438
feature37990	0.573111	4.32038	0.000320188	0.0081049	3.75374	4.31876
feature48000	-0.555754	-4.31957	0.000320801	0.008116	4.09154	3.53576
feature17644	1.03174	4.31918	0.000321093	0.00811804	1.11961	2.08225
feature50599	-0.479994	-4.319	0.000321231	0.00811804	7.27924	6.76128
feature1137	0.619	4.31721	0.000322591	0.00814798	2.86866	3.50347
feature35102	0.626074	4.31596	0.000323541	0.00816501	2.97962	3.57895
feature40612	0.953978	4.31586	0.000323618	0.00816501	1.41741	2.37219
feature34789	0.991712	4.31551	0.000323888	0.00816739	1.5348	2.41767
feature18320	0.642617	4.31443	0.000324712	0.00818372	2.72417	3.36459
feature26784	-0.66267	-4.31408	0.000324976	0.00818594	3.28531	2.62082
feature22408	0.736997	4.31361	0.000325339	0.00819063	2.48534	3.22522
feature39095	0.344335	4.31325	0.000325613	0.0081931	6.10954	6.45961
feature4511	0.344574	4.3115	0.00032696	0.00822254	6.51949	6.86737
feature51605	0.499539	4.31095	0.000327384	0.00822875	3.98194	4.44948
feature15756	-0.478445	-4.31048	0.000327744	0.00823332	7.3767	6.85594
feature1473	1.11415	4.30986	0.000328227	0.0082389	0.977985	2.07457
feature62883	0.569089	4.30974	0.000328321	0.0082389	3.45745	3.98183
feature26394	0.828166	4.3095	0.000328508	0.00823915	2.16114	2.92583
feature312	0.475784	4.3092	0.000328735	0.00824039	4.04535	4.53137
feature56600	-0.472154	-4.30815	0.000329556	0.00825651	4.5243	4.03569
feature11787	0.743434	4.30787	0.00032977	0.0082574	2.38022	3.14962
feature27693	-0.453071	-4.30698	0.000330467	0.00826983	4.82958	4.37324
feature30938	0.354162	4.30678	0.000330622	0.00826983	6.82073	7.1953
feature30349	-0.444919	-4.30529	0.000331779	0.0082943	5.49993	5.02731
feature10407	-1.12236	-4.3045	0.000332404	0.00830546	1.82287	0.697018
feature6807	-0.454474	-4.30286	0.00033369	0.0083331	4.81255	4.34141
feature17663	0.612484	4.30231	0.000334123	0.00833942	3.02995	3.65112
feature23432	-0.74891	-4.30163	0.000334659	0.00834831	3.23066	2.44197
feature64071	0.546817	4.30104	0.000335127	0.00835549	3.45126	4.00488
feature32156	0.725654	4.30011	0.000335862	0.00836932	2.37038	3.08754
feature45755	0.349439	4.29955	0.000336302	0.0083758	5.82875	6.17483
feature56592	0.668256	4.29909	0.000336669	0.00838045	3.41046	3.99819
feature13433	-0.505776	-4.29872	0.000336964	0.00838329	4.71881	4.25621
feature38077	-0.370166	-4.2977	0.000337775	0.00839896	6.32546	5.96478
feature46880	-0.477476	-4.29717	0.000338199	0.008405	4.56211	4.07553
feature64084	1.31732	4.29614	0.000339015	0.00842078	-0.0321137	1.30027
feature52682	1.25476	4.29465	0.000340211	0.00844192	0.449777	1.7121
feature8927	0.791614	4.29463	0.00034023	0.00844192	1.99956	2.84211
feature19046	0.808806	4.29311	0.000341453	0.00846774	2.11093	2.91383
feature27945	0.550121	4.29236	0.000342052	0.00847806	3.83413	4.33851
feature50853	-0.589852	-4.29136	0.00034286	0.00849357	4.07053	3.47345
feature1400	-0.368679	-4.29104	0.000343118	0.00849541	5.82705	5.45631
feature17583	-0.770633	-4.28942	0.000344434	0.00851478	3.15661	2.3271
feature57598	0.995831	4.28932	0.000344514	0.00851478	1.18051	2.23062
feature48891	1.01261	4.28901	0.000344768	0.00851478	1.51613	2.64857
feature6932	1.0306	4.28896	0.000344807	0.00851478	1.20612	2.23815
feature5664	-0.586579	-4.28895	0.000344817	0.00851478	3.89214	3.26752
feature60648	0.437275	4.28691	0.000346481	0.00855131	4.50178	4.95099
feature35315	0.502868	4.28613	0.000347113	0.00856237	3.88711	4.40466
feature24694	-0.354498	-4.28561	0.000347538	0.00856583	6.12835	5.77632
feature57678	0.561712	4.28512	0.000347941	0.00856583	3.75169	4.32488
feature32130	-0.537506	-4.2851	0.000347961	0.00856583	4.52242	3.93051
feature6074	0.383507	4.28506	0.000347992	0.00856583	5.53665	5.93085
feature24380	0.695901	4.28378	0.000349043	0.00858285	2.55393	3.23254
feature11585	0.529045	4.28377	0.000349053	0.00858285	3.7158	4.25021
feature63435	1.69823	4.28261	0.000350012	0.00859783	-0.041618	1.83677
feature21758	0.984692	4.28258	0.000350032	0.00859783	1.5038	2.42358
feature8933	0.595656	4.28022	0.000351987	0.00864127	3.43742	4.08878
feature28766	0.471647	4.27757	0.000354198	0.00867977	4.2886	4.72969
feature63154	0.890384	4.27755	0.000354212	0.00867977	1.82772	2.6976
feature32819	0.439257	4.27727	0.000354441	0.00867977	4.35972	4.79326
feature30328	1.0477	4.27724	0.000354472	0.00867977	0.982369	1.94415
feature18012	-0.383979	-4.27722	0.00035449	0.00867977	5.80935	5.41224
feature56828	-0.635366	-4.27689	0.00035476	0.0086818	3.4092	2.78649
feature47790	-0.69787	-4.27595	0.000355552	0.0086966	3.30228	2.62548
feature55510	0.368441	4.27468	0.000356614	0.00871799	6.09428	6.47765
feature60199	-0.741126	-4.27319	0.000357869	0.00874406	2.9367	2.19083
feature6137	0.581569	4.27226	0.000358661	0.00875732	3.96863	4.6541
feature56607	0.682371	4.27211	0.000358789	0.00875732	2.71921	3.45125
feature7837	-0.542405	-4.2718	0.000359044	0.00875893	4.13141	3.59277
feature29600	0.59452	4.27009	0.000360499	0.00878981	3.49979	4.14698
feature42155	0.693591	4.26907	0.000361365	0.0088063	2.7007	3.44683
feature23480	0.455776	4.26844	0.0003619	0.0088108	4.89918	5.31324
feature35080	0.349285	4.26833	0.000361995	0.0088108	5.85711	6.20393
feature30352	0.66501	4.26819	0.000362119	0.0088108	3.46138	4.02477
feature58096	0.865269	4.26714	0.000363011	0.00882788	1.52388	2.3868
feature51518	-1.44918	-4.26646	0.000363601	0.00883307	1.05548	-0.362382
feature31924	0.521976	4.26645	0.000363605	0.00883307	3.79762	4.34751
feature55760	0.459727	4.26611	0.0003639	0.00883561	4.60191	5.09901
feature37181	-0.446435	-4.26527	0.000364619	0.00884845	5.08272	4.66271
feature3520	1.195	4.2633	0.000366317	0.00888501	0.81535	2.19849
feature20350	0.483612	4.26293	0.000366637	0.00888812	4.46892	4.97833
feature42266	0.400723	4.26221	0.00036726	0.00889858	4.95269	5.34646
feature55447	0.928211	4.26012	0.000369079	0.00893799	1.40501	2.37425
feature28453	0.4686	4.2594	0.000369704	0.00894847	4.3425	4.79911
feature29448	-0.462685	-4.25848	0.00037051	0.00895989	4.85763	4.41722
feature42374	0.46594	4.25841	0.000370563	0.00895989	4.3822	4.8442
feature42396	0.39883	4.25802	0.000370904	0.00896347	5.15323	5.56657
feature20227	0.498753	4.25667	0.000372091	0.00898748	3.83172	4.3387
feature19323	0.273874	4.25587	0.000372792	0.00899973	8.04963	8.32265
feature50382	0.521642	4.25528	0.000373313	0.00900763	3.87577	4.38419
feature58110	0.767336	4.25479	0.000373746	0.00901341	2.0167	2.76925
feature48060	-0.72717	-4.25436	0.000374125	0.00901442	3.02412	2.28269
feature32632	-0.496794	-4.25392	0.000374514	0.00901442	4.56145	4.04899
feature35494	1.15179	4.25389	0.00037454	0.00901442	0.316454	1.4624
feature13967	-0.436012	-4.25379	0.000374631	0.00901442	4.91456	4.47703
feature41054	0.481309	4.25364	0.00037476	0.00901442	4.17574	4.66913
feature15731	-0.492947	-4.25304	0.00037529	0.00902252	8.65125	8.11816
feature56637	-0.414499	-4.25239	0.000375866	0.00902907	8.0689	7.62165
feature13908	0.559749	4.25229	0.000375952	0.00902907	3.65219	4.16871
feature19871	-0.537259	-4.25111	0.000377	0.00904956	4.14025	3.62337
feature45608	0.659194	4.25078	0.000377297	0.009052	2.58427	3.25015
feature15674	-0.553891	-4.25038	0.000377653	0.00905587	7.91525	7.30759
feature29318	0.471584	4.24916	0.000378737	0.00907719	4.59983	5.03528
feature8751	0.405161	4.24867	0.000379179	0.00908307	4.78375	5.1873
feature38815	0.916077	4.24787	0.000379895	0.00909553	1.71503	2.62516
feature15401	0.54908	4.24756	0.000380171	0.00909745	3.37473	3.93427
feature11619	-0.460629	-4.24672	0.00038093	0.00910791	5.35681	4.85898
feature3629	-0.832689	-4.24664	0.000381	0.00910791	2.87195	2.11067
feature55937	-0.400221	-4.24545	0.000382074	0.00912886	5.49143	5.07229
feature1943	-0.903478	-4.24434	0.00038307	0.00914797	2.48363	1.6233
feature44755	-0.422319	-4.24371	0.000383643	0.00915694	7.47086	7.01567
feature53400	-1.2192	-4.24265	0.000384599	0.00917503	1.80689	0.594235
feature2977	0.559577	4.24206	0.000385132	0.00918304	3.25019	3.8012
feature37184	-0.508713	-4.24058	0.000386481	0.00921048	4.33956	3.84441
feature57450	0.564531	4.23922	0.000387726	0.00923082	3.50095	4.03734
feature46515	1.21838	4.23921	0.000387733	0.00923082	0.741541	2.07098
feature22865	-0.387336	-4.23724	0.00038954	0.00926909	5.78148	5.37766
feature28748	0.391488	4.23667	0.000390061	0.00927674	5.7371	6.15764
feature57617	-0.47964	-4.23573	0.000390933	0.00929271	4.98319	4.46564
feature40465	0.827546	4.23529	0.000391339	0.0092976	1.76605	2.63122
feature50602	-0.360396	-4.23424	0.000392311	0.00931509	5.86133	5.49772
feature48150	-0.722505	-4.23406	0.000392476	0.00931509	3.96761	3.13657
feature32118	-0.434561	-4.23357	0.00039293	0.00931664	4.97139	4.53275
feature4474	0.539472	4.23348	0.000393007	0.00931664	3.40455	3.93765
feature19649	0.486852	4.23299	0.000393462	0.00931664	3.62235	4.10565
feature11569	-0.434651	-4.23292	0.000393527	0.00931664	4.91142	4.48913
feature8299	0.812803	4.23258	0.000393846	0.00931664	1.77185	2.60579
feature20441	0.843066	4.23257	0.000393855	0.00931664	1.84387	2.74226
feature7525	1.09348	4.23247	0.000393946	0.00931664	0.844865	1.92529
feature28980	-0.442692	-4.23162	0.00039474	0.00933066	4.91781	4.4849
feature3162	0.616126	4.23095	0.000395359	0.00934052	3.19404	3.86776
feature57446	0.533211	4.22896	0.000397224	0.00937983	3.50759	4.06315
feature1356	0.413859	4.2282	0.000397933	0.0093918	5.22246	5.60714
feature48862	-0.583053	-4.2278	0.00039831	0.00939591	3.91721	3.35391
feature25901	0.526201	4.22652	0.00039952	0.00941966	3.47787	4.02111
feature55013	-0.763082	-4.2257	0.000400294	0.00943313	3.16926	2.34306
feature37405	-0.272155	-4.2253	0.000400671	0.0094372	8.35877	8.08764
feature57625	0.486096	4.22378	0.000402103	0.00946615	4.42973	4.94879
feature4656	0.497245	4.22332	0.000402544	0.00947173	3.89104	4.41419
feature8857	-0.711548	-4.22103	0.000404725	0.00951821	3.49725	2.80222
feature10402	0.816581	4.21815	0.000407483	0.00957564	1.48672	2.2799
feature40992	0.369035	4.21805	0.000407579	0.00957564	5.38983	5.76516
feature49875	0.605057	4.21745	0.000408157	0.00958436	3.62466	4.1498
feature20123	0.709728	4.21697	0.00040862	0.00959037	1.9809	2.71941
feature57770	0.733032	4.21658	0.000408993	0.00959429	3.14001	3.7995
feature44346	-0.480828	-4.21024	0.000415154	0.0097339	4.75002	4.22905
feature23933	-0.504753	-4.20953	0.000415856	0.00974543	4.12395	3.61668
feature29407	1.3403	4.20914	0.000416242	0.00974639	0.669743	1.93073
feature30579	-0.612602	-4.20889	0.000416481	0.00974639	3.66737	3.04158
feature24743	0.936809	4.20864	0.000416728	0.00974639	1.89267	2.78926
feature17685	0.599628	4.20863	0.000416737	0.00974639	2.90834	3.52506
feature49298	0.558411	4.20692	0.000418425	0.00978094	3.30797	3.88324
feature2668	-0.416143	-4.20659	0.000418748	0.00978357	5.25677	4.81557
feature8343	-0.893833	-4.20584	0.000419492	0.00979602	2.54002	1.78496
feature51680	1.13363	4.20377	0.000421541	0.0098385	0.7383	1.81522
feature3630	-0.415445	-4.20358	0.000421735	0.0098385	5.4463	5.0491
feature30904	-0.428333	-4.2027	0.000422613	0.00985404	5.73286	5.26769
feature26031	-0.711549	-4.20234	0.000422967	0.00985734	3.2421	2.56004
feature24950	0.611831	4.2021	0.000423204	0.00985793	2.96899	3.61381
feature39965	-0.584226	-4.20184	0.000423466	0.00985907	3.86754	3.29093
feature36298	0.484638	4.2008	0.000424509	0.00987394	3.99499	4.47617
feature24396	0.387539	4.20078	0.00042453	0.00987394	5.47222	5.87098
feature3164	0.453265	4.20045	0.000424862	0.0098767	5.08711	5.56327
feature2597	-1.00106	-4.19975	0.000425563	0.00988806	2.0468	1.03387
feature55360	0.38361	4.1993	0.000426014	0.00989358	5.51358	5.91095
[truncated: 6,001 more rows]

## Sheet: H3K27Ac_results_D2
genes	logFC	t	P.Value	adj.P.Val	control_avg_exp	BG_avg_exp
feature51917	0.869215	9.92687	1.3463e-13	5.10665e-09	5.54909	6.4171
feature10052	1.0222	9.72243	2.73805e-13	5.19285e-09	3.85549	4.87987
feature65328	1.07801	9.45203	7.05127e-13	8.91539e-09	4.10228	5.17746
feature28278	1.94531	9.03133	3.11953e-12	2.95817e-08	1.76941	3.72464
feature59721	0.927836	8.69723	1.02861e-11	7.80323e-08	4.61297	5.54653
feature26651	0.666422	8.13298	7.8805e-11	4.98192e-07	6.00099	6.66729
feature16671	1.14438	7.80377	2.6115e-10	1.30693e-06	3.76037	4.9122
feature27917	1.06687	7.78897	2.75645e-10	1.30693e-06	3.28154	4.34925
feature2928	0.951552	7.69208	3.9265e-10	1.65484e-06	3.58212	4.52756
feature23498	0.858344	7.54159	6.80805e-10	2.40713e-06	4.50146	5.36291
feature59439	-1.44408	-7.53474	6.98069e-10	2.40713e-06	3.33205	1.90553
feature5946	1.28217	7.21863	2.22374e-09	7.02904e-06	2.30209	3.58564
feature164	0.954984	7.04768	4.1646e-09	1.21513e-05	3.37613	4.31172
feature47858	0.723185	6.99744	5.0081e-09	1.35687e-05	5.1122	5.83701
feature39794	1.06601	6.89304	7.34763e-09	1.72419e-05	2.68041	3.74497
feature63057	0.851119	6.88222	7.64521e-09	1.72419e-05	4.47353	5.32619
feature36563	1.07126	6.87931	7.72752e-09	1.72419e-05	2.37019	3.45401
feature10047	0.701993	6.57173	2.38885e-08	4.85297e-05	6.27862	6.97919
feature64919	0.922858	6.56697	2.4309e-08	4.85297e-05	3.77798	4.71224
feature66706	0.819736	6.50608	3.03865e-08	5.76294e-05	2.99744	3.8202
feature3479	-1.21054	-6.49194	3.20027e-08	5.78045e-05	3.02879	1.82415
feature32249	0.722836	6.4332	3.96846e-08	6.84216e-05	4.3094	5.04045
feature62733	0.916208	6.39872	4.50235e-08	7.42516e-05	3.44615	4.36888
feature44546	0.793854	6.37443	4.92073e-08	7.77701e-05	4.84155	5.63175
feature13615	0.908894	6.33448	5.69506e-08	8.64078e-05	2.55758	3.44228
feature47575	0.515428	6.2872	6.76967e-08	9.65215e-05	5.4008	5.91649
feature69655	0.767658	6.28315	6.87058e-08	9.65215e-05	3.24497	4.01625
feature66259	0.75283	6.2231	8.55551e-08	0.0001159	3.59806	4.35923
feature22055	0.978843	6.1931	9.5458e-08	0.000124856	2.24411	3.20648
feature38204	0.75456	6.16674	1.05092e-07	0.000132874	3.45956	4.23303
feature58548	0.599076	6.12859	1.20778e-07	0.000147781	5.79884	6.40669
feature58535	0.603134	6.11348	1.27614e-07	0.000151266	5.02221	5.63371
feature48676	0.855834	6.09201	1.37994e-07	0.000155746	3.28643	4.1582
feature57774	0.581026	6.08882	1.39605e-07	0.000155746	5.94227	6.52589
feature68191	1.18264	6.06723	1.51026e-07	0.000163674	2.23964	3.44999
feature9849	0.793705	6.01637	1.81728e-07	0.000191476	4.01002	4.80892
feature4026	0.675619	5.99049	1.99652e-07	0.000204676	4.3815	5.05742
feature54136	0.583665	5.92085	2.57109e-07	0.00025574	4.50166	5.08169
feature27292	1.68178	5.90811	2.69266e-07	0.00025574	0.391876	2.03719
feature13667	0.639286	5.90768	2.6969e-07	0.00025574	4.69016	5.33461
feature47961	0.865756	5.8971	2.80237e-07	0.000259261	2.8909	3.75412
feature52698	0.551385	5.88779	2.89863e-07	0.000261781	5.45979	6.00966
feature19344	-0.637988	-5.86376	3.16234e-07	0.000278955	5.16685	4.52679
feature22138	1.31473	5.83853	3.46494e-07	0.000297318	1.54116	2.84068
feature24334	0.524238	5.83361	3.52728e-07	0.000297318	5.05528	5.57814
feature31241	0.532129	5.81938	3.71363e-07	0.000300381	6.09355	6.62281
feature70343	0.708369	5.81876	3.722e-07	0.000300381	3.61769	4.31813
feature17341	0.634992	5.80222	3.95155e-07	0.000305744	5.34157	5.97589
feature31611	0.428247	5.78897	4.14551e-07	0.000305744	5.83564	6.26429
feature26041	0.764607	5.78483	4.20809e-07	0.000305744	4.04484	4.80754
feature70127	0.881551	5.7786	4.30384e-07	0.000305744	3.10399	3.99156
feature49821	0.547324	5.77795	4.31398e-07	0.000305744	4.68225	5.22966
feature4317	1.02421	5.77352	4.38358e-07	0.000305744	2.94597	3.99641
feature57873	0.657	5.77181	4.41079e-07	0.000305744	4.24696	4.9105
feature3872	0.864186	5.7704	4.43329e-07	0.000305744	3.41957	4.30255
feature24445	0.875932	5.73077	5.11563e-07	0.000346502	2.60812	3.49731
feature28188	0.657716	5.70964	5.5208e-07	0.000367332	3.87713	4.5234
feature50149	-0.800307	-5.70448	5.62456e-07	0.000367332	4.0432	3.23989
feature57331	0.679458	5.70012	5.71369e-07	0.000367332	3.7895	4.48913
feature33384	0.704995	5.6845	6.04466e-07	0.000382133	3.88056	4.57714
feature46367	1.13138	5.65786	6.65373e-07	0.000413742	1.70282	2.81051
feature14906	-1.64	-5.65279	6.77623e-07	0.000414563	2.15638	0.493827
feature44395	1.03824	5.62292	7.54525e-07	0.000432944	2.2717	3.3107
feature45619	0.546621	5.61174	7.85495e-07	0.000432944	6.24177	6.78693
feature17538	0.998178	5.61143	7.86365e-07	0.000432944	2.83843	3.84249
feature7078	-0.63848	-5.61127	7.86824e-07	0.000432944	4.50699	3.85716
feature13490	1.24882	5.6112	7.87002e-07	0.000432944	1.29065	2.57524
feature17349	0.46048	5.61108	7.87363e-07	0.000432944	5.48459	5.94632
feature23494	0.795856	5.611	7.87565e-07	0.000432944	3.35289	4.17231
feature55482	0.544565	5.59928	8.21478e-07	0.000445135	4.40943	4.95873
feature54140	0.889783	5.58906	8.52213e-07	0.000450854	4.40837	5.30314
feature32612	0.61769	5.58789	8.55803e-07	0.000450854	4.48814	5.10792
feature37592	0.956493	5.58116	8.76729e-07	0.000455551	2.51609	3.47328
feature15349	0.612756	5.56949	9.14267e-07	0.000468636	4.50613	5.12195
feature42080	0.566433	5.54924	9.83182e-07	0.000497241	5.18725	5.75627
feature7353	0.531885	5.54001	1.01629e-06	0.000506348	4.38208	4.9161
feature39423	0.937219	5.53684	1.02789e-06	0.000506348	3.02267	3.96353
feature58494	0.490462	5.52663	1.06623e-06	0.000515977	5.87896	6.36888
feature41271	0.539345	5.52444	1.07464e-06	0.000515977	7.17836	7.7183
feature9974	0.562819	5.50886	1.13634e-06	0.00053775	4.23385	4.80745
feature24949	0.713554	5.50475	1.1532e-06	0.00053775	3.94523	4.65452
feature63306	0.623779	5.5025	1.16252e-06	0.00053775	3.68952	4.31436
feature5944	0.438784	5.49412	1.19795e-06	0.000547034	6.26183	6.70101
feature32797	0.762219	5.49099	1.21143e-06	0.000547034	5.01895	5.79048
feature60501	-0.603005	-5.4585	1.36075e-06	0.00060723	4.24856	3.63283
feature45053	0.489556	5.45063	1.39958e-06	0.000617297	7.59676	8.08708
feature27304	0.626615	5.44687	1.41851e-06	0.000618456	3.52001	4.17711
feature62175	1.1629	5.43373	1.48672e-06	0.000640631	1.44744	2.61129
feature57869	0.59447	5.43065	1.50315e-06	0.000640631	4.36051	4.96201
feature61755	0.513939	5.42072	1.55745e-06	0.000656395	4.99725	5.5127
feature11392	-0.496118	-5.4046	1.64968e-06	0.000679418	5.44154	4.94723
feature65330	1.46954	5.40337	1.6569e-06	0.000679418	-0.111523	1.37594
feature8183	0.964019	5.3991	1.68234e-06	0.000679418	2.30934	3.28799
feature52482	0.493813	5.39496	1.7074e-06	0.000679418	5.22672	5.72587
feature8317	0.598785	5.39322	1.71801e-06	0.000679418	4.20211	4.81078
feature42141	-0.715135	-5.39267	1.7214e-06	0.000679418	3.69784	2.97336
feature26866	0.676384	5.39006	1.73746e-06	0.000679418	4.3398	5.01417
feature70235	0.692828	5.37944	1.80449e-06	0.00069804	3.79824	4.49033
feature18287	0.676374	5.37675	1.82189e-06	0.00069804	3.91367	4.60217
feature2899	0.478951	5.36239	1.9175e-06	0.000727329	5.12875	5.6064
feature46589	0.672334	5.35302	1.98256e-06	0.000744559	4.39675	5.08137
feature70349	0.451963	5.3396	2.07959e-06	0.000760177	5.54895	6.00619
feature62740	-1.32525	-5.33676	2.10066e-06	0.000760177	1.78332	0.45807
feature67085	0.800987	5.33636	2.10366e-06	0.000760177	2.95637	3.75486
feature34717	1.15129	5.33628	2.10431e-06	0.000760177	1.47611	2.59597
feature1505	0.546559	5.32252	2.2098e-06	0.000790754	5.00129	5.55812
feature11123	0.613198	5.30575	2.34552e-06	0.000826949	4.20727	4.82381
feature44036	0.755223	5.30467	2.35455e-06	0.000826949	2.7891	3.5419
feature5227	-1.41445	-5.29386	2.44666e-06	0.000851416	1.19027	-0.230793
feature70035	0.604111	5.28416	2.53246e-06	0.000873262	3.91703	4.52085
feature10694	1.19427	5.27816	2.58696e-06	0.000884017	1.32497	2.5397
feature65332	0.863417	5.27246	2.63977e-06	0.00089401	3.00233	3.87079
feature72468	0.745829	5.26683	2.69303e-06	0.000899381	3.27246	4.01862
feature69910	0.743067	5.26578	2.70305e-06	0.000899381	3.46417	4.1971
feature55413	0.791155	5.25313	2.827e-06	0.000932441	3.34549	4.11516
feature33820	0.625509	5.24696	2.88956e-06	0.000944861	3.93981	4.56452
feature69833	0.59091	5.24378	2.92229e-06	0.000947398	4.16335	4.76069
feature9565	0.610041	5.23808	2.98188e-06	0.000958522	3.3529	3.96217
feature59407	0.613929	5.2195	3.18456e-06	0.00100707	4.25861	4.87931
feature61972	0.457442	5.21931	3.18672e-06	0.00100707	4.82484	5.28431
feature24858	0.967866	5.216	3.22427e-06	0.00100707	1.757	2.71186
feature42430	0.467588	5.2147	3.23912e-06	0.00100707	5.33443	5.80881
feature67378	0.976293	5.20259	3.38092e-06	0.00104262	2.07168	3.07688
feature52206	0.646525	5.18917	3.54508e-06	0.00108442	3.37633	4.03331
feature10056	0.645575	5.18212	3.63449e-06	0.00110288	3.62694	4.26922
feature31166	0.810218	5.17868	3.67891e-06	0.0011075	2.60815	3.4013
feature37434	0.43628	5.16753	3.82657e-06	0.00113423	5.81474	6.25265
feature52628	0.618825	5.16746	3.82752e-06	0.00113423	6.45576	7.07484
feature8680	-0.881822	-5.13508	4.29063e-06	0.00126161	3.12278	2.26009
feature8593	0.977841	5.12735	4.40911e-06	0.00128648	1.84765	2.82626
feature13728	0.50173	5.11758	4.56336e-06	0.00132132	5.0623	5.56841
feature29746	-0.799659	-5.09738	4.8995e-06	0.0014079	3.22255	2.45837
feature1539	0.589044	5.09404	4.95739e-06	0.00141383	3.80177	4.38916
feature2976	0.877177	5.0884	5.05674e-06	0.00142232	2.46532	3.32154
feature55868	0.72171	5.08652	5.09017e-06	0.00142232	4.36964	5.08395
feature18656	-0.731928	-5.08599	5.09969e-06	0.00142232	3.66457	2.92589
feature12091	-0.934768	-5.07486	5.30311e-06	0.00146181	2.50457	1.54802
feature57332	0.50204	5.07404	5.31833e-06	0.00146181	5.25634	5.76241
feature1193	0.469957	5.06879	5.41728e-06	0.0014783	5.38216	5.85588
feature24457	0.604932	5.06164	5.555e-06	0.00150505	3.7588	4.37825
feature28286	0.591299	5.04925	5.8019e-06	0.00156079	4.28546	4.88244
feature8035	0.692011	5.03881	6.0181e-06	0.00160755	3.01876	3.71081
feature48698	0.462622	5.01787	6.47635e-06	0.0017158	5.52652	5.99023
feature28102	0.576226	5.0148	6.54619e-06	0.0017158	4.16048	4.73492
feature66253	0.751171	5.01424	6.55905e-06	0.0017158	2.99789	3.75416
feature49143	-0.622362	-5.01185	6.61426e-06	0.00171642	4.02782	3.40256
feature65897	0.678282	5.01019	6.65274e-06	0.00171642	5.73102	6.41331
feature16716	0.401569	5.00766	6.7119e-06	0.00171642	5.92838	6.32981
feature150	0.72956	5.00637	6.74242e-06	0.00171642	2.75978	3.50489
feature60198	-0.7808	-4.99628	6.98454e-06	0.0017662	3.2254	2.44678
feature66258	0.455779	4.9942	7.03564e-06	0.00176734	5.32015	5.77551
feature11999	0.651077	4.98962	7.14917e-06	0.00178405	3.04751	3.69144
feature50250	0.506964	4.98205	7.34076e-06	0.0018045	4.52066	5.03361
feature66571	-1.086	-4.98114	7.36427e-06	0.0018045	2.32091	1.24548
feature23838	0.660307	4.98076	7.37385e-06	0.0018045	3.66323	4.31101
feature23115	0.536581	4.97306	7.57498e-06	0.00183222	4.19331	4.7337
feature71456	1.09112	4.97273	7.58375e-06	0.00183222	1.1879	2.28458
feature50223	-0.782147	-4.96982	7.66127e-06	0.00183924	3.33631	2.56251
feature18114	-0.67995	-4.9654	7.78037e-06	0.00185608	4.05949	3.36435
feature72467	0.726914	4.95454	8.08097e-06	0.00191575	2.96307	3.68498
feature58826	0.820192	4.9524	8.14132e-06	0.00191806	2.21444	3.03285
feature30333	0.403195	4.94693	8.29822e-06	0.00194296	5.62348	6.02673
feature65953	1.47826	4.93842	8.54818e-06	0.00198921	0.0179001	1.50018
feature16023	0.552431	4.92803	8.86316e-06	0.00204328	4.10844	4.65966
feature5222	0.579941	4.92722	8.88827e-06	0.00204328	4.06998	4.65332
feature18292	0.588275	4.92166	9.06207e-06	0.00207068	3.88304	4.46349
feature25355	0.430848	4.90976	9.44517e-06	0.0021453	5.21515	5.65037
feature58541	0.517865	4.9048	9.6098e-06	0.0021697	5.27063	5.79234
feature21381	-0.508049	-4.90271	9.67986e-06	0.00217258	4.58273	4.07502
feature25148	0.600759	4.8988	9.81216e-06	0.002188	4.32127	4.93093
feature67580	-0.523414	-4.89729	9.8639e-06	0.002188	4.58746	4.06711
feature71234	-1.17569	-4.89556	9.9234e-06	0.0021884	2.03056	0.870831
feature69845	1.02043	4.86611	1.09921e-05	0.00241005	1.72933	2.75122
feature31164	0.828826	4.85756	1.1323e-05	0.00246834	2.36055	3.18263
feature51821	0.933968	4.85552	1.14034e-05	0.00247167	1.96669	2.91317
feature23815	0.490731	4.83752	1.21377e-05	0.00261588	4.29459	4.78189
feature71886	0.524771	4.83286	1.23351e-05	0.00263513	4.16854	4.69352
feature22834	0.455866	4.83091	1.24186e-05	0.00263513	4.93153	5.3896
feature56533	1.18267	4.83052	1.24354e-05	0.00263513	0.377114	1.56601
feature48702	0.501011	4.82591	1.26355e-05	0.00266265	4.27446	4.77242
feature61594	-1.22156	-4.8178	1.29952e-05	0.00271972	1.81793	0.545649
feature7015	-0.430288	-4.81635	1.30604e-05	0.00271972	4.93594	4.50766
feature37591	0.583302	4.815	1.31214e-05	0.00271972	4.05839	4.63742
feature28859	0.581305	4.802	1.37249e-05	0.00282935	4.192	4.78313
feature35418	0.688711	4.80013	1.38137e-05	0.00283225	2.74759	3.43367
feature40063	0.596439	4.79852	1.38908e-05	0.00283275	4.4789	5.08566
feature27756	0.421509	4.79677	1.39748e-05	0.00283464	5.69866	6.11483
feature5215	0.685555	4.78843	1.43832e-05	0.00290197	3.49968	4.18269
feature7081	0.55459	4.78639	1.44853e-05	0.0029071	4.21108	4.76516
feature31228	0.533477	4.78406	1.46019e-05	0.00291507	4.88989	5.4352
feature52748	0.53353	4.77697	1.49637e-05	0.00295043	4.70584	5.24261
feature7037	0.692848	4.77677	1.4974e-05	0.00295043	2.66675	3.35964
feature5913	1.08157	4.77603	1.50123e-05	0.00295043	1.11117	2.21212
feature61503	0.395023	4.76324	1.56891e-05	0.00306754	6.24458	6.63875
feature32528	-0.546164	-4.76099	1.58114e-05	0.00307559	5.40903	4.85809
feature17768	0.422027	4.75503	1.61396e-05	0.00312341	5.3	5.72064
feature13665	0.388849	4.74458	1.67308e-05	0.00320758	6.04305	6.42931
feature38071	-0.750967	-4.74223	1.68666e-05	0.00320758	3.27247	2.51825
feature27296	0.491345	4.74165	1.69004e-05	0.00320758	4.35092	4.85021
feature7375	0.664374	4.74144	1.69127e-05	0.00320758	3.21861	3.88073
feature9847	0.544079	4.73933	1.70358e-05	0.00321484	3.81708	4.37196
feature65505	0.355731	4.7263	1.78167e-05	0.00334557	6.2839	6.6393
feature61648	0.405519	4.71122	1.87643e-05	0.00350479	4.87536	5.27981
feature26383	-0.76396	-4.70991	1.88494e-05	0.00350479	3.20346	2.40709
feature42920	0.576449	4.70816	1.89625e-05	0.00350862	3.97954	4.54983
feature63062	0.419305	4.70554	1.91341e-05	0.00352318	6.04641	6.46182
feature50508	-0.468891	-4.70401	1.92352e-05	0.00352469	5.05776	4.58777
feature23496	0.662964	4.69911	1.95612e-05	0.0035672	2.95309	3.61153
feature6115	0.468251	4.69218	2.00318e-05	0.00363236	5.38254	5.84862
feature14511	0.501509	4.68621	2.04462e-05	0.00363236	5.54628	6.04867
feature4491	0.558567	4.68537	2.0505e-05	0.00363236	5.83223	6.38959
feature29669	0.736283	4.68526	2.05129e-05	0.00363236	2.36245	3.09496
feature15396	0.38217	4.68474	2.05494e-05	0.00363236	6.16766	6.55048
feature15141	-0.536328	-4.68378	2.06172e-05	0.00363236	4.387	3.84491
feature52103	0.40023	4.68329	2.06521e-05	0.00363236	6.01871	6.42107
feature28513	0.585733	4.68209	2.07371e-05	0.00363236	3.18361	3.73875
feature32796	0.545491	4.68148	2.07804e-05	0.00363236	6.07629	6.63318
feature64719	0.339041	4.67538	2.12191e-05	0.00369203	6.97362	7.31014
feature46015	0.440313	4.67384	2.13313e-05	0.0036946	6.46828	6.90412
feature47486	-0.59727	-4.66752	2.17982e-05	0.00375831	3.76266	3.16874
feature27277	0.516068	4.65927	2.24225e-05	0.00384844	3.94776	4.45799
feature26781	-1.00737	-4.65791	2.25269e-05	0.00384895	2.5131	1.50849
feature56431	0.458635	4.65363	2.28594e-05	0.00388824	5.44002	5.89855
feature16728	0.874832	4.64599	2.34648e-05	0.00395873	3.14029	3.98548
feature14276	-0.786925	-4.64577	2.34825e-05	0.00395873	2.91021	2.09909
feature20935	0.526802	4.63765	2.41429e-05	0.0040477	4.18466	4.71505
feature25721	0.511173	4.63667	2.42237e-05	0.0040477	6.70248	7.2149
feature70532	-0.69536	-4.6288	2.48836e-05	0.00413043	3.9	3.20092
feature60001	0.85608	4.62665	2.50671e-05	0.00413043	1.91148	2.76579
feature54225	-0.628485	-4.62613	2.51117e-05	0.00413043	3.19277	2.57061
feature63210	0.391115	4.62563	2.51544e-05	0.00413043	6.05779	6.44857
feature3785	0.493452	4.61776	2.58393e-05	0.00421025	4.30488	4.7997
feature44494	0.374738	4.6175	2.58624e-05	0.00421025	6.84307	7.2164
feature19321	-0.879397	-4.61074	2.64656e-05	0.00429003	2.58861	1.73431
feature6049	0.730266	4.60828	2.66883e-05	0.00430772	2.64916	3.37983
feature45422	0.418324	4.60314	2.71602e-05	0.00436531	5.18125	5.59613
feature18884	0.667656	4.59292	2.81224e-05	0.00450089	2.71171	3.38726
feature62446	-0.517425	-4.59026	2.83779e-05	0.0045227	4.5372	4.01119
feature59496	0.519644	4.58649	2.87449e-05	0.0045537	4.1453	4.66262
feature67279	-0.550775	-4.58501	2.88901e-05	0.0045537	4.45198	3.90425
feature51399	1.30393	4.58458	2.89326e-05	0.0045537	0.372647	1.72445
feature49618	0.694456	4.57891	2.94961e-05	0.0046232	3.24581	3.94936
feature42769	-0.721198	-4.57482	2.99086e-05	0.00466857	2.83398	2.10575
feature50560	0.520531	4.57146	3.02526e-05	0.00467182	5.41233	5.93548
feature21675	0.564192	4.57121	3.02789e-05	0.00467182	4.21905	4.78221
feature59167	0.715882	4.57101	3.02989e-05	0.00467182	2.80332	3.50429
feature46929	0.567803	4.56425	3.10035e-05	0.00476111	5.92174	6.48853
feature46249	0.56732	4.54776	3.27886e-05	0.00500655	6.43441	6.99919
feature59960	0.353359	4.54707	3.28658e-05	0.00500655	6.24608	6.59857
feature31218	0.579238	4.54331	3.3288e-05	0.0050479	3.59774	4.19155
feature35880	0.521726	4.54157	3.34842e-05	0.0050479	4.46603	4.98495
feature5994	1.01481	4.54111	3.35365e-05	0.0050479	1.32438	2.32869
feature11118	0.413501	4.53535	3.41987e-05	0.00511103	5.4177	5.83262
feature71072	-0.670931	-4.53512	3.42254e-05	0.00511103	3.49977	2.8312
feature28625	-0.904496	-4.52989	3.48375e-05	0.00518205	2.33519	1.43976
feature38617	0.913065	4.52841	3.5012e-05	0.00518766	1.88079	2.8
feature49758	-1.05067	-4.52706	3.51731e-05	0.00519125	2.39136	1.36426
feature35233	0.343275	4.52172	3.58148e-05	0.00526547	7.44994	7.79244
feature2504	0.524565	4.51076	3.71683e-05	0.00544336	6.81484	7.34089
feature67898	0.445401	4.50826	3.74841e-05	0.00546849	4.612	5.06096
feature66715	-0.621493	-4.50492	3.79097e-05	0.0055094	3.33619	2.69711
feature70447	1.18443	4.50213	3.82697e-05	0.00553408	1.41548	2.58498
feature70715	0.860484	4.50134	3.83714e-05	0.00553408	1.9413	2.79559
feature23446	0.422967	4.49951	3.86095e-05	0.00554733	5.25569	5.67868
feature14625	-0.73418	-4.49496	3.92085e-05	0.00561214	2.57298	1.84645
feature17657	0.853878	4.49263	3.95187e-05	0.00563527	2.14514	3.01884
feature4032	0.450722	4.48727	4.0241e-05	0.00571679	4.62979	5.0827
feature31955	1.27636	4.47716	4.1638e-05	0.00589318	0.139241	1.4296
feature13643	0.390959	4.4653	4.33374e-05	0.0061109	5.45833	5.85216
feature27916	0.493422	4.46162	4.38782e-05	0.00613191	4.32107	4.80377
feature23839	0.489288	4.46144	4.39052e-05	0.00613191	5.00246	5.48953
feature57258	-0.365787	-4.46099	4.39714e-05	0.00613191	5.92517	5.55992
feature9669	0.682325	4.45788	4.44336e-05	0.00617367	2.93077	3.62822
feature17364	0.535419	4.45466	4.49182e-05	0.00621822	4.11002	4.65212
feature31207	0.492624	4.44248	4.67997e-05	0.00645512	5.88393	6.37891
feature47954	0.456837	4.43974	4.72324e-05	0.0064912	5.24049	5.69926
feature57136	0.382682	4.43864	4.74083e-05	0.00649186	5.94176	6.32322
feature67503	0.515296	4.43155	4.85523e-05	0.00660667	3.73613	4.2534
feature6721	0.490964	4.43128	4.85951e-05	0.00660667	4.44319	4.93524
feature53111	-1.12131	-4.42091	5.03196e-05	0.00681369	1.23337	0.124432
feature33431	0.364225	4.41998	5.04771e-05	0.00681369	5.70366	6.06404
feature57047	0.555777	4.41804	5.08054e-05	0.00683369	3.49539	4.04344
feature69474	-0.768864	-4.41152	5.19309e-05	0.00696039	2.85727	2.07673
feature15116	-0.732396	-4.41013	5.21731e-05	0.00696823	2.86027	2.1045
feature30753	0.44101	4.40748	5.26402e-05	0.00699109	4.47817	4.90882
feature27946	-0.472933	-4.40706	5.27129e-05	0.00699109	4.38987	3.91964
feature62928	-0.471285	-4.40553	5.2985e-05	0.0070027	4.11526	3.63663
feature32084	0.462282	4.40162	5.36846e-05	0.00706727	4.07322	4.54172
feature64940	0.697661	4.40045	5.38959e-05	0.00706727	2.98045	3.67321
feature40198	0.85309	4.39969	5.40325e-05	0.00706727	2.54702	3.42064
feature64373	-0.654401	-4.39581	5.47394e-05	0.00713512	4.30776	3.63908
feature25583	-0.322578	-4.39303	5.52533e-05	0.00717744	6.42598	6.10236
feature15062	1.03194	4.39077	5.56718e-05	0.00720712	0.948136	1.94604
feature12765	0.364744	4.38754	5.62783e-05	0.00726086	5.11586	5.48618
feature9878	0.729398	4.38609	5.65523e-05	0.00727148	4.25378	4.97626
feature6902	0.556986	4.37928	5.78568e-05	0.00741408	4.00558	4.56735
feature49614	0.623286	4.37361	5.89638e-05	0.00750173	3.25689	3.8824
feature28350	0.628555	4.37285	5.9114e-05	0.00750173	3.17548	3.79998
feature41712	-0.653259	-4.37275	5.91341e-05	0.00750173	4.29972	3.65088
feature49752	-0.382819	-4.37101	5.94791e-05	0.00751	5.79376	5.4097
feature25672	-0.471179	-4.37043	5.95954e-05	0.00751	4.62615	4.17317
feature34152	0.625456	4.36783	6.01161e-05	0.00754287	3.56522	4.19042
feature40465	0.779503	4.36714	6.02539e-05	0.00754287	3.74751	4.52255
feature20617	0.480751	4.36187	6.13256e-05	0.00765179	4.05953	4.55355
feature36364	0.892039	4.35818	6.20862e-05	0.00772129	3.53442	4.41849
feature38537	0.65209	4.35317	6.31336e-05	0.00780381	3.75988	4.41219
feature43147	-0.680104	-4.35304	6.31613e-05	0.00780381	3.15361	2.43406
feature56931	0.697993	4.34817	6.41966e-05	0.00790306	3.38704	4.07542
feature48190	-0.405526	-4.34731	6.43813e-05	0.00790306	4.95946	4.55497
feature5658	0.493066	4.34618	6.46235e-05	0.0079072	4.2087	4.69905
feature42826	-0.503754	-4.34198	6.55353e-05	0.00799299	4.15681	3.65412
feature22288	-0.342082	-4.33766	6.64874e-05	0.00808312	6.33751	5.98964
feature31820	0.681911	4.33448	6.71965e-05	0.00814323	2.65197	3.32541
feature43519	0.357902	4.32686	6.89245e-05	0.00830719	5.28222	5.64634
feature48177	0.45194	4.32538	6.92641e-05	0.00830719	4.32681	4.78202
feature19725	-0.410359	-4.32464	6.94357e-05	0.00830719	5.79167	5.38061
feature21631	0.314508	4.32389	6.96095e-05	0.00830719	9.17632	9.49037
feature24713	0.637573	4.32374	6.96445e-05	0.00830719	2.62838	3.26416
feature44409	0.434967	4.32205	7.00375e-05	0.0083099	5.07667	5.5106
feature25104	-0.866455	-4.32176	7.01054e-05	0.0083099	2.62396	1.76813
feature27734	-0.407608	-4.31808	7.09682e-05	0.00838596	5.23015	4.82753
feature48228	0.621338	4.3149	7.1724e-05	0.00844895	3.18807	3.78761
feature48367	0.676686	4.3139	7.19629e-05	0.00845085	4.01598	4.68912
feature48417	0.715823	4.30775	7.345e-05	0.00853228	2.65296	3.39459
feature50991	0.657833	4.30748	7.35156e-05	0.00853228	2.74268	3.39845
feature65218	0.557792	4.30746	7.35228e-05	0.00853228	3.83647	4.39367
feature45653	0.450554	4.30732	7.35561e-05	0.00853228	6.67518	7.12482
feature51783	-0.46007	-4.30113	7.50851e-05	0.00864371	4.23499	3.77711
feature17449	0.400803	4.30109	7.50954e-05	0.00864371	6.22816	6.62535
feature33115	0.475096	4.30067	7.52004e-05	0.00864371	4.72477	5.19757
feature7897	0.340821	4.29877	7.56757e-05	0.00864592	6.16796	6.51014
feature24187	0.496197	4.29824	7.58101e-05	0.00864592	6.34685	6.8442
feature31223	0.825283	4.29787	7.59034e-05	0.00864592	2.11513	2.96017
feature16022	0.39759	4.29528	7.65604e-05	0.00869465	5.08894	5.49052
feature52809	-0.477526	-4.28769	7.85125e-05	0.00886818	4.43194	3.95555
feature8893	-0.77702	-4.28699	7.86964e-05	0.00886818	2.92542	2.16259
feature35689	0.364781	4.28663	7.87898e-05	0.00886818	6.35038	6.71378
feature5441	-0.387555	-4.28425	7.94147e-05	0.00891207	5.46296	5.07922
feature33787	0.90478	4.27657	8.14654e-05	0.00911523	1.54164	2.45328
feature28310	0.578977	4.27511	8.18612e-05	0.00913257	3.24339	3.83915
feature48520	-0.57028	-4.27067	8.30736e-05	0.00924066	4.09908	3.5322
feature71887	1.12429	4.26882	8.3584e-05	0.0092545	0.57126	1.70154
feature12982	0.346291	4.26845	8.3686e-05	0.0092545	6.42268	6.77053
feature53616	-0.915961	-4.26368	8.50196e-05	0.00937454	2.25224	1.33881
feature41512	0.584955	4.26281	8.52658e-05	0.00937454	3.69198	4.28049
feature19341	-0.389295	-4.26021	8.60043e-05	0.0094284	5.49644	5.10989
feature35966	-0.668867	-4.25764	8.67388e-05	0.00948152	3.16832	2.4899
feature48398	0.40683	4.25042	8.88341e-05	0.00968266	4.98542	5.39478
feature70808	0.352623	4.24654	8.99824e-05	0.00975721	6.39689	6.74898
feature54055	0.721236	4.24637	9.00325e-05	0.00975721	4.3891	5.10473
feature14534	0.729984	4.24474	9.05193e-05	0.00976638	3.83027	4.55404
feature20417	0.749967	4.24437	9.0632e-05	0.00976638	2.32302	3.03535
feature41250	0.414169	4.24251	9.11914e-05	0.00979881	5.42295	5.83906
feature53021	-0.459922	-4.24148	9.15e-05	0.0098042	4.50499	4.04044
feature60456	-0.351819	-4.23837	9.24463e-05	0.00987769	6.22433	5.87168
feature8296	-0.449736	-4.23315	9.40549e-05	0.0100213	4.70875	4.25357
feature42661	0.437747	4.23222	9.43428e-05	0.0100235	4.83743	5.27199
feature55407	0.518793	4.23139	9.46035e-05	0.0100235	4.71356	5.23595
feature742	-0.558595	-4.22548	9.64667e-05	0.0101896	4.13454	3.57201
feature47032	0.416756	4.22472	9.67087e-05	0.0101896	5.3238	5.74422
feature46902	0.421053	4.22177	9.76538e-05	0.010197	5.354	5.7695
feature47565	0.302504	4.22127	9.78151e-05	0.010197	6.80504	7.10867
feature62396	0.631455	4.22117	9.78485e-05	0.010197	3.40474	4.04037
feature63839	-0.504913	-4.22115	9.78545e-05	0.010197	4.81458	4.30583
feature10823	0.373211	4.21855	9.86979e-05	0.0102567	5.44207	5.81535
feature28672	0.432861	4.21169	0.000100956	0.0104627	4.49975	4.93172
feature29961	0.502216	4.20178	0.000104305	0.0107804	3.32572	3.8315
feature22952	-0.732322	-4.20073	0.000104667	0.0107883	2.85847	2.09153
feature55008	-0.558805	-4.19705	0.000105942	0.0108902	4.29656	3.74478
feature32454	-0.356069	-4.19579	0.000106383	0.010906	5.27228	4.91897
feature12006	0.623657	4.19325	0.000107278	0.0109544	3.30988	3.94361
feature65753	0.825121	4.19199	0.000107721	0.0109544	2.26548	3.08772
feature29671	0.398233	4.19199	0.000107721	0.0109544	4.62196	5.02049
feature41055	0.987192	4.19073	0.00010817	0.0109545	1.20498	2.2025
feature61707	0.487391	4.19036	0.000108301	0.0109545	4.0952	4.58487
feature43033	0.420801	4.18779	0.000109222	0.010991	4.89913	5.31654
feature47460	0.661061	4.18774	0.000109241	0.010991	2.4442	3.11085
feature44515	0.404045	4.18588	0.000109909	0.0110273	6.2613	6.67008
feature8042	0.335666	4.18458	0.00011038	0.0110273	5.81086	6.14715
feature60798	0.498077	4.18432	0.000110474	0.0110273	3.73093	4.23658
feature19345	-0.33717	-4.17869	0.000112536	0.0112037	7.12949	6.79187
feature9047	-0.520583	-4.17775	0.000112887	0.0112092	4.22239	3.71233
feature69870	0.376986	4.16942	0.000116016	0.0114898	4.72867	5.09886
feature66779	0.425277	4.1661	0.000117286	0.0115854	4.51753	4.94364
feature64635	0.464625	4.16441	0.00011794	0.0116197	6.59515	7.05999
feature65326	0.382021	4.16279	0.000118568	0.0116513	4.58567	4.96529
feature18703	0.541593	4.15945	0.000119874	0.0117492	5.42074	5.95757
feature42383	0.702815	4.15745	0.000120665	0.0117962	2.57793	3.26992
feature43138	-0.685338	-4.1528	0.000122516	0.0119464	2.85523	2.17078
feature48627	0.623951	4.14508	0.000125654	0.0121803	3.1078	3.72486
feature10817	0.989655	4.14497	0.000125699	0.0121803	2.73043	3.70902
feature15417	0.820041	4.14454	0.000125878	0.0121803	2.09755	2.89384
feature60881	-0.490603	-4.14357	0.000126277	0.0121878	4.56771	4.05818
feature59749	0.71224	4.14239	0.000126767	0.0122036	2.41019	3.11925
feature1918	0.47659	4.14162	0.000127084	0.0122036	3.72501	4.20299
feature47179	0.888953	4.13691	0.000129062	0.0123411	1.41649	2.29894
feature45103	0.907795	4.13666	0.000129166	0.0123411	2.02497	2.94244
feature24471	0.313628	4.13405	0.000130273	0.0124146	7.45011	7.76364
feature46648	0.746653	4.13308	0.000130689	0.0124146	2.57171	3.33566
feature57167	0.902005	4.13194	0.000131176	0.0124146	1.36072	2.24178
feature51468	0.397587	4.13175	0.000131257	0.0124146	6.51754	6.91224
feature33081	0.42667	4.12716	0.000133243	0.0124146	4.911	5.33167
feature42772	-0.306501	-4.12679	0.000133405	0.0124146	6.19346	5.88869
feature53028	1.07712	4.12653	0.000133517	0.0124146	1.58953	2.64567
feature25633	0.606307	4.12541	0.000134007	0.0124146	3.05101	3.64483
feature25477	-0.459726	-4.12486	0.000134248	0.0124146	4.52543	4.0774
feature68319	0.958384	4.12469	0.000134321	0.0124146	1.64489	2.57061
feature54608	0.825472	4.12453	0.000134391	0.0124146	1.90824	2.75244
feature26042	0.73353	4.12406	0.000134598	0.0124146	2.48838	3.23132
feature58897	0.44764	4.12325	0.000134956	0.0124146	4.18843	4.63433
feature19412	-0.702919	-4.1226	0.000135241	0.0124146	3.14064	2.39906
feature45301	0.472134	4.1224	0.00013533	0.0124146	4.29459	4.77421
feature46897	0.709994	4.12202	0.000135497	0.0124146	4.30505	5.00227
feature29766	-0.531785	-4.12202	0.0001355	0.0124146	3.65029	3.10456
feature38497	-0.348996	-4.11945	0.000136642	0.0124659	4.97445	4.6312
feature40372	0.496383	4.11928	0.000136717	0.0124659	4.49389	4.99522
feature34073	0.445496	4.11697	0.000137753	0.0125303	3.94053	4.37985
feature55065	0.628562	4.1121	0.000139961	0.0127007	2.87771	3.51119
feature16748	0.906212	4.10992	0.00014096	0.0127608	3.81801	4.65291
feature35829	0.779678	4.10432	0.00014356	0.0129652	2.24928	3.03853
feature68340	0.585958	4.10279	0.000144275	0.0129988	3.12435	3.70691
feature37147	0.811462	4.10078	0.000145227	0.0130095	1.97956	2.77854
feature66225	0.425275	4.10077	0.000145228	0.0130095	3.98108	4.41429
feature35970	0.432424	4.10036	0.000145422	0.0130095	5.34831	5.78419
feature29966	0.418428	4.09882	0.000146155	0.0130443	4.67433	5.09072
feature46544	0.655743	4.09803	0.000146533	0.0130473	2.2886	2.91011
feature34132	0.39285	4.09278	0.000149062	0.0132414	5.37531	5.77185
feature3770	-0.41652	-4.0907	0.000150073	0.0132665	4.77248	4.35297
feature70987	0.504989	4.09066	0.000150097	0.0132665	4.06768	4.57007
feature39267	0.79009	4.09005	0.000150394	0.0132665	1.85633	2.66955
feature6497	-0.649028	-4.08596	0.000152407	0.0134129	3.34973	2.67068
feature46705	-0.879203	-4.07261	0.000159175	0.0139761	1.84863	0.945047
feature5934	0.371639	4.06903	0.000161037	0.0141069	5.11219	5.49012
feature71069	-0.516811	-4.06587	0.0001627	0.0141907	3.49408	2.97822
feature56433	0.719721	4.06579	0.000162742	0.0141907	2.21546	2.93641
feature64918	0.669635	4.06498	0.00016317	0.0141954	2.85511	3.51767
feature18811	-0.527975	-4.06338	0.000164019	0.0142366	4.0246	3.48879
feature68093	0.480005	4.06184	0.000164839	0.0142611	3.79443	4.27301
feature42996	-0.72754	-4.06144	0.000165053	0.0142611	2.64039	1.9235
feature45035	0.552507	4.05932	0.000166198	0.0143274	3.30174	3.87321
feature18789	0.437681	4.05231	0.000170018	0.0146234	5.59235	6.03188
feature16782	0.823545	4.04817	0.000172319	0.0147533	2.41176	3.22901
feature11825	-0.561173	-4.04621	0.000173415	0.0147533	3.76312	3.1864
feature63669	0.650034	4.04588	0.000173601	0.0147533	2.45537	3.10054
feature62539	-0.408537	-4.04568	0.000173714	0.0147533	4.62811	4.22159
feature47718	0.699098	4.04494	0.000174132	0.0147533	3.34176	3.96302
feature24541	0.533623	4.04448	0.00017439	0.0147533	3.92642	4.46488
feature45164	-0.849457	-4.04428	0.000174507	0.0147533	2.39206	1.55869
feature45295	0.43515	4.04367	0.000174852	0.0147533	5.1472	5.58187
feature45672	0.294536	4.04336	0.000175028	0.0147533	7.48288	7.77429
feature58521	0.391938	4.04163	0.000176013	0.0148034	4.59269	4.98529
feature36055	0.620454	4.04036	0.000176738	0.0148315	5.30252	5.92519
feature1738	0.540028	4.03413	0.00018034	0.0150787	2.97919	3.50612
feature34804	-1.04286	-4.03389	0.000180479	0.0150787	2.58477	1.51223
feature61690	-0.653248	-4.03256	0.000181256	0.0151103	3.19202	2.52534
feature38822	0.374295	4.02968	0.000182955	0.0152186	4.77571	5.14932
feature44396	0.648308	4.02541	0.000185498	0.0153692	3.16922	3.79998
feature26345	-0.508475	-4.0241	0.000186288	0.0153692	3.8421	3.34864
feature55993	0.408925	4.02389	0.000186415	0.0153692	6.28486	6.69468
feature45492	0.653639	4.02361	0.000186583	0.0153692	3.38083	4.02566
feature7427	0.553529	4.02326	0.000186791	0.0153692	3.06687	3.61467
feature29476	-0.526268	-4.02059	0.000188411	0.0154689	3.45562	2.92481
feature38139	0.417154	4.01795	0.000190028	0.0155628	4.22429	4.6336
feature43430	0.343787	4.01738	0.000190376	0.0155628	6.80257	7.14656
feature58355	0.435927	4.01575	0.000191386	0.0156118	4.12997	4.55693
feature50761	-0.38247	-4.01485	0.000191941	0.0156202	4.95527	4.57955
feature14169	1.08108	4.01425	0.000192313	0.0156202	1.44157	2.46162
feature51001	0.65903	4.0122	0.000193594	0.0156318	4.57399	5.22888
feature61665	0.451641	4.01203	0.0001937	0.0156318	5.04151	5.48997
feature3527	0.710043	4.01142	0.000194081	0.0156318	2.90889	3.60911
feature23148	0.366137	4.01138	0.000194104	0.0156318	6.76147	7.12723
feature54146	-0.641301	-4.00745	0.000196587	0.015777	3.26592	2.57102
feature22920	-0.38811	-4.00657	0.00019714	0.015777	5.09101	4.69572
feature69659	0.46335	4.00655	0.000197155	0.015777	3.50395	3.9659
feature53010	-0.544122	-4.00549	0.000197834	0.015798	3.83585	3.27768
feature12226	0.397024	4.00429	0.000198597	0.0158256	4.73752	5.12551
feature5055	0.36293	3.99834	0.000202449	0.0160987	5.1634	5.52707
feature51945	0.442323	3.99692	0.000203377	0.0161387	5.10249	5.54967
feature6342	-0.50348	-3.99508	0.000204585	0.0162007	3.73865	3.24271
feature12482	0.490709	3.99321	0.000205823	0.0162648	6.60586	7.09571
feature32567	0.472968	3.9887	0.000208836	0.0164358	3.04223	3.51452
feature3646	0.513124	3.98867	0.000208855	0.0164358	4.38831	4.90023
feature69739	0.901689	3.98444	0.000211724	0.0166271	1.66536	2.57914
feature43	0.780229	3.98328	0.000212513	0.0166545	2.10718	2.89571
feature7406	0.542187	3.98214	0.000213295	0.0166545	2.91738	3.44361
feature45786	-0.598402	-3.982	0.00021339	0.0166545	3.244	2.62017
feature15055	0.310905	3.98016	0.000214662	0.0167194	6.86463	7.17802
feature48645	-0.517078	-3.97921	0.000215322	0.0167364	4.23675	3.72606
feature1504	0.495787	3.9781	0.000216086	0.0167615	4.86784	5.35899
feature54954	-1.0413	-3.97612	0.000217468	0.0168343	1.70248	0.658926
feature30533	-0.412509	-3.97531	0.000218039	0.0168441	5.35049	4.93564
feature55605	-0.618935	-3.9741	0.000218889	0.0168754	3.35332	2.72399
feature12217	0.307613	3.97191	0.000220437	0.0169602	5.59436	5.90021
feature53452	0.470123	3.96942	0.000222207	0.0170618	5.08018	5.5483
feature59316	0.520148	3.96866	0.00022275	0.017069	3.8005	4.31706
feature14638	0.96915	3.96562	0.00022494	0.0171955	0.311298	1.28264
feature22712	-1.00056	-3.96511	0.000225308	0.0171955	2.14052	1.1181
feature54582	0.530889	3.95993	0.00022909	0.0174247	3.62189	4.16788
feature13068	0.798047	3.95974	0.000229231	0.0174247	1.53329	2.37143
feature23842	0.646246	3.95691	0.000231323	0.0175403	2.77412	3.43439
feature44638	0.511877	3.95643	0.000231675	0.0175403	3.2027	3.7121
feature6211	0.440651	3.95387	0.000233587	0.0176498	3.83325	4.27691
feature71090	-0.513656	-3.95318	0.000234106	0.0176538	3.58945	3.07748
feature1872	-0.312565	-3.94715	0.000238678	0.0179629	6.08054	5.77028
feature68637	-0.430587	-3.94637	0.000239281	0.0179726	6.10077	5.66936
feature67699	0.681959	3.9448	0.000240481	0.018027	2.56056	3.26394
feature24506	0.34617	3.94249	0.000242269	0.0181253	5.47608	5.81951
feature17206	0.643274	3.94095	0.000243468	0.0181645	2.97163	3.61452
feature10548	0.409381	3.94059	0.000243751	0.0181645	5.21605	5.62275
feature51319	0.539784	3.93959	0.000244533	0.018187	3.87997	4.41708
feature4355	0.635907	3.9388	0.000245151	0.0181881	2.35526	2.98809
feature36141	-0.696727	-3.93778	0.00024596	0.0181881	2.64968	1.92954
feature20969	0.421824	3.93774	0.000245986	0.0181881	4.23694	4.6498
feature55377	0.540161	3.93592	0.000247424	0.0182589	3.08414	3.61077
feature68416	0.44798	3.93474	0.00024836	0.0182923	4.06527	4.51727
feature72240	0.574604	3.93289	0.000249838	0.0183655	3.78976	4.3571
feature51325	0.634971	3.92975	0.000252365	0.0184833	2.78262	3.41524
feature16024	0.558243	3.92969	0.000252415	0.0184833	3.54052	4.10809
feature26152	0.725847	3.92443	0.000256692	0.0187603	3.30575	4.03005
feature11613	-0.430657	-3.92328	0.000257645	0.0187937	5.3609	4.93932
feature66529	-0.573887	-3.92121	0.000259356	0.0188822	3.64327	3.05254
feature16337	0.566514	3.91992	0.000260428	0.0189011	3.66627	4.23695
feature2050	-0.604479	-3.91969	0.000260613	0.0189011	3.02678	2.42678
feature12858	0.333863	3.91867	0.00026147	0.0189128	5.67571	6.00654
feature23493	0.494332	3.91759	0.000262374	0.0189128	3.94682	4.44727
feature34841	0.536642	3.91726	0.000262647	0.0189128	3.48984	3.99961
feature16941	-0.482509	-3.91712	0.000262768	0.0189128	4.20534	3.73115
feature67513	0.399263	3.91551	0.000264125	0.0189561	4.20538	4.60574
feature39793	0.296592	3.91522	0.000264369	0.0189561	5.93216	6.22815
feature138	0.866961	3.91296	0.000266282	0.0190572	2.01587	2.88227
feature33591	1.11695	3.91208	0.000267035	0.0190752	0.432815	1.51902
feature43277	0.412121	3.91136	0.000267648	0.019079	5.86123	6.26205
feature45074	0.547673	3.91084	0.000268095	0.019079	3.30949	3.86377
feature43851	0.46791	3.9062	0.00027209	0.0193015	4.22319	4.68465
feature63145	-0.702116	-3.90603	0.000272239	0.0193015	2.68961	1.99283
feature48016	0.570324	3.90484	0.000273279	0.0193326	2.5676	3.14944
feature30082	-0.812518	-3.90436	0.000273698	0.0193326	2.99803	2.07382
feature41113	-0.699291	-3.89986	0.000277657	0.0195757	2.83796	2.17156
feature11507	-0.36697	-3.89871	0.000278673	0.0195757	5.22675	4.85991
feature35222	0.378007	3.89773	0.000279548	0.0195757	4.90769	5.28574
feature46700	0.624686	3.89765	0.000279619	0.0195757	3.53081	4.14195
feature71061	-0.675669	-3.89754	0.000279719	0.0195757	2.60699	1.91798
feature51787	-1.17948	-3.89669	0.000280473	0.0195793	0.858698	-0.337816
feature22364	0.692292	3.89632	0.000280804	0.0195793	2.98582	3.66343
feature68295	0.968329	3.89432	0.000282602	0.0196359	0.922862	2.0132
feature27056	0.923801	3.89427	0.000282649	0.0196359	1.06609	1.96187
feature40184	0.849576	3.88532	0.000290825	0.0201669	1.8612	2.70303
feature64763	0.896721	3.88366	0.000292367	0.0202368	0.828163	1.71535
feature46491	0.413239	3.88042	0.000295401	0.0204007	4.21855	4.63281
feature10974	-0.743002	-3.87998	0.000295811	0.0204007	2.22571	1.5237
feature47033	0.795557	3.87893	0.000296801	0.0204066	1.89922	2.72396
feature2401	0.444018	3.87875	0.000296972	0.0204066	4.20032	4.64895
feature3110	-0.483577	-3.87777	0.000297896	0.0204226	4.32421	3.83107
feature17264	0.315135	3.87722	0.000298423	0.0204226	6.56075	6.87324
feature65104	-0.420772	-3.8768	0.000298819	0.0204226	5.37427	4.95743
feature48232	0.723405	3.87341	0.000302059	0.0206068	2.34923	3.06723
feature60997	-0.344058	-3.87232	0.000303108	0.0206413	5.45764	5.11288
feature17047	0.317831	3.8707	0.00030467	0.0207105	6.10958	6.42581
feature20237	0.484621	3.86794	0.000307356	0.0208557	4.15991	4.64249
feature39181	0.659557	3.86716	0.000308117	0.02087	2.74862	3.39519
feature72237	0.631083	3.86612	0.000309139	0.0209019	2.57198	3.23042
feature4220	0.502454	3.86323	0.000311996	0.0210575	3.4894	3.98329
feature58816	0.404483	3.86123	0.00031398	0.0211538	4.44445	4.85644
feature61756	0.610848	3.85957	0.00031564	0.0212279	4.07984	4.68531
feature29799	0.744452	3.85726	0.000317959	0.0213383	3.25656	3.99389
feature57961	0.90206	3.85594	0.000319299	0.0213383	1.71709	2.63662
feature25233	-0.291686	-3.85581	0.000319431	0.0213383	6.816	6.5245
feature56913	0.332915	3.85549	0.000319753	0.0213383	6.61227	6.94453
feature55502	0.886455	3.85515	0.000320094	0.0213383	1.12923	2.00611
feature20324	0.616687	3.85312	0.000322166	0.0214388	4.01507	4.63849
feature25884	-0.401366	-3.85069	0.000324659	0.0215106	4.93079	4.53123
feature48895	-0.575364	-3.8505	0.000324851	0.0215106	3.35145	2.77484
feature45136	-0.271495	-3.85041	0.000324947	0.0215106	7.84909	7.58049
feature20475	0.585123	3.84882	0.000326593	0.0215711	2.86703	3.4721
feature51940	0.38817	3.84843	0.000326999	0.0215711	4.91123	5.30629
feature44863	-0.458862	-3.8472	0.000328277	0.0216178	3.97589	3.52916
feature7186	-0.628948	-3.84349	0.000332155	0.0218353	2.81384	2.1799
feature38552	0.380822	3.84067	0.000335139	0.0219663	4.88216	5.26215
feature69695	0.417963	3.84005	0.000335796	0.0219663	6.3057	6.72456
feature15881	-0.548644	-3.83997	0.000335884	0.0219663	3.20724	2.63293
feature66957	-0.780194	-3.83744	0.000338587	0.0221049	2.40763	1.63053
feature11892	-0.397074	-3.83485	0.000341371	0.0222207	4.25404	3.86081
feature18203	0.399927	3.83352	0.000342815	0.0222207	5.37265	5.77146
feature49461	-0.858103	-3.83322	0.000343139	0.0222207	2.19466	1.27321
feature6312	0.37993	3.83313	0.00034324	0.0222207	5.0162	5.39933
feature53517	0.65236	3.83308	0.00034329	0.0222207	2.93546	3.56827
feature19647	0.417281	3.82933	0.000347387	0.0224476	4.60378	5.02327
feature26661	1.03053	3.82866	0.000348119	0.0224566	0.487317	1.58999
feature49115	-0.431281	-3.8272	0.000349735	0.0224853	4.24618	3.8124
feature35878	0.33103	3.82719	0.000349749	0.0224853	5.52721	5.85611
feature70496	1.14485	3.82659	0.000350407	0.0224895	0.0757241	1.22665
feature4421	-0.484606	-3.82516	0.000351994	0.0225532	3.64642	3.1565
feature15470	0.422366	3.82457	0.000352653	0.0225573	4.42337	4.84386
feature71133	0.417993	3.82403	0.000353263	0.0225583	4.45011	4.87471
feature17595	0.445928	3.82262	0.000354834	0.022608	3.53204	3.9797
feature69140	1.21119	3.82227	0.000355233	0.022608	0.48527	1.743
feature4118	-0.660292	-3.81971	0.000358116	0.0227227	2.5435	1.8907
feature64341	0.603267	3.81961	0.000358233	0.0227227	3.12028	3.70396
feature54459	-0.530161	-3.81835	0.000359654	0.0227747	3.73444	3.23466
feature69605	1.06463	3.81612	0.000362197	0.0228975	1.12245	2.18625
feature25719	0.434694	3.81497	0.000363524	0.0229096	4.1169	4.5484
feature5348	0.982896	3.8149	0.000363596	0.0229096	1.18012	2.19018
feature58808	0.457104	3.81429	0.000364301	0.0229159	4.67134	5.12712
feature11315	0.515601	3.81267	0.000366174	0.0229956	3.76435	4.3033
feature48428	0.812318	3.81171	0.000367284	0.0230272	1.96971	2.74666
feature24857	0.579786	3.81042	0.000368781	0.0230537	3.21946	3.78949
feature48691	0.652394	3.80955	0.000369787	0.0230537	3.64429	4.27557
feature10353	0.843221	3.80935	0.000370021	0.0230537	1.22766	2.04851
feature35933	0.498007	3.80925	0.000370138	0.0230537	5.50894	6.0089
feature49754	-0.902496	-3.80854	0.000370978	0.0230632	2.11377	1.30867
feature40196	0.523842	3.80808	0.000371507	0.0230632	3.39648	3.91287
feature11393	-0.302664	-3.80634	0.000373554	0.0231524	6.85752	6.55289
feature2404	0.422555	3.80571	0.000374303	0.023161	7.18225	7.60414
feature53109	-0.455051	-3.80509	0.000375028	0.023168	3.81993	3.35433
feature2486	-0.583329	-3.80445	0.000375794	0.0231776	3.31297	2.73585
feature10654	0.432827	3.80254	0.000378061	0.0232541	4.41369	4.84565
feature11511	-0.774377	-3.80218	0.000378493	0.0232541	2.28194	1.49977
feature54829	-0.441061	-3.80186	0.000378873	0.0232541	4.21284	3.76287
feature2645	0.848581	3.79917	0.000382098	0.0234031	2.32703	3.13472
feature26644	0.418847	3.79881	0.000382535	0.0234031	4.49921	4.90745
feature13485	0.639112	3.79515	0.000386973	0.0236365	2.73553	3.36184
feature29928	0.345039	3.79279	0.000389854	0.0237742	6.12617	6.47198
feature37277	-0.470453	-3.79159	0.000391339	0.0238025	4.9517	4.48153
feature43094	-1.07864	-3.7914	0.000391573	0.0238025	1.05856	-0.00955242
feature46614	0.36171	3.79006	0.000393228	0.0238368	5.63489	5.99496
feature2775	-0.351068	-3.78992	0.000393394	0.0238368	5.34137	4.99437
feature36399	-0.33952	-3.78709	0.000396925	0.0240124	5.23946	4.89448
feature69328	0.56062	3.78229	0.000402961	0.0243387	2.56796	3.11358
feature18392	-0.952393	-3.7797	0.000406255	0.0244986	1.72599	0.72361
feature46707	-0.494753	-3.77873	0.000407496	0.0245345	4.02136	3.52189
feature35041	-0.533861	-3.77668	0.000410131	0.0245592	3.9237	3.40399
feature10031	0.29551	3.7766	0.000410233	0.0245592	5.77839	6.07239
feature47822	0.493635	3.77645	0.000410426	0.0245592	3.28597	3.79256
feature71755	0.745451	3.7764	0.000410496	0.0245592	1.69934	2.41274
feature68196	0.351478	3.77365	0.000414051	0.0247108	4.37042	4.72603
feature61291	0.410462	3.77344	0.000414332	0.0247108	5.62665	6.03389
feature70330	-0.40132	-3.77234	0.000415768	0.0247574	4.59081	4.17684
feature50869	0.423238	3.77107	0.000417423	0.0248171	5.34525	5.76742
feature7380	0.446102	3.77003	0.000418795	0.024832	4.28004	4.72357
feature69379	0.48506	3.76988	0.000418983	0.024832	3.85229	4.34485
feature59493	-0.700824	-3.7687	0.000420541	0.0248542	2.84294	2.13197
feature32748	0.474129	3.76861	0.000420668	0.0248542	4.02218	4.49146
feature29691	1.08326	3.7673	0.000422393	0.0249002	0.249284	1.32122
feature55054	0.399244	3.76702	0.00042277	0.0249002	6.16569	6.56509
feature38287	0.492691	3.76628	0.000423747	0.0249002	5.29005	5.77892
feature72249	0.331798	3.76541	0.000424912	0.0249002	5.56571	5.9034
feature64523	0.41139	3.76532	0.000425038	0.0249002	4.33989	4.76099
feature62246	0.460915	3.76471	0.000425841	0.0249002	4.31301	4.77035
feature19868	-0.662975	-3.76456	0.000426044	0.0249002	2.94243	2.27377
feature6724	0.355703	3.76339	0.000427613	0.0249363	4.64619	5.0039
feature57877	0.47742	3.76312	0.000427975	0.0249363	3.90624	4.40072
feature41493	-0.568787	-3.75929	0.000433156	0.0251994	3.48406	2.90278
feature59951	0.393907	3.75863	0.000434054	0.025213	5.67695	6.07164
feature40756	0.388808	3.75586	0.00043783	0.0253935	4.54183	4.92794
feature32778	-0.392018	-3.75361	0.000440928	0.0255079	4.7719	4.37377
feature42802	-0.312683	-3.75346	0.000441148	0.0255079	5.60059	5.29046
feature19211	-0.617	-3.75261	0.000442316	0.0255365	3.35282	2.72685
feature30696	0.714136	3.7487	0.000447767	0.0258119	2.58459	3.31312
feature55062	0.339058	3.74625	0.000451216	0.0259713	4.88514	5.21754
feature6965	0.31923	3.74508	0.000452882	0.0260277	6.28646	6.60279
feature30132	-0.379695	-3.74345	0.0004552	0.0261213	4.61347	4.23773
feature57338	1.20039	3.7413	0.000458274	0.026258	0.283327	1.50823
feature41069	0.711627	3.74068	0.000459155	0.0262688	2.44098	3.16024
feature17850	0.413671	3.73716	0.000464247	0.026474	4.25169	4.65497
feature17912	0.780824	3.73699	0.000464489	0.026474	1.74517	2.52219
feature59831	-0.374152	-3.73675	0.000464836	0.026474	4.80871	4.41671
feature67558	-0.4211	-3.73607	0.000465825	0.0264743	4.30008	3.88321
feature39974	0.566316	3.73579	0.000466237	0.0264743	2.8257	3.39512
feature39380	0.485227	3.73452	0.000468087	0.0265396	3.50335	3.98788
feature14999	0.880416	3.73373	0.000469247	0.0265657	2.11407	2.98259
feature6420	0.581737	3.73254	0.000470994	0.0266249	2.74307	3.33138
feature30264	0.780073	3.72928	0.000475822	0.026818	2.64353	3.40515
feature50278	0.307067	3.72928	0.000475824	0.026818	6.28524	6.59016
feature22570	-0.384754	-3.72144	0.00048762	0.0273436	4.34534	3.95565
feature12315	0.806581	3.72128	0.000487857	0.0273436	2.04151	2.83711
feature44073	0.330083	3.72123	0.000487938	0.0273436	5.32662	5.65519
feature62485	0.557403	3.72117	0.000488034	0.0273436	3.11331	3.68711
feature51098	1.00134	3.71848	0.00049215	0.027449	0.740795	1.75827
feature22242	0.588526	3.71784	0.000493126	0.027449	2.63496	3.22961
feature51283	0.28732	3.71783	0.000493135	0.027449	7.99969	8.2858
feature28990	0.993507	3.71722	0.000494088	0.027449	1.13914	2.18454
feature46044	1.11284	3.71712	0.000494242	0.027449	0.935647	2.06236
feature40381	0.742469	3.71711	0.000494257	0.027449	2.51259	3.24609
feature38007	0.375727	3.71479	0.000497839	0.0275987	5.20119	5.57693
feature48694	0.406859	3.71443	0.000498408	0.0275987	4.56524	4.97481
feature46893	0.5532	3.71272	0.000501061	0.0277051	3.74023	4.28299
feature50343	0.352593	3.70884	0.000507159	0.0279948	5.03646	5.38746
feature15170	-0.339074	-3.70845	0.000507776	0.0279948	5.74874	5.41324
feature42468	-0.799763	-3.70743	0.000509403	0.0280031	1.97927	1.17578
feature20367	-0.479178	-3.70714	0.000509864	0.0280031	3.64442	3.17938
feature57860	0.382529	3.70664	0.00051066	0.0280031	5.04578	5.42772
feature24477	1.13462	3.70649	0.000510888	0.0280031	0.371289	1.51267
feature40364	0.39443	3.70563	0.000512257	0.0280031	4.99155	5.38473
feature47836	0.743167	3.70557	0.000512356	0.0280031	2.22082	2.96411
feature41592	0.466203	3.70437	0.000514277	0.0280677	3.56615	4.03209
feature59964	0.273304	3.70012	0.000521133	0.028401	7.04643	7.32077
feature71818	0.551514	3.69899	0.000522973	0.0284604	3.15721	3.68929
feature65681	0.716581	3.69781	0.000524895	0.0285152	2.61399	3.33609
feature33920	0.66033	3.69745	0.000525483	0.0285152	2.22175	2.91368
feature13676	-0.6044	-3.69084	0.000536394	0.0290475	2.65322	2.03939
feature20934	0.38026	3.69058	0.000536825	0.0290475	4.57999	4.97002
feature36337	0.616973	3.68566	0.0005451	0.0294532	4.99979	5.61623
feature41604	0.510081	3.68409	0.000547778	0.0295558	5.26035	5.76796
feature46806	0.569271	3.68107	0.000552926	0.0297913	3.1775	3.74271
feature43618	0.30414	3.6779	0.000558404	0.0300437	5.28137	5.58973
feature7900	0.37108	3.67115	0.00057022	0.0306001	5.49296	5.8687
feature53055	-0.428449	-3.67077	0.000570891	0.0306001	4.80481	4.36176
feature62889	0.445146	3.66989	0.000572458	0.0306001	3.54885	3.99581
feature56245	0.31151	3.66943	0.000573266	0.0306001	6.01254	6.32191
feature25122	-0.50174	-3.66938	0.000573358	0.0306001	3.67175	3.16447
feature5840	0.522142	3.66903	0.000573977	0.0306001	3.16667	3.69418
feature49446	0.706606	3.6688	0.000574392	0.0306001	2.15772	2.86088
feature27510	0.601823	3.66709	0.000577438	0.0307192	2.83925	3.4467
feature13844	-0.949068	-3.66648	0.000578531	0.0307342	1.6275	0.686904
feature60739	-0.741802	-3.66507	0.000581082	0.0308152	2.4576	1.68025
feature29525	-0.713844	-3.66473	0.000581679	0.0308152	2.88033	2.21473
feature41258	0.466544	3.66323	0.0005844	0.0308916	4.01252	4.47407
feature24852	0.500119	3.66303	0.000584751	0.0308916	3.24878	3.76558
feature22410	0.363295	3.6616	0.000587348	0.0309199	4.65253	5.02106
feature62394	0.354473	3.66145	0.000587629	0.0309199	5.36786	5.71977
feature13488	0.687368	3.66133	0.000587841	0.0309199	1.92406	2.59322
feature42824	-0.461803	-3.66066	0.000589065	0.0309199	4.46499	3.97933
feature20468	0.580876	3.66032	0.000589683	0.0309199	2.69971	3.27856
feature5224	0.608668	3.66005	0.000590176	0.0309199	2.41731	3.04157
feature50384	-0.766381	-3.65955	0.000591095	0.0309253	1.81661	1.00786
feature33174	0.510254	3.65905	0.000592004	0.0309302	2.88914	3.3743
feature32299	-0.350979	-3.65818	0.000593607	0.0309713	5.27007	4.91629
feature16708	0.680966	3.65673	0.000596288	0.0310589	2.97226	3.63422
feature2006	-0.657552	-3.65638	0.000596924	0.0310589	2.43731	1.78665
feature4027	0.74869	3.65498	0.000599524	0.0311331	4.10922	4.85988
feature10488	-0.421996	-3.65473	0.000599992	0.0311331	3.97893	3.54571
feature71620	-0.524333	-3.65355	0.000602176	0.0312037	3.31956	2.78684
feature26880	-0.245504	-3.6529	0.000603395	0.0312187	7.05368	6.80803
feature17903	0.725752	3.65251	0.000604111	0.0312187	3.18413	3.89053
feature55867	0.399168	3.64961	0.000609567	0.0314578	4.30511	4.70203
feature65351	-0.548963	-3.64899	0.000610726	0.0314748	3.37952	2.86903
feature4067	0.380401	3.64745	0.000613647	0.0315263	4.68701	5.06984
feature35215	0.356636	3.64732	0.0006139	0.0315263	7.62758	7.98388
feature42396	-0.243838	-3.64715	0.000614218	0.0315263	7.90393	7.66107
feature62434	0.455812	3.64663	0.000615205	0.0315342	4.34341	4.79574
feature16467	-0.496107	-3.64499	0.00061834	0.0316522	4.1601	3.66686
feature45832	-0.592934	-3.6441	0.000620034	0.0316672	3.43731	2.84683
feature13500	0.464968	3.64396	0.000620304	0.0316672	4.17784	4.65003
feature62710	0.564105	3.64295	0.000622239	0.0316933	2.74629	3.30806
feature61834	0.779692	3.64282	0.000622487	0.0316933	1.99036	2.77329
feature11146	0.680264	3.6415	0.000625043	0.0317808	2.38303	3.07746
feature38648	-0.440238	-3.64029	0.000627384	0.0318572	3.82937	3.41802
feature29338	0.804487	3.63965	0.000628623	0.0318774	2.43608	3.2344
feature36265	0.354644	3.63887	0.000630132	0.0318981	5.18831	5.54472
feature36952	0.492109	3.6383	0.000631246	0.0318981	3.1392	3.63972
feature5543	-0.924896	-3.63814	0.000631554	0.0318981	1.53996	0.604775
feature23038	0.772681	3.63718	0.000633434	0.0319505	2.83713	3.60586
feature43726	0.470528	3.63675	0.000634285	0.031951	3.71277	4.19742
feature47123	1.00315	3.63631	0.000635135	0.0319513	0.592562	1.60007
feature63095	0.394804	3.63513	0.00063746	0.0320258	4.22053	4.61307
feature37365	-0.554877	-3.63426	0.000639171	0.0320693	2.66536	2.11646
feature11154	0.429818	3.6307	0.000646231	0.032365	5.21831	5.64664
feature58841	-0.454965	-3.6302	0.000647223	0.032365	3.8744	3.41029
feature8027	0.602143	3.63	0.000647625	0.032365	2.31401	2.91192
feature61750	0.35398	3.62911	0.000649403	0.0324112	5.00914	5.36069
feature28351	0.681423	3.62842	0.000650801	0.0324383	2.3898	3.06075
feature64351	0.422884	3.62572	0.000656233	0.0326483	4.38407	4.81127
feature680	0.673858	3.62547	0.000656736	0.0326483	2.66273	3.36339
feature62535	-0.416292	-3.6231	0.000661546	0.0328444	4.50972	4.08925
feature11749	0.595224	3.62208	0.000663647	0.0329056	2.45901	3.07341
feature19693	0.3768	3.61735	0.000673382	0.0333255	4.60492	4.97029
feature3302	0.648573	3.61711	0.000673872	0.0333255	2.75838	3.40494
feature51058	-0.461375	-3.61642	0.000675305	0.0333529	3.95755	3.53087
feature38261	-0.436558	-3.61525	0.000677746	0.0333894	4.30344	3.85308
feature59340	0.402114	3.61502	0.000678228	0.0333894	3.84086	4.24924
feature43001	-0.57773	-3.61416	0.000680016	0.0333894	3.14321	2.57132
feature15651	0.640462	3.61365	0.000681091	0.0333894	5.03077	5.66137
feature58586	-0.456818	-3.61361	0.000681188	0.0333894	3.69876	3.24183
feature12454	0.44461	3.61354	0.000681327	0.0333894	4.10278	4.55012
feature35780	0.681871	3.61099	0.00068669	0.0335694	2.55387	3.2855
feature29822	0.395141	3.61095	0.000686769	0.0335694	4.73531	5.13395
feature63176	-0.377285	-3.60995	0.000688891	0.0335828	4.48331	4.10386
feature23504	-0.450628	-3.60964	0.000689549	0.0335828	4.04125	3.58531
feature42111	-0.692722	-3.60957	0.0006897	0.0335828	2.30017	1.63462
feature36242	0.905054	3.60913	0.000690628	0.0335849	1.47842	2.44251
feature59378	-0.467109	-3.60577	0.000697814	0.0338476	3.38323	2.91667
feature27218	0.543844	3.60577	0.000697815	0.0338476	3.78478	4.33206
feature4132	0.98102	3.60397	0.000701679	0.0339306	1.42787	2.39969
feature36743	-0.820028	-3.60373	0.000702209	0.0339306	1.79215	0.965817
feature58407	-0.453557	-3.60368	0.000702317	0.0339306	4.19262	3.71763
feature24917	0.310076	3.60331	0.000703105	0.0339306	7.00631	7.31783
feature25878	-0.954796	-3.60208	0.000705772	0.034016	1.77321	0.859003
feature27672	-0.818198	-3.59797	0.000714749	0.034405	1.89194	1.08414
feature7118	0.925945	3.59719	0.000716447	0.034443	1.05862	1.97601
feature11081	0.594414	3.5951	0.000721071	0.0346215	1.96976	2.57081
feature12548	0.443728	3.59422	0.000723021	0.0346712	3.6499	4.10091
feature20029	1.06532	3.59336	0.000724917	0.0346761	0.605287	1.66277
feature36827	-0.260506	-3.59335	0.000724951	0.0346761	6.54612	6.28628
feature10565	0.686702	3.59237	0.000727133	0.0347366	2.24497	2.94325
feature64366	0.636605	3.59104	0.000730114	0.0348293	2.83797	3.49597
feature37836	0.786482	3.59068	0.000730909	0.0348293	1.73782	2.50229
feature25257	0.36251	3.58992	0.000732628	0.0348674	6.55354	6.91894
feature41667	-0.485819	-3.58863	0.000735531	0.0349617	3.71082	3.2216
feature17323	0.39369	3.58593	0.000741636	0.0352077	4.54057	4.93245
feature66888	0.695502	3.58433	0.000745289	0.0353369	2.55181	3.26177
feature16715	0.441354	3.58352	0.000747153	0.0353811	4.83676	5.272
feature52955	-0.420947	-3.58157	0.00075163	0.0355487	4.19649	3.76382
feature19755	0.466913	3.58091	0.000753145	0.035576	4.24681	4.70576
feature44034	0.314281	3.57873	0.000758196	0.0357376	5.30442	5.61794
feature46330	-0.330773	-3.57862	0.00075845	0.0357376	5.66717	5.33282
feature9848	0.382305	3.5774	0.0007613	0.0358274	5.2942	5.67544
feature32113	0.387829	3.5761	0.000764315	0.0358519	3.86042	4.24253
feature68320	0.621599	3.57594	0.000764703	0.0358519	2.53535	3.17456
feature13242	0.637949	3.57575	0.000765138	0.0358519	3.22131	3.86288
feature38962	0.611608	3.57516	0.000766528	0.0358519	2.17153	2.79878
feature36487	-0.475754	-3.57515	0.000766547	0.0358519	3.63775	3.18042
feature13767	0.657	3.57372	0.000769921	0.0359654	2.15159	2.81232
feature16670	0.785171	3.57219	0.000773532	0.0360738	1.66001	2.51132
feature2681	-0.726808	-3.57193	0.000774144	0.0360738	2.79283	2.05807
feature15478	0.531159	3.57019	0.000778288	0.0362224	3.60942	4.13008
feature33774	0.36395	3.56886	0.000781453	0.0362716	4.81237	5.17624
feature46393	-0.562855	-3.56861	0.000782041	0.0362716	3.48543	2.90631
feature20432	0.511099	3.5683	0.000782782	0.0362716	3.76301	4.27434
feature48034	-0.374247	-3.56782	0.000783935	0.0362716	4.67622	4.30679
feature4318	0.818248	3.56774	0.000784127	0.0362716	1.32572	2.21054
feature22906	0.282551	3.56675	0.000786519	0.036338	5.67926	5.9644
feature11113	0.38335	3.56552	0.000789484	0.0364095	4.44343	4.8297
feature5481	0.287286	3.56531	0.000789987	0.0364095	5.49923	5.78803
feature63445	0.347877	3.5634	0.000794616	0.0365784	5.30264	5.65113
feature9886	0.713105	3.5594	0.000804385	0.0369462	1.95687	2.67216
feature50060	-0.907547	-3.55933	0.000804554	0.0369462	1.77631	0.8476
feature56830	0.38477	3.55871	0.000806085	0.0369717	4.05516	4.43043
feature54579	0.75672	3.55786	0.000808171	0.0370134	1.38114	2.14544
feature57899	0.499276	3.55746	0.000809176	0.0370134	5.71708	6.21257
feature60816	0.548758	3.55716	0.000809921	0.0370134	3.58999	4.13046
feature71282	0.358492	3.5553	0.000814536	0.0371795	4.56801	4.92846
feature68471	0.258629	3.55394	0.000817916	0.0372613	6.20718	6.46688
feature55009	-0.473355	-3.55379	0.000818293	0.0372613	3.90661	3.43841
feature60657	-0.573564	-3.55247	0.000821584	0.0373663	3.21775	2.62682
feature22838	0.432816	3.55078	0.000825841	0.0375149	4.45066	4.88435
feature6108	0.376597	3.55013	0.000827489	0.0375448	4.37748	4.75604
feature65749	0.543708	3.54867	0.00083118	0.0375893	3.28732	3.83657
feature29273	-0.462324	-3.54859	0.000831367	0.0375893	3.70676	3.2197
feature26055	-0.516457	-3.54856	0.000831441	0.0375893	3.84838	3.30563
feature70009	-0.484548	-3.54638	0.000836995	0.0377953	3.59114	3.12134
feature35357	0.347505	3.54396	0.000843198	0.0380295	4.95386	5.30801
feature37037	0.800945	3.54345	0.000844506	0.0380295	1.95155	2.74585
feature11948	-0.71125	-3.54319	0.000845189	0.0380295	3.00916	2.29225
feature47115	0.38499	3.54277	0.000846276	0.0380333	4.75861	5.14001
feature46914	0.441071	3.54221	0.000847703	0.0380524	4.89439	5.33247
feature53436	0.716852	3.54077	0.000851451	0.0381754	1.98203	2.68427
feature56820	-1.00001	-3.54003	0.000853357	0.0382157	1.14573	0.16812
feature33001	-0.617082	-3.53848	0.000857403	0.0383516	3.02169	2.37407
feature61532	0.572274	3.53782	0.000859136	0.0383838	4.10868	4.67824
feature34906	0.412197	3.53707	0.000861102	0.0384264	3.65827	4.06812
feature20004	-0.473893	-3.53653	0.000862511	0.0384377	3.66485	3.17154
feature59006	0.370066	3.5362	0.000863381	0.0384377	5.46502	5.82919
feature30915	-0.222201	-3.53399	0.000869202	0.038601	7.93096	7.70978
feature1625	0.370356	3.53396	0.000869281	0.038601	6.21131	6.57946
feature42523	-1.10441	-3.53365	0.000870101	0.038601	1.64066	0.499627
feature67914	-0.579321	-3.53286	0.000872203	0.038649	2.70823	2.12613
feature64638	0.392816	3.53091	0.000877383	0.0388332	7.31663	7.71026
feature9670	-0.473084	-3.52944	0.000881322	0.038962	3.66957	3.17237
feature69733	0.337361	3.52883	0.000882958	0.0389889	5.38269	5.71558
feature45138	-0.932676	-3.52746	0.000886657	0.0390624	2.39821	1.52484
feature5388	-0.950543	-3.52745	0.000886681	0.0390624	1.33493	0.363957
feature7794	-0.374442	-3.52676	0.000888532	0.0390985	4.03862	3.67175
feature30300	0.954508	3.52517	0.000892862	0.0392435	0.640605	1.61698
feature58872	-0.299368	-3.5242	0.000895494	0.0392719	5.9715	5.67627
feature2252	0.634242	3.52417	0.000895578	0.0392719	2.22823	2.86939
feature47940	0.428576	3.52329	0.000897957	0.0393307	4.18053	4.59829
feature7306	0.396752	3.52067	0.000905144	0.0395998	3.72224	4.11177
feature29930	0.750117	3.52008	0.000906763	0.0396249	1.91894	2.68481
feature71134	0.400632	3.51904	0.000909646	0.0397052	3.84924	4.25616
feature64872	-0.764218	-3.51837	0.0009115	0.0397353	2.30905	1.50278
feature237	0.361205	3.5177	0.00091335	0.0397353	4.04716	4.4088
feature48750	-0.463305	-3.51765	0.000913479	0.0397353	3.86388	3.40105
feature26006	0.526025	3.51373	0.000924422	0.0401241	3.7029	4.22637
feature37045	0.280144	3.51369	0.000924533	0.0401241	5.80571	6.08392
feature18291	0.728784	3.51328	0.000925706	0.0401283	1.86085	2.59552
feature23769	-0.362209	-3.51278	0.000927097	0.0401283	4.50663	4.14237
feature57053	0.30454	3.5122	0.000928728	0.0401283	5.24247	5.54606
feature22672	0.316352	3.51215	0.000928862	0.0401283	5.78317	6.10354
feature25112	-0.260954	-3.51162	0.00093038	0.0401419	8.03035	7.76549
feature57614	-0.324161	-3.51129	0.000931292	0.0401419	5.32827	5.00659
feature46525	-0.770552	-3.51067	0.00093306	0.0401724	2.22042	1.4538
feature46221	0.445958	3.5087	0.000938659	0.040302	4.5769	5.02696
feature19126	0.626753	3.50854	0.000939121	0.040302	1.84821	2.46773
feature21334	-0.220373	-3.50849	0.000939258	0.040302	7.3518	7.13166
feature31483	0.415419	3.50662	0.000944602	0.0404855	3.74928	4.16427
feature21745	0.853104	3.50352	0.000953502	0.0408209	0.708651	1.5702
feature46049	0.394805	3.50237	0.000956834	0.0409173	4.66544	5.05165
feature64556	0.247261	3.50158	0.000959149	0.0409701	6.23194	6.47627
feature18749	-0.818021	-3.50118	0.000960304	0.0409733	2.16681	1.37638
feature58163	-0.531316	-3.50027	0.00096295	0.0409975	2.92798	2.39931
feature54232	0.49736	3.50024	0.000963033	0.0409975	4.1037	4.59148
feature35351	0.550049	3.49886	0.000967075	0.0411234	3.20047	3.74112
feature5575	0.46686	3.49688	0.0009729	0.0413136	2.96873	3.44304
feature11957	-0.350356	-3.49633	0.000974499	0.0413136	5.13342	4.78683
feature25786	-0.834509	-3.49623	0.000974813	0.0413136	1.61651	0.767371
feature6350	-0.36536	-3.49523	0.000977773	0.0413805	5.05093	4.68717
feature39006	-0.531675	-3.49496	0.000978574	0.0413805	3.31069	2.77393
feature24327	0.688047	3.49404	0.000981299	0.0414495	2.59352	3.29729
feature62318	0.473389	3.49014	0.00099295	0.041895	4.95878	5.4325
feature37546	0.40142	3.48856	0.000997713	0.0420485	4.0836	4.4804
feature70935	-0.721181	-3.48809	0.000999125	0.0420485	2.24618	1.53646
feature19658	-0.618118	-3.48783	0.000999914	0.0420485	2.55023	1.96053
feature56434	0.377073	3.48597	0.00100555	0.0421282	4.44656	4.82724
feature4455	0.450439	3.48585	0.0010059	0.0421282	3.52657	4.00292
feature43143	-0.328754	-3.48564	0.00100656	0.0421282	5.08473	4.75091
feature51764	0.488838	3.48554	0.00100687	0.0421282	3.16633	3.66296
feature41595	0.453588	3.48537	0.00100736	0.0421282	3.97883	4.45191
feature61541	-0.604743	-3.48447	0.00101013	0.0421847	2.95529	2.31152
feature33560	0.38517	3.48395	0.0010117	0.0421847	4.19138	4.56762
feature29299	0.408256	3.48384	0.00101205	0.0421847	3.79644	4.18641
feature2333	-0.473382	-3.48136	0.00101967	0.0424555	3.36612	2.90426
feature64715	0.516233	3.47957	0.00102518	0.0426382	3.27212	3.79687
feature55181	-0.629287	-3.478	0.00103006	0.0427906	3.43827	2.78954
feature30309	0.488767	3.47758	0.00103139	0.0427906	5.18515	5.66919
feature57943	0.331662	3.47731	0.00103223	0.0427906	4.46288	4.79698
feature9877	0.442044	3.47673	0.00103404	0.0428188	3.856	4.31098
feature32165	0.34099	3.47502	0.00103937	0.042965	4.61323	4.95363
feature40102	0.415545	3.47487	0.00103983	0.042965	3.56948	3.98588
feature12089	-0.50514	-3.47443	0.00104123	0.0429758	3.39957	2.88339
feature49673	-0.582077	-3.47343	0.00104438	0.0430592	2.9932	2.42651
feature908	1.03512	3.4708	0.0010527	0.043355	0.596184	1.63627
feature1883	0.796656	3.47019	0.00105465	0.0433596	1.59634	2.36459
feature66139	-0.653863	-3.47005	0.0010551	0.0433596	2.836	2.1602
feature10041	0.351728	3.46929	0.0010575	0.0434111	5.50113	5.85044
feature45690	0.443733	3.46851	0.00106	0.0434667	4.56114	5.00446
feature38714	0.602587	3.46683	0.00106538	0.0436392	2.38752	3.00087
feature42729	-0.769451	-3.46648	0.0010665	0.0436392	2.02908	1.26257
feature45652	0.436726	3.46565	0.00106918	0.0437016	4.89366	5.32623
feature37074	0.439845	3.46407	0.00107429	0.0438269	3.34917	3.8099
feature34429	0.404011	3.46383	0.00107505	0.0438269	4.30094	4.70332
feature53684	1.02849	3.46354	0.00107598	0.0438269	0.274752	1.29785
feature4515	-0.560177	-3.46326	0.00107691	0.0438269	3.17124	2.59222
feature44518	0.287541	3.46292	0.00107802	0.0438269	6.66026	6.94711
feature26358	-0.588762	-3.46214	0.00108055	0.0438825	2.75674	2.17681
feature25110	-0.569685	-3.46134	0.00108314	0.0439065	2.54153	1.95938
feature15925	0.575557	3.46125	0.00108345	0.0439065	2.18353	2.77165
feature47937	0.622613	3.45979	0.00108824	0.0440344	1.89476	2.54146
feature34375	-0.40742	-3.45958	0.00108893	0.0440344	4.4836	4.09486
feature18330	0.731346	3.45879	0.00109151	0.044084	1.79073	2.5203
feature53508	0.413623	3.45835	0.00109297	0.044084	3.43176	3.83674
feature61708	0.348599	3.45782	0.0010947	0.044084	5.34591	5.69909
feature63635	0.757599	3.45779	0.00109481	0.044084	3.85879	4.62503
feature16873	0.589231	3.45735	0.00109625	0.0440951	2.67296	3.25111
feature57293	-0.956729	-3.45623	0.00109996	0.0441977	1.6582	0.683279
feature28412	0.458034	3.45584	0.00110125	0.0442026	3.14627	3.60075
feature56646	-0.620035	-3.45484	0.00110456	0.0442579	2.81449	2.15821
feature13491	0.967779	3.45472	0.00110496	0.0442579	0.767586	1.74093
feature8894	-0.594767	-3.45397	0.00110748	0.044312	3.12604	2.60585
feature68638	-0.559267	-3.45335	0.00110953	0.0443475	3.52472	2.95414
feature15376	0.479568	3.45198	0.0011141	0.0444769	3.55226	4.05201
feature44563	0.565181	3.45168	0.00111512	0.0444769	2.74545	3.3159
feature31940	-0.568928	-3.4509	0.00111775	0.04451	2.75215	2.18168
feature3072	0.490432	3.45012	0.00112037	0.04451	5.61817	6.10714
feature61700	0.628353	3.44983	0.00112133	0.04451	5.0536	5.68319
feature15786	0.387112	3.44977	0.00112154	0.04451	4.28535	4.67432
feature28251	-1.08999	-3.44962	0.00112206	0.04451	1.15924	0.0544847
feature34157	0.466292	3.44934	0.00112299	0.04451	3.62316	4.08705
feature11789	0.3876	3.44687	0.00113136	0.044795	4.41374	4.81002
feature20759	0.782776	3.44618	0.00113372	0.0448285	1.58218	2.39059
feature63213	0.463592	3.44593	0.00113457	0.0448285	5.55618	6.01887
feature45701	-0.614315	-3.44504	0.00113763	0.0448942	2.91787	2.33854
feature45978	-0.674624	-3.44475	0.0011386	0.0448942	2.29136	1.62514
feature66284	0.378008	3.44347	0.00114301	0.0449736	5.04611	5.42591
feature48997	0.346128	3.44289	0.001145	0.0449736	6.14011	6.48222
feature30562	-0.500361	-3.44288	0.00114503	0.0449736	4.04069	3.58298
feature50171	-0.63668	-3.44278	0.00114536	0.0449736	2.28441	1.66178
feature20049	0.729804	3.44242	0.00114661	0.0449761	2.46172	3.11771
feature23843	0.610248	3.44113	0.00115107	0.0451045	2.3099	2.9457
feature64716	0.419023	3.44061	0.00115285	0.0451275	4.27021	4.68786
feature10271	0.270687	3.43991	0.00115528	0.0451763	5.63579	5.90674
feature39435	0.396009	3.43779	0.00116268	0.0453746	4.11962	4.51811
feature46704	-0.594817	-3.43726	0.00116453	0.0453746	3.04031	2.41184
feature44573	0.523533	3.43712	0.00116499	0.0453746	2.44448	2.97879
feature26302	0.380714	3.43708	0.00116514	0.0453746	4.02858	4.40458
feature8221	0.489287	3.43648	0.00116727	0.0454033	3.07257	3.58304
feature32953	0.5698	3.43593	0.00116919	0.0454033	2.82898	3.42861
feature57901	0.333758	3.43585	0.00116947	0.0454033	4.76219	5.10563
feature33076	1.19441	3.43398	0.00117605	0.0456124	0.640694	1.8522
feature5671	0.474352	3.43144	0.00118503	0.0459134	6.37211	6.84529
feature11386	-0.518821	-3.43085	0.00118714	0.0459483	3.36102	2.8063
feature64477	0.292404	3.4304	0.00118876	0.0459641	5.57001	5.8668
feature11895	-0.966078	-3.4294	0.00119232	0.0460549	1.7344	0.757786
feature17234	0.314377	3.42862	0.00119509	0.046115	5.13906	5.4559
feature21188	-0.438201	-3.42792	0.00119763	0.0461637	3.74611	3.32906
feature39422	0.377736	3.42738	0.00119957	0.0461637	4.05367	4.43622
feature18242	0.4184	3.42696	0.00120107	0.0461637	4.02142	4.43901
feature42703	0.528663	3.42692	0.00120122	0.0461637	3.27147	3.81621
feature26155	-0.646947	-3.42517	0.00120752	0.0463587	2.71128	2.0802
feature2209	-0.472286	-3.42121	0.00122193	0.0468203	3.62794	3.17123
feature70206	1.0407	3.42119	0.00122201	0.0468203	0.0507682	1.11498
feature43165	-0.86308	-3.42072	0.00122374	0.0468393	1.99041	1.04517
feature795	0.429977	3.42004	0.00122621	0.0468677	3.12562	3.56341
feature26447	-0.346228	-3.41963	0.00122774	0.0468677	4.77508	4.42691
feature23489	0.533776	3.41951	0.00122819	0.0468677	2.72593	3.26579
feature9004	0.391981	3.41882	0.00123074	0.0469083	4.14707	4.53549
feature22494	-0.289444	-3.41849	0.00123193	0.0469083	5.98551	5.69982
feature15927	0.498379	3.41821	0.00123296	0.0469083	2.87778	3.37
feature55	-0.330635	-3.41653	0.00123919	0.0470872	6.66765	6.33609
feature2925	0.351764	3.41627	0.00124015	0.0470872	5.03783	5.39235
feature50131	-0.380014	-3.41508	0.00124457	0.0472079	5.82472	5.45063
feature62556	-0.653822	-3.41424	0.0012477	0.0472791	2.4997	1.89296
feature52892	0.459127	3.41363	0.00125	0.0472829	4.15951	4.61665
feature45357	0.757241	3.41352	0.0012504	0.0472829	2.55401	3.31225
feature65221	0.445631	3.41322	0.00125154	0.0472829	3.72784	4.17013
feature44720	-0.260036	-3.41215	0.00125552	0.0473862	6.36251	6.10646
feature7747	-0.667362	-3.40974	0.0012646	0.0476777	3.07041	2.44794
feature62974	0.316868	3.40929	0.00126632	0.0476777	4.76192	5.07915
feature55496	0.533169	3.40911	0.00126701	0.0476777	2.79942	3.33885
feature40466	0.340032	3.40862	0.00126886	0.0476808	6.28302	6.62512
feature31414	-0.463269	-3.40842	0.00126961	0.0476808	4.07441	3.61448
feature19745	0.441633	3.40779	0.00127202	0.0477096	3.28043	3.73145
feature15839	0.307358	3.40756	0.00127289	0.0477096	5.78083	6.08518
feature13742	0.267093	3.40651	0.0012769	0.0477757	7.39923	7.66644
feature40038	-0.394912	-3.40643	0.00127718	0.0477757	4.44565	4.05867
feature52019	-0.365174	-3.40581	0.00127957	0.047788	5.18882	4.83522
feature1297	-0.98303	-3.40527	0.00128163	0.047788	1.33266	0.371535
feature27297	0.353094	3.40496	0.0012828	0.047788	4.58697	4.93048
feature33996	0.413549	3.4046	0.00128421	0.047788	3.42658	3.8533
feature3651	0.470351	3.40442	0.00128487	0.047788	3.5225	3.9813
feature24205	0.460409	3.40437	0.00128506	0.047788	3.46839	3.9465
feature27087	0.609545	3.40398	0.00128656	0.0477967	1.99884	2.60959
feature25594	-0.471819	-3.40319	0.00128962	0.0478635	3.63842	3.15458
feature29788	0.884942	3.40277	0.00129124	0.0478768	0.76404	1.66861
feature44885	-0.290377	-3.40154	0.00129599	0.0480061	5.7624	5.47326
feature9514	0.971825	3.40078	0.00129892	0.0480678	0.314361	1.29273
feature64234	-0.469156	-3.40009	0.00130159	0.0481058	4.27583	3.79589
feature19798	-0.282807	-3.39986	0.00130249	0.0481058	6.1183	5.83644
feature11480	-0.314198	-3.39881	0.0013066	0.0481356	5.00276	4.69624
feature562	-0.399188	-3.39866	0.00130718	0.0481356	3.77398	3.35847
feature60411	-0.637903	-3.39866	0.00130719	0.0481356	2.7566	2.12056
feature45929	0.294229	3.39835	0.00130837	0.0481356	6.76319	7.0535
feature16402	0.222349	3.39481	0.0013223	0.0485999	6.88295	7.10636
feature48548	0.722683	3.39449	0.00132355	0.0485999	1.68339	2.3959
feature17100	0.298073	3.39361	0.00132702	0.0486442	5.15908	5.45569
feature24449	0.470914	3.39353	0.00132733	0.0486442	4.8223	5.29472
feature28505	0.467763	3.39317	0.00132878	0.0486504	4.15951	4.64802
feature68642	-0.980069	-3.3919	0.0013338	0.048751	1.42662	0.443654
feature27698	0.404925	3.39181	0.00133417	0.048751	3.56459	3.97733
feature47897	-0.514982	-3.39106	0.00133717	0.048751	3.48512	2.94
feature31561	-0.752354	-3.39089	0.00133782	0.048751	2.44088	1.72992
feature13290	0.540264	3.39086	0.00133795	0.048751	2.90107	3.43752
feature3880	0.974001	3.39044	0.00133962	0.0487575	0.137955	1.10942
feature48677	0.500517	3.38993	0.00134169	0.0487575	2.83357	3.33906
feature25466	-0.50104	-3.38985	0.00134198	0.0487575	3.73839	3.24644
feature46067	0.432469	3.38837	0.00134792	0.0489262	3.37872	3.80565
feature43884	0.379892	3.38769	0.00135065	0.0489786	3.87833	4.25038
feature52778	0.579927	3.38622	0.00135658	0.0491464	3.88461	4.4497
feature4586	0.271746	3.38534	0.00136015	0.0492287	7.5402	7.81064
feature40971	0.608857	3.38486	0.00136208	0.0492516	2.1668	2.73935
feature21930	-0.437798	-3.38431	0.00136433	0.049286	4.71132	4.26481
feature44936	0.569578	3.38188	0.00137425	0.049566	5.71973	6.28859
feature53379	0.591248	3.38177	0.00137469	0.049566	2.07066	2.65124
feature63940	-0.427455	-3.38124	0.00137684	0.0495932	4.01006	3.57502
feature49985	0.429579	3.38095	0.00137806	0.0495932	3.9882	4.42148
feature18377	0.605958	3.38047	0.00138003	0.049617	2.17601	2.78538
feature30613	-0.374781	-3.37962	0.00138353	0.0496575	5.41323	5.0383
feature33870	-0.439898	-3.37956	0.00138378	0.0496575	3.55501	3.12694
feature37936	-0.780048	-3.37858	0.0013878	0.0497549	2.00406	1.18289
feature41812	-0.431873	-3.37738	0.00139278	0.0498423	3.65676	3.22709
feature1840	0.46213	3.37711	0.00139388	0.0498423	6.07982	6.53932
feature50366	0.521896	3.37699	0.00139437	0.0498423	2.81513	3.33192
feature31292	-0.446918	-3.3767	0.00139561	0.0498423	3.62986	3.17784
feature17510	-0.620549	-3.37641	0.00139681	0.0498423	2.74335	2.10189
feature36027	0.319619	3.37487	0.0014032	0.0500142	5.48149	5.8013
feature23374	0.39644	3.37462	0.00140426	0.0500142	3.8506	4.25014
feature4723	-0.384493	-3.3737	0.00140809	0.0501033	3.86205	3.46581
feature46585	0.563503	3.37327	0.00140991	0.0501211	2.66774	3.2367
feature13983	-0.408997	-3.37186	0.00141583	0.050246	3.93072	3.51551
feature15711	0.436909	3.3718	0.00141607	0.050246	3.47288	3.90506
feature62596	-0.873704	-3.37093	0.00141974	0.0503141	1.84437	0.971391
feature17910	0.825043	3.37044	0.00142182	0.0503141	1.44839	2.25406
feature44945	-0.785075	-3.37018	0.00142292	0.0503141	1.90423	1.16422
feature28217	-0.472422	-3.36975	0.00142474	0.0503141	3.77501	3.29447
feature9401	0.91377	3.36954	0.00142564	0.0503141	0.43668	1.32399
feature29029	-0.402403	-3.36946	0.00142595	0.0503141	3.88626	3.47862
feature31954	0.48313	3.36862	0.00142953	0.0503936	3.08508	3.57083
feature45839	0.636483	3.36774	0.00143325	0.050444	2.2438	2.84477
feature51749	-0.682453	-3.36766	0.00143362	0.050444	2.73326	2.05146
feature8695	-0.440513	-3.3672	0.00143558	0.0504661	4.45619	4.00798
feature42479	-0.26045	-3.3661	0.00144026	0.0505839	6.69992	6.43473
feature66213	-0.40647	-3.36541	0.00144322	0.050641	3.95409	3.55372
feature52727	-0.782119	-3.36501	0.00144495	0.0506547	2.22647	1.45407
feature42714	0.280994	3.36466	0.00144644	0.0506601	5.77627	6.06304
feature42538	0.36066	3.36349	0.00145148	0.0507896	4.24334	4.61024
feature33083	0.443603	3.36135	0.00146073	0.0510662	3.25353	3.70051
feature52972	-0.376196	-3.361	0.00146225	0.0510725	4.73958	4.35159
feature65463	-0.589269	-3.36021	0.0014657	0.0511456	2.5131	1.95275
feature5949	0.347855	3.35986	0.00146721	0.0511513	4.7127	5.05989
feature12379	0.543492	3.3584	0.00147358	0.0513263	2.10771	2.62702
feature549	-0.28796	-3.35715	0.00147906	0.0514698	5.6116	5.32235
feature33406	-0.912606	-3.35522	0.00148753	0.0517171	1.07871	0.249619
feature41968	0.341665	3.35387	0.00149349	0.0518768	4.32014	4.66017
feature70259	0.481426	3.35175	0.00150291	0.0521348	3.48429	3.95162
feature21644	0.460712	3.35158	0.00150367	0.0521348	3.15377	3.62666
feature37778	0.401641	3.34822	0.00151871	0.0525638	7.09029	7.48907
feature54709	0.44757	3.3482	0.00151881	0.0525638	3.47275	3.92199
feature35086	-0.618278	-3.34669	0.00152562	0.0527405	2.66843	2.09965
feature22918	-0.850955	-3.34635	0.00152716	0.0527405	1.30569	0.453302
feature27381	0.340016	3.34599	0.00152879	0.0527405	5.05383	5.39088
feature22286	-0.696906	-3.34584	0.00152948	0.0527405	2.65478	1.9178
feature51366	0.338865	3.34469	0.00153469	0.0528724	4.26259	4.59567
feature17706	0.605035	3.34377	0.00153884	0.0529139	2.94556	3.53463
feature5745	-0.681996	-3.34368	0.00153927	0.0529139	2.57454	1.9149
feature69537	0.805431	3.34326	0.00154119	0.0529139	0.736898	1.54009
feature33608	-0.534329	-3.3432	0.00154148	0.0529139	3.29357	2.75661
feature11335	-0.381279	-3.34244	0.00154494	0.0529848	4.08989	3.72076
feature2911	-0.568321	-3.34124	0.00155043	0.0531249	2.64448	2.05632
feature38258	-0.767541	-3.34042	0.00155422	0.0532068	1.62847	0.890337
feature68366	0.357467	3.3401	0.00155567	0.0532084	4.16323	4.53065
feature25968	0.870614	3.33741	0.00156809	0.053585	1.75871	2.61759
feature58869	0.750412	3.33668	0.00157149	0.0536527	0.981735	1.71887
feature20696	0.648616	3.33602	0.00157455	0.0537089	1.86383	2.50897
feature59857	-0.546942	-3.33566	0.00157622	0.0537175	3.3859	2.82882
feature35979	0.454745	3.3346	0.00158117	0.053838	5.49978	5.95439
feature16722	1.04554	3.33233	0.00159184	0.0541465	0.911536	1.98701
feature7244	0.440739	3.33206	0.00159309	0.0541465	3.93991	4.37629
feature42470	-0.247822	-3.33151	0.00159569	0.0541862	6.34377	6.0985
feature65898	0.45088	3.32878	0.00160858	0.0544145	5.6664	6.12064
feature54753	0.433893	3.32859	0.00160951	0.0544145	3.63261	4.07288
feature72170	0.385038	3.32843	0.00161025	0.0544145	6.0067	6.39084
feature51624	0.853796	3.32831	0.00161085	0.0544145	1.16731	2.00952
feature14548	0.576055	3.32825	0.00161115	0.0544145	3.26615	3.77401
feature60394	0.241355	3.32813	0.00161168	0.0544145	7.00495	7.24554
feature2785	0.382544	3.32797	0.00161245	0.0544145	4.15349	4.5411
feature53689	0.354945	3.3271	0.00161661	0.0544942	4.07588	4.43674
feature1856	0.705621	3.32687	0.00161769	0.0544942	2.22893	2.92239
feature13905	1.03316	3.32646	0.00161964	0.0545116	0.0336654	1.09049
feature59958	0.830761	3.32458	0.00162866	0.0546979	1.38113	2.21507
feature14710	0.348322	3.32442	0.00162945	0.0546979	5.65438	6.0019
feature1697	0.51316	3.32427	0.00163017	0.0546979	2.54424	3.06908
feature17180	-0.657781	-3.32406	0.00163116	0.0546979	2.44591	1.83229
feature54790	0.357324	3.32381	0.00163238	0.0546979	4.91475	5.26959
feature18176	0.398958	3.32309	0.00163586	0.0547659	4.19492	4.60816
feature25015	0.305395	3.32234	0.00163948	0.0548119	4.98728	5.2976
feature23332	-0.50735	-3.32221	0.00164012	0.0548119	3.06078	2.54518
feature66510	-0.692298	-3.3213	0.00164449	0.0549009	2.44702	1.73221
feature43950	0.472543	3.32106	0.00164568	0.0549009	4.0458	4.50835
feature62516	-0.356302	-3.32046	0.00164857	0.0549489	4.5152	4.17129
feature10689	0.655069	3.31895	0.00165597	0.0550949	4.17841	4.83062
feature32316	-0.750738	-3.31875	0.00165694	0.0550949	1.62836	0.960986
feature7031	-0.293531	-3.31867	0.00165731	0.0550949	5.94098	5.65023
feature11097	-0.401295	-3.31739	0.0016636	0.0552557	4.56733	4.1655
feature34038	0.696995	3.31693	0.00166584	0.0552816	1.64134	2.32416
feature19147	0.459682	3.31423	0.00167916	0.0556644	4.57246	5.03436
feature57727	0.879613	3.314	0.00168031	0.0556644	0.987254	1.87678
feature28108	-0.389711	-3.3136	0.00168227	0.0556808	4.18393	3.77355
feature67882	0.396005	3.31069	0.00169674	0.0561109	4.06395	4.44346
feature6610	0.778093	3.30987	0.00170083	0.0561632	0.679048	1.4678
feature29355	0.856331	3.30962	0.00170211	0.0561632	1.46864	2.35058
feature20469	0.396199	3.3091	0.00170473	0.0561632	4.18665	4.58577
feature32530	-0.506911	-3.30907	0.00170485	0.0561632	3.79065	3.26694
feature33852	-0.921201	-3.30876	0.00170644	0.0561632	1.87217	0.8802
feature65678	1.0723	3.30859	0.00170727	0.0561632	0.408035	1.51452
feature63283	0.277593	3.30831	0.00170869	0.0561632	5.77946	6.05237
feature62887	-1.16449	-3.30779	0.00171132	0.056201	1.87498	0.695592
feature9539	-0.856018	-3.30681	0.00171623	0.0563135	1.80964	0.969877
feature5182	-0.544031	-3.30549	0.00172292	0.0564532	3.07288	2.51568
feature71504	0.637839	3.30538	0.00172347	0.0564532	1.9216	2.58559
feature18981	0.750671	3.30496	0.00172562	0.0564749	2.22465	2.96522
feature45234	-0.314816	-3.30461	0.0017274	0.056479	5.55574	5.24327
feature16474	0.478172	3.30435	0.00172872	0.056479	6.60282	7.07998
feature2922	0.385307	3.30363	0.00173236	0.0564889	3.40509	3.78865
feature4953	-0.520698	-3.30343	0.0017334	0.0564889	3.0798	2.56851
feature45189	0.983215	3.30341	0.00173349	0.0564889	0.30246	1.35043
feature28520	0.921886	3.30302	0.00173547	0.0565048	1.05455	2.05488
feature29884	-0.852858	-3.30248	0.00173826	0.056547	1.65916	0.812024
feature33822	0.335851	3.30209	0.00174026	0.0565638	4.43245	4.76816
feature20074	0.406568	3.30145	0.00174354	0.0566218	3.76057	4.19088
feature45579	-0.621489	-3.30043	0.00174875	0.0567424	2.84954	2.22809
feature31059	-0.426848	-3.30006	0.00175065	0.0567471	4.13336	3.71358
feature10043	0.278139	3.29982	0.00175189	0.0567471	6.28194	6.55926
feature24964	0.89843	3.29847	0.00175887	0.0569245	0.611301	1.51245
feature67958	-0.772266	-3.29816	0.00176048	0.0569282	1.68452	0.918144
feature53219	-0.672279	-3.29744	0.00176417	0.0569989	2.50785	1.88676
feature59277	0.348861	3.29714	0.00176574	0.0570011	6.05145	6.39696
feature4000	0.246897	3.29623	0.00177048	0.0570639	6.98431	7.23029
feature37101	0.290886	3.29619	0.0017707	0.0570639	5.95957	6.24792
feature17021	-0.593457	-3.29429	0.00178061	0.0572674	2.49468	1.89445
feature19945	0.481433	3.29413	0.00178144	0.0572674	3.0999	3.59415
feature46627	0.42916	3.29398	0.00178222	0.0572674	5.14546	5.57512
feature42708	0.255155	3.29382	0.00178305	0.0572674	6.61306	6.86916
feature35812	0.362958	3.29338	0.00178536	0.057293	4.86984	5.23055
feature30353	-0.540514	-3.29131	0.00179623	0.0575931	3.0852	2.53763
feature50214	0.467063	3.29062	0.00179989	0.057662	3.32808	3.80159
feature68152	0.548075	3.29032	0.00180149	0.0576645	3.50615	4.04964
feature42677	-0.916804	-3.2897	0.00180476	0.0577181	1.50034	0.584831
feature65795	0.390604	3.28943	0.00180621	0.0577181	3.80903	4.20486
feature9885	0.254553	3.28827	0.00181233	0.057865	6.45783	6.7118
feature15085	0.387905	3.28789	0.00181438	0.0578815	3.98548	4.3747
feature29231	-0.611874	-3.28694	0.00181945	0.0579578	2.61356	1.99686
feature52303	-0.238287	-3.28687	0.00181982	0.0579578	7.75987	7.52073
feature50167	-0.460188	-3.2852	0.00182875	0.0581933	3.72393	3.24602
feature29438	-0.777448	-3.28474	0.00183121	0.0582018	2.01987	1.23744
feature64052	0.709938	3.28442	0.00183292	0.0582018	1.25153	1.95001
feature48514	0.492523	3.28423	0.00183394	0.0582018	2.48645	2.97847
feature6126	0.555523	3.28395	0.00183546	0.0582018	3.14893	3.71952
feature14152	0.296414	3.28372	0.00183669	0.0582018	4.85043	5.15043
feature24315	0.669681	3.28222	0.00184481	0.0584103	2.01159	2.63562
feature37176	-0.40264	-3.28183	0.00184688	0.0584104	4.13022	3.72885
feature37662	-0.561292	-3.28148	0.00184878	0.0584104	2.52114	1.9271
feature4310	0.42761	3.28136	0.00184943	0.0584104	6.00503	6.42975
feature52277	-0.422481	-3.28081	0.00185243	0.0584564	3.81165	3.3917
feature18124	0.593293	3.27983	0.00185778	0.0585331	2.60061	3.20625
feature23381	0.359612	3.27938	0.0018602	0.0585331	4.07576	4.42591
feature50147	-0.367793	-3.27924	0.00186098	0.0585331	5.16186	4.79539
feature62351	0.533464	3.27923	0.00186103	0.0585331	2.47064	2.9734
feature28069	-0.649835	-3.27862	0.00186438	0.0585898	2.47891	1.81388
feature53231	-0.729683	-3.27812	0.00186708	0.0586261	1.69398	1.01952
feature61439	-0.383278	-3.27746	0.0018707	0.058691	4.05001	3.65618
feature7643	-0.469428	-3.27624	0.00187741	0.0587926	3.1543	2.67434
feature19803	0.348488	3.2759	0.00187925	0.0587926	5.32229	5.67526
feature62113	-0.591854	-3.27581	0.00187975	0.0587926	2.94354	2.34866
feature44822	0.478795	3.27553	0.00188129	0.0587926	3.50052	4.00903
feature3653	0.501264	3.27546	0.00188168	0.0587926	2.77247	3.28332
feature64198	0.41749	3.27511	0.0018836	0.058804	3.73201	4.15317
feature43586	-0.45111	-3.2741	0.0018892	0.0589177	3.80114	3.34157
feature59635	0.444373	3.27389	0.00189035	0.0589177	2.94456	3.40618
feature10145	-0.290003	-3.27343	0.00189289	0.0589484	5.48977	5.19808
feature16709	0.617646	3.27251	0.00189803	0.0590225	1.905	2.50255
feature15123	-0.539267	-3.27244	0.00189838	0.0590225	3.22936	2.68779
feature58009	1.0446	3.27187	0.00190155	0.0590727	0.177008	1.23966
feature28095	0.227067	3.26991	0.00191251	0.0593445	6.63031	6.85522
feature52822	0.335749	3.26975	0.00191343	0.0593445	4.50396	4.84036
feature52104	0.7153	3.26816	0.00192232	0.0595716	2.093	2.81297
feature42306	-0.264232	-3.26765	0.00192522	0.0595773	5.43689	5.17039
feature69794	0.406808	3.26733	0.00192699	0.0595773	3.68353	4.11011
feature9871	0.332249	3.26729	0.00192722	0.0595773	4.8689	5.20386
feature15236	0.514341	3.26583	0.00193549	0.0597842	3.13192	3.63287
feature9664	0.407866	3.26374	0.00194731	0.060031	3.71534	4.11859
feature4872	0.377114	3.26346	0.00194893	0.060031	4.10674	4.4861
feature19828	-0.585343	-3.26339	0.00194932	0.060031	2.63688	2.08293
feature38692	-0.569971	-3.26331	0.00194981	0.060031	2.89255	2.33966
feature28800	0.649267	3.263	0.00195155	0.0600358	2.62871	3.25242
feature17283	0.708319	3.25714	0.00198522	0.0609828	3.54094	4.2589
feature64289	0.374351	3.25709	0.00198554	0.0609828	3.97664	4.34656
feature53748	-0.227846	-3.25652	0.00198883	0.0609835	6.90472	6.67583
feature11911	-0.443702	-3.25648	0.00198906	0.0609835	3.79169	3.3233
feature14590	-0.881988	-3.25625	0.00199039	0.0609835	1.76061	0.861739
feature68641	-0.498198	-3.25483	0.00199867	0.0611586	3.30798	2.81053
feature21413	0.290999	3.25472	0.00199933	0.0611586	6.5139	6.80501
feature71279	0.762534	3.25327	0.00200778	0.0613507	1.56593	2.35635
feature64755	0.510387	3.25309	0.00200885	0.0613507	2.68358	3.19411
feature45644	0.298556	3.25185	0.00201615	0.0615241	6.24033	6.53993
feature69903	0.694307	3.25123	0.00201975	0.0615845	1.80219	2.48059
feature49526	-0.356	-3.25088	0.00202184	0.0615901	4.86715	4.5155
feature8915	-0.803444	-3.25065	0.00202318	0.0615901	1.40044	0.535878
feature22132	-0.591234	-3.24877	0.0020343	0.0618698	3.0806	2.50879
feature32160	0.610301	3.24855	0.00203563	0.0618698	2.32031	2.96363
feature72206	-0.617093	-3.24819	0.00203777	0.0618852	2.48873	1.88138
feature16468	-0.297409	-3.24738	0.00204259	0.061982	5.53064	5.23147
feature32114	0.613983	3.24694	0.0020452	0.0620114	2.44028	3.05541
feature45004	0.366882	3.24659	0.00204729	0.0620254	5.27762	5.64681
feature71196	0.662031	3.24608	0.00205034	0.0620663	3.59861	4.24782
feature15922	0.395378	3.2455	0.00205378	0.0620663	3.70699	4.12775
feature38764	-0.474812	-3.24523	0.00205539	0.0620663	3.47356	3.00357
feature60583	-0.68053	-3.24506	0.00205641	0.0620663	2.21272	1.51072
feature9775	-0.515325	-3.24499	0.00205684	0.0620663	3.53899	3.02771
feature67574	-0.904034	-3.24472	0.00205846	0.0620663	1.27277	0.38042
feature60442	0.369592	3.24414	0.00206197	0.0621228	4.77724	5.14057
feature3544	-0.70464	-3.24171	0.00207661	0.0625143	1.71231	1.00547
feature4116	-0.250638	-3.24081	0.00208204	0.062628	5.58017	5.32521
feature51758	0.561897	3.23917	0.002092	0.0628776	2.58636	3.19585
feature46266	-0.259327	-3.23803	0.00209898	0.0630376	5.64535	5.38601
feature26759	-0.65381	-3.23756	0.00210187	0.0630743	2.70839	2.03407
feature31623	-0.673451	-3.2372	0.00210404	0.0630897	2.14306	1.49656
feature69254	0.327733	3.23644	0.00210872	0.0631801	5.00639	5.33693
feature70545	0.279854	3.23398	0.00212388	0.0635841	6.74144	7.01894
feature53522	0.640361	3.23333	0.00212786	0.0636529	2.16475	2.79231
feature51566	-0.400201	-3.23202	0.002136	0.0637918	3.7013	3.32115
feature29160	0.46238	3.23165	0.00213826	0.0637918	3.34681	3.8051
feature59248	0.374056	3.23152	0.00213908	0.0637918	4.28562	4.66009
feature33576	0.385465	3.2315	0.00213923	0.0637918	4.33161	4.7128
feature44533	-0.574139	-3.23086	0.00214322	0.063843	3.42812	2.84321
feature21508	0.325239	3.23042	0.00214596	0.063843	5.66597	5.98853
feature58843	-0.504751	-3.23041	0.002146	0.063843	3.2039	2.71788
feature62062	-0.605872	-3.22817	0.00216006	0.0642109	2.75925	2.17631
feature16365	0.5717	3.22725	0.00216581	0.0643206	3.06771	3.61818
feature6175	-0.266072	-3.22692	0.00216789	0.0643206	5.81762	5.55046
feature4675	-0.553017	-3.22663	0.00216973	0.0643206	2.90005	2.37527
feature56990	-0.485624	-3.2265	0.00217053	0.0643206	3.47106	2.96291
feature16242	0.378153	3.22571	0.00217556	0.064379	3.91388	4.29613
feature55638	0.867579	3.22565	0.00217589	0.064379	1.6273	2.45445
feature31010	0.601446	3.22428	0.00218456	0.0645849	2.90495	3.50704
feature24016	0.633317	3.22336	0.00219042	0.0647078	2.13113	2.76597
feature46028	0.361813	3.22304	0.00219246	0.0647177	4.15246	4.51726
feature30876	0.881339	3.22196	0.00219937	0.0648713	0.631626	1.53983
feature34566	0.464712	3.22057	0.00220821	0.0650812	4.68287	5.1436
feature2945	-0.480415	-3.21999	0.00221193	0.0651403	3.17406	2.66171
feature45118	-0.410914	-3.21967	0.002214	0.06515	4.61752	4.19875
feature65107	0.569653	3.21916	0.00221727	0.06515	1.83913	2.37473
feature26083	-0.341246	-3.21914	0.00221741	0.06515	4.19982	3.86633
feature69409	0.343822	3.21886	0.00221921	0.0651523	3.85545	4.20557
feature8278	-0.515734	-3.21835	0.0022225	0.0651595	3.11461	2.57454
feature23165	0.266995	3.21805	0.00222443	0.0651595	5.35498	5.62709
feature69834	0.597437	3.21761	0.00222727	0.0651595	2.03388	2.63986
feature17626	-0.419382	-3.21754	0.00222776	0.0651595	3.66542	3.25482
feature26163	-0.922769	-3.21749	0.00222804	0.0651595	1.25551	0.328883
feature60287	0.851496	3.21711	0.00223049	0.0651688	0.911398	1.75079
feature37653	0.51013	3.21691	0.0022318	0.0651688	2.85808	3.36146
feature67677	0.465138	3.21654	0.00223422	0.0651893	3.02615	3.48396
feature58022	0.520938	3.21611	0.00223697	0.0652186	2.47675	3.01219
feature15249	0.492551	3.21585	0.00223866	0.0652186	3.96205	4.45077
feature30117	0.313097	3.21547	0.00224112	0.0652402	4.27429	4.58387
feature14967	-0.612559	-3.21122	0.00226893	0.065999	2.91587	2.28893
feature25577	0.268527	3.21029	0.00227505	0.0661216	5.50663	5.77944
feature4809	0.294471	3.21005	0.00227663	0.0661216	5.48103	5.77332
feature39433	0.553348	3.20935	0.00228128	0.0662059	2.52953	3.08631
feature23228	0.411085	3.20893	0.00228401	0.0662345	3.61598	4.01459
feature3942	-0.3483	-3.20752	0.00229336	0.0664548	4.93169	4.57971
feature15441	0.675431	3.20564	0.0023059	0.0667653	1.78407	2.48381
feature34683	0.523575	3.20539	0.00230759	0.0667653	2.78004	3.29049
feature32704	0.255423	3.20454	0.00231325	0.0668608	5.86991	6.12495
feature70974	-0.493189	-3.20413	0.00231598	0.0668608	3.14196	2.67105
feature52030	0.318121	3.20403	0.00231669	0.0668608	5.18844	5.5085
feature62585	0.532936	3.20349	0.00232028	0.0668608	4.11515	4.63965
feature49492	0.276883	3.20343	0.00232072	0.0668608	5.35471	5.63215
feature20606	-0.677444	-3.20331	0.00232147	0.0668608	2.17237	1.49351
feature14265	0.32251	3.20003	0.00234364	0.0674482	4.55276	4.86446
feature3001	0.302897	3.19954	0.00234696	0.0674925	6.11447	6.41783
feature11668	-0.524435	-3.19905	0.00235031	0.0675375	3.1607	2.63079
feature26236	0.840113	3.19804	0.00235713	0.0676823	2.54362	3.35506
feature26351	-0.65646	-3.19697	0.00236444	0.0678408	2.49153	1.91326
feature28275	0.55048	3.19607	0.0023706	0.0678871	2.71681	3.28025
feature36252	-0.735898	-3.19602	0.00237096	0.0678871	2.21008	1.50302
feature20359	0.438348	3.19565	0.00237349	0.0678871	3.31956	3.76644
feature6127	0.443335	3.19558	0.00237396	0.0678871	6.02868	6.47271
feature68582	-1.11085	-3.19516	0.00237686	0.0678871	1.05131	-0.0798865
feature41126	0.333946	3.19514	0.002377	0.0678871	5.09067	5.41806
feature29028	0.351534	3.19491	0.00237858	0.0678871	4.34178	4.69024
feature48700	0.453807	3.19451	0.00238133	0.0679143	2.98995	3.4435
feature69694	0.316077	3.19391	0.00238549	0.067982	5.58215	5.90296
feature44385	0.418056	3.19321	0.00239029	0.0680675	3.96046	4.3711
feature46118	0.749519	3.19286	0.00239268	0.068071	1.45916	2.20943
feature55879	0.524289	3.19267	0.002394	0.068071	2.65826	3.1847
feature45355	-0.514895	-3.19178	0.00240017	0.0681955	3.25627	2.73599
feature236	0.45351	3.19078	0.00240714	0.0683204	3.20821	3.68433
feature39518	-0.345026	-3.19056	0.00240867	0.0683204	4.08476	3.74259
feature32533	-0.269553	-3.19037	0.00240997	0.0683204	6.48948	6.21641
feature41316	0.322874	3.18971	0.00241462	0.0684009	4.82842	5.14611
feature35096	-0.275798	-3.18772	0.00242851	0.0687432	5.68815	5.41619
feature38701	-0.319042	-3.18621	0.00243912	0.0689625	4.78554	4.47518
feature9706	-0.29715	-3.18598	0.00244075	0.0689625	5.41081	5.11524
feature65114	0.549259	3.18584	0.00244171	0.0689625	2.66727	3.22829
feature26652	0.460691	3.18543	0.00244457	0.0689918	3.00967	3.4954
feature16100	-0.598838	-3.18454	0.00245086	0.069118	2.6382	2.0293
feature37945	0.52534	3.1809	0.00247674	0.0696533	5.3193	5.85087
feature56570	0.223906	3.18019	0.00248184	0.0696533	9.29372	9.51856
feature4685	-0.374579	-3.17982	0.00248446	0.0696533	4.44977	4.09115
feature54450	-0.357046	-3.17974	0.00248502	0.0696533	4.00028	3.63775
feature55023	-0.240732	-3.17967	0.00248558	0.0696533	5.77906	5.53857
feature2290	0.240312	3.17951	0.00248668	0.0696533	7.35539	7.59577
feature56264	0.662771	3.17937	0.00248768	0.0696533	1.77972	2.43719
feature18352	0.423079	3.17899	0.00249044	0.0696533	4.24973	4.68076
feature28519	0.70829	3.17879	0.00249183	0.0696533	1.76441	2.49682
feature28257	-0.395382	-3.17876	0.00249207	0.0696533	3.68816	3.28332
feature65123	0.605254	3.17867	0.00249268	0.0696533	3.84988	4.44512
feature968	-0.892221	-3.17864	0.00249292	0.0696533	1.60943	0.726767
feature14270	0.398073	3.17853	0.00249372	0.0696533	6.17146	6.56275
feature41169	0.687049	3.17743	0.00250161	0.0697821	1.59512	2.29886
feature3371	0.452984	3.17738	0.00250201	0.0697821	4.98335	5.42974
feature30902	-0.916892	-3.17663	0.0025074	0.0698811	1.61036	0.696185
feature25114	-0.240893	-3.17626	0.00251012	0.0699054	7.24388	6.9961
feature30698	0.31779	3.1757	0.00251414	0.0699661	6.36997	6.69154
feature60438	0.556251	3.17535	0.0025167	0.0699859	5.63903	6.19721
feature55423	0.790813	3.17385	0.00252758	0.0702338	1.01324	1.83473
feature70535	-0.500084	-3.17361	0.00252931	0.0702338	3.43775	2.94149
feature47014	0.52743	3.17195	0.00254144	0.070519	1.99298	2.50686
feature5538	-0.347616	-3.17166	0.00254359	0.0705269	4.40142	4.06002
feature63107	-0.416148	-3.17107	0.00254789	0.0705913	3.54916	3.13997
feature46879	0.831925	3.17083	0.00254963	0.0705913	0.993165	1.82622
feature13518	0.635056	3.17021	0.00255417	0.0706172	1.8525	2.48277
feature5507	0.378308	3.17003	0.00255553	0.0706172	3.77236	4.14989
feature938	-0.563378	-3.16984	0.0025569	0.0706172	2.49156	1.9098
feature20655	-0.34311	-3.16969	0.00255802	0.0706172	4.77477	4.43212
feature46505	0.84824	3.16823	0.00256875	0.0708621	1.04531	1.90697
feature8561	-0.372484	-3.16728	0.00257581	0.071005	4.87088	4.49278
feature8124	-0.936904	-3.16591	0.00258599	0.071234	1.30607	0.385873
feature695	-0.272589	-3.16524	0.00259094	0.0712672	5.95949	5.68412
feature7628	-0.828535	-3.16524	0.00259096	0.0712672	1.69868	0.857804
feature50423	-0.254476	-3.16469	0.00259511	0.0713297	5.50415	5.24701
feature24937	0.871558	3.16419	0.00259882	0.0713801	0.737869	1.61726
feature41574	0.815505	3.16381	0.00260162	0.0713818	0.581347	1.44436
feature8130	0.265304	3.16368	0.00260265	0.0713818	6.69619	6.96194
feature10394	0.517338	3.16257	0.00261096	0.0715548	3.54618	4.0723
feature10416	0.353058	3.16213	0.00261421	0.0715548	3.78224	4.14096
feature20268	-0.43205	-3.16208	0.00261462	0.0715548	3.54088	3.10668
feature46898	0.855705	3.16181	0.00261663	0.0715585	0.515897	1.3508
feature46265	-0.79312	-3.16101	0.00262267	0.0716099	1.98607	1.16448
feature26235	0.467926	3.16091	0.00262344	0.0716099	4.05982	4.52973
feature25351	0.581637	3.16081	0.00262418	0.0716099	3.44272	4.01425
feature59633	0.454407	3.16029	0.00262806	0.0716124	2.83492	3.29606
feature11408	0.280587	3.16028	0.00262814	0.0716124	5.92766	6.20848
feature59454	-0.42902	-3.16005	0.00262993	0.0716124	3.03409	2.59533
feature60402	-0.669425	-3.15887	0.00263885	0.0718035	2.21658	1.53707
feature22405	0.416573	3.15632	0.00265821	0.0722784	3.40875	3.83155
feature56744	-0.417005	-3.15419	0.00267451	0.0726696	3.40329	2.9735
feature56814	0.376919	3.15355	0.00267945	0.0727517	4.60587	4.98953
feature2910	-0.607519	-3.15324	0.00268186	0.0727651	2.74498	2.13555
feature63149	0.468214	3.15195	0.00269178	0.072982	4.4938	4.95015
feature49732	0.495419	3.15058	0.00270238	0.0732126	2.8491	3.33817
feature67318	0.495403	3.15014	0.00270577	0.0732126	2.90464	3.39378
feature30973	-0.284429	-3.1501	0.00270607	0.0732126	5.27212	4.98448
feature18091	-0.482983	-3.14764	0.00272526	0.0736792	3.88345	3.41607
feature19095	-0.43001	-3.1469	0.00273105	0.0737831	3.52653	3.1014
feature52060	-0.63109	-3.14643	0.00273475	0.0738305	1.9523	1.31643
feature63077	0.263494	3.14589	0.00273897	0.0738626	5.4169	5.67737
feature63078	0.330717	3.14578	0.00273984	0.0738626	4.87969	5.21504
feature70351	0.708895	3.1444	0.00275067	0.0740613	1.77544	2.47611
feature10476	0.567142	3.14434	0.00275111	0.0740613	2.02327	2.59003
feature27683	0.32707	3.14313	0.00276067	0.0742661	4.25001	4.59088
feature41180	-0.372327	-3.1427	0.00276408	0.0742902	4.80945	4.44756
feature49904	-0.361446	-3.14253	0.00276549	0.0742902	4.39514	4.0568
feature67933	0.250682	3.14208	0.00276902	0.0743325	5.72363	5.97488
feature23649	-0.82922	-3.14159	0.00277288	0.0743711	1.40348	0.565223
feature29599	0.517642	3.1414	0.00277438	0.0743711	2.92837	3.49378
feature42825	-0.436463	-3.1408	0.0027792	0.0744476	3.35376	2.9327
feature51914	0.202015	3.13919	0.00279206	0.0746202	7.24069	7.44515
feature25117	-0.255954	-3.13914	0.00279243	0.0746202	6.8834	6.62424
feature70233	0.449028	3.13914	0.00279245	0.0746202	3.3063	3.7528
feature1138	0.592774	3.13891	0.00279423	0.0746202	2.06836	2.65506
feature32393	-0.823243	-3.13876	0.00279548	0.0746202	1.68662	0.868913
feature46446	0.645387	3.13788	0.00280249	0.0747547	1.60065	2.24626
feature17078	0.29544	3.13702	0.00280944	0.0748875	4.82611	5.12144
feature47823	0.282888	3.13644	0.00281412	0.0749596	5.83282	6.11056
feature21825	-0.362253	-3.13565	0.00282045	0.0750753	4.52669	4.17492
feature57848	-0.298712	-3.13394	0.0028343	0.0753886	4.81748	4.53216
feature32302	-0.391937	-3.1337	0.00283619	0.0753886	3.94144	3.57442
feature31941	-0.49363	-3.13337	0.00283889	0.075405	3.42409	2.9391
feature1191	0.443626	3.13308	0.00284123	0.075405	3.36826	3.79498
feature44820	0.889377	3.13289	0.00284277	0.075405	0.836237	1.76667
feature7233	-0.643204	-3.13202	0.00284989	0.0755345	2.43275	1.84159
feature28974	0.520148	3.13181	0.00285164	0.0755345	2.89766	3.41338
feature39719	0.523624	3.13089	0.00285909	0.0756791	2.32326	2.83275
feature58936	-0.297933	-3.12946	0.00287081	0.0759363	5.10256	4.80216
feature18585	0.27056	3.12869	0.00287717	0.0760514	5.4401	5.7117
feature20362	0.353938	3.12801	0.00288272	0.076145	4.01178	4.35315
feature51201	0.367207	3.12738	0.00288796	0.0761929	4.4584	4.82091
feature24600	-0.801783	-3.12731	0.00288855	0.0761929	1.88008	1.03807
feature64485	0.309514	3.12399	0.00291605	0.0768651	5.51055	5.81808
feature18338	0.425335	3.12368	0.00291859	0.0768784	3.39732	3.82319
feature9853	0.525163	3.1234	0.00292096	0.0768874	3.5733	4.08702
feature52997	-0.35136	-3.12254	0.0029281	0.0770221	5.0721	4.72391
feature59591	0.41061	3.12206	0.00293209	0.0770241	5.12558	5.53848
feature64128	0.8577	3.12196	0.00293301	0.0770241	1.24619	2.09451
feature56668	-0.223251	-3.1218	0.00293427	0.0770241	6.6158	6.3901
feature12324	0.821529	3.12152	0.00293662	0.0770325	2.09201	2.93006
feature44411	0.66833	3.121	0.00294099	0.0770938	1.46822	2.1183
feature44390	0.326046	3.12042	0.00294586	0.077168	4.74323	5.0605
feature24008	-0.646304	-3.11969	0.00295199	0.0772343	2.52726	1.88374
feature26736	-0.55262	-3.11964	0.00295246	0.0772343	2.76036	2.23434
feature70332	-0.362957	-3.11921	0.00295606	0.0772751	4.60763	4.24681
feature8082	-0.636876	-3.11814	0.00296513	0.0774548	2.31374	1.70289
feature30618	-0.217297	-3.11791	0.00296701	0.0774548	6.99633	6.77649
feature7503	-0.330228	-3.11757	0.00296989	0.0774729	5.16487	4.83624
feature36239	0.666587	3.11725	0.00297262	0.0774729	2.10632	2.79273
feature24054	-0.573576	-3.1171	0.00297396	0.0774729	2.98615	2.36913
feature27271	-0.620587	-3.11687	0.00297588	0.0774729	2.40166	1.81453
feature46894	0.412712	3.11458	0.00299537	0.0778756	5.33822	5.74318
feature67194	0.90551	3.1144	0.00299689	0.0778756	-0.0573851	0.870538
feature49713	-0.62505	-3.11433	0.00299751	0.0778756	2.3535	1.73281
feature61113	0.811486	3.11279	0.00301072	0.0781266	0.997373	1.90766
feature40580	0.250006	3.11272	0.00301129	0.0781266	5.67227	5.92104
feature33613	0.584078	3.11244	0.00301369	0.0781267	1.84455	2.45444
feature561	-0.382396	-3.11224	0.00301541	0.0781267	4.09317	3.70936
feature64907	0.328457	3.11081	0.00302771	0.0782796	5.35885	5.68175
feature16602	0.215739	3.11071	0.00302857	0.0782796	7.43871	7.6508
feature66212	0.632503	3.11056	0.00302983	0.0782796	2.84031	3.46999
feature32710	0.371736	3.1104	0.00303127	0.0782796	4.09847	4.46658
feature4117	-0.920847	-3.11036	0.00303163	0.0782796	1.41304	0.498003
feature61138	0.522273	3.1099	0.00303557	0.0783279	2.05382	2.61889
feature22886	0.949446	3.10882	0.00304495	0.0785168	1.1124	2.00864
feature59738	0.376844	3.10832	0.00304924	0.0785622	3.95363	4.33873
feature62401	1.24405	3.10813	0.00305086	0.0785622	0.206252	1.45195
feature16898	0.268472	3.10507	0.00307756	0.0791527	6.50864	6.77386
feature60697	-0.632839	-3.10503	0.00307796	0.0791527	2.56149	1.97378
feature20247	0.50063	3.10431	0.00308425	0.0792606	4.34906	4.8639
feature56157	0.539478	3.10389	0.00308796	0.0793023	2.17404	2.72757
feature6332	-0.732694	-3.10323	0.00309372	0.0793217	1.69283	0.968885
feature58696	0.709603	3.10321	0.00309395	0.0793217	1.63126	2.32835
feature67625	-0.651518	-3.10309	0.00309499	0.0793217	2.5437	1.88468
feature25082	-0.558264	-3.10279	0.00309764	0.079336	2.39861	1.85159
feature42275	-0.626033	-3.10232	0.00310179	0.0793886	2.24649	1.62185
feature11960	-0.289354	-3.10103	0.00311319	0.079612	5.24468	4.95191
feature56428	0.418398	3.10064	0.00311664	0.079612	3.35386	3.76939
feature33200	0.428949	3.10045	0.0031183	0.079612	3.11231	3.53362
feature65054	0.428711	3.10038	0.00311891	0.079612	4.98697	5.41432
feature39344	0.403313	3.10013	0.00312114	0.0796154	3.44197	3.84043
feature53112	-0.558508	-3.09979	0.00312415	0.0796385	2.31619	1.74501
feature15782	0.466374	3.0987	0.00313381	0.0797827	5.39769	5.86856
feature43427	0.870715	3.09868	0.00313401	0.0797827	1.13335	2.02604
feature47326	0.358902	3.09817	0.00313858	0.0798454	4.93194	5.28593
feature65489	0.338416	3.09647	0.00315376	0.0801777	3.98487	4.33422
feature32537	0.398383	3.09405	0.00317556	0.0806048	3.27381	3.67966
feature39226	0.56281	3.09396	0.00317632	0.0806048	2.08748	2.65411
feature59572	-0.549514	-3.09389	0.00317693	0.0806048	2.775	2.20338
feature10613	-0.316197	-3.09348	0.00318072	0.0806469	5.51448	5.20676
feature20553	0.291639	3.09264	0.00318826	0.0807841	6.49946	6.79041
feature11681	0.991472	3.09173	0.00319649	0.0809386	0.484127	1.47269
feature12178	-0.362878	-3.09044	0.00320828	0.0811714	4.75656	4.38912
feature40391	0.383241	3.09025	0.00320996	0.0811714	3.73183	4.10883
feature11395	-0.588055	-3.08972	0.00321484	0.0812405	2.21808	1.70488
feature67505	0.474081	3.08875	0.00322371	0.081361	4.17145	4.65003
feature24275	-0.339592	-3.08872	0.00322389	0.081361	4.7524	4.40595
feature45226	-0.413145	-3.08842	0.0032267	0.0813777	4.2396	3.82259
feature49923	0.512749	3.08741	0.0032359	0.0815176	2.11823	2.63246
feature13738	0.270181	3.08734	0.00323655	0.0815176	5.44648	5.7179
feature2167	-0.278443	-3.08571	0.0032516	0.0818423	4.83969	4.56691
feature9682	-0.314273	-3.08419	0.00326561	0.0819968	6.01995	5.70172
feature64084	-0.406351	-3.08406	0.00326679	0.0819968	3.71254	3.31318
feature33702	-0.632327	-3.08378	0.00326945	0.0819968	2.55978	1.96684
feature44320	-0.812471	-3.08372	0.00327001	0.0819968	1.38967	0.540728
feature8809	0.60807	3.08369	0.00327022	0.0819968	2.06421	2.68837
feature61040	-0.302523	-3.08353	0.00327178	0.0819968	6.08278	5.7766
feature32933	-0.601624	-3.08341	0.00327287	0.0819968	2.37765	1.78553
feature43349	0.255914	3.08248	0.0032815	0.0821214	5.40464	5.66073
feature6553	0.358238	3.08241	0.00328217	0.0821214	3.96379	4.31521
feature688	-0.681931	-3.08081	0.00329702	0.0824386	1.88256	1.2249
feature6165	-0.946051	-3.08055	0.00329948	0.0824457	1.14373	0.250369
feature61428	-0.630197	-3.08009	0.0033038	0.0824994	2.72655	2.12432
feature44967	0.390774	3.07933	0.00331089	0.082622	3.6585	4.0483
feature68349	0.447276	3.07847	0.00331896	0.082715	3.70537	4.16495
feature28413	0.523143	3.07718	0.00333113	0.082715	2.45744	2.98365
feature62158	-0.584355	-3.07715	0.00333141	0.082715	2.39062	1.76613
feature66112	-0.688851	-3.07707	0.00333217	0.082715	2.05138	1.33691
feature21106	0.719102	3.077	0.00333282	0.082715	1.81656	2.51143
feature60725	0.681968	3.077	0.00333283	0.082715	1.54889	2.28177
feature62977	0.547865	3.07691	0.00333365	0.082715	4.87426	5.4149
feature26862	0.550852	3.07683	0.00333441	0.082715	2.0452	2.59489
feature62212	0.894895	3.07682	0.00333455	0.082715	0.592034	1.49306
feature64717	0.604413	3.07653	0.00333731	0.082715	1.95481	2.55213
feature53281	0.814857	3.07639	0.0033386	0.082715	1.0495	1.88458
feature4982	-0.430089	-3.0761	0.0033413	0.0827171	3.62135	3.19464
feature69022	0.483847	3.07592	0.00334305	0.0827171	4.21749	4.69544
feature10206	0.278584	3.07507	0.00335107	0.0828118	5.06208	5.34239
feature53496	0.618781	3.07505	0.00335125	0.0828118	1.76691	2.40822
feature43407	-0.789699	-3.07466	0.00335495	0.0828242	1.81983	1.06535
feature17373	0.455906	3.07454	0.00335612	0.0828242	3.34401	3.80176
feature47178	0.313652	3.07404	0.00336092	0.0828887	4.87635	5.1808
feature2598	-0.506302	-3.07335	0.00336743	0.0829787	3.21352	2.70296
feature51759	0.503714	3.07319	0.00336894	0.0829787	2.72147	3.23231
feature70837	0.563755	3.07242	0.00337635	0.0830924	3.26249	3.83445
feature22885	0.388447	3.07225	0.00337794	0.0830924	3.69874	4.09037
feature24235	0.422923	3.07171	0.00338307	0.0831187	3.29889	3.72289
feature45493	-0.708089	-3.07163	0.00338387	0.0831187	1.57283	0.89791
feature8676	-0.524781	-3.07145	0.00338558	0.0831187	3.30629	2.77225
feature26534	0.217696	3.07121	0.0033879	0.0831218	7.91788	8.13469
feature21418	0.492741	3.07064	0.00339334	0.083168	3.09291	3.59671
feature3736	-0.403392	-3.07022	0.00339736	0.083168	3.52198	3.12615
feature9052	-0.609336	-3.07017	0.00339789	0.083168	2.4405	1.76986
feature15769	0.647124	3.0701	0.00339855	0.083168	2.54248	3.16496
feature50409	0.527023	3.06866	0.00341242	0.0834223	2.19233	2.72035
feature71235	-0.598869	-3.06847	0.00341422	0.0834223	3.08182	2.47243
feature36694	0.366067	3.06815	0.00341728	0.0834223	4.32619	4.70241
feature69304	0.383206	3.06791	0.00341962	0.0834223	4.41354	4.80049
feature13234	0.491962	3.06788	0.00341994	0.0834223	2.63154	3.11248
feature45602	-0.4151	-3.06756	0.00342303	0.083444	4.80217	4.37478
feature56850	-0.888642	-3.06657	0.00343262	0.0835804	1.72553	0.869055
feature33945	-0.84067	-3.06653	0.00343303	0.0835804	1.22621	0.381958
feature48713	0.696244	3.06626	0.00343561	0.0835895	1.46092	2.21874
feature49649	-0.534517	-3.06587	0.00343941	0.0836284	2.75748	2.2128
feature56718	0.394679	3.06555	0.00344258	0.0836286	3.57948	3.98163
feature827	-0.305205	-3.06514	0.00344655	0.0836286	5.23345	4.92902
feature5982	0.666428	3.06509	0.00344701	0.0836286	3.05952	3.71486
feature58307	0.467808	3.0649	0.00344884	0.0836286	4.38076	4.84638
feature62780	-0.339273	-3.06474	0.00345044	0.0836286	4.12139	3.79599
feature4420	-0.305919	-3.06424	0.00345526	0.0836918	4.69658	4.38815
feature56922	0.467551	3.06402	0.00345748	0.0836923	3.011	3.47389
feature4298	0.288575	3.06355	0.00346203	0.0837111	4.62147	4.91128
feature50404	-0.359425	-3.06349	0.00346267	0.0837111	4.43292	4.05677
feature24034	0.910436	3.06306	0.0034668	0.0837211	0.791318	1.73716
feature64930	0.717818	3.06299	0.0034675	0.0837211	1.25142	1.92665
feature16714	0.849525	3.06174	0.00347977	0.083836	0.470642	1.31166
feature49893	0.6154	3.06161	0.00348108	0.083836	3.44141	4.05486
feature43759	0.513173	3.06146	0.0034825	0.083836	2.58296	3.12857
feature56020	-0.405012	-3.06131	0.00348401	0.083836	3.15536	2.75775
feature66285	0.347046	3.06117	0.00348543	0.083836	4.34157	4.68582
feature25102	-0.355477	-3.06116	0.00348552	0.083836	4.15458	3.80009
feature29774	0.598494	3.06046	0.00349236	0.0839298	1.84331	2.44048
feature44526	0.384272	3.05994	0.00349751	0.0839298	4.12117	4.49924
feature27043	-0.278831	-3.05993	0.00349765	0.0839298	5.14831	4.87206
feature21197	0.313995	3.05986	0.00349827	0.0839298	5.97343	6.28721
feature1782	-0.567665	-3.05804	0.00351635	0.0843102	2.36892	1.81523
feature19797	-0.616885	-3.05777	0.00351899	0.0843202	2.65461	2.07303
feature17056	-0.454867	-3.05634	0.00353321	0.0846076	3.41343	2.95034
feature68925	-0.737986	-3.05589	0.00353767	0.0846362	1.537	0.772964
feature11576	0.329113	3.05556	0.00354105	0.0846362	4.09307	4.4267
feature35571	-0.455559	-3.05555	0.00354111	0.0846362	3.18223	2.70003
feature24039	0.720321	3.05409	0.00355568	0.084931	1.14893	1.88328
feature60215	-0.831641	-3.05373	0.00355932	0.0849646	1.48248	0.632624
feature37452	0.28153	3.05178	0.00357895	0.0853794	4.89562	5.17917
feature63985	0.408914	3.05139	0.0035829	0.0854198	3.20352	3.62675
feature49620	0.409293	3.05084	0.00358845	0.0854984	3.15516	3.54857
feature29676	0.406471	3.05047	0.0035922	0.0855341	3.35649	3.78059
feature46591	0.274836	3.05012	0.00359573	0.0855643	5.01793	5.29647
feature14000	-0.575474	-3.04905	0.00360655	0.0857221	2.75879	2.19041
feature31642	0.629314	3.04881	0.00360904	0.0857221	6.1275	6.75941
feature11653	-0.688378	-3.04866	0.00361055	0.0857221	1.70255	1.03706
feature35639	-0.513808	-3.04858	0.0036114	0.0857221	2.91672	2.41651
feature68558	0.301086	3.04821	0.00361508	0.0857559	5.2023	5.50445
feature37567	0.266677	3.04661	0.0036315	0.0860915	5.78983	6.05566
feature43588	-0.926032	-3.04562	0.00364156	0.0862761	1.22589	0.291382
feature10943	-0.882977	-3.04527	0.00364518	0.0862938	1.76845	0.939915
feature22161	0.322545	3.04498	0.00364821	0.0862938	4.60227	4.93076
feature27920	0.464336	3.04489	0.00364913	0.0862938	2.77127	3.22986
feature60186	-0.513569	-3.04466	0.00365148	0.0862955	3.00792	2.45431
feature62193	0.245751	3.04428	0.00365538	0.0863339	5.57126	5.81464
feature48990	-0.274077	-3.04379	0.00366038	0.0863981	5.30637	5.02611
feature57437	-0.340297	-3.04343	0.00366409	0.0864163	3.91601	3.57946
feature68913	-0.716247	-3.04298	0.00366878	0.0864163	1.55508	0.833242
feature14434	-0.340588	-3.04291	0.00366949	0.0864163	4.1265	3.79197
feature60201	-0.76895	-3.04283	0.00367026	0.0864163	1.97797	1.17355
feature44616	-0.419534	-3.04186	0.0036803	0.086599	3.45885	3.04918
feature57876	0.458959	3.04056	0.00369386	0.0868641	4.06211	4.52124
feature25739	-0.536259	-3.04011	0.00369851	0.0869195	2.32625	1.75949
feature27002	0.284759	3.03937	0.00370626	0.0870477	5.02545	5.30943
feature50425	-0.543622	-3.03807	0.00371982	0.0873122	2.57756	1.99713
feature54091	-0.458363	-3.03717	0.00372916	0.0874246	3.14342	2.68608
feature15928	0.22131	3.03704	0.00373059	0.0874246	5.82406	6.04509
feature14885	-0.334141	-3.03695	0.00373153	0.0874246	4.92569	4.59571
feature32244	0.79541	3.03612	0.00374026	0.0875099	0.474206	1.27627
feature27310	0.455981	3.03604	0.00374111	0.0875099	4.01914	4.4678
feature54452	0.453349	3.03594	0.00374209	0.0875099	5.24887	5.70335
feature13885	0.295057	3.03567	0.00374495	0.0875229	5.63995	5.94299
feature58844	-0.272493	-3.03533	0.00374851	0.0875279	5.69973	5.42947
feature72415	0.743867	3.03521	0.00374978	0.0875279	1.22072	1.96664
feature28803	-0.591178	-3.03443	0.00375807	0.0876676	2.61172	2.01895
feature40193	0.346254	3.03401	0.00376244	0.0877155	3.93819	4.27954
feature45438	-0.540422	-3.03264	0.00377698	0.0878789	2.58104	2.08761
feature32371	-0.680479	-3.03263	0.00377709	0.0878789	1.68386	0.98008
feature13960	0.269215	3.03238	0.00377975	0.0878789	5.09935	5.36475
feature68296	0.499512	3.03238	0.00377978	0.0878789	4.51632	5.01671
feature4016	0.549582	3.03226	0.00378104	0.0878789	2.27734	2.83421
feature52607	0.340389	3.03183	0.00378562	0.0879317	4.32212	4.66345
feature60639	0.371532	3.0303	0.00380182	0.0881921	5.96114	6.33033
feature31956	0.821053	3.03026	0.00380231	0.0881921	0.0432711	0.866654
feature59976	0.590779	3.03012	0.00380381	0.0881921	2.95446	3.55381
feature25276	0.330262	3.02916	0.00381409	0.0883725	4.24569	4.56747
feature34719	0.493235	3.02896	0.00381625	0.0883725	2.94763	3.41827
feature53171	0.294159	3.02755	0.00383137	0.0886685	4.59069	4.87928
feature61482	-0.63316	-3.02678	0.00383964	0.0887164	1.86002	1.24317
feature39705	0.465675	3.02671	0.00384035	0.0887164	4.65561	5.119
feature72032	-0.513038	-3.02651	0.00384252	0.0887164	3.04896	2.56253
feature71055	-0.353492	-3.02585	0.00384965	0.0887164	4.2523	3.90374
feature10187	0.367973	3.02568	0.00385149	0.0887164	4.02894	4.39219
feature18288	0.738234	3.02567	0.0038516	0.0887164	1.05012	1.80606
feature13492	0.597333	3.0256	0.00385239	0.0887164	1.95754	2.56178
feature64304	0.625499	3.02554	0.00385304	0.0887164	2.65445	3.26837
feature63	-0.402481	-3.02495	0.00385943	0.0887164	3.44938	3.03476
feature55004	-0.365085	-3.02494	0.00385952	0.0887164	4.49604	4.13178
feature34838	0.560854	3.02483	0.00386064	0.0887164	2.17287	2.73265
feature63266	-0.535379	-3.02475	0.0038615	0.0887164	2.81696	2.30792
feature40998	0.904973	3.02394	0.0038703	0.0888647	0.338531	1.27543
feature37371	-0.301256	-3.02302	0.00388033	0.0890265	5.17052	4.86814
feature5286	-0.706527	-3.02286	0.00388205	0.0890265	1.9388	1.22317
feature4452	0.416934	3.02181	0.00389355	0.0892364	3.47792	3.9081
feature12530	-0.966333	-3.02123	0.00389982	0.089326	0.78746	-0.161025
feature70830	0.339604	3.02069	0.00390576	0.0893285	4.46526	4.80701
feature33773	0.434775	3.02063	0.00390643	0.0893285	3.23987	3.67505
feature45643	0.256379	3.02058	0.00390699	0.0893285	5.92869	6.18709
feature56952	-0.535582	-3.02017	0.00391146	0.0893589	2.60007	2.0454
feature70566	-0.459605	-3.02003	0.00391303	0.0893589	3.21954	2.75454
feature50958	0.832081	3.01881	0.00392643	0.0896036	1.0733	1.87616
feature1819	0.375462	3.01849	0.00392987	0.0896036	4.00116	4.37458
feature37256	0.48503	3.01822	0.00393288	0.0896036	4.0767	4.54445
feature24548	-0.406007	-3.01819	0.0039332	0.0896036	3.80954	3.41415
feature39870	0.732807	3.01766	0.00393906	0.089661	1.12282	1.83508
feature6349	-0.419026	-3.01753	0.00394044	0.089661	3.757	3.34068
feature22554	-0.276653	-3.01665	0.00395027	0.0898308	4.94505	4.67366
feature18092	-0.212779	-3.0159	0.00395847	0.0899333	8.2313	8.01776
feature10168	0.36906	3.01581	0.00395952	0.0899333	4.83115	5.20121
feature5862	-0.407993	-3.01374	0.00398254	0.090402	4.01961	3.58285
feature54739	-0.875217	-3.01305	0.00399022	0.0904909	1.3089	0.470044
feature55007	-0.573028	-3.01296	0.00399123	0.0904909	3.07741	2.50337
feature7120	0.767417	3.01049	0.00401895	0.0910649	0.795312	1.59713
feature38620	0.772629	3.0086	0.00404023	0.0914315	3.07801	3.84775
feature39617	-0.516285	-3.00824	0.00404423	0.0914315	2.75015	2.21234
feature31700	-0.62096	-3.00802	0.00404679	0.0914315	2.10972	1.47894
feature66763	0.457372	3.00798	0.00404717	0.0914315	5.60517	6.06276
feature66334	0.533623	3.00784	0.00404876	0.0914315	2.55908	3.06343
feature58166	-0.519833	-3.00754	0.00405215	0.0914315	2.5438	2.03583
feature43522	0.246563	3.0073	0.00405488	0.0914315	6.21682	6.46497
feature36235	-0.515149	-3.00718	0.00405634	0.0914315	3.37105	2.85832
feature40200	0.325302	3.00704	0.00405784	0.0914315	3.99386	4.32583
feature7690	0.364451	3.00673	0.00406142	0.0914315	3.98287	4.35361
feature32363	0.661525	3.00671	0.00406164	0.0914315	1.89216	2.53965
feature41796	0.415557	3.00602	0.00406949	0.0915538	2.83959	3.26129
feature43865	0.667707	3.00439	0.00408809	0.0919177	1.54844	2.25339
feature11543	-0.531465	-3.0036	0.00409706	0.0920649	2.71382	2.19928
feature10201	0.665885	3.00276	0.00410674	0.0922278	1.65307	2.31905
feature21407	0.310501	3.00146	0.00412168	0.0924498	4.79541	5.10563
feature38883	0.334309	3.00145	0.00412175	0.0924498	4.35701	4.68693
feature63092	0.559452	3.00106	0.0041263	0.0924498	1.86196	2.4125
feature66561	-0.351107	-3.00105	0.00412637	0.0924498	3.99246	3.63928
feature56399	0.257111	3.00079	0.00412936	0.0924621	6.46703	6.72377
feature27586	-0.290207	-2.99996	0.00413893	0.0926216	5.22885	4.93956
feature49808	0.386685	2.99933	0.00414626	0.0927309	3.37316	3.76009
feature30544	0.356593	2.99773	0.00416476	0.0930899	3.68786	4.05532
feature61904	0.390879	2.99667	0.00417709	0.0932592	3.31938	3.70571
feature56704	-0.518135	-2.99627	0.00418184	0.0932592	2.99218	2.4584
feature37456	0.5776	2.99626	0.00418195	0.0932592	1.9022	2.47926
feature29488	-0.662153	-2.99612	0.0041835	0.0932592	1.92262	1.25368
feature50686	0.41135	2.99603	0.00418463	0.0932592	4.39325	4.80398
feature22106	-0.899742	-2.99533	0.00419273	0.0932695	1.20966	0.300919
feature63542	-0.380901	-2.99516	0.00419476	0.0932695	3.63359	3.2544
feature26545	-0.524821	-2.99511	0.00419536	0.0932695	2.54627	2.01875
feature2506	0.408892	2.99495	0.00419724	0.0932695	3.23366	3.64646
feature20382	-0.322655	-2.99494	0.00419739	0.0932695	4.95036	4.63023
feature37341	0.384747	2.99388	0.00420976	0.0934898	3.85308	4.24544
feature24073	0.588464	2.99251	0.00422588	0.0937103	2.45341	3.05533
feature17063	-0.453325	-2.99242	0.00422689	0.0937103	4.06741	3.60967
feature37295	-0.8103	-2.99241	0.0042271	0.0937103	1.45913	0.62793
feature60931	-0.620216	-2.99083	0.0042457	0.0940676	2.5593	1.96007
feature51126	-0.714647	-2.99048	0.00424985	0.0940812	2.0221	1.26284
feature15363	0.67661	2.99036	0.00425128	0.0940812	1.41126	2.08607
feature50012	-0.567146	-2.98927	0.00426422	0.0942594	2.57808	2.02547
feature9665	0.746609	2.98926	0.0042643	0.0942594	1.72973	2.45117
feature35947	-0.291487	-2.98885	0.00426918	0.0943123	4.27587	3.98254
feature11483	-0.654824	-2.98841	0.0042744	0.0943728	2.6223	1.94763
feature62715	0.407937	2.98767	0.00428323	0.0944721	3.2357	3.6187
feature37976	0.323334	2.98762	0.00428388	0.0944721	4.70783	5.02922
feature32352	0.256569	2.98688	0.00429273	0.0944912	5.84854	6.10523
feature41201	-0.264175	-2.98688	0.00429275	0.0944912	5.51909	5.2502
feature37816	0.81165	2.98682	0.00429339	0.0944912	2.10825	3.02717
feature57247	-0.701715	-2.98671	0.00429472	0.0944912	1.6951	0.951625
feature29278	-0.397448	-2.98601	0.00430316	0.0946221	3.76018	3.36815
feature39861	0.409308	2.98496	0.0043157	0.0948171	4.1249	4.52423
feature31989	0.28986	2.98483	0.00431732	0.0948171	5.40276	5.69612
feature11998	0.5772	2.98437	0.00432275	0.0948171	2.16839	2.75136
feature64894	0.418307	2.98426	0.00432412	0.0948171	4.8495	5.26386
feature26714	0.339186	2.98423	0.00432453	0.0948171	4.4042	4.74796
feature49999	0.412472	2.98356	0.00433256	0.0949383	3.09565	3.50938
feature47922	0.595528	2.98201	0.00435126	0.095293	1.79784	2.4025
feature71867	0.365315	2.98029	0.00437219	0.0956962	3.73396	4.07268
feature52703	-0.542304	-2.97978	0.00437838	0.0957351	2.63031	2.08587
feature47950	0.595578	2.97946	0.00438232	0.0957351	1.69189	2.25285
feature41104	-0.317982	-2.97917	0.00438586	0.0957351	4.98964	4.67037
feature55874	0.507096	2.97887	0.00438944	0.0957351	3.781	4.28562
feature64274	-0.660686	-2.9788	0.0043903	0.0957351	2.01128	1.3147
feature42722	0.443577	2.97878	0.00439054	0.0957351	6.26811	6.71142
feature42435	0.354595	2.97855	0.00439336	0.0957351	4.15325	4.50271
feature17615	0.366369	2.97844	0.00439468	0.0957351	6.01037	6.36973
feature59977	0.271743	2.97828	0.00439668	0.0957351	6.19687	6.46088
feature21956	0.368021	2.978	0.00440007	0.0957539	4.78862	5.15747
feature55465	-0.294141	-2.97723	0.00440958	0.0958755	4.89543	4.60353
feature56858	-0.323837	-2.97713	0.00441071	0.0958755	4.97515	4.65673
feature48326	0.252645	2.9768	0.00441481	0.0959095	6.19575	6.4467
feature6924	0.314156	2.97616	0.00442268	0.0960257	4.64093	4.95813
feature66629	0.453539	2.97516	0.00443494	0.0962367	2.49278	2.93172
feature51846	-0.255053	-2.97488	0.00443837	0.0962381	5.41419	5.16123
feature41809	-0.305305	-2.97475	0.00444008	0.0962381	5.04678	4.74548
feature45376	0.557575	2.97406	0.00444855	0.0963665	4.88946	5.44325
feature9132	0.368545	2.9737	0.00445305	0.096409	3.51816	3.90398
feature29797	0.493417	2.97141	0.00448137	0.0969669	3.22323	3.72453
feature64595	0.314733	2.9711	0.00448523	0.096995	4.20643	4.52156
feature57827	-0.694272	-2.9703	0.00449524	0.097119	2.10679	1.4695
feature53567	0.262983	2.97023	0.00449608	0.097119	5.7726	6.03334
feature58454	0.65331	2.96998	0.00449926	0.0971323	1.38251	2.0069
feature70089	0.568654	2.96977	0.00450185	0.0971329	2.13359	2.74503
feature42575	-0.194596	-2.96942	0.00450625	0.0971725	8.6187	8.42649
feature59401	0.373421	2.96895	0.00451219	0.0972454	4.05834	4.44105
feature36502	-0.443786	-2.96856	0.00451701	0.0972939	3.34347	2.92112
feature52840	0.409319	2.96826	0.00452074	0.0973125	3.82525	4.23946
feature22815	-0.57494	-2.96808	0.004523	0.0973125	2.41562	1.81472
feature10057	0.508477	2.96746	0.00453085	0.0974261	3.10978	3.61336
feature29058	-0.998574	-2.96678	0.00453937	0.097554	1.18662	0.159679
feature55005	-0.27454	-2.96637	0.00454452	0.0975903	5.5212	5.24749
feature70859	0.594154	2.96624	0.0045462	0.0975903	1.87427	2.47794
feature37453	0.350005	2.96561	0.00455413	0.0976201	4.11728	4.46464
feature22528	0.746454	2.9656	0.00455429	0.0976201	2.04011	2.76935
feature37841	0.243289	2.96548	0.00455573	0.0976201	5.71346	5.95782
feature32452	-0.63937	-2.96531	0.00455789	0.0976201	1.94859	1.28877
feature43640	-0.572738	-2.96438	0.00456965	0.0977572	2.33306	1.73559
feature36986	-0.394495	-2.96437	0.00456985	0.0977572	3.98139	3.58569
feature50057	0.801626	2.9642	0.00457202	0.0977572	1.02052	1.80388
feature10039	0.27171	2.96346	0.00458142	0.0978274	4.66109	4.94271
feature63032	0.516037	2.96338	0.00458241	0.0978274	2.15074	2.66827
feature52606	0.359062	2.96333	0.00458304	0.0978274	4.01287	4.3734
feature30215	-0.414783	-2.96122	0.00460991	0.0983307	3.62683	3.20759
feature23542	-0.314624	-2.96094	0.00461355	0.0983307	4.63934	4.3152
feature18758	-0.307969	-2.96087	0.0046144	0.0983307	4.82649	4.5207
feature41889	-0.602709	-2.96066	0.00461706	0.0983323	1.81379	1.27029
feature28983	0.836767	2.96041	0.0046203	0.0983461	0.658102	1.54756
feature56004	0.264167	2.96014	0.00462371	0.0983633	5.72282	5.98406
feature14139	-0.422957	-2.95907	0.00463741	0.0985813	3.38963	2.95748
feature52205	-0.362226	-2.95894	0.00463915	0.0985813	4.0244	3.68604
feature1555	0.472288	2.95872	0.00464201	0.0985868	2.85624	3.34468
feature33483	0.467158	2.95845	0.00464538	0.0986032	3.16216	3.64261
feature68790	-0.475104	-2.9582	0.00464866	0.0986177	2.91875	2.41247
feature40168	0.365006	2.95762	0.00465613	0.0987208	4.49924	4.85938
feature55803	0.605526	2.95714	0.0046623	0.0987965	2.65722	3.19152
feature60439	0.442075	2.95681	0.00466664	0.0988332	6.66531	7.1047
feature9368	-0.480066	-2.95581	0.00467948	0.0989628	2.98961	2.55986
feature71005	-0.52955	-2.95567	0.0046813	0.0989628	2.03133	1.51906
feature41205	-0.264316	-2.95557	0.0046827	0.0989628	5.49106	5.22822
feature16663	0.551639	2.95553	0.00468319	0.0989628	2.20717	2.81717
feature38028	0.464382	2.9527	0.00472004	0.0996858	3.2216	3.71387
feature49498	-0.704313	-2.95233	0.00472485	0.0996991	1.7188	0.994433
feature20050	0.57798	2.95225	0.00472592	0.0996991	3.5857	4.15485
feature22997	0.631744	2.95178	0.00473198	0.0997417	2.1443	2.79891
feature60468	-0.290073	-2.9516	0.00473439	0.0997417	4.59697	4.30701
feature36393	0.319834	2.95149	0.00473583	0.0997417	4.36083	4.68489
feature56006	0.312899	2.95128	0.00473859	0.0997444	4.54979	4.86732
feature43046	-0.431836	-2.95092	0.00474327	0.0997875	3.80196	3.39378
feature66157	-0.486372	-2.95053	0.00474836	0.0998392	2.72221	2.25343
feature31539	0.573361	2.94985	0.00475737	0.0999483	3.65366	4.20361
feature66925	0.711956	2.94953	0.00476155	0.0999483	1.21324	1.91412
feature71105	0.740687	2.94938	0.0047635	0.0999483	1.266	2.0069
feature14850	-0.347223	-2.94934	0.00476409	0.0999483	3.69618	3.35736
feature55857	0.344748	2.94848	0.00477535	0.100037	4.13178	4.48103
feature52171	-0.383704	-2.94847	0.00477554	0.100037	3.67052	3.29052
feature30414	0.374006	2.94842	0.00477622	0.100037	3.29657	3.69798
feature3559	-0.716229	-2.94814	0.00477989	0.100058	1.8372	1.17802
feature19392	0.409806	2.9476	0.00478699	0.100152	2.91145	3.31732
feature49077	0.344556	2.94707	0.00479408	0.100215	4.59101	4.93272
feature42753	-0.461831	-2.94683	0.00479722	0.100215	3.17446	2.71544
feature24574	0.339824	2.94678	0.00479796	0.100215	4.65676	4.99576
feature57928	0.388403	2.94624	0.00480511	0.100293	4.2968	4.6825
feature71278	0.524232	2.9461	0.00480693	0.100293	2.59081	3.09293
feature70797	-0.349131	-2.94555	0.00481431	0.100298	3.66645	3.30647
feature30113	0.936923	2.94552	0.00481468	0.100298	0.503548	1.46986
feature962	-0.336507	-2.94548	0.00481513	0.100298	4.98161	4.64094
feature66358	-0.635404	-2.94493	0.00482248	0.100396	2.41932	1.76928
feature65413	0.293188	2.9442	0.00483221	0.100502	5.96067	6.2503
feature25502	0.515515	2.94415	0.00483285	0.100502	2.43525	2.97822
feature5491	0.386861	2.94385	0.00483698	0.100513	3.54936	3.92882
feature12712	-0.340291	-2.94371	0.00483872	0.100513	4.18033	3.84995
feature17745	0.741557	2.94335	0.00484357	0.100559	0.728193	1.49518
feature4573	0.755012	2.94219	0.00485915	0.100816	2.83419	3.57846
feature47641	-0.746326	-2.94191	0.00486292	0.100816	1.70933	0.9542
feature16085	0.246568	2.94183	0.00486394	0.100816	5.03744	5.28173
feature6668	0.548039	2.94136	0.00487027	0.100892	2.35038	2.89902
feature56667	-0.636322	-2.94067	0.00487963	0.100958	1.91656	1.32935
feature13344	0.261919	2.94054	0.00488129	0.100958	5.4021	5.66338
feature6443	-0.573635	-2.94053	0.00488142	0.100958	3.17851	2.60896
feature33088	0.664337	2.93945	0.004896	0.101204	1.64406	2.30828
feature26713	0.521995	2.93919	0.00489961	0.101221	5.20351	5.71977
feature22243	0.339224	2.939	0.00490215	0.101221	3.85269	4.18988
feature50806	-0.369654	-2.93831	0.00491147	0.101359	3.93444	3.57457
feature6130	0.525159	2.93751	0.00492231	0.101462	3.12527	3.62236
feature3000	0.73011	2.93737	0.0049242	0.101462	0.677908	1.4026
feature40577	-0.497206	-2.93735	0.0049245	0.101462	2.83702	2.36411
feature70857	0.71834	2.93626	0.00493927	0.101711	2.87729	3.62885
feature29892	0.303734	2.93589	0.00494443	0.101762	6.06722	6.3701
feature58382	-0.606734	-2.9351	0.00495512	0.101927	2.22039	1.62325
feature65686	0.286966	2.93444	0.00496413	0.102022	5.13197	5.41766
feature46888	0.857946	2.93437	0.00496516	0.102022	-0.140852	0.73541
feature70149	0.431994	2.93405	0.00496957	0.102058	4.4378	4.85774
feature58132	0.525383	2.9335	0.00497702	0.102094	2.29902	2.88699
feature14988	-0.922303	-2.9334	0.0049784	0.102094	1.20087	0.252619
feature13119	-0.204695	-2.93326	0.00498031	0.102094	6.97105	6.76501
feature53867	0.309217	2.93301	0.00498373	0.102094	4.32019	4.63556
feature61487	0.433407	2.93294	0.00498479	0.102094	3.77876	4.21176
feature20489	0.334613	2.93274	0.00498757	0.102096	6.22179	6.55454
feature28521	0.475404	2.93208	0.00499657	0.102225	2.81569	3.30372
feature50844	-0.675538	-2.93185	0.00499971	0.102234	1.73255	1.07591
feature60684	-0.396851	-2.93161	0.00500311	0.102248	4.01462	3.63709
feature62542	-0.233453	-2.93124	0.00500819	0.102297	6.30601	6.07632
feature31140	-0.408027	-2.93058	0.00501723	0.102426	3.29331	2.88286
feature40333	0.418582	2.92963	0.00503044	0.102641	3.7821	4.20375
feature68927	-0.553939	-2.92927	0.0050354	0.102687	2.92398	2.42545
feature4619	-0.313569	-2.92748	0.00506033	0.103127	4.5569	4.25838
feature28441	0.794232	2.92733	0.00506241	0.103127	0.22708	1.01035
feature46016	0.276344	2.92688	0.00506867	0.103146	4.97393	5.24873
feature45956	0.339711	2.92687	0.00506879	0.103146	5.09169	5.40847
feature16751	0.422814	2.92659	0.00507274	0.103171	4.08469	4.50892
feature21043	0.372627	2.92616	0.00507869	0.103237	4.88051	5.25182
feature48433	-0.501876	-2.92458	0.00510093	0.103534	2.4476	1.95615
feature43921	0.249981	2.92413	0.00510723	0.103534	5.31639	5.56419
feature6948	-0.276419	-2.92404	0.00510844	0.103534	5.57203	5.29396
feature59157	-0.472589	-2.92378	0.00511217	0.103534	3.4439	2.94277
feature8668	-0.384023	-2.92377	0.00511226	0.103534	4.09593	3.73809
feature49916	0.751884	2.92377	0.00511233	0.103534	0.498778	1.25305
feature42407	-0.441271	-2.92375	0.00511249	0.103534	3.2796	2.83178
feature63351	-0.728509	-2.92356	0.00511517	0.103534	1.9808	1.26807
feature16727	0.764541	2.9233	0.00511888	0.103554	0.547111	1.38418
feature36277	0.305569	2.92252	0.00512982	0.10372	4.95414	5.25891
feature72234	0.274287	2.92162	0.00514254	0.103894	5.2011	5.47726
feature7470	-0.288666	-2.92122	0.00514821	0.103894	4.84612	4.55723
feature53180	0.49789	2.92107	0.00515034	0.103894	2.57114	3.0653
feature49809	0.275701	2.92097	0.00515181	0.103894	4.92596	5.20134
feature16586	0.199083	2.92083	0.00515379	0.103894	8.16763	8.36594
feature25297	0.49531	2.92075	0.00515487	0.103894	3.04779	3.49765
feature31664	0.281285	2.92034	0.00516068	0.103956	4.86566	5.14977
feature69311	0.404549	2.91947	0.00517307	0.104106	3.35483	3.76505
feature618	0.353672	2.91944	0.00517359	0.104106	4.14952	4.49455
feature51217	0.342435	2.9186	0.00518554	0.10419	5.49307	5.83798
feature50438	-0.286311	-2.9186	0.00518555	0.10419	5.18125	4.8988
feature69160	-0.331581	-2.91856	0.005186	0.10419	4.75148	4.41805
feature70771	0.762809	2.91788	0.00519581	0.104332	1.27043	2.04386
feature2982	-0.439902	-2.91714	0.0052064	0.104474	2.88773	2.456
feature59925	0.452685	2.91695	0.00520912	0.104474	2.59908	3.05683
feature12399	-0.789539	-2.9168	0.00521115	0.104474	1.05192	0.23928
feature3897	-0.544509	-2.91601	0.00522247	0.104592	2.58094	2.05087
feature48199	0.831469	2.91597	0.00522315	0.104592	0.63638	1.51583
feature59179	0.450051	2.91582	0.00522532	0.104592	3.42382	3.85384
feature8550	-0.408498	-2.91456	0.00524333	0.104897	4.2918	3.88047
feature5098	-0.318648	-2.9142	0.00524853	0.104926	4.47408	4.15527
feature815	0.765182	2.91408	0.00525029	0.104926	0.617989	1.37924
feature56341	0.414856	2.91355	0.00525789	0.105012	5.37124	5.77732
feature37757	0.423721	2.91333	0.00526113	0.105012	3.09008	3.53596
feature37768	0.41004	2.91321	0.00526291	0.105012	7.41321	7.82193
feature23462	-0.322655	-2.9125	0.00527317	0.105161	4.332	4.00787
feature16417	-0.207557	-2.91114	0.00529285	0.105485	6.16773	5.96049
feature14983	-0.874947	-2.91088	0.00529658	0.105485	1.74973	0.853842
feature27417	-0.279442	-2.91038	0.00530386	0.105485	6.00043	5.72258
feature10926	-0.569929	-2.91013	0.0053075	0.105485	2.26512	1.70232
feature7145	1.13245	2.91009	0.00530821	0.105485	-0.516771	0.567908
feature37984	0.714527	2.90996	0.00531008	0.105485	1.37124	2.0759
feature59408	0.25846	2.90985	0.00531164	0.105485	6.354	6.61247
feature3843	0.398801	2.90985	0.00531167	0.105485	3.68766	4.07808
feature59008	0.333632	2.90955	0.00531604	0.105504	5.12735	5.46398
feature20377	-0.43583	-2.9094	0.00531817	0.105504	3.32202	2.87977
feature32332	-0.292399	-2.90897	0.00532449	0.105574	4.64623	4.36197
feature58660	-0.547577	-2.90829	0.00533437	0.105708	2.44727	1.89335
feature25860	0.219277	2.90813	0.00533683	0.105708	6.09288	6.31158
feature70234	0.686405	2.90756	0.00534517	0.105818	1.80387	2.47052
feature1374	0.325964	2.90724	0.00534975	0.105854	3.98277	4.30715
feature19882	-0.374421	-2.90657	0.00535963	0.105994	4.66168	4.294
feature32206	-0.698969	-2.90586	0.00537015	0.106139	1.63118	0.945913
feature17049	0.262579	2.90569	0.00537254	0.106139	6.54044	6.80158
feature156	0.302266	2.90539	0.00537704	0.106172	4.77167	5.06969
feature24725	0.814933	2.90475	0.00538651	0.106304	0.806686	1.65058
feature47341	0.443561	2.90414	0.00539556	0.106393	4.34012	4.77695
feature18236	-0.481381	-2.90406	0.00539665	0.106393	2.6041	2.12832
feature51870	0.367686	2.90359	0.00540369	0.106477	3.93297	4.31805
feature12788	0.488289	2.9033	0.00540791	0.106504	2.06526	2.55229
feature49195	0.355706	2.90304	0.00541172	0.106524	3.7935	4.15685
feature53472	0.943541	2.90265	0.00541758	0.106584	0.770004	1.69289
feature8614	0.478501	2.90243	0.0054208	0.106592	2.59738	3.08867
feature31742	0.603108	2.90165	0.00543239	0.106765	1.58863	2.21289
feature67702	0.519371	2.90065	0.00544736	0.107003	4.58489	5.09415
feature47880	0.387229	2.90045	0.00545033	0.107003	3.3234	3.71612
feature71741	-0.492353	-2.90027	0.005453	0.107003	2.71996	2.2662
feature60768	0.258737	2.89948	0.00546484	0.10718	5.34045	5.59871
feature7624	-0.406455	-2.89877	0.00547553	0.107335	3.27923	2.87621
feature45059	0.600307	2.89771	0.00549135	0.107589	3.60102	4.23018
feature9178	-0.537443	-2.89736	0.00549664	0.10762	2.28929	1.79348
feature11073	0.243471	2.89711	0.0055004	0.10762	6.00919	6.25137
feature25199	-0.361575	-2.89704	0.00550142	0.10762	3.96113	3.60955
feature52992	0.588357	2.89674	0.00550597	0.107653	2.55287	3.1073
feature47048	0.586307	2.89636	0.00551174	0.10771	2.98259	3.63045
feature3815	-0.416006	-2.89602	0.00551686	0.107755	3.21927	2.81561
feature64839	-0.50474	-2.8955	0.00552471	0.107853	2.7195	2.23531
feature55080	-0.28579	-2.89504	0.00553169	0.107931	4.89575	4.607
feature5540	-0.352481	-2.89486	0.00553443	0.107931	3.8412	3.47627
feature20490	0.772974	2.89425	0.00554365	0.108056	1.54336	2.36562
feature24566	0.288102	2.89313	0.00556068	0.108305	4.71272	4.99934
feature33825	0.262559	2.89297	0.0055631	0.108305	7.11073	7.37522
feature18922	-0.504061	-2.89284	0.00556502	0.108305	2.82115	2.3331
feature28510	0.329048	2.8926	0.00556878	0.108323	4.5174	4.843
feature24434	0.372537	2.89222	0.00557453	0.108379	5.22766	5.60019
feature71866	0.399123	2.89102	0.00559289	0.10868	3.52056	3.91687
feature49914	0.224806	2.89061	0.00559908	0.108745	5.77164	5.99729
feature27708	0.815709	2.88982	0.00561124	0.108925	1.07237	1.91267
feature37563	0.668033	2.88895	0.00562459	0.109128	1.71348	2.3844
feature33786	-0.666853	-2.88816	0.00563675	0.109309	2.09561	1.43208
feature64310	0.670468	2.88797	0.00563966	0.109309	1.46825	2.13709
feature371	-0.631581	-2.88777	0.00564267	0.109312	2.31798	1.64745
feature19118	0.370306	2.8873	0.00565005	0.109399	4.69688	5.06624
feature6473	0.305611	2.88652	0.00566213	0.109575	4.19937	4.50435
feature47944	0.342383	2.88633	0.00566496	0.109575	3.6099	3.9607
feature44323	0.400166	2.88471	0.00569004	0.110005	3.67621	4.08615
feature37153	0.261974	2.88375	0.00570501	0.110238	4.78915	5.05007
feature21294	-0.217901	-2.88343	0.00571011	0.11028	6.7212	6.50466
feature36498	0.488151	2.88246	0.00572518	0.110471	2.46055	2.94588
feature3804	-0.452778	-2.88242	0.00572582	0.110471	3.17795	2.71576
feature12145	0.412464	2.88202	0.00573206	0.110528	3.25406	3.67151
feature52401	-0.598541	-2.88186	0.00573461	0.110528	2.15452	1.59053
feature1925	0.212591	2.88167	0.00573755	0.110529	6.18552	6.39903
feature50742	-0.42946	-2.88118	0.00574519	0.11062	3.37317	2.92536
feature41830	-0.746299	-2.88037	0.00575796	0.110809	0.956029	0.255965
feature28376	-0.728512	-2.87973	0.005768	0.110946	1.84786	1.1377
feature63620	0.404564	2.87885	0.0057818	0.111155	3.42918	3.83306
feature70342	0.386493	2.87863	0.00578528	0.111166	3.79786	4.189
feature4381	-0.339261	-2.87757	0.00580207	0.111382	4.435	4.10498
feature62277	-0.735296	-2.87755	0.00580242	0.111382	1.48231	0.776973
feature55145	0.396074	2.87719	0.00580815	0.11142	4.05809	4.46639
feature58959	-0.417629	-2.8768	0.00581434	0.11142	3.12585	2.72647
feature32989	-0.373166	-2.87663	0.00581698	0.11142	4.31171	3.93157
feature66131	-0.468771	-2.87658	0.00581778	0.11142	2.77681	2.30597
feature59490	-0.285904	-2.8765	0.00581909	0.11142	6.36898	6.07913
feature68375	0.334549	2.87586	0.0058292	0.111558	7.3006	7.63766
feature31949	0.460532	2.87489	0.00584468	0.111798	3.07353	3.56446
feature35384	-0.403189	-2.87418	0.00585604	0.111902	3.77703	3.35661
feature48373	0.674817	2.87404	0.00585826	0.111902	1.2338	1.94339
feature37633	0.784035	2.87399	0.00585899	0.111902	0.672177	1.47678
feature10923	-0.702856	-2.87362	0.00586494	0.111928	1.77229	1.09523
feature55024	-0.772337	-2.87354	0.00586625	0.111928	1.7384	0.946659
feature18401	-0.887106	-2.87203	0.00589038	0.112327	0.99624	0.154116
feature36757	-0.760349	-2.87186	0.00589311	0.112327	1.32582	0.613662
feature49654	0.27072	2.87103	0.00590646	0.112525	5.37975	5.6468
feature22621	-0.304537	-2.87037	0.00591701	0.112634	5.1215	4.82018
feature52982	-0.25991	-2.87031	0.00591808	0.112634	6.40466	6.14442
feature64754	0.428807	2.8699	0.00592471	0.112655	3.06701	3.51482
feature68459	0.80148	2.8697	0.00592793	0.112655	0.558737	1.38043
feature10640	0.353267	2.8696	0.00592941	0.112655	3.91179	4.27401
feature17809	-0.29719	-2.8695	0.00593107	0.112655	5.03342	4.73576
feature23355	-0.715696	-2.86932	0.00593408	0.112655	2.05602	1.36213
feature1922	0.427576	2.86902	0.00593883	0.112656	3.39082	3.83391
[truncated: 6,001 more rows]

## Sheet: H3K27Ac_results_D4
genes	logFC	t	P.Value	adj.P.Val	control_avg_exp	BG_avg_exp
feature28278	1.49692	7.78661	2.78023e-10	1.05457e-05	1.76458	3.27453
feature59439	-1.3624	-6.90228	7.10256e-09	0.000134704	3.35355	1.91664
feature2928	0.713322	6.16531	1.05642e-07	0.0013357	3.5583	4.29254
feature10052	0.579085	6.01266	1.84196e-07	0.00147983	3.85499	4.43973
feature51917	0.510266	5.99688	1.95069e-07	0.00147983	5.54883	6.05824
feature66259	0.655123	5.7198	5.32214e-07	0.00336457	3.61588	4.2575
feature13227	0.640169	5.57359	9.00897e-07	0.00440968	3.91648	4.55045
feature66706	0.674394	5.56472	9.30043e-07	0.00440968	2.99145	3.67793
feature34717	1.06755	5.46153	1.34612e-06	0.00567331	1.42135	2.51045
feature57331	0.623027	5.37351	1.84308e-06	0.00699099	3.80308	4.44262
feature65328	0.576066	5.34196	2.06218e-06	0.00711096	4.09442	4.67669
feature31223	0.9135	5.30555	2.34723e-06	0.00741941	2.12541	3.06036
feature28275	0.931051	5.25408	2.81752e-06	0.00802757	2.75062	3.66119
feature67085	0.775335	5.23648	2.99876e-06	0.00802757	2.93937	3.71897
feature36563	0.720047	5.20443	3.35896e-06	0.00802757	2.36891	3.11048
feature43	0.94888	5.20215	3.38618e-06	0.00802757	2.07452	3.07687
feature59721	0.542336	5.16862	3.81195e-06	0.00850535	4.62396	5.16035
feature23494	0.67367	5.08734	5.07559e-06	0.0106957	3.3878	4.05297
feature56533	1.23773	5.02124	6.40023e-06	0.0127772	0.375402	1.62611
feature69655	0.579566	4.99883	6.92245e-06	0.0131288	3.27309	3.82722
feature22138	0.997719	4.91553	9.25758e-06	0.0167214	1.52833	2.5393
feature4317	0.761058	4.83466	1.22584e-05	0.0208043	2.96815	3.72469
feature62733	0.639157	4.82638	1.2615e-05	0.0208043	3.45202	4.0921
feature26651	0.379925	4.76071	1.58265e-05	0.0244524	5.99814	6.382
feature64919	0.619127	4.74801	1.65342e-05	0.0244524	3.7954	4.40491
feature48698	0.432258	4.74137	1.69169e-05	0.0244524	5.52509	5.96129
feature3872	0.663654	4.72433	1.79377e-05	0.0244524	3.44103	4.10284
feature71886	0.513571	4.72251	1.80503e-05	0.0244524	4.181	4.68593
feature31218	0.573647	4.67949	2.09225e-05	0.027366	3.58927	4.19503
feature42435	0.51647	4.62354	2.53347e-05	0.0316061	4.14317	4.66683
feature48367	0.696983	4.61758	2.58553e-05	0.0316061	4.00849	4.70934
feature56157	0.835481	4.60855	2.66641e-05	0.0316061	2.17032	3.0105
feature17341	0.494539	4.58368	2.90211e-05	0.0317784	5.34735	5.83923
feature42080	0.457444	4.57834	2.95529e-05	0.0317784	5.18589	5.64783
feature42920	0.558083	4.57527	2.98638e-05	0.0317784	3.95865	4.52579
feature28102	0.522663	4.57236	3.01606e-05	0.0317784	4.16248	4.68216
feature31241	0.413035	4.55161	3.23629e-05	0.0324377	6.08903	6.50267
feature47961	0.621552	4.5504	3.24967e-05	0.0324377	2.86587	3.50679
feature11999	0.551823	4.47465	4.19922e-05	0.0408412	3.03641	3.59741
feature28412	0.592589	4.4541	4.50034e-05	0.0426756	3.14303	3.73719
feature26866	0.555709	4.43786	4.75315e-05	0.0439736	4.33735	4.89362
feature12765	0.364077	4.4012	5.37595e-05	0.0485512	5.12005	5.48287
feature59749	0.707968	4.38693	5.63935e-05	0.0494668	2.3831	3.11931
feature68981	-1.18691	-4.37219	5.9246e-05	0.0494668	1.13181	-0.0684843
feature4026	0.482749	4.36235	6.12269e-05	0.0494668	4.38522	4.86562
feature29669	0.60911	4.36104	6.14956e-05	0.0494668	2.34484	2.96611
feature28821	-0.942316	-4.35785	6.21535e-05	0.0494668	2.49515	1.57294
feature150	0.584301	4.35572	6.25981e-05	0.0494668	2.75114	3.36501
feature34040	0.949375	4.33202	6.77485e-05	0.0524443	0.997097	1.967
feature56377	0.464133	4.3194	7.0658e-05	0.0536026	4.32497	4.78308
feature67898	0.419925	4.30042	7.52626e-05	0.0559065	4.61575	5.03376
feature12379	0.653029	4.29495	7.66428e-05	0.0559065	2.0936	2.74026
feature26661	1.09161	4.27429	8.20816e-05	0.0587441	0.626701	1.65925
feature16671	0.549718	4.24448	9.05974e-05	0.0618393	3.76235	4.31947
feature27917	0.537431	4.24268	9.11399e-05	0.0618393	3.28458	3.81646
feature17206	0.665716	4.24215	9.12974e-05	0.0618393	2.97478	3.63954
feature40756	0.437226	4.20641	0.000102728	0.0683607	4.54927	4.97715
feature25413	0.461759	4.19315	0.000107314	0.0699318	4.88784	5.35795
feature65332	0.670036	4.18903	0.000108776	0.0699318	3.01114	3.67452
feature64918	0.627145	4.17069	0.000115532	0.0730372	2.8268	3.48029
feature33787	0.788243	4.16427	0.000117993	0.0733702	1.52104	2.35488
feature30696	0.734739	4.06835	0.000161395	0.0968241	2.60623	3.33632
feature3479	-0.741567	-4.06697	0.000162119	0.0968241	3.04746	2.28563
feature2401	0.448964	4.06399	0.000163696	0.0968241	4.199	4.6492
feature68191	0.722812	4.05362	0.0001693	0.0968241	2.23124	2.99522
feature9849	0.522715	4.04806	0.000172379	0.0968241	4.0087	4.54282
feature13010	0.68626	4.04623	0.000173404	0.0968241	1.94718	2.72073
feature62485	0.62938	4.04406	0.000174632	0.0968241	3.10066	3.76674
feature371	-0.855563	-4.03818	0.00017799	0.0968241	2.31102	1.44739
feature45035	0.539981	4.03697	0.000178685	0.0968241	3.32764	3.86242
feature28350	0.581383	4.01132	0.000194142	0.10293	3.16184	3.76325
feature48676	0.528237	4.00935	0.000195381	0.10293	3.28983	3.84489
feature15441	0.808598	4.0011	0.000200652	0.104259	1.86377	2.61208
feature13667	0.421803	3.99613	0.000203896	0.104513	4.69606	5.11674
feature13488	0.666447	3.98304	0.000212683	0.107564	1.95055	2.59295
feature31164	0.637928	3.96351	0.000226468	0.113028	2.33851	2.99576
feature31233	0.43614	3.9555	0.000232368	0.114467	3.75167	4.20416
feature40063	0.476871	3.94583	0.000239688	0.116559	4.48532	4.95894
feature16426	0.616095	3.93806	0.000245733	0.117986	2.83433	3.44683
feature47858	0.392386	3.92774	0.00025399	0.119768	5.11311	5.50797
feature56428	0.530807	3.92557	0.000255758	0.119768	3.35012	3.88057
feature56431	0.385153	3.91213	0.000266987	0.122515	5.44156	5.82501
feature46589	0.473246	3.91085	0.000268085	0.122515	4.39054	4.89198
feature8317	0.415746	3.89087	0.000285729	0.129024	4.21678	4.62319
feature10047	0.406208	3.8863	0.000289914	0.129373	6.28071	6.68592
feature31166	0.582903	3.87681	0.000298811	0.131793	2.55818	3.1654
feature164	0.499625	3.86665	0.000308622	0.134556	3.34418	3.85467
feature8572	-0.833887	-3.86254	0.000312675	0.134774	1.69499	0.836205
feature71475	0.476002	3.84775	0.000327701	0.138931	3.31527	3.80181
feature42714	0.311757	3.84457	0.000331026	0.138931	5.77865	6.09037
feature24457	0.429494	3.8424	0.000333308	0.138931	3.78244	4.20738
feature5946	0.58529	3.83149	0.000345026	0.14119	2.31369	2.88672
feature59976	0.713251	3.82733	0.000349595	0.14119	2.96276	3.68886
feature24334	0.336424	3.82608	0.000350974	0.14119	5.05604	5.39155
feature65313	1.08359	3.81877	0.000359182	0.14119	-0.118888	1.0281
feature66258	0.345601	3.81704	0.00036115	0.14119	5.3153	5.6645
feature7081	0.421243	3.81483	0.000363677	0.14119	4.2069	4.62827
feature57470	-0.391991	-3.81382	0.000364847	0.14119	4.54982	4.15279
feature63057	0.440345	3.81066	0.000368505	0.14119	4.47374	4.91533
feature17227	-1.12962	-3.80637	0.00037352	0.14168	1.35055	0.217547
feature25125	-0.513389	-3.80051	0.000380489	0.142894	5.27012	4.75361
feature36393	0.387603	3.79501	0.000387138	0.143966	4.36336	4.74979
feature58541	0.392083	3.79011	0.000393161	0.144786	5.27807	5.66661
feature47032	0.366811	3.78553	0.000398875	0.144979	5.32396	5.69637
feature8042	0.300046	3.78358	0.000401328	0.144979	5.81108	6.11275
feature33135	-0.698417	-3.7793	0.00040677	0.145559	3.49258	2.80358
feature5910	0.624589	3.77531	0.000411896	0.146015	2.0074	2.69241
feature48653	-1.07045	-3.7705	0.000418179	0.14687	1.26302	0.180802
feature35418	0.496569	3.75675	0.000436619	0.151193	2.74504	3.24254
feature15349	0.408592	3.7537	0.000440808	0.151193	4.49416	4.91665
feature17903	0.716911	3.75252	0.000442447	0.151193	3.18885	3.91088
feature16089	0.530687	3.74496	0.000453053	0.151934	2.66375	3.23473
feature9565	0.427943	3.74275	0.000456198	0.151934	3.33595	3.78329
feature70142	-0.417074	-3.74244	0.000456632	0.151934	4.28169	3.86626
feature26041	0.471404	3.73606	0.000465842	0.153651	4.0415	4.51224
feature65897	0.49478	3.72184	0.000487008	0.159247	5.73299	6.22461
feature57876	0.53887	3.71839	0.000492283	0.159596	4.06758	4.60224
feature70235	0.448191	3.71183	0.000502455	0.159654	3.81907	4.24528
feature27304	0.402827	3.71088	0.000503942	0.159654	3.57327	3.95657
feature2976	0.627747	3.71016	0.000505087	0.159654	2.45878	3.05846
feature48398	0.343426	3.7	0.000521324	0.163424	4.98643	5.33175
feature21240	0.710376	3.69035	0.000537221	0.167027	1.75606	2.50895
feature58825	0.515443	3.6826	0.00055031	0.168893	3.5053	3.97278
feature61755	0.348587	3.68154	0.000552128	0.168893	4.99375	5.34753
feature50991	0.513248	3.67331	0.000566411	0.171876	2.71903	3.24294
feature68360	0.455278	3.66815	0.000575547	0.173262	3.98379	4.4355
feature70127	0.520709	3.66128	0.000587937	0.175599	3.09596	3.63495
feature18291	0.705938	3.65288	0.000603421	0.178815	1.86314	2.57107
feature17538	0.61529	3.65	0.000608821	0.179017	2.87093	3.46957
feature47460	0.533362	3.64085	0.000626288	0.182736	2.45161	2.97775
feature58494	0.31399	3.63514	0.000637431	0.183595	5.87922	6.19507
feature23498	0.393569	3.63172	0.0006442	0.183595	4.49423	4.89826
feature68720	0.897396	3.62955	0.000648532	0.183595	1.39591	2.31002
feature33174	0.503236	3.6284	0.000650839	0.183595	2.88658	3.39836
feature11113	0.38076	3.62711	0.000653433	0.183595	4.44196	4.82852
feature13960	0.324918	3.62419	0.000659331	0.18389	5.0968	5.42285
feature17595	0.417574	3.61996	0.000667994	0.184418	3.54596	3.95102
feature34123	0.875087	3.61853	0.000670946	0.184418	1.9397	2.84674
feature61972	0.309632	3.61244	0.000683634	0.186554	4.82725	5.13439
feature2302	1.24221	3.60865	0.000691647	0.187392	1.26213	2.51427
feature71456	0.779707	3.60589	0.000697562	0.187654	1.2015	1.9646
feature29481	-0.624829	-3.59745	0.000715888	0.191228	2.76562	2.15571
feature57774	0.33905	3.59205	0.000727854	0.193064	5.94853	6.28411
feature59340	0.397715	3.58135	0.000752138	0.197121	3.842	4.2465
feature49808	0.459102	3.57943	0.000756568	0.197121	3.37503	3.83192
feature9341	0.877006	3.5785	0.000758736	0.197121	1.45859	2.34576
feature10566	0.442055	3.57425	0.000768679	0.197148	3.74988	4.18389
feature48016	0.477786	3.57401	0.000769236	0.197148	2.56833	3.05622
feature43818	0.743524	3.56004	0.000802815	0.204373	1.65677	2.39804
feature69607	0.864091	3.55433	0.000816934	0.206581	0.904014	1.79421
feature63985	0.447609	3.54849	0.000831638	0.207651	3.22347	3.65778
feature57527	0.694965	3.5483	0.000832116	0.207651	1.78289	2.45928
feature69910	0.470713	3.54545	0.00083939	0.208097	3.45239	3.93092
feature7427	0.451487	3.53929	0.000855297	0.208911	3.05303	3.52241
feature19725	-0.337126	-3.53816	0.00085823	0.208911	5.78985	5.45229
feature7375	0.479202	3.53721	0.000860721	0.208911	3.20554	3.69569
feature39794	0.486719	3.5357	0.000864703	0.208911	2.69161	3.16789
feature43530	0.3492	3.52534	0.000892385	0.213961	4.10563	4.45554
feature28188	0.378691	3.52369	0.000896884	0.213961	3.86423	4.24024
feature3350	0.832611	3.51329	0.000925669	0.217332	0.928007	1.74835
feature52814	0.810546	3.51156	0.000930551	0.217332	1.14662	2.03177
feature65221	0.421636	3.51047	0.00093363	0.217332	3.73091	4.1461
feature13241	0.95386	3.51036	0.000933934	0.217332	1.00525	1.96131
feature9519	0.67552	3.50357	0.000953361	0.220018	1.04926	1.70603
feature13491	0.880408	3.50229	0.000957079	0.220018	0.780058	1.66018
feature61756	0.546382	3.4936	0.000982601	0.221189	4.08069	4.62479
feature56153	0.789113	3.49291	0.000984662	0.221189	1.91452	2.66227
feature24049	-0.952295	-3.49263	0.000985495	0.221189	1.97473	1.01958
feature66290	0.730676	3.49263	0.000985498	0.221189	2.01433	2.72632
feature45053	0.314926	3.48988	0.000993716	0.221721	7.59047	7.91633
feature29159	0.580058	3.48715	0.00100197	0.222256	1.81556	2.40528
feature65505	0.257234	3.48484	0.00100898	0.22251	6.28298	6.54248
feature29705	-0.446249	-3.47351	0.00104411	0.22493	3.45009	2.99577
feature38883	0.377672	3.47107	0.00105184	0.22493	4.33941	4.72571
feature32113	0.377822	3.47088	0.00105243	0.22493	3.85764	4.23755
feature24924	0.885751	3.47081	0.00105266	0.22493	1.31597	2.21468
feature10228	-0.42709	-3.47064	0.0010532	0.22493	3.99758	3.56261
feature52972	-0.400228	-3.46991	0.00105553	0.22493	4.73906	4.32572
feature58641	0.586719	3.46494	0.00107146	0.226849	2.47234	3.06269
feature49868	-0.47963	-3.46339	0.0010765	0.226849	3.37794	2.90809
feature38261	-0.40664	-3.45802	0.00109406	0.229275	4.28759	3.89629
feature12281	-0.795341	-3.45326	0.00110982	0.230033	2.43143	1.54951
feature53009	-0.691817	-3.45238	0.00111276	0.230033	2.84762	2.1566
feature32759	0.470221	3.45146	0.00111587	0.230033	3.55648	4.0275
feature58707	0.449777	3.44475	0.00113859	0.233448	3.29736	3.74983
feature60206	0.584988	3.44134	0.00115033	0.234587	2.57564	3.14744
feature28206	0.796593	3.43617	0.00116835	0.23594	1.39647	2.23285
feature41968	0.34295	3.43257	0.00118104	0.23594	4.307	4.66585
feature39423	0.542339	3.43231	0.00118194	0.23594	3.02383	3.56317
feature1672	0.514327	3.4321	0.00118269	0.23594	2.31762	2.83807
feature13490	0.619667	3.43059	0.00118807	0.23594	1.31426	1.92959
feature46367	0.61896	3.42737	0.0011996	0.236088	1.66356	2.30452
feature19647	0.373954	3.42691	0.00120126	0.236088	4.60927	4.97556
feature11358	-0.904722	-3.42021	0.0012256	0.238799	1.7849	0.874989
feature71120	0.760573	3.41965	0.00122765	0.238799	1.70023	2.47164
feature48205	0.828896	3.41621	0.00124036	0.240041	2.02242	2.89672
feature35879	0.708828	3.41203	0.00125597	0.241828	2.23348	2.9088
feature42430	0.293296	3.40951	0.00126547	0.242428	5.34125	5.63702
feature9895	-0.55977	-3.40607	0.00127856	0.243704	3.08027	2.52378
feature72227	0.417499	3.40062	0.00129957	0.245708	4.02909	4.45429
feature14908	1.0342	3.39998	0.00130203	0.245708	1.34037	2.44415
feature47944	0.388588	3.39588	0.00131807	0.247504	3.62682	4.00918
feature41258	0.42096	3.39169	0.00133465	0.249027	4.01642	4.43301
feature16266	0.875926	3.38894	0.00134562	0.249027	1.62522	2.51528
feature32249	0.370487	3.38888	0.00134588	0.249027	4.31603	4.69207
feature13615	0.43806	3.38571	0.00135866	0.250074	2.53067	2.97725
feature61625	0.494943	3.38347	0.00136773	0.250074	2.65686	3.17451
feature60174	-0.492741	-3.38124	0.00137686	0.250074	3.20644	2.72123
feature70715	0.608049	3.3795	0.00138403	0.250074	1.88846	2.54113
feature54140	0.530775	3.37938	0.0013845	0.250074	4.42331	4.94589
feature33820	0.396199	3.37567	0.00139986	0.250426	3.94022	4.33066
feature71109	0.787754	3.37206	0.00141498	0.250426	1.41538	2.2374
feature70805	0.759415	3.37123	0.00141847	0.250426	0.824625	1.59379
feature38749	-0.419154	-3.37017	0.00142294	0.250426	3.82316	3.39924
feature43591	0.969692	3.36893	0.00142821	0.250426	0.910111	1.9639
feature10565	0.600567	3.36814	0.00143155	0.250426	2.25681	2.84249
feature44824	0.689246	3.36562	0.00144233	0.250426	2.12292	2.79802
feature14548	0.543385	3.36506	0.00144473	0.250426	3.323	3.76096
feature46377	0.98602	3.36433	0.00144788	0.250426	1.0555	2.01968
feature13229	0.692498	3.36326	0.00145247	0.250426	1.65785	2.36758
feature23843	0.569628	3.35894	0.0014712	0.252508	2.32402	2.91037
feature28056	-0.557763	-3.35601	0.00148405	0.253565	2.88476	2.34671
feature24949	0.420767	3.35	0.00151073	0.256967	3.93165	4.36601
feature5842	0.64321	3.34712	0.00152369	0.258013	1.79042	2.38911
feature39435	0.374956	3.34133	0.00155	0.259198	4.11942	4.49284
feature69870	0.298197	3.34106	0.00155124	0.259198	4.72197	5.02025
feature6653	-0.467192	-3.33821	0.0015644	0.259198	3.50825	3.04658
feature47575	0.267818	3.3381	0.00156492	0.259198	5.40522	5.67245
feature65207	-0.285923	-3.33753	0.00156753	0.259198	5.01712	4.73054
feature33613	0.598949	3.33664	0.00157168	0.259198	1.90014	2.49785
feature23815	0.324462	3.33437	0.00158226	0.259357	4.29181	4.61542
feature61763	-0.396588	-3.3335	0.00158632	0.259357	3.88073	3.4809
feature26042	0.523029	3.33179	0.00159434	0.25955	2.49783	3.02294
feature31209	0.629207	3.32699	0.00161713	0.262135	2.9993	3.6597
feature52607	0.357105	3.31589	0.00167094	0.268928	4.32523	4.68555
feature56723	0.322746	3.31543	0.00167322	0.268928	4.54786	4.87019
feature8035	0.432686	3.31173	0.00169154	0.270591	2.99954	3.43987
feature34458	-0.410324	-3.31047	0.00169784	0.270591	4.50776	4.10391
feature7628	-0.9075	-3.30654	0.00171761	0.272598	1.68455	0.740108
feature14557	0.435127	3.30405	0.00173023	0.272846	2.9946	3.43957
feature53517	0.520912	3.3034	0.00173357	0.272846	2.90879	3.43982
feature34518	0.410279	3.29996	0.00175118	0.274224	3.87506	4.28343
feature41796	0.454926	3.29811	0.00176071	0.274224	2.88775	3.29688
feature7103	0.635219	3.29748	0.00176401	0.274224	2.66571	3.27296
feature29857	0.302932	3.29507	0.00177652	0.275042	5.31891	5.62465
feature60128	0.902523	3.28743	0.00181682	0.280137	0.501637	1.38177
feature49504	0.652639	3.28092	0.00185183	0.283662	2.58303	3.21051
feature66225	0.327204	3.2804	0.00185464	0.283662	3.98641	4.3137
feature23839	0.357278	3.27876	0.00186357	0.283885	5.0052	5.36499
feature38204	0.36782	3.26878	0.00191884	0.291134	3.48986	3.8481
feature18884	0.421862	3.26727	0.00192736	0.291173	2.72456	3.13677
feature44553	0.695508	3.26601	0.00193445	0.291173	1.98102	2.69668
feature53010	-0.436723	-3.26438	0.00194371	0.291411	3.83296	3.3962
feature71619	0.841503	3.25928	0.00197285	0.29194	0.80858	1.66701
feature35979	0.443251	3.25914	0.00197368	0.29194	5.49169	5.94139
feature20969	0.337591	3.25718	0.00198498	0.29194	4.2188	4.56609
feature12613	-0.540419	-3.25707	0.00198563	0.29194	3.17885	2.62634
feature64289	0.353463	3.25706	0.00198573	0.29194	3.97329	4.32926
feature13230	0.55492	3.25116	0.00202022	0.294445	2.34635	2.90584
feature58461	-0.871534	-3.25062	0.00202335	0.294445	1.33019	0.409076
feature2506	0.416964	3.24871	0.00203471	0.294445	3.22025	3.64823
feature35880	0.353023	3.24743	0.00204226	0.294445	4.46345	4.81825
feature32636	0.718541	3.24628	0.00204916	0.294445	1.59424	2.35455
feature55062	0.293036	3.24625	0.00204934	0.294445	4.87635	5.17189
feature31207	0.35402	3.24262	0.0020711	0.29529	5.88182	6.23972
feature59407	0.36518	3.24221	0.00207357	0.29529	4.27225	4.62946
feature57332	0.315141	3.24138	0.00207858	0.29529	5.26252	5.57528
feature55502	0.725812	3.2396	0.00208943	0.295725	1.08795	1.87117
feature6497	-0.562353	-3.2372	0.00210405	0.296686	3.32797	2.77183
feature12209	0.905246	3.23553	0.0021143	0.297028	1.03918	1.96226
feature16086	0.430663	3.2322	0.0021349	0.297655	3.85402	4.30801
feature24803	0.577053	3.23192	0.00213663	0.297655	2.06034	2.626
feature48677	0.469827	3.23017	0.00214752	0.297655	2.83492	3.2966
feature52538	-0.777046	-3.22898	0.00215498	0.297655	0.645321	-0.122749
feature49614	0.434295	3.22849	0.002158	0.297655	3.27247	3.6945
feature17616	0.827871	3.22698	0.00216749	0.297881	0.679595	1.51247
feature23696	0.499857	3.22414	0.00218548	0.299269	3.18808	3.68064
feature559	-0.583648	-3.2226	0.00219525	0.299525	2.73936	2.17229
feature56216	0.750203	3.21957	0.00221465	0.301059	0.795197	1.54052
feature38617	0.604811	3.21837	0.00222236	0.301059	1.91597	2.47389
feature58535	0.308124	3.21308	0.00225675	0.30363	5.0381	5.33807
feature50149	-0.497071	-3.21159	0.00226652	0.30363	4.03869	3.53789
feature8593	0.573894	3.20928	0.00228172	0.30363	1.80964	2.42069
feature36027	0.298996	3.20895	0.00228388	0.30363	5.47523	5.78219
feature44638	0.396267	3.20816	0.00228913	0.30363	3.18923	3.59854
feature29273	-0.510349	-3.20812	0.00228937	0.30363	3.7075	3.19566
feature28069	-0.669428	-3.20522	0.00230871	0.304566	2.45583	1.81886
feature64610	-0.339145	-3.20465	0.00231249	0.304566	4.22099	3.87939
feature58050	0.527404	3.20296	0.00232383	0.30466	2.28087	2.84461
feature21675	0.377782	3.20093	0.00233755	0.30466	4.21531	4.59359
feature37586	0.708202	3.19969	0.00234593	0.30466	1.78833	2.53435
feature5507	0.366322	3.1995	0.00234721	0.30466	3.77446	4.14281
feature38536	0.358876	3.1986	0.00235336	0.30466	3.8575	4.24471
feature59496	0.35354	3.19536	0.00237552	0.306482	4.13937	4.49936
feature47485	-0.666379	-3.19224	0.00239702	0.308116	1.58511	0.950315
feature36104	0.725998	3.19099	0.00240568	0.308116	1.55852	2.29599
feature9878	0.509807	3.19	0.00241255	0.308116	4.25281	4.76216
feature4942	0.597796	3.18711	0.00243274	0.309222	2.51292	3.09489
feature10488	-0.375257	-3.18457	0.00245069	0.309222	3.98382	3.60814
feature40486	0.455845	3.18447	0.00245139	0.309222	3.11503	3.60045
feature44036	0.431607	3.18412	0.00245382	0.309222	2.77983	3.21764
feature32531	-0.508241	-3.18042	0.00248014	0.311504	3.00729	2.52319
feature6472	0.518671	3.17668	0.00250705	0.313844	2.51288	3.03871
feature69834	0.531643	3.17435	0.00252396	0.314673	2.00373	2.58306
feature16022	0.29515	3.1726	0.00253667	0.314673	5.09563	5.387
feature17449	0.298341	3.1719	0.00254177	0.314673	6.22403	6.52422
feature46252	0.311479	3.17121	0.00254685	0.314673	6.16102	6.47231
feature49400	0.616493	3.16725	0.00257601	0.316672	2.22832	2.82863
feature30333	0.253772	3.16675	0.00257973	0.316672	5.62008	5.87826
feature58148	0.766727	3.16392	0.0026008	0.317286	1.31758	2.08779
feature48860	1.03241	3.16383	0.00260146	0.317286	1.18986	2.23795
feature35970	0.330155	3.16198	0.00261537	0.317399	5.34784	5.6766
feature66888	0.588649	3.16148	0.00261912	0.317399	2.56793	3.16478
feature63632	0.734328	3.15865	0.00264049	0.31897	1.95853	2.68738
feature12138	0.525934	3.1568	0.00265459	0.319055	4.29454	4.81559
feature58009	0.899026	3.15607	0.00266012	0.319055	0.262848	1.10653
feature55423	0.773868	3.15525	0.00266643	0.319055	1.05415	1.79936
feature37340	0.432321	3.15344	0.00268032	0.319256	4.29768	4.73066
feature45644	0.286796	3.15279	0.0026853	0.319256	6.23984	6.52531
feature57502	-0.627532	-3.15174	0.00269336	0.319256	1.98607	1.36745
feature65046	-0.489024	-3.14944	0.00271125	0.320376	3.02121	2.5369
feature1539	0.347806	3.14752	0.00272616	0.320584	3.79049	4.1471
feature19683	-0.931486	-3.14654	0.00273388	0.320584	1.2198	0.234113
feature35933	0.403965	3.14597	0.00273837	0.320584	5.51032	5.91067
feature1193	0.286717	3.1427	0.00276414	0.321675	5.38136	5.67659
feature31228	0.340274	3.14263	0.00276465	0.321675	4.90076	5.24425
feature71134	0.351923	3.14156	0.00277316	0.321678	3.82946	4.21646
feature46249	0.394975	3.13996	0.00278587	0.322167	6.43596	6.82922
feature42742	0.24534	3.13363	0.00283683	0.325081	5.57501	5.81911
feature36239	0.626549	3.13354	0.00283751	0.325081	2.11219	2.72321
feature11704	-0.704821	-3.13172	0.00285229	0.325081	0.904065	0.23706
feature8296	-0.346763	-3.13135	0.00285536	0.325081	4.70705	4.35923
feature12052	-0.300094	-3.13071	0.00286059	0.325081	4.90961	4.61031
feature6422	0.603015	3.1285	0.00287873	0.325081	2.03917	2.66663
feature59535	-0.737463	-3.12756	0.00288644	0.325081	1.26972	0.541496
feature27756	0.272222	3.1271	0.00289025	0.325081	5.68626	5.96559
feature39181	0.488981	3.1258	0.00290097	0.325081	2.73068	3.22707
feature44396	0.475658	3.12482	0.00290909	0.325081	3.15786	3.61834
feature33115	0.333942	3.12438	0.00291275	0.325081	4.72464	5.0549
feature39074	0.420837	3.12383	0.00291732	0.325081	3.39862	3.82424
feature6108	0.326971	3.12258	0.00292782	0.325081	4.37531	4.71327
feature33285	0.433555	3.12219	0.00293105	0.325081	3.01536	3.45217
feature63281	0.413777	3.11929	0.00295543	0.326829	3.30356	3.75403
feature49422	-0.315742	-3.11652	0.00297883	0.328022	4.84353	4.52771
feature46016	0.287548	3.11597	0.00298351	0.328022	4.9756	5.26084
feature43081	0.449589	3.11302	0.00300868	0.329833	2.91491	3.3501
feature65891	0.969458	3.10994	0.00303522	0.330971	0.556287	1.52114
feature5872	-0.528652	-3.10979	0.00303651	0.330971	3.11063	2.60514
feature67715	-0.529949	-3.10843	0.00304831	0.331305	2.36633	1.84744
feature42168	0.264383	3.09603	0.0031577	0.342214	5.83362	6.09617
feature25716	0.850709	3.09379	0.00317785	0.343416	0.623345	1.5082
feature28562	-0.323752	-3.09235	0.00319087	0.343523	4.5219	4.20111
feature47718	0.487001	3.09027	0.00320979	0.343523	3.33005	3.79657
feature37455	0.776388	3.08997	0.00321249	0.343523	0.732241	1.47164
feature54396	-0.400908	-3.08829	0.00322786	0.343523	3.80056	3.37706
feature59649	-0.62872	-3.088	0.00323054	0.343523	1.38135	0.757671
feature1950	-0.7153	-3.0872	0.0032379	0.343523	1.94463	1.24181
feature25032	0.298948	3.08629	0.00324625	0.343523	5.58825	5.89304
feature60815	0.539573	3.08574	0.00325129	0.343523	2.04223	2.55726
feature23496	0.411844	3.08347	0.00327234	0.344173	2.94543	3.35538
feature46044	0.819193	3.08152	0.00329044	0.344173	0.975169	1.76868
feature42037	-0.586502	-3.08141	0.00329143	0.344173	2.1563	1.54172
feature25721	0.332725	3.0806	0.003299	0.344173	6.70306	7.0363
feature70035	0.336841	3.08019	0.00330281	0.344173	3.90887	4.2525
feature119	-0.652979	-3.0786	0.00331775	0.344783	1.98809	1.3455
feature6201	0.430298	3.07759	0.00332724	0.344824	4.1141	4.54537
feature29961	0.34454	3.07394	0.00336187	0.347463	3.33867	3.67292
feature66705	0.517006	3.06776	0.00342113	0.351348	1.95917	2.45517
feature38552	0.303799	3.06713	0.00342721	0.351348	4.88479	5.1891
feature14293	-0.709848	-3.06667	0.00343166	0.351348	2.25965	1.54922
feature56434	0.329598	3.06499	0.00344803	0.351348	4.44915	4.77926
feature68319	0.622954	3.06405	0.00345718	0.351348	1.64372	2.26856
feature6325	0.831466	3.06397	0.00345797	0.351348	1.05107	1.87691
feature3279	0.562189	3.06242	0.00347313	0.351348	1.66411	2.24507
feature44546	0.374188	3.06105	0.00348654	0.351348	4.83427	5.21141
feature14755	0.607014	3.06064	0.00349061	0.351348	1.79978	2.39826
feature34841	0.391548	3.06049	0.00349208	0.351348	3.48416	3.88628
feature69907	0.44598	3.05776	0.00351914	0.353133	3.25788	3.73035
feature69833	0.323574	3.05592	0.00353739	0.354028	4.18508	4.49608
feature8164	-0.427694	-3.0548	0.00354861	0.354217	3.51561	3.09122
feature41271	0.290874	3.0529	0.00356766	0.354405	7.1807	7.47011
feature34459	-0.579933	-3.04881	0.00360898	0.354405	2.79	2.1658
feature54492	-0.597156	-3.04859	0.00361129	0.354405	2.77806	2.19659
feature47311	-0.54888	-3.04852	0.00361198	0.354405	2.79599	2.24278
feature70206	0.890496	3.04693	0.00362816	0.354405	0.0831702	0.943012
feature34838	0.522579	3.04462	0.0036519	0.354405	2.17208	2.68631
feature4128	0.427288	3.04425	0.00365567	0.354405	3.12213	3.59751
feature65753	0.579452	3.04397	0.00365856	0.354405	2.25641	2.84049
feature10974	-0.628453	-3.04372	0.0036611	0.354405	2.23268	1.61725
feature38299	0.817515	3.04334	0.00366507	0.354405	0.867854	1.65868
feature66179	-0.34158	-3.04324	0.00366611	0.354405	4.28094	3.94621
feature23735	0.82096	3.0432	0.00366652	0.354405	1.2256	2.05779
feature29684	-0.389691	-3.04267	0.00367196	0.354405	4.56309	4.16895
feature22970	0.790881	3.04084	0.00369089	0.354653	0.872353	1.6513
feature11863	0.851119	3.04062	0.00369323	0.354653	0.574641	1.4394
feature51318	-0.884542	-3.03764	0.0037243	0.356734	0.886424	0.0157646
feature62710	0.436693	3.03632	0.0037381	0.357153	2.76035	3.18452
feature44165	-0.454198	-3.03401	0.00376243	0.357772	3.61777	3.14808
feature61739	-0.5736	-3.03392	0.00376344	0.357772	2.57499	2.02474
feature8614	0.472816	3.03062	0.00379845	0.360036	2.60958	3.07759
feature65474	0.36171	3.02904	0.00381532	0.360036	3.8426	4.20166
feature8027	0.488095	3.029	0.00381573	0.360036	2.29751	2.80045
feature38876	-0.753914	-3.02726	0.00383447	0.360248	1.71677	0.985691
feature35624	0.425995	3.02703	0.00383697	0.360248	3.72393	4.13908
feature20900	-0.337915	-3.02601	0.00384787	0.36038	4.32544	3.97933
feature47933	0.41511	3.02326	0.00387767	0.361457	3.30754	3.73289
feature61048	-0.671759	-3.02319	0.00387844	0.361457	1.37291	0.680891
feature13370	-0.610034	-3.02042	0.00390868	0.363383	1.83315	1.24491
feature41250	0.290689	3.01954	0.00391842	0.363397	5.42378	5.71362
feature62434	0.363008	3.01777	0.00393784	0.364307	4.34134	4.70575
feature12858	0.255202	3.01674	0.00394922	0.364472	5.67555	5.93108
feature36171	0.306203	3.01454	0.00397365	0.365228	4.38861	4.70166
feature25686	0.383149	3.01339	0.00398641	0.365228	3.07418	3.45149
feature63	-0.39973	-3.01305	0.00399024	0.365228	3.45821	3.03695
feature63951	-0.393935	-3.01233	0.00399833	0.365228	3.37318	2.9772
feature48428	0.625342	3.01168	0.00400556	0.365228	1.96801	2.58957
feature4249	0.376576	3.00875	0.00403855	0.366666	3.79131	4.17624
feature22941	0.5429	3.00758	0.0040517	0.366666	2.58937	3.12989
feature29488	-0.659725	-3.00729	0.004055	0.366666	1.95376	1.30956
feature36726	-0.336839	-3.00673	0.00406135	0.366666	4.36654	4.03774
feature45578	-0.330626	-3.006	0.00406967	0.366666	3.83033	3.49411
feature36265	0.290937	3.00404	0.00409199	0.366813	5.18628	5.48175
feature13228	0.797627	3.00244	0.00411035	0.366813	0.839716	1.6204
feature56718	0.37537	3.0006	0.00413159	0.366813	3.58152	3.96676
feature59020	0.517993	3.00059	0.00413166	0.366813	2.69408	3.20576
feature27043	-0.273909	-2.9981	0.00416044	0.366813	5.15151	4.87444
feature10422	0.546675	2.9978	0.004164	0.366813	2.03984	2.58913
feature63523	-0.596156	-2.99712	0.00417191	0.366813	1.84211	1.23567
feature29749	0.506969	2.9964	0.00418023	0.366813	3.62553	4.12295
feature10475	0.61539	2.996	0.00418491	0.366813	1.65825	2.31395
feature33580	0.487721	2.9958	0.00418726	0.366813	2.75297	3.23671
feature57943	0.285911	2.99518	0.00419454	0.366813	4.45785	4.74882
feature48594	-0.710414	-2.99481	0.00419882	0.366813	1.92551	1.21087
feature6676	0.438472	2.99471	0.00420001	0.366813	2.73301	3.2087
feature67030	0.315121	2.99414	0.00420668	0.366813	3.97701	4.30162
feature20211	-0.893803	-2.99082	0.00424586	0.36938	1.32	0.433938
feature47937	0.514807	2.98796	0.00427984	0.371484	1.92651	2.44185
feature58453	0.489932	2.98552	0.00430902	0.373163	2.10108	2.61491
feature5222	0.331029	2.98353	0.00433295	0.374381	4.08284	4.40927
feature44822	0.426386	2.98176	0.00435433	0.375373	3.53045	3.95857
feature60403	-0.361072	-2.97947	0.00438211	0.376635	3.86233	3.50668
feature29671	0.281293	2.9776	0.00440503	0.376635	4.62408	4.90175
feature27589	-0.440328	-2.97648	0.00441868	0.376635	3.24447	2.80578
feature72240	0.424303	2.97574	0.00442785	0.376635	3.7879	4.20905
feature15096	-0.544653	-2.97569	0.0044284	0.376635	2.30478	1.7437
feature56931	0.453201	2.9746	0.00444189	0.376635	3.39277	3.83603
feature65495	-0.263387	-2.9745	0.00444313	0.376635	5.50567	5.24241
feature1883	0.643693	2.97347	0.00445588	0.376635	1.55861	2.20245
feature45656	0.35585	2.97327	0.00445834	0.376635	3.96809	4.32511
feature21668	0.31392	2.97224	0.00447115	0.376878	3.73331	4.04407
feature15417	0.554287	2.96812	0.00452251	0.380362	2.06747	2.62696
feature3979	-0.275465	-2.96558	0.0045545	0.381347	5.18925	4.91408
feature43143	-0.282334	-2.9654	0.00455685	0.381347	5.08824	4.80398
feature57707	0.43269	2.96455	0.00456751	0.381347	2.44831	2.82773
feature38141	0.584737	2.96293	0.00458814	0.381347	1.89875	2.47862
feature70859	0.511461	2.96278	0.00458997	0.381347	1.89894	2.40017
feature56929	0.487304	2.96197	0.00460031	0.381347	3.63648	4.11582
feature63842	-0.299402	-2.96164	0.0046046	0.381347	5.35388	5.06095
feature1749	0.605441	2.96062	0.00461763	0.381594	2.14989	2.76505
feature31235	0.75999	2.95965	0.00463006	0.381789	1.36866	2.12727
feature28920	0.594039	2.9571	0.00466289	0.38209	2.37691	2.98584
feature48703	0.602313	2.95709	0.00466295	0.38209	1.7304	2.36823
feature45137	-0.336884	-2.95702	0.00466393	0.38209	4.90231	4.555
feature60394	0.214182	2.95583	0.00467929	0.382389	7.00271	7.2178
feature16045	0.780687	2.9541	0.00470169	0.382389	0.268069	1.08164
feature54608	0.554329	2.95299	0.00471625	0.382389	1.92615	2.47337
feature31136	0.59155	2.95261	0.00472123	0.382389	1.27391	1.83797
feature40998	0.884127	2.95246	0.00472311	0.382389	0.33345	1.23059
feature36043	0.526956	2.95062	0.00474729	0.382389	2.37351	2.87458
feature54136	0.276851	2.95015	0.00475341	0.382389	4.49001	4.77395
feature38935	0.682954	2.95008	0.00475439	0.382389	1.97832	2.6467
feature53676	-0.418685	-2.94978	0.00475831	0.382389	2.87372	2.45622
feature56152	0.488501	2.9457	0.00481224	0.385905	3.13596	3.63239
feature63306	0.323997	2.94307	0.00484737	0.386832	3.69753	4.01487
feature28505	0.396168	2.94228	0.004858	0.386832	4.16421	4.58237
feature32582	0.407826	2.94183	0.00486399	0.386832	3.57255	3.9632
feature21200	0.411059	2.94178	0.00486459	0.386832	3.18117	3.57971
feature38771	0.746103	2.93965	0.00489332	0.387412	1.66049	2.41629
feature19147	0.39968	2.93959	0.00489422	0.387412	4.57598	4.97195
feature41135	-0.341949	-2.93831	0.00491143	0.387412	3.7746	3.4295
feature45301	0.321522	2.93814	0.00491382	0.387412	4.29296	4.62944
feature5696	0.823176	2.93746	0.00492295	0.387412	0.611355	1.42421
feature50369	0.559441	2.93625	0.00493948	0.387908	1.90873	2.4396
feature17912	0.606735	2.93224	0.00499438	0.390071	1.75701	2.34438
feature38366	0.305013	2.93127	0.00500775	0.390071	4.44692	4.76246
feature7406	0.382775	2.93057	0.00501736	0.390071	2.88593	3.2847
feature15927	0.414949	2.92992	0.00502645	0.390071	2.86024	3.29171
feature18235	-0.324929	-2.92989	0.00502681	0.390071	4.61724	4.28895
feature36952	0.387602	2.92975	0.00502873	0.390071	3.13338	3.52479
feature41574	0.724995	2.92837	0.005048	0.390169	0.713606	1.38994
feature16748	0.585965	2.92788	0.00505474	0.390169	3.80379	4.34614
feature40045	-0.697451	-2.92744	0.00506085	0.390169	1.78936	1.109
feature29766	-0.384197	-2.92517	0.00509261	0.391821	3.64714	3.26796
feature59601	-0.568507	-2.92393	0.00511005	0.392088	2.05888	1.51127
feature81	0.356747	2.92345	0.00511675	0.392088	3.97435	4.34335
feature51415	0.422465	2.92159	0.00514303	0.393056	4.5923	5.01118
feature37994	-0.240192	-2.92004	0.00516503	0.393056	5.15428	4.91635
feature55868	0.391511	2.91952	0.00517241	0.393056	4.36482	4.75884
feature5852	0.500584	2.91942	0.00517387	0.393056	2.28486	2.76397
feature58339	0.473479	2.91859	0.00518558	0.393056	2.49658	2.9765
feature5913	0.559585	2.91817	0.00519156	0.393056	1.17484	1.70295
feature50066	-0.355423	-2.91607	0.00522164	0.394546	3.59631	3.24118
feature53110	-0.430405	-2.91443	0.00524533	0.394759	3.59449	3.16031
feature72237	0.453839	2.9136	0.00525727	0.394759	2.60769	3.04569
feature18356	0.6934	2.91323	0.00526262	0.394759	1.61796	2.2997
feature25148	0.340558	2.91299	0.00526609	0.394759	4.33515	4.67335
feature42177	0.398753	2.91175	0.00528398	0.395319	2.92045	3.29408
feature34073	0.307488	2.91083	0.00529733	0.395538	3.93038	4.24384
feature33038	-0.706112	-2.90655	0.00535998	0.398386	1.46894	0.784944
feature16708	0.506416	2.9059	0.0053695	0.398386	2.93571	3.50183
feature46481	0.293424	2.90376	0.00540116	0.398386	4.29949	4.59408
feature34283	-0.416335	-2.90374	0.00540142	0.398386	3.35893	2.91482
feature47165	0.472934	2.90374	0.00540146	0.398386	2.43481	2.91217
feature13068	0.488939	2.90325	0.00540874	0.398386	1.55537	2.06106
feature71755	0.554963	2.90312	0.00541057	0.398386	1.61924	2.22926
feature44073	0.25701	2.90229	0.00542296	0.398386	5.32266	5.58281
feature4027	0.577312	2.90181	0.00543	0.398386	4.11111	4.68439
feature60411	-0.628473	-2.90111	0.00544053	0.398388	2.75577	2.11768
feature6157	-0.324024	-2.89801	0.00548684	0.399814	5.50213	5.17823
feature67531	0.404753	2.89792	0.00548817	0.399814	3.0458	3.44165
feature24358	0.485261	2.89769	0.00549164	0.399814	2.69155	3.19848
feature67103	0.917056	2.89583	0.00551965	0.400994	1.07535	1.92975
feature15249	0.419153	2.89507	0.00553125	0.400994	3.947	4.37588
feature3153	-0.351624	-2.89355	0.00555421	0.400994	3.95165	3.60753
feature14773	0.776554	2.8932	0.00555958	0.400994	0.843694	1.6374
feature6721	0.312571	2.89299	0.00556281	0.400994	4.45832	4.75401
feature8183	0.472094	2.89243	0.00557128	0.400994	2.33923	2.79309
feature69373	0.391556	2.88713	0.00565265	0.405668	3.30007	3.70849
feature61111	0.539074	2.88625	0.00566616	0.405668	2.46945	3.02838
feature35222	0.27498	2.88544	0.00567878	0.405668	4.90392	5.185
feature13343	0.589393	2.88471	0.00569017	0.405668	1.91908	2.58161
feature29771	0.36052	2.88332	0.00571181	0.405668	3.23153	3.61422
feature31885	0.336647	2.88319	0.00571381	0.405668	3.76252	4.09641
feature55350	-0.49062	-2.8824	0.00572617	0.405668	2.84711	2.36457
feature52766	0.935006	2.88222	0.00572887	0.405668	0.823978	1.76647
feature34848	0.34639	2.88199	0.00573247	0.405668	3.84146	4.1756
feature52975	-0.816523	-2.8803	0.0057591	0.406683	1.01236	0.158007
feature57452	-0.241363	-2.87968	0.00576875	0.406683	5.6963	5.45437
feature282	0.469349	2.87903	0.00577897	0.406683	2.82803	3.29974
feature49527	-0.32701	-2.87755	0.00580241	0.406886	4.44055	4.11506
feature10014	0.460101	2.87749	0.0058033	0.406886	2.15229	2.59256
feature41592	0.346597	2.875	0.00584284	0.408902	3.56133	3.91319
feature22850	-0.33264	-2.87299	0.00587496	0.410393	4.19223	3.88008
feature13232	0.706816	2.86971	0.00592766	0.412808	2.16407	2.85032
feature27705	-0.625957	-2.86949	0.0059313	0.412808	1.37533	0.760463
feature72368	0.523709	2.86773	0.00595978	0.41403	2.67841	3.18575
feature57869	0.306088	2.86392	0.00602182	0.416425	4.38309	4.68083
feature56340	0.333058	2.86304	0.00603627	0.416425	4.58303	4.91659
feature536	0.43057	2.86276	0.00604082	0.416425	2.77897	3.23178
feature23825	0.679414	2.86243	0.00604631	0.416425	1.55005	2.24134
feature29799	0.531024	2.86226	0.00604915	0.416425	3.26253	3.78534
feature1357	0.63528	2.85908	0.00610162	0.418457	2.00389	2.62762
feature27290	0.48157	2.8585	0.00611126	0.418457	3.01091	3.48058
feature51203	0.528878	2.85784	0.00612227	0.418457	2.529	3.09729
feature41185	-0.287987	-2.8578	0.0061228	0.418457	5.6982	5.41222
feature33971	0.668649	2.85667	0.00614163	0.418989	0.988766	1.6574
feature65953	0.765106	2.85555	0.00616042	0.419121	0.012914	0.76258
feature13127	-0.614532	-2.85491	0.00617105	0.419121	1.56505	0.909212
feature71536	-0.36875	-2.85415	0.00618385	0.419121	3.377	3.00549
feature34461	-0.505277	-2.85392	0.00618775	0.419121	3.16406	2.63936
feature1368	0.640822	2.8522	0.00621665	0.420328	1.81265	2.46918
feature9974	0.276838	2.84974	0.00625827	0.42203	4.24643	4.52046
feature65898	0.383573	2.84884	0.00627353	0.42203	5.66734	6.05042
feature57877	0.354367	2.84875	0.00627521	0.42203	3.91763	4.27128
feature4220	0.356782	2.84656	0.00631251	0.423322	3.4811	3.84304
feature66881	0.271665	2.84631	0.00631674	0.423322	4.63604	4.90907
feature63194	0.350884	2.84564	0.00632819	0.423341	4.10565	4.45971
feature1136	-0.491274	-2.84218	0.00638781	0.424743	2.802	2.30509
feature24187	0.324583	2.84125	0.00640391	0.424743	6.34663	6.67495
feature11869	-0.448939	-2.8406	0.00641528	0.424743	3.06365	2.612
feature47757	0.327661	2.83973	0.00643037	0.424743	4.16634	4.489
feature18444	-0.478179	-2.83945	0.00643528	0.424743	3.09541	2.61414
feature22386	-0.61954	-2.83824	0.0064563	0.424743	2.10701	1.45039
feature22955	-0.366258	-2.83824	0.00645637	0.424743	3.91426	3.54407
feature52992	0.549242	2.83789	0.00646244	0.424743	2.53791	3.09933
feature14714	0.797495	2.8378	0.00646403	0.424743	0.976485	1.76369
feature16152	0.428742	2.83712	0.00647602	0.424743	3.22343	3.65643
feature48209	0.509127	2.83709	0.00647646	0.424743	2.49002	3.03841
feature24195	0.472896	2.83669	0.00648351	0.424743	2.47113	2.96271
feature39305	0.305684	2.83456	0.00652097	0.42646	4.53316	4.83512
feature4000	0.21071	2.83332	0.00654281	0.42656	6.98439	7.19469
feature14788	0.244727	2.8332	0.00654499	0.42656	5.23959	5.48222
feature43499	0.65947	2.83187	0.00656846	0.427355	1.30249	1.97245
feature47565	0.202575	2.83051	0.00659272	0.428199	6.80703	7.00708
feature20980	0.388933	2.82724	0.00665124	0.430292	3.34875	3.7084
feature48416	0.59335	2.82692	0.00665699	0.430292	1.37366	1.93695
feature71074	-0.315694	-2.82624	0.00666909	0.430292	4.15835	3.83789
feature28202	-0.386172	-2.82596	0.00667417	0.430292	3.69094	3.31412
feature72249	0.24538	2.82434	0.0067035	0.430292	5.57448	5.81842
feature38565	0.27519	2.82373	0.00671443	0.430292	5.04309	5.31953
feature32528	-0.321335	-2.82353	0.00671808	0.430292	5.40279	5.08681
feature2945	-0.445739	-2.82314	0.00672524	0.430292	3.14322	2.70135
feature4872	0.312091	2.82276	0.00673211	0.430292	4.11343	4.42155
feature29966	0.279696	2.82241	0.00673838	0.430292	4.6704	4.95119
feature71282	0.274501	2.81988	0.00678452	0.43156	4.57483	4.84345
feature39433	0.480201	2.81948	0.00679197	0.43156	2.49311	3.0063
feature4032	0.283123	2.81882	0.00680403	0.43156	4.63843	4.91325
feature23330	-0.304983	-2.81796	0.00681976	0.43156	3.92218	3.61234
feature7244	0.34814	2.81795	0.00682003	0.43156	3.93356	4.28101
feature70901	0.713867	2.81604	0.0068552	0.43156	1.41361	2.13136
feature15570	0.511288	2.81351	0.00690202	0.43156	1.87724	2.44651
feature46333	0.314502	2.81338	0.00690442	0.43156	3.84911	4.16471
feature36986	-0.396102	-2.81331	0.00690579	0.43156	3.96848	3.59038
feature63120	0.297439	2.81308	0.00690995	0.43156	4.63863	4.93539
feature52628	0.326278	2.81228	0.00692498	0.43156	6.45626	6.78193
feature42162	0.30977	2.81186	0.00693274	0.43156	4.55878	4.867
feature53215	-0.439812	-2.8114	0.00694139	0.43156	2.81532	2.37054
feature37591	0.32701	2.81092	0.00695037	0.43156	4.05584	4.38295
feature68374	0.501442	2.81013	0.00696515	0.43156	2.57033	3.0934
feature11425	0.484753	2.80943	0.00697821	0.43156	2.17687	2.66752
feature37565	0.352793	2.80915	0.00698343	0.43156	3.34676	3.71438
feature32285	0.756833	2.80911	0.00698416	0.43156	1.42067	2.20126
feature14463	0.317022	2.80865	0.0069929	0.43156	4.08371	4.39499
feature27923	0.651391	2.80861	0.0069937	0.43156	1.25019	1.89721
feature18292	0.328012	2.80821	0.0070012	0.43156	3.84636	4.21429
feature25583	-0.210204	-2.80755	0.0070137	0.43156	6.42309	6.21516
feature5944	0.218263	2.80722	0.00701991	0.43156	6.26252	6.48127
feature70233	0.398002	2.80657	0.00703207	0.431608	3.29197	3.70013
feature9887	0.248032	2.80458	0.00706985	0.433225	5.34745	5.59726
feature24205	0.367484	2.80331	0.00709391	0.433361	3.51061	3.83977
feature46982	-0.718538	-2.80326	0.00709491	0.433361	1.17637	0.452294
feature5215	0.362131	2.80206	0.00711787	0.434064	3.50092	3.85811
feature14044	0.529607	2.80012	0.00715508	0.435448	2.03468	2.52948
feature58688	-0.703179	-2.79907	0.0071752	0.435448	1.45838	0.761134
feature25477	-0.312871	-2.79903	0.00717598	0.435448	4.53127	4.21383
feature8105	-0.777804	-2.79849	0.00718648	0.435448	1.32523	0.536837
feature34719	0.416209	2.79706	0.00721407	0.436181	2.92401	3.35276
feature67736	0.494957	2.79667	0.00722158	0.436181	2.64238	3.15588
feature58578	0.515276	2.79523	0.00724959	0.436644	2.03078	2.57564
feature66980	0.307399	2.79474	0.00725919	0.436644	4.5001	4.79688
feature10447	0.481846	2.79383	0.00727691	0.436644	2.19351	2.72859
feature16646	0.504406	2.79265	0.00729986	0.436644	2.46165	2.96186
feature34057	0.383001	2.79206	0.00731147	0.436644	3.57635	3.953
feature50560	0.312201	2.79075	0.00733713	0.436644	5.41245	5.7278
feature19321	-0.555073	-2.79044	0.00734323	0.436644	2.6093	2.04025
feature13344	0.24738	2.79032	0.00734554	0.436644	5.40115	5.65138
feature45643	0.236915	2.7901	0.00734989	0.436644	5.9328	6.16607
feature19149	0.313034	2.78998	0.00735226	0.436644	3.97457	4.27984
feature45136	-0.197674	-2.78976	0.00735672	0.436644	7.84915	7.64972
feature37063	0.27133	2.78922	0.00736739	0.436644	5.32676	5.60634
feature46614	0.266392	2.78667	0.00741783	0.438948	5.63233	5.90116
feature60422	-0.418614	-2.78424	0.00746618	0.440489	2.91984	2.5261
feature60501	-0.318946	-2.78363	0.00747846	0.440489	4.24073	3.91798
feature14906	-0.770001	-2.78362	0.00747871	0.440489	2.1208	1.35656
feature31227	0.496444	2.77936	0.00756423	0.444411	1.982	2.5371
feature64715	0.394929	2.77863	0.00757912	0.444411	3.28728	3.66711
feature8738	0.339015	2.77856	0.00758044	0.444411	3.84285	4.18213
feature9272	-0.381586	-2.77714	0.00760932	0.445416	3.11529	2.75499
feature10056	0.324232	2.77542	0.00764437	0.446271	3.62753	3.95243
feature18203	0.283026	2.7746	0.00766115	0.446271	5.3719	5.65627
feature48142	-0.383756	-2.77452	0.00766276	0.446271	4.57772	4.20408
feature16551	0.867819	2.77412	0.007671	0.446271	1.80685	2.63835
feature11276	0.486606	2.76898	0.00777694	0.450934	2.38882	2.85627
feature21157	-0.263919	-2.7684	0.0077891	0.450934	5.72264	5.46105
feature8188	0.699438	2.76786	0.00780022	0.450934	1.23269	1.92435
feature6488	0.240303	2.76694	0.00781934	0.450934	6.81348	7.05203
feature33384	0.318012	2.76654	0.00782777	0.450934	3.88367	4.18857
feature71481	0.84665	2.765	0.00785986	0.450934	1.15704	2.05607
feature64364	0.619111	2.76491	0.00786179	0.450934	1.77226	2.39425
feature56849	0.5679	2.76431	0.00787435	0.450934	2.48948	3.02959
feature59449	-0.412934	-2.76374	0.00788641	0.450934	3.88379	3.5012
feature15141	-0.320782	-2.76276	0.0079071	0.450934	4.3889	4.06174
feature42802	-0.232966	-2.76209	0.00792105	0.450934	5.60792	5.37096
feature53052	-0.509701	-2.76197	0.00792376	0.450934	2.94571	2.45476
feature49618	0.386857	2.76131	0.00793754	0.450934	3.2626	3.63548
feature22752	0.66728	2.76063	0.00795205	0.450934	1.57019	2.24569
feature24982	-0.589631	-2.7599	0.00796742	0.450934	1.93322	1.34706
feature64422	0.337152	2.75946	0.00797689	0.450934	4.16236	4.49943
feature16024	0.385806	2.75938	0.00797846	0.450934	3.56087	3.93344
feature11454	0.600736	2.75863	0.00799448	0.450934	1.41301	2.01661
feature23354	-0.422523	-2.75858	0.00799544	0.450934	3.39786	2.98895
feature16898	0.235747	2.7582	0.0080037	0.450934	6.50009	6.74167
feature66674	-0.395955	-2.75796	0.00800865	0.450934	3.43919	3.03677
feature24449	0.373703	2.75744	0.00801983	0.450934	4.82289	5.19966
feature4067	0.285784	2.75652	0.00803954	0.450934	4.68197	4.97414
feature53143	-0.235897	-2.75624	0.00804549	0.450934	5.67604	5.43909
feature69304	0.343667	2.75579	0.00805517	0.450934	4.42133	4.75995
feature38834	-0.357139	-2.75517	0.00806834	0.450934	3.86139	3.49762
feature71090	-0.366642	-2.75477	0.00807706	0.450934	3.60265	3.22469
feature57741	0.231676	2.75444	0.00808402	0.450934	5.68065	5.90781
feature21381	-0.28667	-2.75285	0.00811835	0.451936	4.58388	4.30289
feature40102	0.312141	2.75201	0.00813649	0.451936	3.5687	3.88659
feature53684	0.767532	2.75195	0.00813773	0.451936	0.30087	1.0222
feature25466	-0.401895	-2.7494	0.00819317	0.453877	3.73458	3.32059
feature562	-0.334821	-2.74924	0.00819662	0.453877	3.73947	3.43096
feature43480	-0.737387	-2.74737	0.0082374	0.454874	1.20669	0.443832
feature61715	0.235703	2.74715	0.00824217	0.454874	5.47535	5.71709
feature41724	-0.27753	-2.74677	0.0082506	0.454874	5.13621	4.86036
feature53281	0.612144	2.74507	0.00828783	0.456264	1.17296	1.68096
feature53680	0.354801	2.74209	0.00835362	0.458827	3.19178	3.58887
feature36050	-0.55528	-2.74153	0.00836606	0.458827	2.64951	2.05124
feature6172	-0.478296	-2.7411	0.0083756	0.458827	2.68569	2.20922
feature33693	0.848779	2.74039	0.00839145	0.458827	0.892087	1.71964
feature59401	0.330857	2.74024	0.00839487	0.458827	4.06678	4.39737
feature66146	-0.58882	-2.73791	0.00844673	0.45975	1.78683	1.19197
feature42111	-0.506067	-2.7378	0.00844914	0.45975	2.31899	1.80512
feature67358	-0.492615	-2.73657	0.00847684	0.45975	3.22094	2.73357
feature49164	0.508814	2.73646	0.00847929	0.45975	2.27633	2.80856
feature18405	0.420982	2.73592	0.00849156	0.45975	2.82359	3.24909
feature19175	0.244248	2.73583	0.00849339	0.45975	4.85382	5.10078
feature34152	0.378747	2.73535	0.00850422	0.45975	3.57873	3.94985
feature24039	0.491197	2.73515	0.00850873	0.45975	1.17456	1.64879
feature49086	0.82616	2.73351	0.00854576	0.461094	0.315896	1.1228
feature33238	-0.372761	-2.73285	0.00856084	0.461252	4.11507	3.73879
feature48568	-0.344778	-2.73189	0.00858245	0.46176	3.52057	3.18793
feature27087	0.453283	2.73058	0.00861233	0.461774	1.95252	2.44854
feature33819	0.527566	2.73055	0.00861307	0.461774	2.32184	2.84718
feature48694	0.294987	2.73028	0.00861923	0.461774	4.57089	4.8601
feature72234	0.255348	2.72885	0.00865186	0.462869	5.20609	5.46144
feature22289	0.270811	2.72612	0.00871449	0.465562	4.62026	4.89145
feature5602	-0.409266	-2.72479	0.00874529	0.466551	4.05946	3.6698
feature44034	0.237124	2.72313	0.00878364	0.466673	5.30443	5.54324
feature9885	0.208791	2.72235	0.00880173	0.466673	6.45641	6.66693
feature71909	-0.479154	-2.7221	0.00880764	0.466673	2.61275	2.14031
feature48190	-0.255856	-2.72162	0.00881875	0.466673	4.96194	4.70198
feature40718	0.370424	2.72115	0.00882988	0.466673	3.4619	3.84632
feature70635	-0.336056	-2.72103	0.00883265	0.466673	3.59433	3.25899
feature53021	-0.293471	-2.72093	0.00883493	0.466673	4.49887	4.21086
feature55944	0.459095	2.71981	0.00886101	0.466673	2.6317	3.11345
feature68185	-0.549229	-2.71935	0.00887185	0.466673	1.97603	1.4346
feature28282	0.664661	2.71852	0.0088912	0.466673	1.24121	1.81659
feature57017	-0.363129	-2.71851	0.0088915	0.466673	3.58608	3.2244
feature33822	0.27284	2.71827	0.00889727	0.466673	4.42991	4.70365
feature67718	0.473459	2.71783	0.00890752	0.466673	2.03235	2.5084
feature52698	0.247577	2.71659	0.00893678	0.467405	5.45533	5.70601
feature60418	-0.795674	-2.71614	0.00894722	0.467405	1.18499	0.414832
feature937	0.474661	2.71567	0.00895846	0.467405	2.59223	3.09655
feature39904	-0.391124	-2.71465	0.00898256	0.467976	3.25284	2.8634
feature5055	0.244583	2.71397	0.00899865	0.467976	5.16012	5.4075
feature20145	-0.369123	-2.71301	0.00902153	0.467976	3.21467	2.8459
feature44545	0.702864	2.71299	0.00902194	0.467976	0.957954	1.63363
feature65970	-0.322965	-2.71212	0.00904276	0.467976	5.30731	4.98757
feature52029	0.318618	2.71198	0.00904612	0.467976	4.45081	4.76764
feature9848	0.28549	2.71157	0.00905576	0.467976	5.29773	5.58262
feature23145	0.318828	2.70982	0.00909774	0.469126	3.89322	4.22907
feature49020	0.419421	2.70903	0.00911665	0.469126	2.715	3.13463
feature45653	0.279028	2.70844	0.00913079	0.469126	6.67335	6.95466
feature59964	0.20023	2.70744	0.00915497	0.469126	7.04606	7.24584
feature57039	0.696105	2.7069	0.00916791	0.469126	1.01127	1.65165
feature16023	0.295337	2.70647	0.00917823	0.469126	4.10265	4.40054
feature29776	0.72644	2.70609	0.00918757	0.469126	0.581372	1.29882
feature694	-0.391244	-2.70602	0.00918916	0.469126	3.4528	3.0764
feature71620	-0.377524	-2.70578	0.00919494	0.469126	3.31236	2.93566
feature39071	0.468868	2.7055	0.0092017	0.469126	2.85294	3.31543
feature69301	0.284578	2.70475	0.00921986	0.469421	4.52686	4.8016
feature2053	-0.215309	-2.7036	0.00924777	0.470211	6.33759	6.11793
feature51940	0.269117	2.70304	0.00926157	0.470282	4.90905	5.18706
feature19053	-0.801613	-2.70246	0.00927558	0.470364	1.35126	0.520554
feature5716	0.693629	2.70162	0.00929629	0.470785	2.05232	2.72115
feature60816	0.390423	2.69972	0.00934264	0.472501	3.59581	3.99535
feature15256	0.797543	2.69909	0.00935813	0.472654	-0.0478357	0.742502
feature47954	0.274181	2.69762	0.00939434	0.473489	5.23827	5.51567
feature56641	0.416338	2.69683	0.00941388	0.473489	2.26935	2.73415
feature49116	0.613231	2.69628	0.00942761	0.473489	1.25969	1.87212
feature37074	0.32288	2.69627	0.00942787	0.473489	3.35434	3.69641
feature64128	0.726726	2.69494	0.00946091	0.473489	1.20717	1.95644
feature56556	-0.326311	-2.69415	0.00948056	0.473489	4.58678	4.27455
feature42079	0.313699	2.69295	0.00951038	0.473489	5.12201	5.44434
feature10502	0.468262	2.69248	0.00952209	0.473489	1.95847	2.45712
feature63071	0.274434	2.69237	0.00952483	0.473489	4.56747	4.84988
feature49174	0.448439	2.692	0.00953405	0.473489	2.13585	2.58883
feature15052	0.351242	2.69137	0.0095498	0.473489	3.25521	3.62474
feature58022	0.404768	2.6909	0.00956173	0.473489	2.48106	2.90446
feature52938	-0.401271	-2.69073	0.00956596	0.473489	2.85755	2.46769
feature51764	0.373696	2.69017	0.0095801	0.473489	3.17689	3.54428
feature36274	0.265204	2.68998	0.00958487	0.473489	6.41332	6.67522
feature27744	0.508862	2.68988	0.00958726	0.473489	2.91134	3.42019
feature18287	0.323923	2.68955	0.0095956	0.473489	3.91094	4.25856
feature32796	0.298319	2.68925	0.00960311	0.473489	6.08412	6.38995
feature5758	-0.295465	-2.68891	0.00961183	0.473489	4.85125	4.55299
feature17367	0.238482	2.68685	0.00966388	0.474403	5.9797	6.21916
feature40933	0.315329	2.68667	0.00966845	0.474403	4.0045	4.32169
feature34659	-0.718438	-2.68616	0.00968133	0.474403	1.72416	1.00491
feature14489	-0.463298	-2.68571	0.00969265	0.474403	2.54916	2.0974
feature62539	-0.273876	-2.68556	0.00969666	0.474403	4.63316	4.34869
feature19389	-0.580077	-2.68424	0.00973003	0.474403	1.54495	1.00082
feature4122	0.769091	2.68417	0.00973186	0.474403	0.743092	1.5138
feature45652	0.33062	2.68401	0.00973603	0.474403	4.88928	5.22433
feature33224	0.398342	2.68364	0.00974554	0.474403	2.59097	3.0028
feature13288	0.390444	2.68325	0.00975546	0.474403	3.49522	3.87542
feature21745	0.711073	2.68196	0.00978829	0.475161	0.688964	1.4043
feature22408	0.259142	2.68166	0.00979609	0.475161	5.33441	5.5927
feature61685	0.539524	2.68034	0.00983	0.476196	1.71875	2.24624
feature5482	0.318687	2.67968	0.00984705	0.476239	4.11937	4.44431
feature4318	0.548196	2.67898	0.00986501	0.476239	1.40324	1.92244
feature7430	0.298011	2.67858	0.00987543	0.476239	4.19045	4.49317
feature59988	0.671628	2.67803	0.00988975	0.476239	1.42552	2.07784
feature48175	0.382882	2.67781	0.00989533	0.476239	3.04067	3.41663
feature39196	-0.450773	-2.67736	0.00990691	0.476239	2.9612	2.48226
feature71818	0.393934	2.67607	0.00994038	0.476239	3.1174	3.53576
feature9994	0.681057	2.67544	0.00995679	0.476239	1.2385	1.87532
feature64341	0.401732	2.67536	0.0099589	0.476239	3.07308	3.50852
feature45847	0.665839	2.67519	0.00996341	0.476239	1.03466	1.70745
feature18051	-0.519348	-2.67458	0.00997934	0.476239	2.30472	1.79471
feature33560	0.280625	2.67449	0.00998154	0.476239	4.18929	4.46001
feature48166	0.544696	2.67318	0.010016	0.476971	1.413	1.94019
feature20502	0.675532	2.67294	0.010022	0.476971	1.17326	1.8545
feature48683	0.265833	2.67167	0.0100554	0.477936	4.94316	5.21081
feature37767	0.430239	2.67121	0.0100675	0.477936	5.15488	5.58369
feature13926	0.311768	2.67057	0.0100845	0.478143	4.19736	4.50655
feature32645	-0.786462	-2.66981	0.0101046	0.478497	0.879797	0.0820802
feature13025	0.680644	2.66752	0.010165	0.48076	1.46433	2.16835
feature24713	0.369686	2.66602	0.010205	0.481593	2.63409	3.00087
feature40524	0.237972	2.66561	0.0102158	0.481593	5.69091	5.92939
feature3907	0.298453	2.66543	0.0102207	0.481593	4.31313	4.60842
feature64406	0.628852	2.6634	0.0102748	0.483542	1.75866	2.41816
feature11296	-0.47094	-2.66291	0.010288	0.483561	2.29433	1.82772
feature23470	0.664803	2.66184	0.0103167	0.484083	2.08205	2.73041
feature25199	-0.3382	-2.66155	0.0103246	0.484083	3.95143	3.62076
feature14703	0.465279	2.66001	0.0103662	0.484963	2.54769	3.00254
feature16715	0.31762	2.65991	0.010369	0.484963	4.83196	5.15285
feature28667	-0.259049	-2.65871	0.0104014	0.485881	4.58175	4.32481
feature15858	0.476665	2.6566	0.0104588	0.48776	2.38065	2.83205
feature61514	0.421437	2.65628	0.0104673	0.48776	2.85795	3.29071
feature29822	0.287666	2.65552	0.010488	0.488123	4.74091	5.02314
feature52748	0.286635	2.6542	0.0105242	0.488456	4.70802	4.99978
feature37869	0.639188	2.65411	0.0105267	0.488456	1.05894	1.77261
feature2252	0.424853	2.65385	0.0105338	0.488456	2.22955	2.65808
feature64238	0.412692	2.65245	0.0105722	0.489322	3.24777	3.66242
feature41069	0.490435	2.65223	0.0105783	0.489322	2.40516	2.94795
feature55745	0.451637	2.64949	0.010654	0.491716	2.75458	3.20855
feature42862	0.301263	2.64881	0.0106728	0.491716	4.29496	4.58432
feature19038	0.701999	2.6476	0.0107064	0.491716	1.16043	1.91309
feature31674	0.70468	2.64734	0.0107138	0.491716	0.938031	1.66162
feature28520	0.760291	2.64646	0.0107383	0.491716	1.03326	1.86352
feature67244	0.311807	2.64559	0.0107624	0.491716	3.94619	4.26652
feature3986	-0.302787	-2.64551	0.0107647	0.491716	4.085	3.80011
feature50582	0.535865	2.64545	0.0107664	0.491716	2.30752	2.80171
feature52206	0.313199	2.6452	0.0107736	0.491716	3.37358	3.70694
feature13693	0.60749	2.64504	0.0107779	0.491716	2.11763	2.7211
feature62917	0.481466	2.64501	0.0107786	0.491716	2.90028	3.39665
feature46710	0.656174	2.6441	0.0108043	0.491716	1.57011	2.18127
feature62952	-0.422398	-2.64389	0.0108101	0.491716	3.29491	2.87755
feature32688	0.489	2.64384	0.0108115	0.491716	1.9435	2.43548
feature5481	0.210188	2.64301	0.0108348	0.492185	5.49913	5.71073
feature17505	-0.71462	-2.6425	0.0108491	0.492247	1.67149	0.938298
feature46504	0.553701	2.64137	0.0108811	0.492786	1.8401	2.40242
feature29358	0.377182	2.64116	0.010887	0.492786	3.48884	3.89296
feature34542	0.238232	2.63961	0.0109308	0.493044	4.65151	4.89164
feature52188	-0.288901	-2.63889	0.0109514	0.493044	5.23966	4.94936
feature38668	0.46862	2.63875	0.0109553	0.493044	1.80122	2.28062
feature53748	-0.187727	-2.63871	0.0109564	0.493044	6.90281	6.71579
feature30544	0.291127	2.63867	0.0109577	0.493044	3.69683	3.98811
feature43267	-0.465863	-2.6374	0.0109937	0.49387	2.89906	2.44111
feature27487	0.337536	2.63711	0.0110021	0.49387	3.67191	4.0111
feature7564	0.504305	2.63582	0.0110389	0.494393	2.44647	2.9624
feature64420	0.326631	2.63553	0.0110473	0.494393	3.24365	3.58586
feature47604	0.431982	2.63533	0.0110528	0.494393	2.80147	3.22555
feature65917	-0.506024	-2.63466	0.011072	0.494667	2.20926	1.70689
feature37458	0.52592	2.63284	0.0111245	0.494834	2.19407	2.71542
feature21402	0.475147	2.63245	0.0111358	0.494834	2.33478	2.85
feature25065	0.443914	2.63213	0.0111448	0.494834	1.9205	2.36549
feature27012	0.415725	2.63164	0.011159	0.494834	3.0288	3.42163
feature56913	0.223005	2.63154	0.0111621	0.494834	6.60789	6.83624
feature4491	0.308426	2.63141	0.0111657	0.494834	5.83232	6.14157
feature67378	0.432739	2.63052	0.0111915	0.494834	2.06303	2.53199
feature26383	-0.406884	-2.63012	0.0112032	0.494834	3.20272	2.75592
feature32943	-0.628702	-2.62763	0.0112755	0.494834	1.51387	0.873043
feature20600	-0.325297	-2.62663	0.0113047	0.494834	4.00803	3.68341
feature5934	0.233397	2.62594	0.011325	0.494834	5.11289	5.35358
feature68789	-0.467324	-2.62565	0.0113336	0.494834	2.47722	2.0189
feature2598	-0.426655	-2.62512	0.011349	0.494834	3.19344	2.77802
feature22920	-0.261068	-2.62505	0.0113511	0.494834	5.08449	4.83188
feature18033	-0.200868	-2.62469	0.0113617	0.494834	7.86826	7.66683
feature36840	-0.734451	-2.6244	0.0113702	0.494834	1.09039	0.365596
feature66285	0.297167	2.62426	0.0113743	0.494834	4.33999	4.63351
feature13670	0.674118	2.62423	0.0113753	0.494834	1.1289	1.79763
feature6601	-0.490284	-2.62415	0.0113774	0.494834	2.63351	2.15209
feature69695	0.284492	2.62396	0.011383	0.494834	6.30725	6.58866
feature63666	0.717424	2.62388	0.0113853	0.494834	0.835892	1.53403
feature33805	0.285223	2.62368	0.0113912	0.494834	4.34199	4.63369
feature50508	-0.254529	-2.62351	0.0113962	0.494834	5.06314	4.80198
feature49547	-0.234956	-2.62302	0.0114107	0.494834	5.2286	4.9892
feature27621	0.312454	2.62302	0.0114109	0.494834	3.74106	4.06754
feature15470	0.287295	2.62286	0.0114157	0.494834	4.42537	4.70838
feature46648	0.423558	2.62201	0.0114407	0.494834	2.58973	2.99156
feature18957	0.545542	2.62148	0.0114564	0.494834	1.8797	2.42403
feature46888	0.679629	2.62141	0.0114585	0.494834	-0.135265	0.537277
feature62396	0.365516	2.62112	0.0114671	0.494834	3.40396	3.77497
feature63963	0.422077	2.61989	0.0115035	0.495841	3.12011	3.56804
feature39912	0.433259	2.61815	0.0115552	0.496256	2.90569	3.3194
feature49373	-0.639376	-2.61753	0.0115738	0.496256	1.34514	0.70469
feature40381	0.489661	2.61722	0.011583	0.496256	2.46559	2.99668
feature20934	0.268131	2.61708	0.0115874	0.496256	4.58413	4.84827
feature19967	0.491503	2.617	0.0115896	0.496256	1.78853	2.33512
feature40198	0.467055	2.61693	0.0115916	0.496256	2.54475	3.00424
feature59419	0.609179	2.6154	0.0116376	0.497659	1.28433	1.89679
feature19728	-0.355854	-2.61463	0.0116608	0.498093	3.20331	2.86847
feature53754	-0.450464	-2.6132	0.0117038	0.499366	2.84401	2.38643
feature11118	0.233736	2.61217	0.0117348	0.500129	5.4165	5.65337
feature62955	-0.626614	-2.61114	0.0117662	0.500904	1.96482	1.33301
feature5182	-0.418861	-2.60963	0.0118121	0.502294	3.07747	2.67
feature57535	0.555307	2.60357	0.0119979	0.50962	1.27005	1.79806
feature48663	0.820519	2.60183	0.0120516	0.511204	2.04123	2.86705
feature13513	0.709704	2.6011	0.0120744	0.511204	1.28281	1.96838
feature59276	0.491092	2.60059	0.0120903	0.511204	2.57685	3.06755
feature48405	0.291147	2.60055	0.0120915	0.511204	3.97865	4.26761
feature18763	0.481126	2.60019	0.0121025	0.511204	2.09876	2.58415
feature21667	0.365271	2.59765	0.012182	0.513988	3.33725	3.70548
feature7	-0.625743	-2.59657	0.0122158	0.514116	2.15232	1.49507
feature70857	0.614934	2.59651	0.0122177	0.514116	2.89	3.49833
feature13109	0.339273	2.59608	0.0122313	0.514116	3.07342	3.41961
feature30264	0.494054	2.59582	0.0122392	0.514116	2.64508	3.13915
feature16728	0.47687	2.5941	0.0122935	0.515061	3.14119	3.6237
feature29033	-0.333472	-2.59347	0.0123136	0.515061	3.85877	3.52228
feature54055	0.430097	2.59319	0.0123223	0.515061	4.38574	4.81588
feature33718	0.505729	2.59222	0.0123532	0.515061	1.71097	2.21227
feature34790	-0.239273	-2.59214	0.0123557	0.515061	6.08189	5.84203
feature22512	-0.305775	-2.5921	0.0123568	0.515061	4.416	4.11183
feature42069	0.694136	2.59152	0.0123752	0.515061	0.829667	1.51206
feature28735	0.229832	2.59087	0.0123959	0.515061	5.09325	5.32732
feature37631	0.377646	2.59078	0.0123987	0.515061	2.82278	3.2258
feature22727	0.573919	2.59067	0.0124023	0.515061	1.98137	2.5468
feature3003	0.444911	2.59005	0.0124221	0.515061	2.91072	3.3546
feature36055	0.38817	2.58987	0.0124277	0.515061	5.30357	5.68884
feature69303	0.415334	2.58934	0.0124445	0.515061	2.87812	3.26485
feature5949	0.260624	2.58881	0.0124616	0.515061	4.70515	4.97052
feature64441	-0.572198	-2.58869	0.0124654	0.515061	1.82025	1.24878
feature29928	0.239387	2.58599	0.0125522	0.518081	6.12415	6.36731
feature31032	-0.230607	-2.58404	0.0126149	0.519597	5.87261	5.64132
feature70823	-0.688971	-2.58348	0.0126331	0.519597	1.34285	0.587674
feature50425	-0.484205	-2.58331	0.0126386	0.519597	2.58664	2.10738
feature52822	0.264068	2.58238	0.0126687	0.519597	4.50668	4.76355
feature138	0.4994	2.58164	0.0126927	0.519597	2.01646	2.5239
feature3891	-0.458463	-2.58159	0.0126943	0.519597	2.05591	1.5963
feature22405	0.331619	2.58127	0.0127047	0.519597	3.41719	3.75103
feature68388	-0.650731	-2.58116	0.0127085	0.519597	1.59761	0.957142
feature49146	0.511109	2.58077	0.012721	0.519597	1.74546	2.21944
feature64984	0.584354	2.58048	0.0127306	0.519597	1.52833	2.09547
feature17856	-0.367506	-2.5802	0.0127396	0.519597	3.67036	3.29206
feature46227	0.213069	2.57965	0.0127577	0.519778	5.78431	5.99441
feature3176	-0.633686	-2.5781	0.0128082	0.521273	1.52799	0.872674
feature47235	0.340099	2.57748	0.0128285	0.521541	3.2928	3.6265
feature49969	0.288863	2.57696	0.0128457	0.521541	4.16821	4.46466
feature49821	0.239299	2.57629	0.0128676	0.521541	4.68167	4.92292
feature6603	-0.24423	-2.57614	0.0128728	0.521541	4.69454	4.45362
feature29344	0.546666	2.57581	0.0128835	0.521541	1.9071	2.43506
feature49214	-0.69035	-2.5743	0.0129334	0.523003	1.36154	0.678388
feature891	0.341216	2.57338	0.012964	0.52368	3.11527	3.47886
feature11249	-0.222853	-2.57274	0.0129849	0.523681	4.93579	4.71531
feature60725	0.479627	2.57254	0.0129916	0.523681	1.67064	2.10421
feature72314	-0.594306	-2.57134	0.0130315	0.523916	1.86339	1.25156
feature13362	0.600087	2.5708	0.0130497	0.523916	1.16066	1.77877
feature5117	0.663655	2.57077	0.0130505	0.523916	1.07235	1.75049
feature34175	0.564984	2.57063	0.0130551	0.523916	1.63148	2.1925
feature66925	0.610774	2.57029	0.0130665	0.523916	1.16425	1.80986
feature46370	0.222226	2.56972	0.0130858	0.524137	5.17921	5.40219
feature37126	0.24565	2.56812	0.0131392	0.52495	4.56445	4.81022
feature21541	-0.476554	-2.56769	0.0131535	0.52495	2.37465	1.90168
feature27292	0.636462	2.56767	0.0131544	0.52495	0.377995	1.02195
feature8486	-0.294506	-2.56746	0.0131615	0.52495	4.16852	3.87829
feature69712	-0.371369	-2.56554	0.013226	0.526709	3.45373	3.07993
feature5560	0.83376	2.56524	0.0132363	0.526709	0.721374	1.53383
feature29944	-0.381938	-2.56491	0.0132472	0.526709	2.9441	2.57592
feature40038	-0.309203	-2.5629	0.0133154	0.528012	4.45683	4.14665
feature60476	-0.52999	-2.56256	0.0133269	0.528012	1.96446	1.44088
feature43851	0.302793	2.56251	0.0133286	0.528012	4.21557	4.52274
feature4177	-0.395927	-2.56173	0.0133552	0.528012	3.28935	2.91033
feature47126	0.695308	2.56115	0.013375	0.528012	1.11948	1.72533
feature28286	0.293873	2.56056	0.0133951	0.528012	4.29368	4.58756
feature6633	0.41847	2.56026	0.0134054	0.528012	2.95378	3.36158
feature53855	-0.764792	-2.56002	0.0134136	0.528012	0.652034	-0.0247653
feature16753	-0.467002	-2.55989	0.0134179	0.528012	2.47956	1.98146
feature10759	-0.544336	-2.55985	0.0134192	0.528012	1.96089	1.39657
feature36066	0.363645	2.55919	0.0134417	0.528351	3.02095	3.39117
feature53218	-0.501322	-2.55812	0.0134786	0.528594	2.10526	1.62152
feature26120	0.623524	2.55747	0.0135009	0.528594	0.950054	1.67389
feature308	-0.656453	-2.5574	0.0135034	0.528594	1.97403	1.33153
feature53045	0.326702	2.55689	0.0135209	0.528594	3.71367	4.06696
feature23730	0.459021	2.55646	0.0135356	0.528594	2.90464	3.36373
feature66720	0.547829	2.55612	0.0135474	0.528594	1.77293	2.33121
feature25903	-0.261339	-2.55603	0.0135506	0.528594	4.29892	4.03423
feature35812	0.277493	2.55577	0.0135594	0.528594	4.86961	5.14583
feature42620	0.249697	2.55523	0.0135782	0.528645	4.43213	4.67928
feature44858	0.73615	2.55493	0.0135886	0.528645	2.38248	3.10334
feature21464	0.73963	2.55438	0.0136075	0.528837	1.05302	1.86332
feature13570	-0.319465	-2.55314	0.0136504	0.529777	4.48558	4.15588
feature6304	0.828942	2.55288	0.0136596	0.529777	0.215377	1.12856
feature20382	-0.274859	-2.55164	0.0137026	0.530902	4.95602	4.6813
feature26714	0.27694	2.55101	0.0137247	0.531216	4.41509	4.6829
feature65681	0.429602	2.54961	0.0137736	0.531934	2.60611	3.04144
feature58808	0.300533	2.54927	0.0137855	0.531934	4.67499	4.97221
feature59728	0.327938	2.54907	0.0137926	0.531934	3.42968	3.75797
feature64296	0.355045	2.54854	0.013811	0.531934	4.61805	4.96897
feature13665	0.208415	2.54844	0.0138148	0.531934	6.03752	6.25092
feature62998	-0.668688	-2.54738	0.0138521	0.531934	1.64207	1.04183
feature10927	-0.410212	-2.5471	0.0138619	0.531934	2.97766	2.56873
feature49916	0.545697	2.54673	0.0138749	0.531934	0.480429	1.08036
feature15744	0.494305	2.54625	0.0138919	0.531934	2.68244	3.16982
feature51827	-0.246529	-2.54614	0.0138954	0.531934	5.03552	4.79145
feature43522	0.20748	2.54609	0.0138975	0.531934	6.21797	6.4241
feature9947	0.419657	2.545	0.013936	0.53287	3.34015	3.768
feature63940	-0.317658	-2.5443	0.0139609	0.533282	3.99421	3.67994
feature64632	-0.256478	-2.54355	0.0139873	0.533416	4.79333	4.53919
feature30348	0.320269	2.54306	0.0140048	0.533416	3.78613	4.1173
feature55352	-0.502213	-2.54301	0.0140065	0.533416	1.87357	1.336
feature11531	0.247359	2.54165	0.0140548	0.534718	4.76541	5.01229
feature7341	0.291456	2.53959	0.0141286	0.536522	3.97549	4.25507
feature59006	0.26457	2.53953	0.0141305	0.536522	5.46229	5.72923
feature38971	0.726403	2.53776	0.0141944	0.537004	1.15449	1.93566
feature18605	0.498757	2.53737	0.0142083	0.537004	1.42811	1.96589
feature59591	0.328023	2.53669	0.014233	0.537004	5.12572	5.45186
feature45658	0.344549	2.53653	0.0142386	0.537004	5.09693	5.44029
feature42407	-0.395963	-2.53643	0.0142422	0.537004	3.26603	2.88505
feature3163	0.241671	2.53639	0.0142437	0.537004	5.00481	5.24496
feature34261	0.549484	2.53604	0.0142562	0.537004	1.73043	2.29418
feature71323	0.288062	2.53567	0.0142698	0.537004	4.33732	4.63282
feature24858	0.411674	2.53564	0.0142707	0.537004	1.74981	2.15132
feature25307	0.793038	2.53387	0.0143349	0.537068	0.90065	1.64331
feature45422	0.228521	2.53305	0.0143647	0.537068	5.17768	5.40437
feature55390	0.60724	2.53296	0.0143679	0.537068	1.45969	2.12265
feature10613	-0.263887	-2.53221	0.0143954	0.537068	5.51879	5.24701
feature23373	-0.412311	-2.53218	0.0143962	0.537068	3.03117	2.6117
feature26192	0.312164	2.53183	0.0144092	0.537068	3.63536	3.94224
feature56507	-0.368673	-2.5317	0.0144137	0.537068	3.16947	2.80975
feature61861	-0.451384	-2.53111	0.0144354	0.537068	2.5573	2.06032
feature11146	0.435887	2.53104	0.0144378	0.537068	2.38935	2.83508
feature10201	0.504104	2.5305	0.0144578	0.537068	1.64143	2.15605
feature58611	-0.653845	-2.53047	0.0144589	0.537068	1.02464	0.383586
feature57860	0.253734	2.52996	0.0144775	0.537068	5.0453	5.29602
feature7639	-0.3062	-2.52957	0.0144916	0.537068	3.94168	3.64413
feature62725	-0.232726	-2.52946	0.0144959	0.537068	6.23998	6.00363
feature59179	0.376814	2.52907	0.0145099	0.537068	3.41143	3.78388
feature23394	0.402485	2.52868	0.0145243	0.537068	2.77556	3.19557
feature27310	0.360617	2.52844	0.0145334	0.537068	4.02517	4.38041
feature17078	0.233135	2.52814	0.0145443	0.537068	4.82199	5.06178
feature33823	0.192317	2.52798	0.01455	0.537068	6.12358	6.31885
feature50343	0.239567	2.52783	0.0145555	0.537068	5.03177	5.27668
feature9388	0.737135	2.52726	0.0145768	0.53733	1.41863	2.13249
feature57258	-0.212058	-2.52624	0.0146142	0.537471	5.92237	5.71021
feature26235	0.349022	2.52624	0.0146144	0.537471	4.06633	4.40603
feature46993	-0.218665	-2.526	0.0146232	0.537471	5.71795	5.50192
feature1505	0.248296	2.52562	0.0146373	0.537471	5.01409	5.25717
feature54771	-0.226802	-2.5241	0.0146938	0.539022	4.85599	4.63042
feature44641	-0.429265	-2.52361	0.0147117	0.539158	2.8987	2.44695
feature69177	-0.442365	-2.52215	0.0147662	0.539921	2.41345	2.0145
feature27297	0.256475	2.52121	0.0148012	0.539921	4.56489	4.8334
feature53077	-0.393422	-2.52045	0.0148297	0.539921	2.73535	2.35327
feature29035	-0.271457	-2.52012	0.014842	0.539921	4.76408	4.49103
feature38967	0.421435	2.51991	0.01485	0.539921	2.50739	2.92138
feature18656	-0.400006	-2.5195	0.0148654	0.539921	3.65939	3.26416
feature20324	0.400314	2.51877	0.0148926	0.539921	4.01368	4.40925
feature30732	-0.191152	-2.51851	0.0149024	0.539921	5.63617	5.44627
feature39307	0.268062	2.51804	0.0149201	0.539921	6.23124	6.49963
feature43345	0.499465	2.51803	0.0149206	0.539921	2.05525	2.56709
feature70404	0.466782	2.5176	0.0149369	0.539921	2.23761	2.71121
feature1217	-0.327361	-2.5174	0.0149442	0.539921	4.65982	4.34085
feature68295	0.57201	2.51689	0.0149635	0.539921	1.08242	1.58878
feature52218	-0.712698	-2.5168	0.014967	0.539921	1.49842	0.765523
feature63611	-0.27754	-2.51664	0.014973	0.539921	4.32746	4.05265
feature12047	-0.279645	-2.51636	0.0149837	0.539921	4.79875	4.52239
feature59551	-0.226204	-2.51624	0.0149881	0.539921	5.54437	5.32162
feature18705	-0.519359	-2.51622	0.0149887	0.539921	1.73664	1.17822
feature69739	0.510011	2.51406	0.0150708	0.540686	1.66786	2.17019
feature19412	-0.394722	-2.51381	0.0150803	0.540686	3.12968	2.74688
feature18123	0.414534	2.51297	0.0151121	0.540686	2.1386	2.5445
feature19084	0.498282	2.51293	0.0151136	0.540686	1.77375	2.24818
feature36919	-0.312667	-2.5127	0.0151224	0.540686	3.98532	3.68031
feature8028	0.380271	2.51255	0.0151282	0.540686	3.02155	3.39811
feature37434	0.208429	2.51177	0.0151578	0.540686	5.81626	6.02758
feature32953	0.373478	2.51175	0.0151586	0.540686	2.84849	3.21833
feature36333	0.395098	2.51152	0.0151676	0.540686	3.39955	3.80694
feature32614	0.30033	2.51145	0.0151703	0.540686	3.98913	4.29461
feature38667	0.348028	2.51128	0.0151767	0.540686	2.69898	3.04243
feature2504	0.287415	2.51079	0.0151952	0.540686	6.81475	7.10003
feature21707	-0.768328	-2.51014	0.0152201	0.540686	1.01284	0.27895
feature36512	-0.351476	-2.51012	0.0152211	0.540686	2.8461	2.5059
feature23115	0.24874	2.51005	0.0152238	0.540686	4.1947	4.44324
feature14559	0.495019	2.50834	0.0152896	0.542516	2.41672	2.9258
feature44494	0.203873	2.50733	0.0153282	0.543378	6.84578	7.04784
feature43202	-0.216702	-2.50678	0.0153496	0.543627	5.6528	5.43719
feature64940	0.403017	2.50618	0.0153726	0.543885	2.94875	3.38134
feature35780	0.433404	2.50585	0.0153855	0.543885	2.62146	3.04272
feature70861	-0.307383	-2.50533	0.0154057	0.544092	4.20856	3.90512
feature34626	0.417094	2.50379	0.0154654	0.545028	2.79382	3.20203
feature18852	-0.665493	-2.50183	0.0155418	0.545028	0.925025	0.243581
feature1555	0.358028	2.50168	0.0155476	0.545028	2.87704	3.21904
feature39344	0.32454	2.50167	0.015548	0.545028	3.44106	3.77163
feature40991	0.297268	2.50117	0.0155676	0.545028	3.81989	4.12194
feature35524	-0.315363	-2.50111	0.0155701	0.545028	3.92077	3.61304
feature40254	0.695278	2.50108	0.0155712	0.545028	1.23916	1.93301
feature31041	-0.348891	-2.50094	0.0155766	0.545028	3.44584	3.10377
feature51128	-0.480916	-2.50077	0.0155833	0.545028	2.59476	2.11
feature27722	-0.216444	-2.50067	0.0155874	0.545028	4.9654	4.75312
feature4640	0.22727	2.50059	0.0155903	0.545028	4.85026	5.08588
feature8148	0.401751	2.49998	0.0156144	0.545369	2.83719	3.22862
feature68257	-0.380051	-2.49915	0.0156468	0.545995	2.98982	2.62588
feature20720	0.262789	2.49763	0.0157068	0.546557	4.44156	4.71387
feature43835	-0.325896	-2.49733	0.0157185	0.546557	4.16749	3.84534
feature69164	-0.24809	-2.49709	0.0157283	0.546557	5.16831	4.91999
feature8680	-0.431236	-2.49705	0.0157297	0.546557	3.12925	2.68491
feature26323	0.437091	2.49662	0.0157465	0.546557	2.27322	2.71341
feature29844	0.380432	2.49638	0.0157562	0.546557	2.43751	2.82102
feature51289	0.28258	2.49552	0.0157904	0.546557	4.86177	5.14501
feature35348	-0.426843	-2.49532	0.0157981	0.546557	2.87575	2.43388
feature25257	0.244785	2.49498	0.0158115	0.546557	6.55235	6.79624
feature54778	0.497521	2.49425	0.0158407	0.546557	1.79363	2.29085
feature54989	-0.297515	-2.49418	0.0158433	0.546557	5.05032	4.75105
feature4395	0.391432	2.49343	0.0158732	0.546557	2.84202	3.21499
feature21334	-0.159754	-2.49329	0.015879	0.546557	7.35177	7.19191
feature60528	-0.612614	-2.49321	0.015882	0.546557	1.74519	1.10123
feature9095	-0.276501	-2.49241	0.0159139	0.546557	4.52551	4.24879
feature13958	0.362408	2.49198	0.015931	0.546557	3.21835	3.56286
feature13081	0.31512	2.49083	0.015977	0.546557	3.72322	4.04278
feature10307	-0.57739	-2.49082	0.0159773	0.546557	1.51671	0.953558
feature20987	0.342045	2.49075	0.0159804	0.546557	3.00585	3.36663
feature8022	0.258028	2.4906	0.0159861	0.546557	4.81038	5.0613
feature48755	0.301566	2.48981	0.0160181	0.546557	3.87331	4.18503
feature25577	0.203588	2.48978	0.0160193	0.546557	5.50712	5.71182
feature42674	0.219385	2.48894	0.0160527	0.546557	6.51195	6.72678
feature669	0.288418	2.48879	0.0160588	0.546557	3.99735	4.27237
feature67774	-0.191764	-2.48876	0.0160602	0.546557	5.68161	5.48205
feature27311	0.294862	2.48865	0.0160647	0.546557	3.64832	3.94885
feature61944	-0.403732	-2.48856	0.016068	0.546557	3.0971	2.67124
feature58548	0.236549	2.48844	0.0160731	0.546557	5.80894	6.04919
feature71275	0.644853	2.48825	0.0160807	0.546557	0.444499	1.16614
feature2748	-0.368727	-2.48722	0.0161222	0.546881	3.29612	2.92423
feature14503	-0.433637	-2.48687	0.0161362	0.546881	2.80271	2.37278
feature68755	-0.719005	-2.48651	0.016151	0.546881	1.13142	0.386438
feature37251	0.242086	2.48588	0.0161765	0.546881	5.02279	5.2601
feature57873	0.274898	2.4858	0.0161797	0.546881	4.24876	4.5254
feature49964	0.221678	2.4857	0.0161836	0.546881	5.12432	5.35324
feature16012	0.294698	2.48529	0.0162002	0.546881	3.7501	4.04853
feature15276	0.312595	2.48516	0.0162056	0.546881	3.75106	4.05878
feature19297	-0.288278	-2.48342	0.0162766	0.548565	4.44811	4.15707
feature39544	0.54802	2.48322	0.0162844	0.548565	1.44018	2.00475
feature60975	-0.284484	-2.48204	0.0163328	0.548819	4.08404	3.79138
feature27248	0.626017	2.48195	0.0163364	0.548819	1.60196	2.19195
feature64719	0.180432	2.48181	0.0163422	0.548819	6.96599	7.15168
feature14236	-0.220066	-2.48162	0.0163498	0.548819	5.46271	5.24565
feature32375	-0.545711	-2.4812	0.0163671	0.548912	2.04566	1.50899
feature1214	0.557593	2.48032	0.0164029	0.549629	3.91525	4.47093
feature15055	0.190668	2.47906	0.0164549	0.550204	6.86222	7.06107
feature31836	-0.273889	-2.47888	0.0164622	0.550204	4.3958	4.13366
feature25373	0.310838	2.47885	0.0164636	0.550204	5.13659	5.46019
feature16868	-0.245845	-2.47815	0.0164922	0.550674	4.7612	4.52023
feature6613	-0.396196	-2.47619	0.0165735	0.552901	3.0249	2.62914
feature10508	0.506381	2.4757	0.0165937	0.55309	2.19978	2.7105
feature47859	0.630214	2.47488	0.0166274	0.553727	0.787972	1.44321
feature58428	-0.663108	-2.47416	0.0166574	0.55424	1.16352	0.463146
feature48008	0.549532	2.47373	0.0166755	0.5543	1.25342	1.80413
feature21508	0.245472	2.47285	0.016712	0.5543	5.66493	5.91127
feature41595	0.303656	2.47263	0.0167212	0.5543	3.98603	4.30957
feature4886	0.290126	2.47237	0.016732	0.5543	3.71127	4.03055
feature70330	-0.264909	-2.47175	0.0167581	0.5543	4.5844	4.31941
feature42826	-0.293663	-2.47155	0.0167665	0.5543	4.14485	3.86228
feature14551	0.415469	2.47146	0.0167703	0.5543	3.45807	3.83884
feature10694	0.543028	2.47115	0.0167831	0.5543	1.32954	1.86556
feature28338	0.364396	2.47097	0.0167908	0.5543	3.75174	4.11042
feature3162	0.347156	2.47012	0.0168264	0.554476	3.19227	3.51954
feature64877	-0.762202	-2.47009	0.0168276	0.554476	2.11469	1.38559
feature48879	0.448379	2.4698	0.0168399	0.554476	1.78821	2.20765
feature40187	0.417666	2.46902	0.0168727	0.555073	3.03378	3.43502
feature19344	-0.27889	-2.46809	0.0169117	0.555872	5.16679	4.88591
feature59486	-0.266195	-2.46726	0.0169468	0.55608	4.83899	4.57705
feature68416	0.276012	2.46725	0.0169473	0.55608	4.05972	4.3458
feature43080	0.790794	2.46595	0.0170024	0.557406	0.860333	1.62928
feature69103	-0.613156	-2.46528	0.0170305	0.557412	1.57949	0.941401
feature49264	-0.272758	-2.46506	0.0170399	0.557412	4.34084	4.07458
feature2657	0.448284	2.46462	0.0170588	0.557412	2.77828	3.2327
feature28945	0.310592	2.46456	0.0170614	0.557412	3.87158	4.17523
feature70545	0.212272	2.4629	0.0171318	0.558361	6.74073	6.95229
feature15786	0.271452	2.46214	0.0171645	0.558361	4.27952	4.55903
feature50214	0.332919	2.4621	0.0171661	0.558361	3.32372	3.66782
feature29794	-0.333022	-2.46133	0.017199	0.558361	3.60524	3.25068
feature70349	0.204594	2.46102	0.0172125	0.558361	5.55521	5.75907
feature43950	0.340352	2.46048	0.0172353	0.558361	4.03447	4.37781
feature59978	0.63133	2.46032	0.0172425	0.558361	1.28091	1.85902
feature64729	0.578145	2.4603	0.0172432	0.558361	2.53113	3.1387
feature33201	-0.328633	-2.46021	0.017247	0.558361	3.77404	3.43356
feature24351	0.702432	2.46001	0.0172555	0.558361	0.325046	1.11547
feature54867	-0.302895	-2.45989	0.0172607	0.558361	3.48451	3.17641
feature68638	-0.395698	-2.45974	0.0172671	0.558361	3.52416	3.11428
feature2052	-0.606117	-2.45882	0.0173068	0.558458	1.56728	0.939812
feature10107	-0.543471	-2.45823	0.0173321	0.558458	2.11184	1.55095
feature40424	-0.232134	-2.45817	0.0173347	0.558458	5.28955	5.05397
feature35071	0.334706	2.45803	0.0173409	0.558458	3.5822	3.91253
feature51268	0.458621	2.45742	0.017367	0.558458	1.7454	2.22295
feature19782	-0.280721	-2.45731	0.0173719	0.558458	4.23867	3.95421
feature42223	0.25446	2.45711	0.0173806	0.558458	4.13473	4.38906
feature46062	0.532928	2.45676	0.0173956	0.558458	1.69157	2.1825
feature66003	-0.502568	-2.45644	0.0174094	0.558458	2.57208	2.06906
feature12904	0.384462	2.45609	0.0174248	0.558458	2.41561	2.80937
feature742	-0.329674	-2.45592	0.017432	0.558458	4.13475	3.80724
feature8448	0.443674	2.4551	0.0174675	0.559122	2.67087	3.12233
feature680	0.415698	2.45398	0.0175164	0.560215	2.66403	3.12423
feature5012	-0.31345	-2.45258	0.0175774	0.561692	4.11244	3.78718
feature65466	0.212222	2.4514	0.017629	0.562867	4.55609	4.76167
feature17706	0.415428	2.4504	0.0176726	0.562908	2.944	3.34884
feature72136	-0.447293	-2.45014	0.0176841	0.562908	2.3911	1.94403
feature70111	-0.494884	-2.44981	0.0176987	0.562908	1.82373	1.28561
feature48899	0.330798	2.44951	0.0177116	0.562908	4.21911	4.57395
feature17626	-0.317531	-2.44944	0.017715	0.562908	3.69954	3.36233
feature59350	-0.221682	-2.44873	0.017746	0.562908	5.39147	5.17307
feature55939	-0.285792	-2.44872	0.0177464	0.562908	3.92286	3.63828
feature59904	-0.43361	-2.44817	0.0177709	0.562908	2.6403	2.23647
feature6614	0.262068	2.44814	0.0177723	0.562908	5.04462	5.30473
feature23366	-0.379729	-2.44799	0.0177787	0.562908	2.97549	2.60847
feature50091	-0.243092	-2.44714	0.0178163	0.563289	4.43067	4.18257
feature4455	0.317395	2.44705	0.0178204	0.563289	3.52864	3.87124
feature14294	-0.317433	-2.44652	0.0178436	0.563428	4.41485	4.09556
feature2587	0.574269	2.44628	0.0178545	0.563428	1.68293	2.27792
feature12089	-0.368079	-2.44537	0.0178948	0.563886	3.39303	3.03153
feature57736	0.418161	2.44519	0.0179027	0.563886	2.60157	3.01187
feature28701	-0.491257	-2.44494	0.0179137	0.563886	2.19538	1.72125
feature37043	-0.533598	-2.44341	0.0179821	0.5653	1.47581	0.98325
feature12315	0.547612	2.4428	0.0180091	0.5653	2.01374	2.58516
feature27987	0.49765	2.44244	0.018025	0.5653	2.43361	2.95305
feature45645	0.315483	2.44234	0.0180294	0.5653	5.99703	6.31274
feature65949	0.224996	2.44226	0.0180331	0.5653	5.12889	5.35446
feature68449	-0.313224	-2.4414	0.0180717	0.565815	3.37054	3.05254
feature62510	-0.31233	-2.44104	0.0180878	0.565815	4.44532	4.12732
feature23693	0.283633	2.44072	0.0181021	0.565815	4.67012	4.956
feature33195	-0.200976	-2.44002	0.0181336	0.565815	5.78018	5.57774
feature34177	0.453301	2.43988	0.0181399	0.565815	2.32362	2.78917
feature56525	-0.274991	-2.43984	0.0181415	0.565815	4.34397	4.0594
feature16383	0.204	2.43957	0.0181539	0.565815	6.14789	6.35212
feature9863	-0.775368	-2.43911	0.0181745	0.565991	0.831534	0.0526959
feature64232	0.60362	2.43798	0.0182255	0.566728	1.55954	2.13861
feature27130	-0.349065	-2.43792	0.0182281	0.566728	3.28513	2.92586
feature14758	0.346403	2.43724	0.0182588	0.566905	3.31952	3.6604
feature40200	0.2511	2.43707	0.0182662	0.566905	3.99841	4.25174
feature40103	0.465112	2.4368	0.0182786	0.566905	2.07878	2.54764
feature56264	0.486546	2.43633	0.0182999	0.567038	1.75103	2.25979
feature11331	-0.221657	-2.43605	0.0183128	0.567038	5.556	5.33645
feature7170	0.287867	2.43547	0.0183388	0.567137	3.74725	4.02888
feature64351	0.276361	2.43532	0.0183459	0.567137	4.39339	4.6647
feature3863	0.363323	2.43438	0.0183884	0.567774	3.10916	3.49151
feature55984	0.580308	2.4342	0.0183964	0.567774	2.0915	2.68049
feature7003	-0.647821	-2.43233	0.018482	0.569787	0.984891	0.272598
feature25448	-0.2917	-2.43211	0.0184917	0.569787	4.29216	3.97802
feature27291	0.522093	2.43175	0.0185082	0.569834	2.15004	2.66942
feature48421	0.692707	2.43058	0.0185621	0.571028	1.81354	2.47328
feature23894	-0.570782	-2.43012	0.0185829	0.571132	2.07692	1.50549
feature67589	-0.252198	-2.42972	0.0186016	0.571132	4.98829	4.73668
feature47585	0.459861	2.42952	0.0186106	0.571132	2.107	2.57933
feature11457	0.343755	2.4287	0.0186484	0.571786	3.86848	4.22615
feature26390	0.376105	2.4284	0.0186621	0.571786	2.92254	3.30434
feature16706	0.349619	2.42737	0.0187099	0.572492	2.6409	3.00259
feature3110	-0.308731	-2.42695	0.018729	0.572492	4.31555	4.01331
feature60001	0.378347	2.42619	0.0187642	0.572492	1.89458	2.28032
feature48270	-0.222017	-2.42616	0.0187656	0.572492	5.80051	5.57945
feature47764	0.390955	2.42612	0.0187673	0.572492	2.8763	3.31829
feature7691	0.417827	2.42562	0.0187907	0.572492	2.09873	2.50331
feature27698	0.284455	2.42562	0.0187908	0.572492	3.55859	3.84496
feature20935	0.267989	2.42481	0.0188285	0.57318	4.18126	4.44778
feature17935	0.423723	2.42343	0.0188925	0.573245	2.26756	2.67246
feature28076	-0.241307	-2.42342	0.0188927	0.573245	4.64788	4.418
feature13664	0.420086	2.42259	0.0189318	0.573245	2.17774	2.60436
feature36502	-0.361349	-2.42162	0.0189771	0.573245	3.35769	2.97849
feature7736	0.314197	2.4213	0.0189918	0.573245	3.46546	3.79516
feature13283	0.304478	2.4213	0.0189918	0.573245	3.91765	4.22655
feature44740	0.684272	2.42107	0.0190026	0.573245	0.742396	1.42358
feature24917	0.206443	2.42073	0.0190187	0.573245	7.00901	7.21471
feature35776	0.450476	2.42035	0.0190362	0.573245	1.65706	2.10133
feature26405	-0.587778	-2.42013	0.0190469	0.573245	2.07857	1.39206
feature5093	-0.378014	-2.41968	0.0190678	0.573245	3.41025	3.02312
feature40391	0.289136	2.41954	0.0190744	0.573245	3.72155	4.01796
feature47952	0.637058	2.41912	0.0190941	0.573245	0.849468	1.53389
feature55867	0.24795	2.41908	0.019096	0.573245	4.30186	4.55454
feature49185	0.459868	2.41855	0.0191211	0.573245	2.68391	3.17391
feature23940	-0.509312	-2.41852	0.0191224	0.573245	2.3651	1.82499
feature19618	-0.41119	-2.41842	0.019127	0.573245	3.25189	2.8523
feature10037	0.436852	2.4182	0.0191377	0.573245	1.8937	2.32154
feature14613	-0.426376	-2.41789	0.0191524	0.573245	2.35164	1.92578
feature42747	0.258228	2.41771	0.0191605	0.573245	3.87524	4.12872
feature32689	0.375324	2.41738	0.0191761	0.573245	2.85401	3.19524
feature62114	-0.848217	-2.41709	0.0191901	0.573245	1.22699	0.347741
feature48083	-0.405455	-2.41679	0.0192042	0.573245	2.61172	2.22615
feature19484	-0.47107	-2.41675	0.0192059	0.573245	2.95442	2.5066
feature48403	0.429558	2.4167	0.0192084	0.573245	4.06411	4.48392
feature37141	0.450319	2.41636	0.0192245	0.573273	1.89256	2.42099
feature1469	0.646785	2.41386	0.0193432	0.575213	1.00552	1.65787
feature23282	-0.476307	-2.41384	0.0193442	0.575213	1.93204	1.46196
feature23368	-0.598843	-2.41325	0.019372	0.575213	1.35198	0.760172
feature11248	-0.322691	-2.41244	0.0194107	0.575213	3.32198	3.02122
feature30832	-0.484053	-2.41203	0.0194304	0.575213	2.18856	1.71871
feature40437	0.686247	2.41193	0.0194352	0.575213	0.390405	1.09362
feature43805	0.344654	2.41179	0.0194418	0.575213	3.00704	3.37291
feature24613	0.444844	2.41162	0.01945	0.575213	2.32365	2.77701
feature13364	0.521159	2.41124	0.0194683	0.575213	1.78972	2.313
feature65413	0.240257	2.41063	0.0194976	0.575213	5.95835	6.20054
feature205	-0.675503	-2.4106	0.0194989	0.575213	1.76656	1.06084
feature28424	-0.539174	-2.40985	0.0195348	0.575213	1.34509	0.819247
feature68925	-0.545464	-2.40959	0.0195472	0.575213	1.56072	1.00716
feature51786	-0.570793	-2.40942	0.0195557	0.575213	1.71676	1.08837
feature56790	-0.466009	-2.40923	0.0195645	0.575213	2.61179	2.1455
feature43478	0.444737	2.4092	0.0195663	0.575213	2.52551	2.93987
feature21825	-0.28419	-2.40901	0.0195753	0.575213	4.52069	4.23356
feature4253	0.498869	2.40861	0.0195943	0.575213	1.47906	1.98585
feature67562	-0.408575	-2.40857	0.0195962	0.575213	2.31672	1.91705
feature67966	-0.179818	-2.40834	0.0196076	0.575213	6.83364	6.65274
feature52727	-0.511971	-2.40833	0.019608	0.575213	2.2136	1.70649
feature39508	-0.254567	-2.4079	0.0196289	0.575382	4.11247	3.85853
feature5200	-0.653239	-2.40662	0.0196904	0.576366	0.722902	0.0541859
feature9047	-0.296034	-2.40653	0.0196951	0.576366	4.22393	3.91943
feature68055	0.521687	2.40601	0.0197199	0.576366	1.68353	2.18968
feature62450	-0.266106	-2.40588	0.0197262	0.576366	4.51466	4.24891
feature12018	0.350827	2.40563	0.0197385	0.576366	3.60101	3.94247
feature36722	0.376474	2.40491	0.0197732	0.576712	2.80296	3.202
feature49867	-0.35679	-2.40436	0.0197999	0.576712	3.14465	2.79945
feature71583	-0.761384	-2.40374	0.0198303	0.576712	1.07843	0.337735
feature61507	0.232384	2.40335	0.0198494	0.576712	5.60002	5.83164
feature28497	0.593613	2.40325	0.0198543	0.576712	1.90092	2.50841
feature4169	0.451336	2.40324	0.0198548	0.576712	3.27802	3.71014
feature50990	0.445472	2.40289	0.0198718	0.576712	2.32826	2.81442
feature30886	-0.338037	-2.40266	0.0198828	0.576712	3.56626	3.23202
feature37088	0.264512	2.40256	0.0198878	0.576712	4.19089	4.45943
feature9661	-0.344423	-2.40226	0.0199024	0.576712	2.61202	2.28601
feature57537	0.391961	2.40167	0.019931	0.576821	2.88638	3.27243
feature57944	0.52761	2.40156	0.0199365	0.576821	1.31228	1.83707
feature27610	0.288935	2.40023	0.0200015	0.577122	3.9863	4.27344
feature62094	-0.668022	-2.40011	0.0200077	0.577122	1.42513	0.744429
feature24483	0.407956	2.40007	0.0200094	0.577122	2.67603	3.0589
feature66386	-0.276223	-2.39973	0.0200261	0.577122	4.52259	4.24325
feature57503	0.265276	2.39954	0.0200358	0.577122	4.09073	4.35684
feature22077	0.357931	2.39913	0.0200558	0.577122	3.2481	3.5895
feature44323	0.312669	2.39892	0.0200661	0.577122	3.67836	3.98382
feature50366	0.338219	2.39874	0.0200751	0.577122	2.84144	3.1515
feature36710	0.321982	2.39856	0.0200839	0.577122	3.00174	3.31715
feature13014	-0.417325	-2.39807	0.0201078	0.577125	2.47807	2.04079
feature11960	-0.22975	-2.39727	0.0201476	0.577125	5.23904	5.01363
feature68637	-0.262933	-2.39669	0.0201758	0.577125	6.09751	5.83616
feature16217	0.239716	2.39668	0.0201763	0.577125	4.93677	5.17524
feature24541	0.30945	2.39631	0.0201947	0.577125	3.92217	4.242
feature70032	0.224836	2.39631	0.0201947	0.577125	4.47596	4.70247
feature32507	0.182922	2.39593	0.0202134	0.577125	6.08386	6.26682
feature16525	0.182485	2.39593	0.0202136	0.577125	5.47258	5.65774
feature58498	0.374419	2.39578	0.0202209	0.577125	2.84907	3.22065
feature33738	-0.394873	-2.39522	0.020249	0.577446	2.92086	2.53473
feature45226	-0.329445	-2.39494	0.0202626	0.577446	4.23597	3.90491
feature71430	-0.314642	-2.39395	0.020312	0.578419	3.78604	3.4674
feature43137	-0.162978	-2.39323	0.0203476	0.578673	6.96774	6.80634
feature44537	0.317659	2.39306	0.0203564	0.578673	3.15088	3.46117
feature3875	0.251349	2.39285	0.0203667	0.578673	4.4269	4.69309
feature36176	-0.337208	-2.39194	0.0204121	0.578902	3.37177	3.03925
feature29930	0.467202	2.39184	0.0204172	0.578902	1.92437	2.38467
feature21150	0.312125	2.39177	0.0204205	0.578902	3.41205	3.72458
feature69813	-0.41166	-2.39131	0.0204435	0.57906	2.62017	2.20766
feature72164	0.401801	2.39095	0.0204614	0.57906	2.73747	3.12846
feature28310	0.302763	2.39059	0.0204794	0.57906	3.25008	3.55467
feature13885	0.232145	2.38988	0.0205151	0.57906	5.64111	5.87044
feature5054	0.281638	2.38979	0.0205199	0.57906	3.72326	4.01364
feature7125	0.840294	2.38971	0.0205235	0.57906	1.1974	2.02748
feature1567	-0.55103	-2.38935	0.0205415	0.57906	1.6973	1.14512
feature7150	-0.572228	-2.38915	0.0205516	0.57906	1.47042	0.898733
feature43416	-0.629141	-2.38863	0.020578	0.57906	1.81389	1.17307
feature47836	0.442189	2.38842	0.0205885	0.57906	2.2336	2.68418
feature29546	0.285494	2.38816	0.0206019	0.57906	4.36774	4.6505
feature70231	0.386634	2.38801	0.0206093	0.57906	2.28662	2.67027
feature52018	-0.60478	-2.38755	0.0206324	0.579281	2.07913	1.43037
feature46755	0.251017	2.38523	0.0207499	0.582148	4.18933	4.44974
feature23834	0.346552	2.38406	0.0208089	0.582367	3.28414	3.63463
feature23422	-0.27148	-2.38396	0.0208144	0.582367	3.98677	3.71319
feature3843	0.311354	2.38366	0.0208294	0.582367	3.68113	3.99487
feature16701	0.291509	2.38349	0.020838	0.582367	4.55534	4.84594
feature12455	0.338968	2.38336	0.0208445	0.582367	3.32771	3.65
feature37651	0.629436	2.38326	0.0208498	0.582367	1.05806	1.68726
feature60822	0.385394	2.38277	0.0208746	0.582603	3.03161	3.41377
feature29980	-0.3588	-2.38225	0.0209014	0.582603	3.43514	3.08152
feature71452	0.312508	2.38219	0.0209043	0.582603	3.38511	3.7183
feature30263	0.232935	2.38179	0.0209245	0.582737	4.73752	4.97294
feature37592	0.367812	2.38066	0.0209826	0.583546	2.49315	2.89396
feature22523	0.218822	2.38062	0.0209843	0.583546	4.82421	5.04543
feature42470	-0.17709	-2.3785	0.0210936	0.585767	6.34378	6.1666
feature47860	0.61625	2.3782	0.0211086	0.585767	1.11149	1.87899
feature1553	0.3174	2.37761	0.0211391	0.585767	2.76881	3.06885
feature2042	-0.49349	-2.37752	0.021144	0.585767	1.3097	0.819351
feature6049	0.351856	2.37674	0.0211841	0.585767	2.67095	3.00288
feature67574	-0.690588	-2.3761	0.021217	0.585767	1.27997	0.605235
feature51916	0.333884	2.37583	0.0212311	0.585767	3.1655	3.46877
feature38537	0.34054	2.37571	0.0212375	0.585767	3.76055	4.10023
feature59701	-0.357219	-2.37568	0.0212388	0.585767	2.97103	2.61724
feature62540	-0.39718	-2.37568	0.0212389	0.585767	2.78357	2.41065
feature41150	-0.237667	-2.37497	0.0212758	0.585767	4.90543	4.66379
feature60332	-0.58918	-2.37483	0.0212828	0.585767	2.02509	1.48799
feature71932	0.304667	2.37471	0.0212893	0.585767	5.25574	5.56141
feature65705	-0.264959	-2.3743	0.0213103	0.585767	5.32875	5.0517
feature13290	0.347995	2.37425	0.0213131	0.585767	2.90273	3.26098
feature37537	0.272034	2.37414	0.0213189	0.585767	3.7907	4.03252
feature58944	0.311059	2.37399	0.0213267	0.585767	3.76867	4.05869
feature34044	0.387242	2.3731	0.0213729	0.58628	2.50454	2.91154
feature13748	0.250022	2.37296	0.0213802	0.58628	4.05276	4.2866
feature56433	0.379477	2.37274	0.0213918	0.58628	2.20374	2.60963
feature61750	0.230032	2.3724	0.0214091	0.586331	5.00824	5.23762
feature70226	0.500485	2.37193	0.021434	0.58659	1.0861	1.58079
feature19126	0.403849	2.37144	0.0214594	0.586802	1.85501	2.21429
feature44563	0.353552	2.37112	0.0214761	0.586802	2.74287	3.10591
feature33172	0.604549	2.37089	0.0214882	0.586802	1.24028	1.83748
feature53826	0.407165	2.36946	0.0215632	0.587552	2.73757	3.15317
feature23523	-0.64724	-2.36924	0.0215745	0.587552	1.02629	0.380371
feature8439	0.250779	2.36919	0.0215773	0.587552	4.32979	4.58298
feature70679	0.292127	2.36888	0.0215937	0.587552	3.52534	3.82412
feature12370	0.266634	2.3685	0.0216137	0.587552	4.26649	4.52979
feature2679	-0.246602	-2.3683	0.0216242	0.587552	5.6005	5.35417
feature1808	-0.418205	-2.36784	0.0216482	0.587552	2.30427	1.88218
feature62126	-0.512786	-2.36762	0.0216596	0.587552	1.99316	1.47415
feature21465	0.427822	2.3676	0.0216606	0.587552	2.35762	2.76194
feature43411	-0.269778	-2.36632	0.0217286	0.587552	3.85086	3.59588
feature11765	0.376538	2.36594	0.0217486	0.587552	2.94317	3.30984
feature61707	0.264194	2.36567	0.0217625	0.587552	4.09218	4.35644
feature63098	-0.367161	-2.36508	0.0217938	0.587552	2.99281	2.61371
feature37452	0.220321	2.36499	0.0217989	0.587552	4.90182	5.11561
feature1215	0.764325	2.36498	0.0217993	0.587552	1.63262	2.40502
feature43399	-0.447405	-2.36491	0.0218027	0.587552	2.70918	2.25458
feature61692	0.244477	2.36464	0.0218172	0.587552	4.27528	4.53353
feature22410	0.232667	2.36452	0.0218239	0.587552	4.65764	4.89137
feature28859	0.275315	2.36235	0.0219388	0.587552	4.20812	4.48033
feature35403	-0.616224	-2.36179	0.021969	0.587552	1.10335	0.510678
feature71841	0.291769	2.36127	0.0219967	0.587552	3.84107	4.13781
feature27056	0.524973	2.36121	0.0219998	0.587552	1.06152	1.56201
feature46897	0.384366	2.36087	0.0220179	0.587552	4.29016	4.6814
feature30417	-0.265373	-2.36067	0.0220288	0.587552	4.36235	4.10633
feature59738	0.283056	2.36022	0.0220526	0.587552	3.9595	4.23686
feature29764	-0.672995	-2.36021	0.0220531	0.587552	2.03418	1.36157
feature10763	-0.263666	-2.36018	0.0220548	0.587552	4.70873	4.44931
feature21670	0.508349	2.36002	0.0220637	0.587552	1.72486	2.23039
feature31860	-0.272263	-2.35997	0.0220662	0.587552	3.94042	3.66122
feature33977	0.332152	2.35994	0.0220677	0.587552	3.19127	3.49957
feature2404	0.259483	2.35985	0.0220724	0.587552	7.18239	7.44112
feature60881	-0.285759	-2.35976	0.0220773	0.587552	4.56716	4.29277
feature58555	0.598024	2.35958	0.0220872	0.587552	0.669595	1.28004
feature51181	-0.246021	-2.35934	0.0221	0.587552	4.41106	4.16609
feature68127	0.495832	2.35882	0.0221277	0.587552	1.70048	2.16084
feature42660	0.462777	2.35824	0.0221592	0.587552	2.34585	2.79705
feature53572	0.252382	2.35817	0.0221629	0.587552	3.97794	4.23012
feature51283	0.180737	2.358	0.0221721	0.587552	7.99645	8.18074
feature49173	0.344175	2.35792	0.0221761	0.587552	2.59196	2.94355
feature55156	0.519401	2.35781	0.0221819	0.587552	2.02892	2.51923
feature7470	-0.237351	-2.35764	0.0221914	0.587552	4.84558	4.60465
feature36364	0.447762	2.35735	0.022207	0.587552	3.54239	3.98368
feature3788	-0.426617	-2.35734	0.0222073	0.587552	2.40791	1.97603
feature28165	-0.351858	-2.35731	0.0222088	0.587552	3.02424	2.67874
feature39334	-0.50953	-2.35724	0.0222127	0.587552	2.00484	1.46916
feature16337	0.331449	2.3569	0.0222313	0.587594	3.64893	3.99972
feature40579	0.461843	2.35639	0.0222589	0.587594	1.97083	2.42875
feature59641	0.571229	2.35578	0.0222919	0.587594	0.860953	1.41417
feature40466	0.23199	2.35556	0.0223032	0.587594	6.28495	6.51866
feature54841	-0.443773	-2.35508	0.0223296	0.587594	2.38131	1.94328
feature62365	-0.414926	-2.35435	0.022369	0.587594	2.50882	2.08558
feature22018	0.324765	2.35421	0.0223764	0.587594	3.45126	3.76519
feature5917	-0.58158	-2.3538	0.022399	0.587594	1.38317	0.77068
feature9207	-0.251207	-2.35361	0.0224091	0.587594	4.29817	4.04646
feature10453	0.500293	2.35361	0.0224092	0.587594	2.00551	2.57485
feature4772	0.655321	2.35356	0.0224119	0.587594	1.15007	1.76355
feature20417	0.371117	2.35295	0.0224452	0.587594	2.26151	2.67702
feature56859	-0.633362	-2.35282	0.0224523	0.587594	1.24463	0.629961
feature64994	0.268612	2.35244	0.0224727	0.587594	3.88705	4.1573
feature40652	-0.623867	-2.35225	0.0224831	0.587594	1.29052	0.589704
feature64366	0.381979	2.35216	0.0224879	0.587594	2.86869	3.23391
feature16855	-0.512909	-2.35205	0.0224938	0.587594	1.40947	0.887795
feature22516	-0.344981	-2.35192	0.0225011	0.587594	3.12283	2.78107
feature47765	0.342875	2.35162	0.0225177	0.587594	3.27638	3.61856
feature1918	0.254092	2.35129	0.0225354	0.587594	3.72519	3.97761
feature44948	0.626505	2.35103	0.0225498	0.587594	2.03872	2.63441
feature12006	0.317097	2.35093	0.0225551	0.587594	3.33169	3.63259
feature9851	0.435629	2.35036	0.0225861	0.587979	2.25189	2.63364
feature21114	0.365775	2.34986	0.0226138	0.587979	3.41251	3.75764
feature30443	0.333453	2.34981	0.0226164	0.587979	2.59913	2.95281
feature58530	0.360314	2.34832	0.0226981	0.589699	3.34977	3.70488
feature14309	-0.323959	-2.34801	0.0227149	0.589733	3.52672	3.19616
feature33864	-0.238237	-2.34661	0.0227922	0.590252	4.3759	4.13519
feature2346	0.411195	2.34655	0.0227957	0.590252	2.29865	2.74934
feature8927	-0.531984	-2.34603	0.0228241	0.590252	0.826985	0.315662
feature66715	-0.400049	-2.34591	0.0228307	0.590252	3.32962	2.9254
feature38106	0.708698	2.34577	0.0228386	0.590252	1.18199	1.89161
feature59330	0.239643	2.34573	0.0228408	0.590252	4.64451	4.88256
feature24545	0.422458	2.3456	0.0228481	0.590252	2.33976	2.75097
feature34357	-0.461824	-2.34493	0.0228852	0.590252	2.29241	1.80615
feature56963	0.371187	2.34487	0.0228883	0.590252	3.26126	3.61753
feature7586	0.643619	2.34448	0.02291	0.590252	0.922897	1.56013
feature49704	0.27805	2.34384	0.0229452	0.590252	3.79821	4.08828
feature20063	0.31708	2.34362	0.0229576	0.590252	4.11575	4.43502
feature48024	0.451622	2.34356	0.022961	0.590252	2.37187	2.79172
feature6521	0.469686	2.34308	0.0229878	0.590252	2.04257	2.5108
feature7189	-0.398231	-2.34296	0.0229941	0.590252	2.6013	2.18046
feature47292	-0.530781	-2.34271	0.0230082	0.590252	1.89245	1.34045
feature69112	-0.247268	-2.34235	0.0230281	0.590252	5.15662	4.90607
feature57091	-0.306708	-2.34194	0.0230508	0.590252	3.23955	2.91662
feature35634	-0.473405	-2.34163	0.0230685	0.590252	2.47885	2.00478
feature45690	0.287881	2.34144	0.0230787	0.590252	4.56742	4.85209
feature55482	0.219114	2.34029	0.0231429	0.590252	4.41273	4.62831
feature7897	0.186229	2.34024	0.0231456	0.590252	6.16674	6.35004
feature59517	-0.357283	-2.34013	0.0231518	0.590252	2.93841	2.59257
feature12506	0.449107	2.33921	0.0232035	0.590252	3.25536	3.68276
feature7506	0.555676	2.33907	0.0232113	0.590252	1.24893	1.78403
feature64134	0.50413	2.33891	0.0232201	0.590252	3.69092	4.1844
feature53579	0.321217	2.33857	0.0232394	0.590252	3.24984	3.57913
feature64045	-0.665083	-2.33815	0.0232629	0.590252	1.45307	0.810356
feature15385	0.229092	2.33757	0.0232954	0.590252	4.68479	4.91561
feature68135	-0.656381	-2.33727	0.0233122	0.590252	1.34991	0.744415
feature37920	-0.200664	-2.33704	0.0233252	0.590252	5.90401	5.70467
feature1856	0.486899	2.33663	0.0233484	0.590252	2.20093	2.69975
feature63116	-0.230978	-2.33634	0.023365	0.590252	4.85424	4.62653
feature1042	0.211983	2.33616	0.0233751	0.590252	4.89457	5.11314
feature42334	-0.518871	-2.336	0.0233841	0.590252	2.06344	1.581
feature695	-0.204222	-2.33599	0.0233844	0.590252	5.95175	5.7501
feature38178	-0.466729	-2.33596	0.0233865	0.590252	2.82492	2.35314
feature54998	-0.634965	-2.33575	0.0233983	0.590252	1.54269	0.936634
feature63369	-0.20499	-2.33554	0.0234097	0.590252	5.15345	4.94668
feature24043	-0.232961	-2.33551	0.0234114	0.590252	5.63363	5.40094
feature11941	-0.309432	-2.33481	0.0234509	0.590252	4.01272	3.70311
feature71879	-0.513581	-2.33456	0.0234652	0.590252	1.57415	1.05527
feature49889	0.592662	2.33425	0.023483	0.590252	1.41229	1.97298
feature12548	0.264815	2.33421	0.0234851	0.590252	3.66656	3.91879
feature30698	0.230557	2.33377	0.0235101	0.590252	6.37453	6.60421
feature59493	-0.444957	-2.33375	0.0235114	0.590252	2.83598	2.37885
feature20469	0.276531	2.33313	0.0235462	0.590252	4.19312	4.47207
feature2687	-0.299767	-2.33313	0.0235465	0.590252	3.95769	3.67531
feature56914	0.280842	2.33306	0.0235501	0.590252	3.85801	4.13046
feature33579	0.538635	2.33306	0.0235503	0.590252	1.41478	1.98763
feature21904	-0.376683	-2.33268	0.023572	0.590252	2.99854	2.62361
feature34491	0.291586	2.33258	0.0235774	0.590252	3.347	3.6464
feature30519	-0.328355	-2.33249	0.023583	0.590252	3.43409	3.10817
feature5491	0.297002	2.33242	0.0235865	0.590252	3.55184	3.84844
feature22198	-0.235148	-2.33235	0.0235908	0.590252	4.94877	4.71924
feature24506	0.201779	2.33201	0.0236098	0.590339	5.47391	5.67477
feature47430	0.543601	2.33151	0.0236383	0.590445	1.63371	2.13618
feature38064	-0.242301	-2.33139	0.0236452	0.590445	4.62622	4.39428
feature45739	-0.238049	-2.33029	0.023708	0.591624	4.51927	4.27704
feature66845	-0.662081	-2.32999	0.0237254	0.59167	1.11623	0.445544
feature2513	0.235504	2.32943	0.0237572	0.592072	4.18075	4.40778
feature58978	-0.473181	-2.32887	0.0237891	0.592186	2.41359	1.94847
feature12305	0.354585	2.32881	0.023793	0.592186	2.99448	3.37313
feature15944	0.471885	2.32774	0.0238539	0.592915	1.92026	2.44075
feature23842	0.344743	2.32765	0.0238591	0.592915	2.77739	3.14116
feature5862	-0.320701	-2.32742	0.0238727	0.592915	4.01162	3.67552
feature65326	0.209085	2.32721	0.0238848	0.592915	4.58003	4.79444
feature33616	-0.751819	-2.3263	0.0239367	0.592936	1.43293	0.66099
feature41268	0.279704	2.32614	0.0239461	0.592936	4.04245	4.32161
feature44604	-0.611632	-2.32614	0.0239463	0.592936	1.49779	0.894199
feature2785	0.260526	2.32611	0.0239482	0.592936	4.15057	4.41181
feature11821	0.311682	2.32505	0.0240092	0.59337	3.51389	3.80882
feature6342	-0.292109	-2.32453	0.024039	0.59337	3.74737	3.45079
feature38096	0.257991	2.32444	0.024044	0.59337	3.87783	4.13431
feature31326	0.225109	2.32444	0.0240441	0.59337	4.55996	4.78466
feature18095	-0.166718	-2.32425	0.024055	0.59337	8.00444	7.83634
feature54669	-0.36933	-2.32418	0.0240595	0.59337	3.53512	3.14213
feature15248	0.335312	2.32378	0.0240824	0.593495	3.65994	3.99235
feature25604	-0.131471	-2.32355	0.0240959	0.593495	8.51708	8.38799
feature71344	-0.326498	-2.32315	0.0241192	0.593684	3.52107	3.21257
feature42635	-0.365812	-2.32232	0.0241671	0.594307	3.00996	2.64238
feature33239	0.485989	2.32148	0.0242161	0.594307	1.45397	1.95269
feature51310	0.360705	2.3213	0.0242263	0.594307	3.13855	3.49209
feature5160	-0.29546	-2.32126	0.0242288	0.594307	3.71826	3.4171
feature59960	0.177822	2.32112	0.0242372	0.594307	6.24493	6.42458
feature58976	-0.493606	-2.32109	0.0242386	0.594307	1.9725	1.50651
feature60871	-0.558472	-2.32072	0.02426	0.594449	1.78487	1.24295
feature63062	0.203336	2.32025	0.0242877	0.594744	6.03945	6.24559
feature35364	-0.336126	-2.31961	0.0243254	0.595108	3.83226	3.4915
feature42495	-0.325182	-2.31946	0.024334	0.595108	3.73263	3.41543
feature64549	0.603403	2.318	0.0244196	0.596345	1.53367	2.14051
feature70151	0.526543	2.31773	0.0244352	0.596345	1.33506	1.87516
feature5948	0.405422	2.31735	0.0244576	0.596345	2.06624	2.49167
feature14892	-0.207781	-2.31716	0.0244689	0.596345	5.08256	4.88199
feature65516	0.65558	2.31705	0.0244752	0.596345	0.974211	1.62002
feature30300	0.609328	2.31699	0.0244789	0.596345	0.704334	1.29153
feature55054	0.244007	2.31507	0.0245919	0.598714	6.16922	6.40935
feature42072	0.41698	2.31411	0.0246482	0.59963	3.15412	3.57274
feature69498	0.250943	2.31207	0.0247693	0.59963	4.88347	5.13541
feature51553	-0.422175	-2.31199	0.024774	0.59963	2.81517	2.43401
feature18176	0.268645	2.31177	0.0247869	0.59963	4.21627	4.47775
feature49732	0.341216	2.31175	0.024788	0.59963	2.83088	3.19205
feature1451	0.490225	2.31124	0.0248187	0.59963	1.23562	1.73706
feature39937	-0.195155	-2.31108	0.024828	0.59963	5.58856	5.39233
feature42724	0.374307	2.31103	0.0248309	0.59963	3.0508	3.44654
feature11097	-0.276593	-2.31046	0.0248651	0.59963	4.56984	4.29407
feature32879	-0.387823	-2.3102	0.0248806	0.59963	2.90661	2.50972
feature3107	-0.39488	-2.31011	0.0248861	0.59963	2.60821	2.21984
feature22759	-0.553504	-2.31009	0.0248871	0.59963	0.816521	0.401602
feature47450	0.601109	2.31005	0.0248892	0.59963	1.22629	1.87561
feature51762	0.684242	2.30994	0.024896	0.59963	1.1395	1.85814
feature14784	-0.232048	-2.3098	0.0249045	0.59963	5.44457	5.20672
feature58696	0.524444	2.30978	0.0249054	0.59963	1.65945	2.16963
feature68682	-0.345614	-2.3093	0.0249343	0.59963	2.65597	2.30065
feature47060	-0.262924	-2.3092	0.0249401	0.59963	4.34183	4.0964
feature404	-0.409515	-2.30897	0.024954	0.59963	2.87971	2.49182
feature8475	0.232164	2.30873	0.0249684	0.59963	5.05043	5.27186
feature60587	-0.24408	-2.30866	0.0249726	0.59963	4.31184	4.06314
feature33735	0.464061	2.30747	0.0250437	0.59963	1.60082	2.09078
feature20165	0.76226	2.30743	0.0250459	0.59963	0.686106	1.42923
feature68791	-0.249823	-2.30735	0.0250509	0.59963	4.16416	3.92463
feature69845	0.466772	2.30712	0.0250649	0.59963	1.73264	2.20017
feature41682	-0.214662	-2.30687	0.02508	0.59963	5.29618	5.08215
feature9353	0.310106	2.30672	0.025089	0.59963	3.20356	3.50579
feature35081	0.374723	2.3066	0.025096	0.59963	2.2595	2.71766
feature3158	-0.215552	-2.30656	0.0250982	0.59963	6.06946	5.85462
feature10490	-0.204304	-2.30635	0.0251113	0.59963	4.95169	4.74584
feature46607	-0.573807	-2.30583	0.0251421	0.59963	1.31243	0.793966
feature3001	0.217123	2.30578	0.0251451	0.59963	6.11535	6.33002
feature6662	0.468805	2.30568	0.0251513	0.59963	1.67897	2.14214
feature53638	0.508967	2.30517	0.0251823	0.599958	2.57781	3.08818
feature24933	0.412871	2.30493	0.0251966	0.599958	2.46009	2.9089
feature430	0.353393	2.30379	0.0252654	0.600132	4.26334	4.6136
feature42901	-0.672945	-2.30368	0.0252723	0.600132	1.10244	0.386546
feature25355	0.206286	2.30359	0.0252777	0.600132	5.21884	5.42613
feature67959	-0.246419	-2.30352	0.0252817	0.600132	4.45235	4.21096
feature57878	0.385028	2.3035	0.025283	0.600132	2.23322	2.60004
feature1190	0.476435	2.30323	0.025299	0.600135	1.3989	1.89929
feature14627	0.42285	2.30288	0.0253202	0.600264	3.10176	3.51966
feature55025	-0.19348	-2.30234	0.0253532	0.60067	5.92255	5.72983
feature1018	-0.344212	-2.30198	0.0253749	0.600809	3.3015	2.94401
feature52593	-0.482229	-2.30084	0.0254444	0.601376	2.15327	1.65306
feature68786	-0.419592	-2.30059	0.0254595	0.601376	2.20839	1.82207
feature5748	-0.271902	-2.29926	0.0255405	0.601376	4.30738	4.03922
feature50251	0.508384	2.29869	0.0255751	0.601376	1.32909	1.80917
feature66972	0.451637	2.29792	0.0256225	0.601376	2.47694	2.92536
feature11076	-0.374347	-2.29772	0.0256346	0.601376	2.5615	2.16714
feature52881	-0.434806	-2.29764	0.0256394	0.601376	2.85134	2.4194
feature34955	-0.403054	-2.29749	0.0256488	0.601376	2.74919	2.3547
feature48608	0.470951	2.29749	0.0256489	0.601376	1.90097	2.37728
feature64666	-0.298886	-2.29736	0.0256568	0.601376	3.59601	3.30392
feature28559	-0.299577	-2.29729	0.025661	0.601376	3.75214	3.45776
feature40031	-0.506748	-2.29728	0.0256615	0.601376	2.48198	1.98276
feature56920	0.27097	2.29702	0.0256775	0.601376	3.85572	4.1291
feature61842	0.395108	2.29697	0.0256806	0.601376	2.36847	2.78047
feature24073	0.407702	2.29696	0.0256814	0.601376	2.43896	2.87523
feature70003	-0.289332	-2.29691	0.0256843	0.601376	4.00571	3.71412
feature64713	0.216641	2.2967	0.0256974	0.601376	5.27752	5.49969
feature51860	-0.311074	-2.29667	0.0256991	0.601376	3.65645	3.32969
feature49334	-0.294665	-2.29632	0.0257208	0.601376	3.87266	3.58256
feature64462	0.789888	2.29623	0.0257262	0.601376	0.82817	1.59954
feature47668	0.462784	2.29586	0.025749	0.601376	2.50184	2.96497
feature42440	-0.194473	-2.2954	0.0257773	0.601376	5.99149	5.79761
feature1922	0.321626	2.29539	0.0257779	0.601376	3.39948	3.72317
feature51918	0.461091	2.29536	0.0257794	0.601376	1.92212	2.37656
feature67422	0.448275	2.29317	0.0259143	0.603425	1.96411	2.41875
feature51490	-0.531982	-2.29302	0.0259238	0.603425	1.7143	1.12308
feature9886	0.429565	2.29278	0.0259386	0.603425	1.97568	2.38794
feature23109	0.513351	2.29266	0.025946	0.603425	1.56325	2.05036
feature51280	0.591874	2.29265	0.0259468	0.603425	2.35494	2.95256
feature14434	-0.269503	-2.2922	0.0259748	0.603553	4.13734	3.85498
feature35783	0.24896	2.29205	0.0259841	0.603553	6.2874	6.53345
feature55691	-0.51949	-2.29154	0.0260155	0.603842	1.79089	1.2716
feature40183	0.361313	2.29123	0.0260347	0.603842	3.02773	3.38499
feature47734	-0.263992	-2.29108	0.0260443	0.603842	4.74819	4.48515
feature64348	0.278609	2.28965	0.0261334	0.605537	5.02305	5.30115
feature6723	0.44264	2.28925	0.0261581	0.605707	1.62347	2.06401
feature1840	0.306568	2.28902	0.0261726	0.605707	6.07918	6.38507
feature15396	0.184238	2.28842	0.0262095	0.605761	6.16922	6.35287
feature52955	-0.265516	-2.28823	0.0262214	0.605761	4.20464	3.93572
feature53346	0.398825	2.28765	0.0262578	0.605761	2.04544	2.4633
feature22966	0.431817	2.28755	0.0262641	0.605761	2.14123	2.598
feature68259	-0.302925	-2.28741	0.0262729	0.605761	3.35767	3.06527
feature71313	0.30756	2.28707	0.026294	0.605761	3.90093	4.2056
feature13819	0.505669	2.28661	0.0263228	0.605761	1.99192	2.48679
feature38216	-0.686982	-2.28608	0.0263564	0.605761	0.700746	0.0168128
feature24477	0.697895	2.28587	0.0263693	0.605761	0.36878	1.08428
feature38241	-0.341381	-2.28565	0.0263833	0.605761	3.32599	2.98054
feature6018	0.444107	2.285	0.026424	0.605761	2.3955	2.82816
feature69071	0.578828	2.28489	0.0264313	0.605761	1.0493	1.64149
feature17013	0.230771	2.28488	0.0264318	0.605761	5.21908	5.45434
feature11399	-0.179789	-2.28469	0.0264435	0.605761	6.23374	6.05413
feature61384	0.242428	2.2844	0.0264618	0.605761	4.60663	4.84518
feature61017	-0.232418	-2.28389	0.0264937	0.605761	5.5574	5.31838
feature47614	-0.290723	-2.28383	0.0264976	0.605761	3.742	3.43553
feature71627	-0.232377	-2.28373	0.0265043	0.605761	4.7877	4.56121
feature65882	-0.453684	-2.28371	0.0265053	0.605761	2.54829	2.09752
feature1295	-0.374759	-2.28361	0.0265117	0.605761	3.02551	2.65871
feature42094	-0.197949	-2.28332	0.02653	0.605761	5.26779	5.07075
feature29454	-0.330558	-2.28323	0.0265355	0.605761	3.97404	3.65162
feature13328	-0.34776	-2.28238	0.0265897	0.605761	3.76341	3.4328
feature13679	-0.402455	-2.28237	0.0265903	0.605761	2.65897	2.26737
feature49897	-0.794113	-2.28221	0.0265999	0.605761	0.727915	-0.0984847
feature27323	-0.319366	-2.28203	0.0266117	0.605761	3.64727	3.35574
feature57136	0.194854	2.28147	0.0266472	0.605761	5.94566	6.13542
feature31446	-0.545819	-2.28096	0.0266794	0.605761	1.68201	1.14025
feature44302	-0.387759	-2.28092	0.026682	0.605761	2.42284	2.04948
feature64310	0.541247	2.28076	0.026692	0.605761	1.45805	2.01241
feature68840	-0.19357	-2.28047	0.0267102	0.605761	5.31685	5.12612
feature17388	0.261776	2.28044	0.0267123	0.605761	3.63567	3.89566
feature27226	-0.392332	-2.28038	0.0267164	0.605761	2.97634	2.59853
feature72206	-0.469138	-2.28035	0.0267179	0.605761	2.47089	2.00941
feature48129	-0.573674	-2.28004	0.0267375	0.605842	1.15654	0.606277
feature60643	-0.487726	-2.27969	0.0267597	0.605984	2.28953	1.79166
feature5316	-0.429622	-2.27916	0.0267938	0.606395	2.41627	1.9594
feature31513	-0.275662	-2.27879	0.0268171	0.606409	3.99579	3.72422
feature1138	0.398638	2.27852	0.0268347	0.606409	2.0513	2.47118
feature54266	-0.162522	-2.27837	0.0268443	0.606409	8.46948	8.30658
feature13643	0.196048	2.27815	0.0268584	0.606409	5.46232	5.65842
feature1128	-0.347442	-2.27701	0.0269311	0.60711	4.49398	4.14983
feature36121	0.366204	2.27694	0.0269352	0.60711	3.16065	3.51678
feature15376	0.301936	2.27679	0.0269449	0.60711	3.55587	3.86995
feature47416	-0.258532	-2.27665	0.0269541	0.60711	3.89393	3.63814
feature23228	0.281958	2.27637	0.026972	0.60711	3.60782	3.89304
feature53508	0.262066	2.27591	0.0270013	0.60711	3.43198	3.67749
feature64583	-0.458151	-2.27565	0.0270185	0.60711	2.36486	1.90271
feature28217	-0.334536	-2.27546	0.0270303	0.60711	3.7718	3.44715
feature49226	-0.199607	-2.27541	0.0270335	0.60711	5.05638	4.85626
feature12316	0.400052	2.27493	0.0270643	0.607315	2.33076	2.75219
feature71251	0.584603	2.27442	0.0270972	0.607315	0.613489	1.18928
feature42661	0.232398	2.2741	0.027118	0.607315	4.8394	5.06924
feature36392	0.390644	2.27401	0.0271238	0.607315	2.07584	2.48775
feature10874	0.518169	2.27396	0.0271269	0.607315	1.63118	2.165
feature1150	0.201517	2.27377	0.0271387	0.607315	4.93855	5.14186
feature16907	0.191516	2.27308	0.0271835	0.607958	5.37119	5.55985
feature4586	0.180778	2.272	0.0272535	0.60822	7.53962	7.71989
feature5698	0.307023	2.27184	0.0272636	0.60822	3.27086	3.58039
feature35082	0.532168	2.27145	0.0272889	0.60822	1.62385	2.15936
feature2925	0.227935	2.27136	0.0272945	0.60822	5.04406	5.27131
feature56540	-0.512794	-2.27119	0.0273059	0.60822	1.65662	1.16817
feature33383	0.597015	2.27106	0.0273138	0.60822	3.12657	3.73323
feature56663	-0.213222	-2.27042	0.0273554	0.60822	5.27858	5.06191
feature15315	0.282566	2.27021	0.0273693	0.60822	3.42171	3.70463
feature38289	0.509695	2.27017	0.0273718	0.60822	2.54704	3.05511
feature39518	-0.248874	-2.26973	0.0274004	0.60822	4.08122	3.83401
feature24349	-0.205027	-2.26955	0.0274121	0.60822	4.89831	4.69214
feature26780	-0.178949	-2.26941	0.0274213	0.60822	6.8768	6.69765
feature69878	0.401084	2.26909	0.0274422	0.60822	3.3014	3.69333
feature63490	0.264968	2.26881	0.0274601	0.60822	4.0209	4.30439
feature52837	0.353377	2.26879	0.0274615	0.60822	2.66478	3.02081
feature55496	0.323745	2.26878	0.0274624	0.60822	2.80481	3.13733
feature53199	0.524119	2.26869	0.0274678	0.60822	1.22611	1.73913
feature56268	0.383785	2.26711	0.0275711	0.610151	2.94801	3.32157
feature25281	-0.202495	-2.26596	0.0276459	0.610487	5.13605	4.9323
feature36868	-0.311083	-2.26591	0.0276497	0.610487	3.63613	3.32088
feature52335	-0.49124	-2.26584	0.027654	0.610487	1.59731	1.11587
feature51358	0.416044	2.26523	0.0276938	0.610487	3.67477	4.08625
feature64721	0.468157	2.26503	0.027707	0.610487	1.44404	1.91968
feature71061	-0.397609	-2.26497	0.0277111	0.610487	2.63447	2.22171
feature33074	0.361555	2.26483	0.0277202	0.610487	3.58543	3.95084
feature24409	-0.206568	-2.26469	0.0277294	0.610487	5.83658	5.6297
feature16782	0.413631	2.26449	0.0277428	0.610487	2.41016	2.82411
feature19885	0.426986	2.26437	0.0277506	0.610487	2.18493	2.62505
feature59831	-0.22772	-2.26418	0.0277633	0.610487	4.80328	4.5822
feature3651	0.296577	2.26371	0.0277941	0.610811	3.51222	3.81584
feature46510	0.54398	2.263	0.0278404	0.611112	1.96377	2.47601
feature25015	0.202631	2.26274	0.0278578	0.611112	4.99344	5.1917
feature14169	0.534639	2.26267	0.0278623	0.611112	1.27183	1.87546
feature5335	0.337286	2.26252	0.0278723	0.611112	3.89879	4.23506
feature45323	0.289124	2.26151	0.0279387	0.611672	4.00682	4.30763
feature4214	0.333357	2.26146	0.0279421	0.611672	2.58146	2.91187
feature42243	-0.428888	-2.26131	0.0279524	0.611672	2.83685	2.38425
feature37514	-0.635665	-2.26034	0.0280162	0.611672	0.999673	0.348032
feature16394	0.359393	2.26016	0.0280285	0.611672	2.94349	3.30219
feature8561	-0.26243	-2.2599	0.0280459	0.611672	4.86185	4.60668
feature6320	-0.174043	-2.25978	0.0280537	0.611672	6.48153	6.30706
feature36231	0.258815	2.25951	0.0280718	0.611672	4.10922	4.3681
feature24391	0.412112	2.25925	0.0280889	0.611672	2.21198	2.64583
feature58338	-0.628315	-2.25903	0.0281035	0.611672	0.976429	0.322984
feature70332	-0.260631	-2.25869	0.0281257	0.611672	4.60826	4.34383
feature26676	0.257925	2.25867	0.0281273	0.611672	4.75243	5.00653
feature12050	-0.202985	-2.25865	0.0281287	0.611672	4.94891	4.74622
feature18717	0.269098	2.25842	0.0281441	0.611672	4.90254	5.16782
feature68759	0.62827	2.25818	0.0281598	0.611672	0.738857	1.39033
feature20229	0.389211	2.25817	0.0281609	0.611672	2.45126	2.81756
feature20540	-0.454027	-2.258	0.028172	0.611672	2.30557	1.83721
feature59167	0.341499	2.25744	0.0282094	0.612075	2.80464	3.15003
feature49002	-0.589457	-2.25709	0.0282327	0.612075	1.88274	1.29752
feature60198	-0.369382	-2.25677	0.0282541	0.612075	3.18467	2.846
feature22555	0.215097	2.25675	0.0282551	0.612075	4.43243	4.64623
feature28998	0.276738	2.25621	0.0282914	0.612512	4.02762	4.311
feature2806	-0.212949	-2.25587	0.0283141	0.612653	5.46578	5.25172
feature4530	-0.266793	-2.25548	0.0283403	0.612653	4.04022	3.77311
feature24264	-0.22419	-2.25527	0.028354	0.612653	4.992	4.77361
feature72238	0.441411	2.25388	0.0284477	0.612653	1.453	1.89283
feature64861	0.812501	2.25383	0.0284507	0.612653	0.974247	1.79355
feature59717	-0.465742	-2.25377	0.028455	0.612653	1.75759	1.28223
feature27174	-0.557897	-2.25346	0.0284757	0.612653	1.08913	0.510671
feature28706	-0.541532	-2.25327	0.0284882	0.612653	1.10584	0.592438
feature10337	-0.276404	-2.25317	0.0284951	0.612653	3.50994	3.23486
feature1879	0.462281	2.25291	0.0285127	0.612653	2.89845	3.35833
feature27308	0.52754	2.25287	0.0285155	0.612653	1.36001	1.95663
feature48691	0.36671	2.25277	0.0285222	0.612653	3.63766	3.99711
feature3102	0.233771	2.25245	0.0285438	0.612653	3.95751	4.1771
feature64651	0.266102	2.25238	0.0285484	0.612653	3.4872	3.75244
feature38506	-0.179459	-2.2523	0.028554	0.612653	6.2075	6.02863
feature27363	0.287822	2.25221	0.0285598	0.612653	3.46941	3.78784
feature60583	-0.509103	-2.25202	0.0285725	0.612653	2.21238	1.65145
feature31038	-0.171375	-2.25138	0.0286158	0.613236	6.92252	6.7521
feature64161	0.734557	2.25109	0.0286351	0.613302	0.713591	1.44374
feature26446	-0.389637	-2.25043	0.0286803	0.613664	2.69141	2.28071
feature44247	-0.390948	-2.2501	0.0287025	0.613664	2.76643	2.39432
feature23587	0.269938	2.25008	0.0287035	0.613664	3.51656	3.79156
feature37504	-0.444829	-2.24967	0.0287314	0.613664	2.66051	2.21359
feature52482	0.202155	2.24965	0.0287329	0.613664	5.23519	5.43469
feature57727	0.556775	2.24902	0.0287753	0.613794	0.973849	1.53253
feature58975	0.558488	2.2485	0.0288107	0.613794	0.379196	0.925756
feature28515	0.251946	2.24845	0.028814	0.613794	4.28905	4.53431
feature23777	-0.203423	-2.24836	0.0288203	0.613794	5.12271	4.92063
feature31566	-0.24714	-2.24826	0.0288271	0.613794	4.3276	4.06865
feature41121	0.430364	2.24813	0.0288361	0.613794	1.99799	2.40205
feature45692	0.303553	2.24768	0.0288665	0.613876	3.61746	3.91523
feature39650	0.265603	2.2474	0.0288856	0.613876	4.18465	4.44827
feature50395	0.438449	2.24736	0.0288885	0.613876	2.86237	3.31085
feature51001	0.360366	2.24705	0.0289096	0.61398	4.57814	4.93386
feature41812	-0.284336	-2.2467	0.0289336	0.614145	3.65342	3.38146
feature70220	-0.474305	-2.24608	0.0289759	0.614145	1.82317	1.34572
feature37567	0.192288	2.24582	0.0289934	0.614145	5.7873	5.98703
feature39330	-0.639499	-2.24579	0.0289955	0.614145	1.53915	0.891189
feature66213	-0.277445	-2.24575	0.0289983	0.614145	3.96369	3.67825
feature32930	0.239922	2.24483	0.0290611	0.614449	4.63257	4.88362
feature52030	0.219931	2.24447	0.0290854	0.614449	5.19178	5.40684
feature21410	0.309628	2.24445	0.0290871	0.614449	2.97353	3.29098
feature10823	0.196493	2.24427	0.0290997	0.614449	5.44148	5.63838
feature52508	0.376621	2.24423	0.0291022	0.614449	2.83473	3.21765
feature10100	0.340487	2.24412	0.0291098	0.614449	4.29543	4.63524
feature70525	0.389525	2.24294	0.0291904	0.614724	2.27549	2.64138
feature18460	-0.314181	-2.24234	0.0292318	0.614724	3.40363	3.08823
feature72010	-0.364823	-2.24216	0.029244	0.614724	2.94291	2.59538
feature16716	0.179922	2.24201	0.0292543	0.614724	5.927	6.1072
feature50278	0.181807	2.24187	0.0292643	0.614724	6.2849	6.4659
feature52216	0.254771	2.2417	0.0292763	0.614724	4.04725	4.30313
feature70782	-0.221159	-2.24162	0.0292816	0.614724	5.00749	4.78573
feature65606	0.565372	2.24138	0.0292982	0.614724	0.935854	1.53889
feature12477	0.340344	2.2413	0.0293036	0.614724	3.16297	3.49676
feature33255	-0.304578	-2.24112	0.029316	0.614724	3.39233	3.08046
feature32052	0.441982	2.24106	0.02932	0.614724	2.00092	2.4457
feature69158	0.519808	2.24098	0.0293254	0.614724	0.712639	1.24431
feature56020	0.289409	2.24087	0.0293335	0.614724	3.1805	3.46119
feature23493	0.272929	2.24059	0.0293525	0.614783	3.95031	4.22192
feature53154	-0.359349	-2.23923	0.0294465	0.614814	3.04231	2.64356
feature37016	-0.484139	-2.2392	0.0294484	0.614814	1.44561	0.949372
feature25960	0.292626	2.23913	0.0294534	0.614814	3.44839	3.71938
feature52940	-0.19368	-2.23858	0.0294919	0.614814	5.76421	5.57063
feature62844	0.609911	2.23855	0.0294935	0.614814	0.88522	1.47604
feature38008	0.515795	2.23819	0.0295186	0.614814	2.56726	3.06089
feature61848	0.232921	2.23816	0.0295205	0.614814	4.25053	4.47158
feature30256	0.381562	2.23786	0.0295417	0.614814	2.71665	3.11661
feature22960	-0.295359	-2.23776	0.0295487	0.614814	3.50304	3.21657
feature25742	-0.268357	-2.2373	0.0295806	0.614814	4.63467	4.36829
feature31642	0.453292	2.23686	0.029611	0.614814	6.12924	6.58033
feature22570	-0.238231	-2.23661	0.0296288	0.614814	4.34001	4.10214
feature4496	-0.221964	-2.23652	0.0296345	0.614814	5.19218	4.96957
feature17546	0.414609	2.23651	0.0296353	0.614814	1.48794	1.91222
feature71780	-0.432183	-2.23649	0.0296365	0.614814	2.04649	1.60947
feature1951	-0.434395	-2.23647	0.0296381	0.614814	2.24716	1.8091
feature27358	-0.513838	-2.23588	0.0296797	0.614814	2.03139	1.50452
feature14270	0.280392	2.23561	0.0296981	0.614814	6.17198	6.45245
feature71390	-0.636902	-2.23545	0.0297091	0.614814	1.54493	0.931786
feature71925	-0.25555	-2.23525	0.0297235	0.614814	4.24821	3.9889
feature23620	0.192973	2.235	0.0297406	0.614814	5.62762	5.81969
feature56091	0.27384	2.23465	0.0297651	0.614814	3.70175	3.96234
feature55876	0.284684	2.23464	0.0297658	0.614814	3.74433	4.03482
feature26300	0.223547	2.23433	0.029788	0.614814	4.77704	5.00015
feature16797	0.248744	2.23396	0.0298137	0.614814	3.51986	3.74797
feature71188	-0.363398	-2.23392	0.0298162	0.614814	2.70217	2.34711
feature51776	-0.242175	-2.23354	0.0298432	0.614814	4.71409	4.46156
feature64209	0.428785	2.23329	0.0298607	0.614814	2.22866	2.6577
feature40679	0.321396	2.2332	0.029867	0.614814	3.84228	4.14922
feature5031	0.250465	2.23298	0.0298819	0.614814	4.06238	4.31147
feature29299	0.255962	2.23277	0.0298968	0.614814	3.7812	4.04128
feature51645	-0.17945	-2.23267	0.0299042	0.614814	6.35724	6.17975
feature4218	0.545253	2.2325	0.029916	0.614814	1.69248	2.21543
feature57988	0.39003	2.23235	0.0299266	0.614814	2.47146	2.85272
feature31243	0.217941	2.23205	0.0299478	0.614814	4.85646	5.07925
feature35616	0.651762	2.23181	0.0299647	0.614814	0.452567	1.08152
feature6648	0.358628	2.23146	0.0299891	0.614814	2.76299	3.12107
feature46505	0.53906	2.2314	0.0299933	0.614814	1.05322	1.60852
feature12365	0.345377	2.23115	0.0300106	0.614814	3.54803	3.89928
feature68655	0.20439	2.23104	0.0300184	0.614814	4.78838	4.98532
feature57186	-0.283227	-2.23091	0.0300278	0.614814	3.69755	3.41366
feature28772	-0.421379	-2.23063	0.0300475	0.614814	2.48446	2.08901
feature16231	0.449646	2.23049	0.0300576	0.614814	1.33774	1.76226
feature57461	0.331491	2.23035	0.0300672	0.614814	3.4686	3.8016
feature12481	0.267734	2.22973	0.0301112	0.615381	3.86673	4.13277
feature17949	0.745491	2.22929	0.0301418	0.615487	3.12908	3.8785
feature514	0.604339	2.22893	0.0301672	0.615487	1.13569	1.77416
feature58468	0.487535	2.22891	0.0301688	0.615487	1.75729	2.25025
feature4358	0.526618	2.22843	0.0302031	0.615487	1.09985	1.62119
feature57414	0.229762	2.22836	0.0302076	0.615487	4.20306	4.43464
feature36120	0.243143	2.22828	0.0302137	0.615487	3.61775	3.87546
feature1372	0.365095	2.22729	0.0302836	0.616273	3.10154	3.44927
feature63402	-0.356812	-2.22727	0.0302848	0.616273	3.39674	3.02574
feature52270	0.430262	2.2269	0.0303114	0.616483	1.58211	2.0189
feature45435	0.498513	2.22628	0.0303554	0.617005	1.56287	2.07623
feature51621	0.403122	2.22608	0.0303696	0.617005	2.51557	2.95099
feature61448	-0.229493	-2.22549	0.0304118	0.617533	4.63736	4.40381
feature4186	-0.153742	-2.22515	0.0304362	0.617672	7.49692	7.34446
feature19739	0.469426	2.22479	0.0304616	0.617672	2.69127	3.16086
feature44401	0.235395	2.22471	0.0304676	0.617672	4.85042	5.09088
feature32885	0.447695	2.22434	0.0304935	0.617799	1.9873	2.4375
feature19936	0.497294	2.22416	0.0305064	0.617799	1.21562	1.7141
feature25574	-0.599731	-2.22375	0.0305357	0.617941	1.31515	0.744656
feature41290	0.279622	2.22361	0.030546	0.617941	4.14719	4.43991
feature31829	0.226815	2.22337	0.0305632	0.61796	5.13354	5.36948
feature25977	0.300949	2.22291	0.0305961	0.61813	3.41162	3.72841
feature235	-0.371249	-2.22249	0.0306261	0.61813	2.71802	2.38071
feature25980	0.541508	2.22217	0.0306489	0.61813	1.3061	1.81068
feature39412	-0.191406	-2.22187	0.0306707	0.61813	5.50395	5.31623
feature10817	0.472413	2.22177	0.0306781	0.61813	2.74092	3.20576
feature11275	0.381928	2.22175	0.030679	0.61813	2.27374	2.63587
feature19737	0.49261	2.22166	0.0306857	0.61813	2.02768	2.50029
feature26321	0.314842	2.2208	0.0307473	0.619043	3.29723	3.61348
[truncated: 6,116 more rows]

## Sheet: H3K27Ac_results_D6
genes	logFC	t	P.Value	adj.P.Val	control_avg_exp	BG_avg_exp
[truncated: 8,000 more rows]

[truncated: 4 more sheets: H3K27Ac_results_D8, H3K27Ac_results_D10, H3K27Ac_results_D12, H3K27Ac_results_D14]
