# Supplementary material for: Transmission of stimulus-induced epigenetic changes through cell division is coupled to continuous transcription factor activity
Source: Front Immunol. 2023 Mar 14;14:1129577. doi: 10.3389/fimmu.2023.1129577 (PMC10043173; doi:10.3389/fimmu.2023.1129577)
Supplement: Supplementary file 6 [file Table_5.xlsx]

## Sheet: peak_info_H3K4me1
Geneid	Chr	Start	End	Strand	Length
feature1	chr1	3444877	3446911	.	2035
feature2	chr1	3451554	3452034	.	481
feature3	chr1	4351286	4352871	.	1586
feature4	chr1	4361836	4363245	.	1410
feature5	chr1	4401173	4401611	.	439
feature6	chr1	4401617	4402184	.	568
feature7	chr1	4412218	4413421	.	1204
feature8	chr1	4413717	4416053	.	2337
feature9	chr1	4416186	4416800	.	615
feature10	chr1	4417451	4418604	.	1154
feature11	chr1	4549568	4549907	.	340
feature12	chr1	4746753	4747286	.	534
feature13	chr1	4755869	4756237	.	369
feature14	chr1	4770003	4770498	.	496
feature15	chr1	4775113	4775874	.	762
feature16	chr1	4783760	4785033	.	1274
feature17	chr1	4786195	4787106	.	912
feature18	chr1	4806810	4807539	.	730
feature19	chr1	4808375	4809504	.	1130
feature20	chr1	4849063	4849693	.	631
feature21	chr1	4855796	4857230	.	1435
feature22	chr1	4858498	4860736	.	2239
feature23	chr1	4860796	4861595	.	800
feature24	chr1	4866724	4868072	.	1349
feature25	chr1	4870393	4870764	.	372
feature26	chr1	4872898	4873731	.	834
feature27	chr1	4905610	4908102	.	2493
feature28	chr1	4914555	4915034	.	480
feature29	chr1	4918167	4919445	.	1279
feature30	chr1	5082351	5083116	.	766
feature31	chr1	5083816	5086155	.	2340
feature32	chr1	5098171	5098594	.	424
feature33	chr1	5106123	5107073	.	951
feature34	chr1	5508064	5509124	.	1061
feature35	chr1	6212647	6214027	.	1381
feature36	chr1	6215483	6216751	.	1269
feature37	chr1	6309584	6309993	.	410
feature38	chr1	6405520	6407229	.	1710
feature39	chr1	6409650	6411100	.	1451
feature40	chr1	6412362	6414141	.	1780
feature41	chr1	6418405	6420294	.	1890
feature42	chr1	6442932	6443834	.	903
feature43	chr1	6445072	6445884	.	813
feature44	chr1	6451597	6456793	.	5197
feature45	chr1	6457413	6458505	.	1093
feature46	chr1	6458912	6461800	.	2889
feature47	chr1	6462954	6463444	.	491
feature48	chr1	6463883	6468607	.	4725
feature49	chr1	6473226	6474225	.	1000
feature50	chr1	6475544	6478974	.	3431
feature51	chr1	6479485	6479924	.	440
feature52	chr1	6480636	6483930	.	3295
feature53	chr1	6488748	6489161	.	414
feature54	chr1	6490083	6491478	.	1396
feature55	chr1	6491877	6500133	.	8257
feature56	chr1	6505573	6506545	.	973
feature57	chr1	6516725	6517072	.	348
feature58	chr1	6556241	6557334	.	1094
feature59	chr1	6586231	6586775	.	545
feature60	chr1	6589589	6589830	.	242
feature61	chr1	6606668	6608274	.	1607
feature62	chr1	6623024	6626008	.	2985
feature63	chr1	6637882	6639232	.	1351
feature64	chr1	6713060	6713889	.	830
feature65	chr1	6717285	6718153	.	869
feature66	chr1	6783280	6783531	.	252
feature67	chr1	6799161	6799633	.	473
feature68	chr1	6865791	6866106	.	316
feature69	chr1	6969525	6970117	.	593
feature70	chr1	6976027	6976614	.	588
feature71	chr1	7050351	7051326	.	976
feature72	chr1	7052456	7054391	.	1936
feature73	chr1	7077181	7078457	.	1277
feature74	chr1	7085417	7088402	.	2986
feature75	chr1	7089676	7091424	.	1749
feature76	chr1	7100528	7101021	.	494
feature77	chr1	7105186	7105537	.	352
feature78	chr1	7108803	7109952	.	1150
feature79	chr1	7110935	7115099	.	4165
feature80	chr1	7139484	7140088	.	605
feature81	chr1	7146740	7147629	.	890
feature82	chr1	7168322	7168568	.	247
feature83	chr1	7374845	7376129	.	1285
feature84	chr1	7395378	7397360	.	1983
feature85	chr1	7398551	7399100	.	550
feature86	chr1	7548239	7548697	.	459
feature87	chr1	8551721	8553631	.	1911
feature88	chr1	8743836	8746368	.	2533
feature89	chr1	8872260	8873712	.	1453
feature90	chr1	9145376	9146460	.	1085
feature91	chr1	9149671	9155346	.	5676
feature92	chr1	9157278	9157633	.	356
feature93	chr1	9170349	9170593	.	245
feature94	chr1	9170601	9171091	.	491
feature95	chr1	9207051	9208561	.	1511
feature96	chr1	9208886	9209903	.	1018
feature97	chr1	9211947	9214033	.	2087
feature98	chr1	9216524	9219120	.	2597
feature99	chr1	9224047	9225435	.	1389
feature100	chr1	9237564	9237988	.	425
feature101	chr1	9238501	9238785	.	285
feature102	chr1	9247360	9249479	.	2120
feature103	chr1	9252425	9253829	.	1405
feature104	chr1	9253850	9254573	.	724
feature105	chr1	9529268	9530353	.	1086
feature106	chr1	9544050	9545089	.	1040
feature107	chr1	9547606	9547884	.	279
feature108	chr1	9548137	9550274	.	2138
feature109	chr1	9592237	9595973	.	3737
feature110	chr1	9597424	9598005	.	582
feature111	chr1	9602182	9603108	.	927
feature112	chr1	9609409	9609681	.	273
feature113	chr1	9626692	9632206	.	5515
feature114	chr1	9633952	9634196	.	245
feature115	chr1	9634905	9635548	.	644
feature116	chr1	9635742	9639035	.	3294
feature117	chr1	9639563	9639910	.	348
feature118	chr1	9640660	9641301	.	642
feature119	chr1	9645156	9646218	.	1063
feature120	chr1	9673207	9675171	.	1965
feature121	chr1	9698672	9700124	.	1453
feature122	chr1	9701052	9702524	.	1473
feature123	chr1	9702736	9705380	.	2645
feature124	chr1	9731283	9732387	.	1105
feature125	chr1	9741820	9747532	.	5713
feature126	chr1	9748741	9749493	.	753
feature127	chr1	9754302	9755252	.	951
feature128	chr1	9768430	9770480	.	2051
feature129	chr1	9772895	9773866	.	972
feature130	chr1	9777022	9777419	.	398
feature131	chr1	9777958	9778921	.	964
feature132	chr1	9782031	9783565	.	1535
feature133	chr1	9787282	9788292	.	1011
feature134	chr1	9791319	9792815	.	1497
feature135	chr1	9796145	9797427	.	1283
feature136	chr1	9798689	9800336	.	1648
feature137	chr1	9800578	9800915	.	338
feature138	chr1	9804333	9808400	.	4068
feature139	chr1	9811503	9811874	.	372
feature140	chr1	9811975	9816863	.	4889
feature141	chr1	9822773	9827645	.	4873
feature142	chr1	9846246	9846627	.	382
feature143	chr1	9846743	9846987	.	245
feature144	chr1	9849330	9851426	.	2097
feature145	chr1	9855427	9855844	.	418
feature146	chr1	9857083	9860066	.	2984
feature147	chr1	9875236	9880147	.	4912
feature148	chr1	9880467	9883304	.	2838
feature149	chr1	9891455	9894189	.	2735
feature150	chr1	9904215	9904502	.	288
feature151	chr1	9906258	9907801	.	1544
feature152	chr1	9911461	9911920	.	460
feature153	chr1	9940545	9940967	.	423
feature154	chr1	9940990	9943137	.	2148
feature155	chr1	9944262	9945805	.	1544
feature156	chr1	9952643	9953958	.	1316
feature157	chr1	9955417	9956112	.	696
feature158	chr1	9982986	9983647	.	662
feature159	chr1	9989514	9990546	.	1033
feature160	chr1	9990628	9992792	.	2165
feature161	chr1	9997541	9998076	.	536
feature162	chr1	10035530	10037449	.	1920
feature163	chr1	10038809	10039674	.	866
feature164	chr1	10040240	10041379	.	1140
feature165	chr1	10054300	10054708	.	409
feature166	chr1	10150404	10151157	.	754
feature167	chr1	10228701	10232159	.	3459
feature168	chr1	10233296	10234496	.	1201
feature169	chr1	10254079	10254815	.	737
feature170	chr1	10255030	10255873	.	844
feature171	chr1	10256344	10257002	.	659
feature172	chr1	10260901	10261931	.	1031
feature173	chr1	10279286	10281135	.	1850
feature174	chr1	10284569	10285122	.	554
feature175	chr1	10325071	10326243	.	1173
feature176	chr1	10823554	10824093	.	540
feature177	chr1	12674038	12675125	.	1088
feature178	chr1	12852583	12853866	.	1284
feature179	chr1	12857194	12857934	.	741
feature180	chr1	12863974	12866220	.	2247
feature181	chr1	12914971	12916198	.	1228
feature182	chr1	12917150	12918459	.	1310
feature183	chr1	12940808	12945469	.	4662
feature184	chr1	12957925	12962613	.	4689
feature185	chr1	12966297	12968726	.	2430
feature186	chr1	12968850	12970105	.	1256
feature187	chr1	12978408	12980363	.	1956
feature188	chr1	12980999	12981342	.	344
feature189	chr1	12982277	12987327	.	5051
feature190	chr1	12991324	12992284	.	961
feature191	chr1	12992806	12993761	.	956
feature192	chr1	12996884	12997697	.	814
feature193	chr1	13005591	13006155	.	565
feature194	chr1	13012397	13013175	.	779
feature195	chr1	13028933	13030106	.	1174
feature196	chr1	13050183	13050647	.	465
feature197	chr1	13051640	13052772	.	1133
feature198	chr1	13152647	13153932	.	1286
feature199	chr1	13161357	13163198	.	1842
feature200	chr1	13163958	13164943	.	986
feature201	chr1	13171197	13171802	.	606
feature202	chr1	13172630	13172877	.	248
feature203	chr1	13176473	13176849	.	377
feature204	chr1	13187884	13189604	.	1721
feature205	chr1	13194909	13195786	.	878
feature206	chr1	13200826	13201722	.	897
feature207	chr1	13202420	13208039	.	5620
feature208	chr1	13219409	13220506	.	1098
feature209	chr1	13223419	13223983	.	565
feature210	chr1	13225690	13226697	.	1008
feature211	chr1	13230417	13235071	.	4655
feature212	chr1	13245101	13247043	.	1943
feature213	chr1	13255741	13257910	.	2170
feature214	chr1	13258263	13258724	.	462
feature215	chr1	13259183	13260360	.	1178
feature216	chr1	13266216	13269210	.	2995
feature217	chr1	13290939	13296085	.	5147
feature218	chr1	13296667	13297665	.	999
feature219	chr1	13299042	13302905	.	3864
feature220	chr1	13304810	13307021	.	2212
feature221	chr1	13310627	13310904	.	278
feature222	chr1	13311579	13312232	.	654
feature223	chr1	13312686	13312957	.	272
feature224	chr1	13319542	13320815	.	1274
feature225	chr1	13324667	13325314	.	648
feature226	chr1	13327637	13330798	.	3162
feature227	chr1	13331514	13338684	.	7171
feature228	chr1	13338765	13339925	.	1161
feature229	chr1	13341390	13344640	.	3251
feature230	chr1	13360603	13362014	.	1412
feature231	chr1	13363378	13363706	.	329
feature232	chr1	13365717	13369122	.	3406
feature233	chr1	13370033	13372271	.	2239
feature234	chr1	13373995	13375601	.	1607
feature235	chr1	13382139	13384133	.	1995
feature236	chr1	13386169	13386436	.	268
feature237	chr1	13423510	13426284	.	2775
feature238	chr1	13426860	13428224	.	1365
feature239	chr1	13450342	13451031	.	690
feature240	chr1	13452088	13452938	.	851
feature241	chr1	13453606	13455659	.	2054
feature242	chr1	13513243	13514970	.	1728
feature243	chr1	13521010	13521668	.	659
feature244	chr1	13585109	13589016	.	3908
feature245	chr1	13589959	13591004	.	1046
feature246	chr1	13591340	13595039	.	3700
feature247	chr1	13598992	13599692	.	701
feature248	chr1	13600024	13601114	.	1091
feature249	chr1	13606476	13607611	.	1136
feature250	chr1	13638903	13640741	.	1839
feature251	chr1	13643024	13643985	.	962
feature252	chr1	13646836	13651101	.	4266
feature253	chr1	13651332	13654685	.	3354
feature254	chr1	13657353	13659851	.	2499
feature255	chr1	13660670	13661650	.	981
feature256	chr1	13683135	13683388	.	254
feature257	chr1	13688811	13689535	.	725
feature258	chr1	13728306	13729021	.	716
feature259	chr1	13740125	13741621	.	1497
feature260	chr1	13751428	13754107	.	2680
feature261	chr1	13771385	13772879	.	1495
feature262	chr1	13784644	13784911	.	268
feature263	chr1	13788534	13789959	.	1426
feature264	chr1	13825945	13826265	.	321
feature265	chr1	13839245	13841127	.	1883
feature266	chr1	13863020	13867870	.	4851
feature267	chr1	13872707	13875344	.	2638
feature268	chr1	13876782	13877132	.	351
feature269	chr1	13878280	13880452	.	2173
feature270	chr1	13880719	13881676	.	958
feature271	chr1	13882786	13883839	.	1054
feature272	chr1	13901714	13902916	.	1203
feature273	chr1	13914824	13915501	.	678
feature274	chr1	13949016	13949621	.	606
feature275	chr1	13977273	13977554	.	282
feature276	chr1	13978125	13981263	.	3139
feature277	chr1	13984855	13985218	.	364
feature278	chr1	13992391	13993025	.	635
feature279	chr1	13997645	13998793	.	1149
feature280	chr1	14002165	14003219	.	1055
feature281	chr1	14004686	14005884	.	1199
feature282	chr1	14009879	14014025	.	4147
feature283	chr1	14016489	14017825	.	1337
feature284	chr1	14059877	14060345	.	469
feature285	chr1	14104023	14105412	.	1390
feature286	chr1	14143409	14144621	.	1213
feature287	chr1	14218206	14219325	.	1120
feature288	chr1	14220618	14221613	.	996
feature289	chr1	14221699	14222895	.	1197
feature290	chr1	14224660	14225097	.	438
feature291	chr1	14296869	14297401	.	533
feature292	chr1	14298800	14299491	.	692
feature293	chr1	14403750	14404110	.	361
feature294	chr1	14404350	14404620	.	271
feature295	chr1	14462587	14462844	.	258
feature296	chr1	14464964	14465353	.	390
feature297	chr1	14469178	14469964	.	787
feature298	chr1	14483552	14487346	.	3795
feature299	chr1	14487720	14488262	.	543
feature300	chr1	14488752	14489755	.	1004
feature301	chr1	14495180	14496684	.	1505
feature302	chr1	14498290	14498556	.	267
feature303	chr1	14504234	14505514	.	1281
feature304	chr1	14552345	14552922	.	578
feature305	chr1	14562053	14562759	.	707
feature306	chr1	14576804	14577453	.	650
feature307	chr1	14577930	14581208	.	3279
feature308	chr1	14582318	14583069	.	752
feature309	chr1	14589534	14591275	.	1742
feature310	chr1	14593975	14597150	.	3176
feature311	chr1	14629525	14630182	.	658
feature312	chr1	14772692	14772926	.	235
feature313	chr1	14781121	14782195	.	1075
feature314	chr1	14819891	14820133	.	243
feature315	chr1	14822886	14824299	.	1414
feature316	chr1	14924738	14925277	.	540
feature317	chr1	14994444	14996615	.	2172
feature318	chr1	14997943	14998640	.	698
feature319	chr1	15055305	15055557	.	253
feature320	chr1	15056016	15056827	.	812
feature321	chr1	15069666	15070711	.	1046
feature322	chr1	15115733	15120275	.	4543
feature323	chr1	15124810	15125403	.	594
feature324	chr1	15176105	15177038	.	934
feature325	chr1	15179288	15180552	.	1265
feature326	chr1	15193863	15195478	.	1616
feature327	chr1	15242584	15242925	.	342
feature328	chr1	15647166	15647443	.	278
feature329	chr1	15655439	15659468	.	4030
feature330	chr1	15674774	15675682	.	909
feature331	chr1	15677170	15677446	.	277
feature332	chr1	15679971	15680311	.	341
feature333	chr1	15690400	15691175	.	776
feature334	chr1	15805026	15805516	.	491
feature335	chr1	15806268	15807702	.	1435
feature336	chr1	15808061	15808764	.	704
feature337	chr1	15850222	15851185	.	964
feature338	chr1	16059437	16060597	.	1161
feature339	chr1	16078917	16079665	.	749
feature340	chr1	16101920	16103559	.	1640
feature341	chr1	16106088	16107980	.	1893
feature342	chr1	16109855	16114388	.	4534
feature343	chr1	16121438	16122713	.	1276
feature344	chr1	16138902	16139731	.	830
feature345	chr1	16161033	16163246	.	2214
feature346	chr1	16177509	16178136	.	628
feature347	chr1	16186326	16188318	.	1993
feature348	chr1	16190932	16192077	.	1146
feature349	chr1	16193418	16195030	.	1613
feature350	chr1	16203191	16203713	.	523
feature351	chr1	16205880	16207908	.	2029
feature352	chr1	16215894	16217455	.	1562
feature353	chr1	16217543	16218191	.	649
feature354	chr1	16219650	16221290	.	1641
feature355	chr1	16224628	16226439	.	1812
feature356	chr1	16226523	16230058	.	3536
feature357	chr1	16230280	16230660	.	381
feature358	chr1	16231190	16232080	.	891
feature359	chr1	16259524	16260572	.	1049
feature360	chr1	16268616	16269174	.	559
feature361	chr1	16344965	16345359	.	395
feature362	chr1	16411963	16413073	.	1111
feature363	chr1	16443425	16444469	.	1045
feature364	chr1	16504086	16506102	.	2017
feature365	chr1	16517976	16518842	.	867
feature366	chr1	16519622	16520316	.	695
feature367	chr1	16540121	16541465	.	1345
feature368	chr1	16552490	16553386	.	897
feature369	chr1	16568352	16568648	.	297
feature370	chr1	16569948	16571818	.	1871
feature371	chr1	16589845	16590585	.	741
feature372	chr1	16596229	16596751	.	523
feature373	chr1	16616003	16618043	.	2041
feature374	chr1	16619571	16621949	.	2379
feature375	chr1	16636541	16638777	.	2237
feature376	chr1	16640531	16644318	.	3788
feature377	chr1	16646541	16648680	.	2140
feature378	chr1	16648735	16650337	.	1603
feature379	chr1	16650943	16652873	.	1931
feature380	chr1	16653931	16656091	.	2161
feature381	chr1	16657465	16660100	.	2636
feature382	chr1	16664502	16665207	.	706
feature383	chr1	16665785	16668336	.	2552
feature384	chr1	16668779	16669990	.	1212
feature385	chr1	16670701	16671517	.	817
feature386	chr1	16671751	16672669	.	919
feature387	chr1	16672784	16675325	.	2542
feature388	chr1	16683416	16688302	.	4887
feature389	chr1	16689032	16692451	.	3420
feature390	chr1	16694931	16697624	.	2694
feature391	chr1	16702440	16703879	.	1440
feature392	chr1	16705221	16706039	.	819
feature393	chr1	16745343	16749285	.	3943
feature394	chr1	16749668	16750788	.	1121
feature395	chr1	16758042	16759818	.	1777
feature396	chr1	16784086	16784934	.	849
feature397	chr1	16790332	16792475	.	2144
feature398	chr1	16797547	16798734	.	1188
feature399	chr1	16800654	16801542	.	889
feature400	chr1	16809053	16810445	.	1393
feature401	chr1	17144400	17144696	.	297
feature402	chr1	17530376	17531064	.	689
feature403	chr1	17606411	17610126	.	3716
feature404	chr1	18245499	18245966	.	468
feature405	chr1	19205775	19206179	.	405
feature406	chr1	19767721	19767971	.	251
feature407	chr1	19773052	19773285	.	234
feature408	chr1	19773478	19777544	.	4067
feature409	chr1	19827466	19827738	.	273
feature410	chr1	19849934	19850298	.	365
feature411	chr1	19876869	19877779	.	911
feature412	chr1	19940154	19940386	.	233
feature413	chr1	19959478	19960024	.	547
feature414	chr1	20058168	20058724	.	557
feature415	chr1	20061073	20061663	.	591
feature416	chr1	20062270	20062586	.	317
feature417	chr1	20062964	20071399	.	8436
feature418	chr1	20079537	20080193	.	657
feature419	chr1	20140682	20141331	.	650
feature420	chr1	20213844	20214255	.	412
feature421	chr1	20242585	20245270	.	2686
feature422	chr1	20247558	20248612	.	1055
feature423	chr1	20449382	20450634	.	1253
feature424	chr1	20452003	20453101	.	1099
feature425	chr1	20454610	20455005	.	396
feature426	chr1	20465695	20467973	.	2279
feature427	chr1	20470205	20471512	.	1308
feature428	chr1	20486120	20486446	.	327
feature429	chr1	20496605	20500191	.	3587
feature430	chr1	20502984	20503692	.	709
feature431	chr1	20507275	20509034	.	1760
feature432	chr1	20748698	20748970	.	273
feature433	chr1	20817349	20819523	.	2175
feature434	chr1	20820469	20821543	.	1075
feature435	chr1	20824502	20825880	.	1379
feature436	chr1	20829151	20830239	.	1089
feature437	chr1	20842768	20844716	.	1949
feature438	chr1	20845818	20847321	.	1504
feature439	chr1	20847539	20848825	.	1287
feature440	chr1	20864032	20864317	.	286
feature441	chr1	20889931	20891482	.	1552
feature442	chr1	20981665	20982490	.	826
feature443	chr1	20988994	20990255	.	1262
feature444	chr1	20995135	20996126	.	992
feature445	chr1	20997130	20997756	.	627
feature446	chr1	21006500	21007691	.	1192
feature447	chr1	21007810	21011275	.	3466
feature448	chr1	21012335	21017161	.	4827
feature449	chr1	21025447	21025828	.	382
feature450	chr1	21029695	21030043	.	349
feature451	chr1	21031623	21032121	.	499
feature452	chr1	21035067	21037029	.	1963
feature453	chr1	21048774	21050333	.	1560
feature454	chr1	21057118	21057588	.	471
feature455	chr1	21067427	21071866	.	4440
feature456	chr1	21075405	21079215	.	3811
feature457	chr1	21079544	21080713	.	1170
feature458	chr1	21084240	21087300	.	3061
feature459	chr1	21089383	21090749	.	1367
feature460	chr1	21091545	21092536	.	992
feature461	chr1	21093361	21093628	.	268
feature462	chr1	21094125	21095633	.	1509
feature463	chr1	21103748	21104016	.	269
feature464	chr1	21105314	21105695	.	382
feature465	chr1	21128658	21129050	.	393
feature466	chr1	21153408	21153833	.	426
feature467	chr1	21218166	21218527	.	362
feature468	chr1	21218830	21219779	.	950
feature469	chr1	21227465	21228484	.	1020
feature470	chr1	21228808	21230707	.	1900
feature471	chr1	21239573	21241882	.	2310
feature472	chr1	21243120	21245617	.	2498
feature473	chr1	21245950	21246776	.	827
feature474	chr1	21256280	21256569	.	290
feature475	chr1	21271581	21272335	.	755
feature476	chr1	23117634	23118003	.	370
feature477	chr1	23183293	23185804	.	2512
feature478	chr1	23186796	23189835	.	3040
feature479	chr1	23201105	23203965	.	2861
feature480	chr1	23204073	23205332	.	1260
feature481	chr1	23207722	23209060	.	1339
feature482	chr1	23219664	23220348	.	685
feature483	chr1	23225631	23226011	.	381
feature484	chr1	23228507	23228828	.	322
feature485	chr1	23237558	23238512	.	955
feature486	chr1	23246496	23247723	.	1228
feature487	chr1	23255435	23256140	.	706
feature488	chr1	23257205	23260691	.	3487
feature489	chr1	23263742	23264833	.	1092
feature490	chr1	23267689	23268479	.	791
feature491	chr1	23279178	23280701	.	1524
feature492	chr1	23324951	23325501	.	551
feature493	chr1	23345405	23346174	.	770
feature494	chr1	23358646	23358965	.	320
feature495	chr1	23358996	23360078	.	1083
feature496	chr1	23379260	23382672	.	3413
feature497	chr1	23383526	23385573	.	2048
feature498	chr1	23397355	23398201	.	847
feature499	chr1	23398222	23398482	.	261
feature500	chr1	23399041	23400840	.	1800
feature501	chr1	23411734	23411994	.	261
feature502	chr1	23418186	23419800	.	1615
feature503	chr1	23427894	23428502	.	609
feature504	chr1	23430976	23435747	.	4772
feature505	chr1	23436147	23436635	.	489
feature506	chr1	23443954	23445212	.	1259
feature507	chr1	23523020	23523453	.	434
feature508	chr1	23644946	23645541	.	596
feature509	chr1	23864254	23864556	.	303
feature510	chr1	23867099	23868306	.	1208
feature511	chr1	23912874	23913548	.	675
feature512	chr1	23915351	23916337	.	987
feature513	chr1	23916827	23917908	.	1082
feature514	chr1	23917966	23918754	.	789
feature515	chr1	23920071	23921803	.	1733
feature516	chr1	23922484	23923183	.	700
feature517	chr1	23924188	23924949	.	762
feature518	chr1	23929035	23930318	.	1284
feature519	chr1	23932320	23932705	.	386
feature520	chr1	23932799	23933106	.	308
feature521	chr1	23948792	23949647	.	856
feature522	chr1	23982561	23983980	.	1420
feature523	chr1	23984768	23985428	.	661
feature524	chr1	24004152	24005179	.	1028
feature525	chr1	24005740	24006292	.	553
feature526	chr1	24061997	24062900	.	904
feature527	chr1	24099354	24100157	.	804
feature528	chr1	24100479	24103456	.	2978
feature529	chr1	24106995	24109548	.	2554
feature530	chr1	24111827	24112561	.	735
feature531	chr1	24112808	24113652	.	845
feature532	chr1	24120212	24121543	.	1332
feature533	chr1	24469129	24471782	.	2654
feature534	chr1	24514361	24514619	.	259
feature535	chr1	24553703	24554309	.	607
feature536	chr1	24676577	24678103	.	1527
feature537	chr1	24679231	24682285	.	3055
feature538	chr1	24685737	24687013	.	1277
feature539	chr1	24782144	24782544	.	401
feature540	chr1	26871511	26872673	.	1163
feature541	chr1	26873889	26874170	.	282
feature542	chr1	26906801	26908501	.	1701
feature543	chr1	26909203	26911684	.	2482
feature544	chr1	27531672	27532677	.	1006
feature545	chr1	27571739	27572094	.	356
feature546	chr1	27578460	27579451	.	992
feature547	chr1	27590944	27594299	.	3356
feature548	chr1	27596924	27597596	.	673
feature549	chr1	27608749	27609378	.	630
feature550	chr1	27625367	27625607	.	241
feature551	chr1	27996563	27997183	.	621
feature552	chr1	28031074	28032102	.	1029
feature553	chr1	28046561	28049368	.	2808
feature554	chr1	28049542	28049793	.	252
feature555	chr1	28051749	28055839	.	4091
feature556	chr1	30778490	30780294	.	1805
feature557	chr1	30789089	30789417	.	329
feature558	chr1	30851835	30853074	.	1240
feature559	chr1	30870057	30872703	.	2647
feature560	chr1	30874051	30875054	.	1004
feature561	chr1	30921033	30921954	.	922
feature562	chr1	30929505	30931234	.	1730
feature563	chr1	30946528	30948272	.	1745
feature564	chr1	30950411	30951860	.	1450
feature565	chr1	31015091	31015659	.	569
feature566	chr1	31017379	31018141	.	763
feature567	chr1	31018756	31020283	.	1528
feature568	chr1	31028104	31029056	.	953
feature569	chr1	31032492	31035029	.	2538
feature570	chr1	31042406	31043583	.	1178
feature571	chr1	31048174	31052179	.	4006
feature572	chr1	31058185	31059819	.	1635
feature573	chr1	31063041	31063303	.	263
feature574	chr1	31093426	31094545	.	1120
feature575	chr1	31100297	31103575	.	3279
feature576	chr1	31104026	31105698	.	1673
feature577	chr1	31106553	31108917	.	2365
feature578	chr1	31139784	31140529	.	746
feature579	chr1	31141516	31144493	.	2978
feature580	chr1	31148399	31149070	.	672
feature581	chr1	31153760	31154480	.	721
feature582	chr1	31156791	31157480	.	690
feature583	chr1	31159875	31161066	.	1192
feature584	chr1	31189068	31190018	.	951
feature585	chr1	33447056	33447835	.	780
feature586	chr1	33460342	33461621	.	1280
feature587	chr1	33483721	33484629	.	909
feature588	chr1	33502189	33504036	.	1848
feature589	chr1	33529335	33532860	.	3526
feature590	chr1	33533234	33534004	.	771
feature591	chr1	33534987	33536940	.	1954
feature592	chr1	33581551	33581791	.	241
feature593	chr1	33582767	33585646	.	2880
feature594	chr1	33591661	33593515	.	1855
feature595	chr1	33612228	33613040	.	813
feature596	chr1	33624579	33624994	.	416
feature597	chr1	33668076	33669428	.	1353
feature598	chr1	33670431	33671794	.	1364
feature599	chr1	33711203	33711461	.	259
feature600	chr1	33718523	33719911	.	1389
feature601	chr1	33720374	33721830	.	1457
feature602	chr1	33724291	33724690	.	400
feature603	chr1	33732500	33734039	.	1540
feature604	chr1	33734831	33735675	.	845
feature605	chr1	33754485	33754757	.	273
feature606	chr1	33754995	33757028	.	2034
feature607	chr1	33757812	33759205	.	1394
feature608	chr1	33765687	33766156	.	470
feature609	chr1	33768770	33769488	.	719
feature610	chr1	33787684	33788506	.	823
feature611	chr1	33798280	33798645	.	366
feature612	chr1	33807451	33807922	.	472
feature613	chr1	33808240	33808967	.	728
feature614	chr1	33812554	33814017	.	1464
feature615	chr1	33814714	33816092	.	1379
feature616	chr1	33818626	33819252	.	627
feature617	chr1	33826714	33828856	.	2143
feature618	chr1	33862953	33863867	.	915
feature619	chr1	33868407	33871036	.	2630
feature620	chr1	33873643	33874638	.	996
feature621	chr1	33875411	33879478	.	4068
feature622	chr1	33881629	33883358	.	1730
feature623	chr1	33883631	33884533	.	903
feature624	chr1	33892434	33893378	.	945
feature625	chr1	33895378	33895613	.	236
feature626	chr1	33896037	33903775	.	7739
feature627	chr1	33903925	33907188	.	3264
feature628	chr1	33908778	33914152	.	5375
feature629	chr1	33914687	33915498	.	812
feature630	chr1	33916034	33917271	.	1238
feature631	chr1	33917805	33918720	.	916
feature632	chr1	33926290	33927628	.	1339
feature633	chr1	33939586	33941288	.	1703
feature634	chr1	33943441	33944172	.	732
feature635	chr1	33944942	33948111	.	3170
feature636	chr1	33961191	33961574	.	384
feature637	chr1	33964387	33964826	.	440
feature638	chr1	33980394	33984424	.	4031
feature639	chr1	33985964	33986971	.	1008
feature640	chr1	33989111	33990475	.	1365
feature641	chr1	33993084	33997479	.	4396
feature642	chr1	34010266	34014416	.	4151
feature643	chr1	34014578	34015984	.	1407
feature644	chr1	34020368	34022700	.	2333
feature645	chr1	34025872	34031919	.	6048
feature646	chr1	34033141	34033387	.	247
feature647	chr1	34038238	34040803	.	2566
feature648	chr1	34040901	34041684	.	784
feature649	chr1	34042053	34045775	.	3723
feature650	chr1	34057396	34057658	.	263
feature651	chr1	34059257	34061610	.	2354
feature652	chr1	34070025	34072917	.	2893
feature653	chr1	34073811	34074161	.	351
feature654	chr1	34077498	34077760	.	263
feature655	chr1	34093836	34094843	.	1008
feature656	chr1	34103222	34104263	.	1042
feature657	chr1	34107929	34113380	.	5452
feature658	chr1	34132288	34132684	.	397
feature659	chr1	34132757	34133143	.	387
feature660	chr1	34137555	34138040	.	486
feature661	chr1	34138060	34141065	.	3006
feature662	chr1	34141512	34142606	.	1095
feature663	chr1	34147763	34148763	.	1001
feature664	chr1	34250558	34252368	.	1811
feature665	chr1	34288544	34288911	.	368
feature666	chr1	34310725	34313703	.	2979
feature667	chr1	34375393	34376061	.	669
feature668	chr1	34376216	34376553	.	338
feature669	chr1	34383246	34384537	.	1292
feature670	chr1	34386112	34387189	.	1078
feature671	chr1	34387274	34391451	.	4178
feature672	chr1	34393020	34393432	.	413
feature673	chr1	34396207	34396678	.	472
feature674	chr1	34399405	34400448	.	1044
feature675	chr1	34409338	34410453	.	1116
feature676	chr1	34433054	34434437	.	1384
feature677	chr1	34435086	34436708	.	1623
feature678	chr1	34437196	34438823	.	1628
feature679	chr1	34440491	34442266	.	1776
feature680	chr1	34458501	34461342	.	2842
feature681	chr1	34462033	34472673	.	10641
feature682	chr1	34473014	34475247	.	2234
feature683	chr1	34478544	34479805	.	1262
feature684	chr1	34480363	34482824	.	2462
feature685	chr1	34483589	34486535	.	2947
feature686	chr1	34489965	34490653	.	689
feature687	chr1	34497023	34497453	.	431
feature688	chr1	34505292	34506356	.	1065
feature689	chr1	34510067	34511467	.	1401
feature690	chr1	34519889	34520706	.	818
feature691	chr1	34521608	34522790	.	1183
feature692	chr1	34536663	34537257	.	595
feature693	chr1	34553332	34553885	.	554
feature694	chr1	34563052	34565663	.	2612
feature695	chr1	34573308	34573640	.	333
feature696	chr1	34715886	34717255	.	1370
feature697	chr1	34798978	34800001	.	1024
feature698	chr1	34800671	34804780	.	4110
feature699	chr1	34810940	34811200	.	261
feature700	chr1	34811381	34811641	.	261
feature701	chr1	34819547	34819849	.	303
feature702	chr1	34820521	34841950	.	21430
feature703	chr1	34843284	34844913	.	1630
feature704	chr1	34845660	34845911	.	252
feature705	chr1	34848340	34850076	.	1737
feature706	chr1	34851052	34856743	.	5692
feature707	chr1	34857713	34860086	.	2374
feature708	chr1	34860198	34860514	.	317
feature709	chr1	34961151	34962064	.	914
feature710	chr1	35142553	35143292	.	740
feature711	chr1	35209043	35209407	.	365
feature712	chr1	35245724	35246762	.	1039
feature713	chr1	35274702	35275243	.	542
feature714	chr1	35325119	35326046	.	928
feature715	chr1	35329067	35330673	.	1607
feature716	chr1	35332299	35333685	.	1387
feature717	chr1	35337512	35339677	.	2166
feature718	chr1	35344651	35345072	.	422
feature719	chr1	35359192	35361328	.	2137
feature720	chr1	35362880	35364001	.	1122
feature721	chr1	35385249	35385923	.	675
feature722	chr1	35388105	35388879	.	775
feature723	chr1	35392677	35394127	.	1451
feature724	chr1	35415580	35416190	.	611
feature725	chr1	35418190	35419303	.	1114
feature726	chr1	35419640	35420512	.	873
feature727	chr1	35422059	35422757	.	699
feature728	chr1	35422831	35427681	.	4851
feature729	chr1	35427926	35429041	.	1116
feature730	chr1	35430524	35431039	.	516
feature731	chr1	35433865	35438999	.	5135
feature732	chr1	35440056	35442246	.	2191
feature733	chr1	35446506	35448739	.	2234
feature734	chr1	35460807	35461554	.	748
feature735	chr1	35463642	35466401	.	2760
feature736	chr1	35468666	35470380	.	1715
feature737	chr1	35655941	35657103	.	1163
feature738	chr1	35668934	35670539	.	1606
feature739	chr1	35671247	35671831	.	585
feature740	chr1	35673393	35674620	.	1228
feature741	chr1	35678745	35679170	.	426
feature742	chr1	35687315	35688503	.	1189
feature743	chr1	35690421	35691507	.	1087
feature744	chr1	35697154	35700079	.	2926
feature745	chr1	35702034	35703169	.	1136
feature746	chr1	35709159	35709745	.	587
feature747	chr1	35750449	35750784	.	336
feature748	chr1	35758572	35761473	.	2902
feature749	chr1	35765702	35766094	.	393
feature750	chr1	35774402	35774909	.	508
feature751	chr1	35775188	35776406	.	1219
feature752	chr1	35785516	35786357	.	842
feature753	chr1	35804140	35804462	.	323
feature754	chr1	35809048	35816880	.	7833
feature755	chr1	35822118	35822463	.	346
feature756	chr1	35824487	35825182	.	696
feature757	chr1	35839560	35839896	.	337
feature758	chr1	35846768	35847131	.	364
feature759	chr1	35848667	35850787	.	2121
feature760	chr1	35859848	35862932	.	3085
feature761	chr1	35866684	35867665	.	982
feature762	chr1	35869046	35870365	.	1320
feature763	chr1	35871478	35872260	.	783
feature764	chr1	35875034	35875896	.	863
feature765	chr1	35877104	35881911	.	4808
feature766	chr1	35889589	35891632	.	2044
feature767	chr1	35894179	35894781	.	603
feature768	chr1	35900942	35904839	.	3898
feature769	chr1	35907390	35908602	.	1213
feature770	chr1	35913455	35914529	.	1075
feature771	chr1	35922835	35923620	.	786
feature772	chr1	35926800	35927345	.	546
feature773	chr1	35934964	35935658	.	695
feature774	chr1	35940232	35940566	.	335
feature775	chr1	35942315	35943685	.	1371
feature776	chr1	35948098	35948484	.	387
feature777	chr1	35950597	35952217	.	1621
feature778	chr1	35952253	35952565	.	313
feature779	chr1	35971151	35973032	.	1882
feature780	chr1	35973274	35973761	.	488
feature781	chr1	35974108	35974420	.	313
feature782	chr1	35974624	35977597	.	2974
feature783	chr1	35992817	35993731	.	915
feature784	chr1	35993798	35994045	.	248
feature785	chr1	35994062	35996279	.	2218
feature786	chr1	35998858	35999411	.	554
feature787	chr1	36008664	36010496	.	1833
feature788	chr1	36029961	36031106	.	1146
feature789	chr1	36037909	36039966	.	2058
feature790	chr1	36050347	36055485	.	5139
feature791	chr1	36057759	36059702	.	1944
feature792	chr1	36063986	36066876	.	2891
feature793	chr1	36067030	36068231	.	1202
feature794	chr1	36068935	36074693	.	5759
feature795	chr1	36079640	36080111	.	472
feature796	chr1	36087795	36091254	.	3460
feature797	chr1	36091511	36092137	.	627
feature798	chr1	36097464	36100093	.	2630
feature799	chr1	36106760	36107174	.	415
feature800	chr1	36107428	36108227	.	800
feature801	chr1	36113319	36113912	.	594
feature802	chr1	36114505	36114746	.	242
feature803	chr1	36116118	36117288	.	1171
feature804	chr1	36118163	36118566	.	404
feature805	chr1	36121208	36121829	.	622
feature806	chr1	36123434	36134960	.	11527
feature807	chr1	36160183	36160788	.	606
feature808	chr1	36161910	36163519	.	1610
feature809	chr1	36230865	36231776	.	912
feature810	chr1	36234741	36237367	.	2627
feature811	chr1	36239357	36240782	.	1426
feature812	chr1	36241891	36243632	.	1742
feature813	chr1	36244446	36245487	.	1042
feature814	chr1	36245732	36246307	.	576
feature815	chr1	36252454	36253445	.	992
feature816	chr1	36256908	36266804	.	9897
feature817	chr1	36267143	36267861	.	719
feature818	chr1	36268637	36277927	.	9291
feature819	chr1	36278919	36279362	.	444
feature820	chr1	36295426	36298174	.	2749
feature821	chr1	36302225	36305313	.	3089
feature822	chr1	36306554	36308118	.	1565
feature823	chr1	36308301	36310272	.	1972
feature824	chr1	36315136	36315407	.	272
feature825	chr1	36324363	36327855	.	3493
feature826	chr1	36366719	36367146	.	428
feature827	chr1	36367179	36368551	.	1373
feature828	chr1	36369331	36371552	.	2222
feature829	chr1	36372523	36372785	.	263
feature830	chr1	36380226	36382313	.	2088
feature831	chr1	36383443	36383855	.	413
feature832	chr1	36388671	36389181	.	511
feature833	chr1	36425129	36425375	.	247
feature834	chr1	36436638	36437609	.	972
feature835	chr1	36443409	36443775	.	367
feature836	chr1	36443928	36445002	.	1075
feature837	chr1	36445383	36447827	.	2445
feature838	chr1	36457066	36458381	.	1316
feature839	chr1	36461043	36462620	.	1578
feature840	chr1	36469442	36471226	.	1785
feature841	chr1	36471739	36476178	.	4440
feature842	chr1	36476364	36476603	.	240
feature843	chr1	36482670	36482966	.	297
feature844	chr1	36486137	36486702	.	566
feature845	chr1	36492105	36493196	.	1092
feature846	chr1	36493290	36493603	.	314
feature847	chr1	36507032	36509739	.	2708
feature848	chr1	36511042	36511611	.	570
feature849	chr1	36512639	36514709	.	2071
feature850	chr1	36517753	36518727	.	975
feature851	chr1	36528064	36529057	.	994
feature852	chr1	36535786	36536167	.	382
feature853	chr1	36538487	36540112	.	1626
feature854	chr1	36545430	36546900	.	1471
feature855	chr1	36547432	36548031	.	600
feature856	chr1	36548133	36548446	.	314
feature857	chr1	36553155	36556754	.	3600
feature858	chr1	36558129	36560277	.	2149
feature859	chr1	36561822	36576899	.	15078
feature860	chr1	36577168	36577475	.	308
feature861	chr1	36580039	36581212	.	1174
feature862	chr1	36587965	36593396	.	5432
feature863	chr1	36595337	36597500	.	2164
feature864	chr1	36603216	36605110	.	1895
feature865	chr1	36611669	36615987	.	4319
feature866	chr1	36616615	36619399	.	2785
feature867	chr1	36629740	36630988	.	1249
feature868	chr1	36635893	36637866	.	1974
feature869	chr1	36638714	36639424	.	711
feature870	chr1	36639594	36641129	.	1536
feature871	chr1	36645701	36647003	.	1303
feature872	chr1	36647933	36648976	.	1044
feature873	chr1	36655822	36656652	.	831
feature874	chr1	36657200	36658403	.	1204
feature875	chr1	36683440	36684772	.	1333
feature876	chr1	36690680	36691400	.	721
feature877	chr1	36692162	36693223	.	1062
feature878	chr1	36707329	36709272	.	1944
feature879	chr1	36710139	36711774	.	1636
feature880	chr1	36725585	36726009	.	425
feature881	chr1	36742862	36743247	.	386
feature882	chr1	36744279	36745048	.	770
feature883	chr1	36753653	36755214	.	1562
feature884	chr1	36772112	36773184	.	1073
feature885	chr1	36814511	36815208	.	698
feature886	chr1	36815327	36815647	.	321
feature887	chr1	36835605	36837730	.	2126
feature888	chr1	36837857	36838151	.	295
feature889	chr1	36841974	36842749	.	776
feature890	chr1	36845157	36845457	.	301
feature891	chr1	36860249	36863012	.	2764
feature892	chr1	36874079	36876002	.	1924
feature893	chr1	36879365	36879920	.	556
feature894	chr1	36881899	36882148	.	250
feature895	chr1	36882805	36885698	.	2894
feature896	chr1	36903693	36903926	.	234
feature897	chr1	36904529	36904867	.	339
feature898	chr1	36905197	36905961	.	765
feature899	chr1	36911298	36911869	.	572
feature900	chr1	36912860	36915921	.	3062
feature901	chr1	36917043	36919290	.	2248
feature902	chr1	36919784	36921026	.	1243
feature903	chr1	36921703	36929781	.	8079
feature904	chr1	36930962	36931344	.	383
feature905	chr1	36934008	36935057	.	1050
feature906	chr1	36936416	36938653	.	2238
feature907	chr1	36940202	36941494	.	1293
feature908	chr1	36946826	36950491	.	3666
feature909	chr1	36965171	36966909	.	1739
feature910	chr1	36969557	36970699	.	1143
feature911	chr1	36985377	36985875	.	499
feature912	chr1	36987059	36989472	.	2414
feature913	chr1	36999713	37003123	.	3411
feature914	chr1	37004657	37005542	.	886
feature915	chr1	37008159	37016166	.	8008
feature916	chr1	37018925	37019179	.	255
feature917	chr1	37029265	37030735	.	1471
feature918	chr1	37034653	37035178	.	526
feature919	chr1	37038614	37038923	.	310
feature920	chr1	37040940	37041491	.	552
feature921	chr1	37045623	37046900	.	1278
feature922	chr1	37120180	37120727	.	548
feature923	chr1	37134424	37134856	.	433
feature924	chr1	37153420	37155067	.	1648
feature925	chr1	37159141	37160436	.	1296
feature926	chr1	37164070	37165405	.	1336
feature927	chr1	37200737	37201010	.	274
feature928	chr1	37201173	37201454	.	282
feature929	chr1	37215084	37217660	.	2577
feature930	chr1	37218205	37218464	.	260
feature931	chr1	37230335	37231899	.	1565
feature932	chr1	37246916	37247290	.	375
feature933	chr1	37247765	37250949	.	3185
feature934	chr1	37250993	37251270	.	278
feature935	chr1	37286523	37287731	.	1209
feature936	chr1	37288645	37289398	.	754
feature937	chr1	37294967	37297043	.	2077
feature938	chr1	37298912	37299739	.	828
feature939	chr1	37300163	37303215	.	3053
feature940	chr1	37306659	37310354	.	3696
feature941	chr1	37312833	37313294	.	462
feature942	chr1	37314101	37319882	.	5782
feature943	chr1	37322113	37323259	.	1147
feature944	chr1	37337297	37337771	.	475
feature945	chr1	37341432	37342912	.	1481
feature946	chr1	37343540	37346270	.	2731
feature947	chr1	37356085	37358027	.	1943
feature948	chr1	37407359	37409200	.	1842
feature949	chr1	37421342	37422526	.	1185
feature950	chr1	37426191	37426456	.	266
feature951	chr1	37426525	37429411	.	2887
feature952	chr1	37430706	37432162	.	1457
feature953	chr1	37457750	37458228	.	479
feature954	chr1	37465968	37467183	.	1216
feature955	chr1	37467515	37468633	.	1119
feature956	chr1	37471013	37479400	.	8388
feature957	chr1	37479762	37480006	.	245
feature958	chr1	37480549	37481976	.	1428
feature959	chr1	37485840	37495716	.	9877
feature960	chr1	37496240	37498123	.	1884
feature961	chr1	37500673	37501781	.	1109
feature962	chr1	37502598	37505776	.	3179
feature963	chr1	37514891	37515869	.	979
feature964	chr1	37515904	37516164	.	261
feature965	chr1	37516257	37516557	.	301
feature966	chr1	37517886	37519322	.	1437
feature967	chr1	37523486	37523821	.	336
feature968	chr1	37523919	37528032	.	4114
feature969	chr1	37528559	37533007	.	4449
feature970	chr1	37533619	37535419	.	1801
feature971	chr1	37535756	37536057	.	302
feature972	chr1	37537179	37538543	.	1365
feature973	chr1	37539524	37540885	.	1362
feature974	chr1	37541223	37542300	.	1078
feature975	chr1	37543645	37544589	.	945
feature976	chr1	37552134	37552529	.	396
feature977	chr1	37558565	37563279	.	4715
feature978	chr1	37565977	37567454	.	1478
feature979	chr1	37584075	37588432	.	4358
feature980	chr1	37602241	37602773	.	533
feature981	chr1	37603398	37603659	.	262
feature982	chr1	37605719	37606265	.	547
feature983	chr1	37614376	37614648	.	273
feature984	chr1	37621831	37622257	.	427
feature985	chr1	37622589	37623010	.	422
feature986	chr1	37630756	37634792	.	4037
feature987	chr1	37635663	37636511	.	849
feature988	chr1	37637566	37638082	.	517
feature989	chr1	37638588	37639431	.	844
feature990	chr1	37696584	37697436	.	853
feature991	chr1	37709483	37709822	.	340
feature992	chr1	37719279	37723020	.	3742
feature993	chr1	37724796	37728835	.	4040
feature994	chr1	37734306	37735691	.	1386
feature995	chr1	37738796	37739412	.	617
feature996	chr1	37739761	37740624	.	864
feature997	chr1	37756020	37756682	.	663
feature998	chr1	37799158	37800985	.	1828
feature999	chr1	37857046	37857372	.	327
feature1000	chr1	37859927	37861102	.	1176
feature1001	chr1	37863362	37864581	.	1220
feature1002	chr1	37865633	37868403	.	2771
feature1003	chr1	37871384	37872180	.	797
feature1004	chr1	37872551	37873922	.	1372
feature1005	chr1	37883359	37883929	.	571
feature1006	chr1	37888386	37889882	.	1497
feature1007	chr1	37891040	37893497	.	2458
feature1008	chr1	37902599	37903949	.	1351
feature1009	chr1	37904188	37906624	.	2437
feature1010	chr1	37954635	37955135	.	501
feature1011	chr1	37956554	37957531	.	978
feature1012	chr1	37995603	37996633	.	1031
feature1013	chr1	37998972	38000530	.	1559
feature1014	chr1	38001551	38002579	.	1029
feature1015	chr1	38004056	38004722	.	667
feature1016	chr1	38006108	38006499	.	392
feature1017	chr1	38006531	38007579	.	1049
feature1018	chr1	38009468	38015484	.	6017
feature1019	chr1	38038689	38039743	.	1055
feature1020	chr1	38048899	38050632	.	1734
feature1021	chr1	38063865	38064822	.	958
feature1022	chr1	38081012	38082434	.	1423
feature1023	chr1	38113891	38115083	.	1193
feature1024	chr1	38120737	38123019	.	2283
feature1025	chr1	38123506	38123846	.	341
feature1026	chr1	38124936	38125628	.	693
feature1027	chr1	38126332	38126846	.	515
feature1028	chr1	38126950	38128930	.	1981
feature1029	chr1	38130114	38131585	.	1472
feature1030	chr1	38165249	38166628	.	1380
feature1031	chr1	38847735	38848039	.	305
feature1032	chr1	38860215	38860459	.	245
feature1033	chr1	38885963	38886674	.	712
feature1034	chr1	38897231	38897940	.	710
feature1035	chr1	38898386	38898995	.	610
feature1036	chr1	38902169	38903260	.	1092
feature1037	chr1	38903738	38904639	.	902
feature1038	chr1	38943433	38945255	.	1823
feature1039	chr1	38949404	38952340	.	2937
feature1040	chr1	38968448	38969527	.	1080
feature1041	chr1	38978880	38981662	.	2783
feature1042	chr1	38986720	38987551	.	832
feature1043	chr1	38988332	38989857	.	1526
feature1044	chr1	39006460	39008236	.	1777
feature1045	chr1	39010551	39010879	.	329
feature1046	chr1	39023778	39024578	.	801
feature1047	chr1	39029959	39030434	.	476
feature1048	chr1	39088591	39090563	.	1973
feature1049	chr1	39102082	39103875	.	1794
feature1050	chr1	39104912	39107582	.	2671
feature1051	chr1	39123809	39124553	.	745
feature1052	chr1	39143209	39145730	.	2522
feature1053	chr1	39151342	39152302	.	961
feature1054	chr1	39158115	39160075	.	1961
feature1055	chr1	39185319	39186998	.	1680
feature1056	chr1	39190884	39194907	.	4024
feature1057	chr1	39195616	39198091	.	2476
feature1058	chr1	39206749	39207499	.	751
feature1059	chr1	39216977	39217591	.	615
feature1060	chr1	39217672	39219005	.	1334
feature1061	chr1	39242963	39243659	.	697
feature1062	chr1	39254182	39254421	.	240
feature1063	chr1	39254896	39258127	.	3232
feature1064	chr1	39259492	39262330	.	2839
feature1065	chr1	39268042	39268492	.	451
feature1066	chr1	39270298	39271008	.	711
feature1067	chr1	39278559	39284136	.	5578
feature1068	chr1	39286052	39288894	.	2843
feature1069	chr1	39289311	39296537	.	7227
feature1070	chr1	39301424	39316068	.	14645
feature1071	chr1	39317092	39323272	.	6181
feature1072	chr1	39324217	39325399	.	1183
feature1073	chr1	39328274	39328846	.	573
feature1074	chr1	39338199	39338696	.	498
feature1075	chr1	39339634	39340034	.	401
feature1076	chr1	39340296	39342463	.	2168
feature1077	chr1	39342498	39342754	.	257
feature1078	chr1	39344155	39345544	.	1390
feature1079	chr1	39348013	39350672	.	2660
feature1080	chr1	39366688	39367597	.	910
feature1081	chr1	39369003	39370697	.	1695
feature1082	chr1	39372267	39372560	.	294
feature1083	chr1	39380897	39381434	.	538
feature1084	chr1	39384856	39385161	.	306
feature1085	chr1	39399005	39399595	.	591
feature1086	chr1	39407884	39410254	.	2371
feature1087	chr1	39417704	39418229	.	526
feature1088	chr1	39427953	39429154	.	1202
feature1089	chr1	39437664	39438256	.	593
feature1090	chr1	39448278	39448524	.	247
feature1091	chr1	39450504	39450817	.	314
feature1092	chr1	39454246	39454509	.	264
feature1093	chr1	39454831	39456736	.	1906
feature1094	chr1	39463671	39464450	.	780
feature1095	chr1	39467673	39470532	.	2860
feature1096	chr1	39476212	39478418	.	2207
feature1097	chr1	39478895	39483734	.	4840
feature1098	chr1	39486938	39488412	.	1475
feature1099	chr1	39492070	39494984	.	2915
feature1100	chr1	39498612	39501290	.	2679
feature1101	chr1	39503048	39503891	.	844
feature1102	chr1	39509624	39509982	.	359
feature1103	chr1	39511669	39512331	.	663
feature1104	chr1	39520273	39522247	.	1975
feature1105	chr1	39524051	39524411	.	361
feature1106	chr1	39524657	39528159	.	3503
feature1107	chr1	39529891	39531589	.	1699
feature1108	chr1	39534014	39535600	.	1587
feature1109	chr1	39536198	39538080	.	1883
feature1110	chr1	39545484	39550834	.	5351
feature1111	chr1	39560129	39562160	.	2032
feature1112	chr1	39566091	39566378	.	288
feature1113	chr1	39567702	39570884	.	3183
feature1114	chr1	39570940	39575492	.	4553
feature1115	chr1	39577557	39584402	.	6846
feature1116	chr1	39585435	39585720	.	286
feature1117	chr1	39589152	39593003	.	3852
feature1118	chr1	39593585	39595875	.	2291
feature1119	chr1	39595944	39597629	.	1686
feature1120	chr1	39599137	39599723	.	587
feature1121	chr1	39600312	39606063	.	5752
feature1122	chr1	39606824	39607083	.	260
feature1123	chr1	39607164	39609792	.	2629
feature1124	chr1	39611380	39616405	.	5026
feature1125	chr1	39616464	39616953	.	490
feature1126	chr1	39617342	39617580	.	239
feature1127	chr1	39624884	39627574	.	2691
feature1128	chr1	39630233	39630602	.	370
feature1129	chr1	39633946	39638878	.	4933
feature1130	chr1	39647692	39651857	.	4166
feature1131	chr1	39653325	39653870	.	546
feature1132	chr1	39655971	39658719	.	2749
feature1133	chr1	39676091	39676840	.	750
feature1134	chr1	39679180	39679526	.	347
feature1135	chr1	39679628	39680780	.	1153
feature1136	chr1	39686186	39690609	.	4424
feature1137	chr1	39691570	39691926	.	357
feature1138	chr1	39698032	39699185	.	1154
feature1139	chr1	39708593	39709668	.	1076
feature1140	chr1	39710309	39711845	.	1537
feature1141	chr1	39712224	39717095	.	4872
feature1142	chr1	39729696	39730408	.	713
feature1143	chr1	39731177	39737329	.	6153
feature1144	chr1	39739500	39741202	.	1703
feature1145	chr1	39742370	39744652	.	2283
feature1146	chr1	39749334	39751584	.	2251
feature1147	chr1	39753643	39756248	.	2606
feature1148	chr1	39756688	39757061	.	374
feature1149	chr1	39757138	39763788	.	6651
feature1150	chr1	39763908	39764282	.	375
feature1151	chr1	39765703	39769095	.	3393
feature1152	chr1	39771528	39772623	.	1096
feature1153	chr1	39777107	39779047	.	1941
feature1154	chr1	39779577	39780035	.	459
feature1155	chr1	39781607	39783321	.	1715
feature1156	chr1	39783676	39786716	.	3041
feature1157	chr1	39795775	39798099	.	2325
feature1158	chr1	39801659	39801905	.	247
feature1159	chr1	39820409	39821085	.	677
feature1160	chr1	39824391	39825288	.	898
feature1161	chr1	39834261	39836013	.	1753
feature1162	chr1	39836187	39838165	.	1979
feature1163	chr1	39839305	39840330	.	1026
feature1164	chr1	39843145	39843385	.	241
feature1165	chr1	39844208	39844701	.	494
feature1166	chr1	39845571	39848298	.	2728
feature1167	chr1	39849446	39849724	.	279
feature1168	chr1	39849772	39853196	.	3425
feature1169	chr1	39855924	39857734	.	1811
feature1170	chr1	39858233	39862295	.	4063
feature1171	chr1	39864260	39865255	.	996
feature1172	chr1	39867777	39868385	.	609
feature1173	chr1	39869119	39870124	.	1006
feature1174	chr1	39877888	39878498	.	611
feature1175	chr1	39879568	39880445	.	878
feature1176	chr1	39887382	39889072	.	1691
feature1177	chr1	39892764	39898231	.	5468
feature1178	chr1	39898588	39899092	.	505
feature1179	chr1	39899629	39900713	.	1085
feature1180	chr1	39901763	39904185	.	2423
feature1181	chr1	39904298	39907802	.	3505
feature1182	chr1	39910953	39912522	.	1570
feature1183	chr1	39912586	39914028	.	1443
feature1184	chr1	39914954	39928238	.	13285
feature1185	chr1	39928423	39929948	.	1526
feature1186	chr1	39930742	39933203	.	2462
feature1187	chr1	39933791	39936334	.	2544
feature1188	chr1	39936514	39938377	.	1864
feature1189	chr1	39939191	39951453	.	12263
feature1190	chr1	39951738	39954877	.	3140
feature1191	chr1	39955596	39966603	.	11008
feature1192	chr1	39967710	39971647	.	3938
feature1193	chr1	39972907	39973629	.	723
feature1194	chr1	39975840	39976641	.	802
feature1195	chr1	39978801	39979455	.	655
feature1196	chr1	40007611	40008535	.	925
feature1197	chr1	40015443	40016184	.	742
feature1198	chr1	40028367	40028679	.	313
feature1199	chr1	40030043	40030874	.	832
feature1200	chr1	40033366	40034404	.	1039
feature1201	chr1	40037210	40039150	.	1941
feature1202	chr1	40043287	40044667	.	1381
feature1203	chr1	40044957	40047123	.	2167
feature1204	chr1	40049717	40061100	.	11384
feature1205	chr1	40063980	40065429	.	1450
feature1206	chr1	40067968	40068929	.	962
feature1207	chr1	40079241	40082080	.	2840
feature1208	chr1	40082917	40089596	.	6680
feature1209	chr1	40090758	40092187	.	1430
feature1210	chr1	40094172	40095775	.	1604
feature1211	chr1	40103679	40104491	.	813
feature1212	chr1	40106049	40106663	.	615
feature1213	chr1	40106666	40106915	.	250
feature1214	chr1	40109342	40109728	.	387
feature1215	chr1	40115520	40117055	.	1536
feature1216	chr1	40124407	40126183	.	1777
feature1217	chr1	40132858	40133551	.	694
feature1218	chr1	40151237	40152062	.	826
feature1219	chr1	40166675	40168103	.	1429
feature1220	chr1	40171486	40173171	.	1686
feature1221	chr1	40173748	40174653	.	906
feature1222	chr1	40186780	40188997	.	2218
feature1223	chr1	40201979	40202903	.	925
feature1224	chr1	40213037	40214475	.	1439
feature1225	chr1	40218673	40218925	.	253
feature1226	chr1	40219582	40220245	.	664
feature1227	chr1	40221941	40226792	.	4852
feature1228	chr1	40227177	40231846	.	4670
feature1229	chr1	40233152	40233751	.	600
feature1230	chr1	40234447	40235723	.	1277
feature1231	chr1	40236772	40238111	.	1340
feature1232	chr1	40239420	40242402	.	2983
feature1233	chr1	40250103	40251543	.	1441
feature1234	chr1	40251760	40254874	.	3115
feature1235	chr1	40262284	40262572	.	289
feature1236	chr1	40262794	40263378	.	585
feature1237	chr1	40264959	40268282	.	3324
feature1238	chr1	40270221	40277888	.	7668
feature1239	chr1	40281972	40282655	.	684
feature1240	chr1	40284267	40284863	.	597
feature1241	chr1	40284928	40285531	.	604
feature1242	chr1	40286343	40289316	.	2974
feature1243	chr1	40290583	40290823	.	241
feature1244	chr1	40291761	40295098	.	3338
feature1245	chr1	40295176	40297166	.	1991
feature1246	chr1	40299806	40300192	.	387
feature1247	chr1	40305544	40307002	.	1459
feature1248	chr1	40310994	40312222	.	1229
feature1249	chr1	40315213	40315929	.	717
feature1250	chr1	40319453	40325621	.	6169
feature1251	chr1	40330060	40331298	.	1239
feature1252	chr1	40333170	40333546	.	377
feature1253	chr1	40338783	40340699	.	1917
feature1254	chr1	40344591	40348320	.	3730
feature1255	chr1	40353904	40361980	.	8077
feature1256	chr1	40373541	40374255	.	715
feature1257	chr1	40378506	40382059	.	3554
feature1258	chr1	40390871	40396308	.	5438
feature1259	chr1	40396740	40398676	.	1937
feature1260	chr1	40399777	40402868	.	3092
feature1261	chr1	40403264	40416874	.	13611
feature1262	chr1	40416901	40417553	.	653
feature1263	chr1	40420126	40420377	.	252
feature1264	chr1	40421313	40421824	.	512
feature1265	chr1	40422443	40423243	.	801
feature1266	chr1	40433570	40434490	.	921
feature1267	chr1	40436185	40436630	.	446
feature1268	chr1	40437158	40437900	.	743
feature1269	chr1	40442828	40446365	.	3538
feature1270	chr1	40465403	40466394	.	992
feature1271	chr1	40469676	40471174	.	1499
feature1272	chr1	40471856	40472213	.	358
feature1273	chr1	40472375	40477559	.	5185
feature1274	chr1	40479241	40480560	.	1320
feature1275	chr1	40482368	40482926	.	559
feature1276	chr1	40496272	40497181	.	910
feature1277	chr1	40500263	40503083	.	2821
feature1278	chr1	40504187	40505052	.	866
feature1279	chr1	40513072	40517858	.	4787
feature1280	chr1	40529748	40530886	.	1139
feature1281	chr1	40535675	40536179	.	505
feature1282	chr1	40540526	40541986	.	1461
feature1283	chr1	40542289	40544784	.	2496
feature1284	chr1	40575851	40576317	.	467
feature1285	chr1	40579897	40580361	.	465
feature1286	chr1	40582790	40583172	.	383
feature1287	chr1	40584376	40587446	.	3071
feature1288	chr1	40590318	40592008	.	1691
feature1289	chr1	40597762	40600587	.	2826
feature1290	chr1	40601477	40603850	.	2374
feature1291	chr1	40614405	40614682	.	278
feature1292	chr1	40631838	40636071	.	4234
feature1293	chr1	40640939	40641666	.	728
feature1294	chr1	40657550	40658098	.	549
feature1295	chr1	40665700	40666060	.	361
feature1296	chr1	40666384	40667131	.	748
feature1297	chr1	40680413	40683981	.	3569
feature1298	chr1	40686751	40692246	.	5496
feature1299	chr1	40695135	40696279	.	1145
feature1300	chr1	40703029	40704290	.	1262
feature1301	chr1	40704843	40705535	.	693
feature1302	chr1	40714755	40715032	.	278
feature1303	chr1	40730370	40730616	.	247
feature1304	chr1	40732939	40733183	.	245
feature1305	chr1	40734398	40735754	.	1357
feature1306	chr1	40743469	40744533	.	1065
feature1307	chr1	40745557	40747001	.	1445
feature1308	chr1	40750155	40750864	.	710
feature1309	chr1	40775435	40777537	.	2103
feature1310	chr1	40785385	40787583	.	2199
feature1311	chr1	40788029	40788599	.	571
feature1312	chr1	40789282	40790248	.	967
feature1313	chr1	40790916	40791716	.	801
feature1314	chr1	40825866	40826112	.	247
feature1315	chr1	40840681	40842440	.	1760
feature1316	chr1	40844821	40850044	.	5224
feature1317	chr1	40855339	40855579	.	241
feature1318	chr1	40866608	40867030	.	423
feature1319	chr1	40867057	40867311	.	255
feature1320	chr1	40869326	40869925	.	600
feature1321	chr1	40873295	40876706	.	3412
feature1322	chr1	40877836	40879132	.	1297
feature1323	chr1	40885641	40886337	.	697
feature1324	chr1	42684036	42684435	.	400
feature1325	chr1	42744644	42746169	.	1526
feature1326	chr1	42747907	42748278	.	372
feature1327	chr1	42761129	42761438	.	310
feature1328	chr1	42762278	42764998	.	2721
feature1329	chr1	42766605	42771445	.	4841
feature1330	chr1	42771638	42772510	.	873
feature1331	chr1	42776650	42777418	.	769
feature1332	chr1	42850534	42851513	.	980
feature1333	chr1	42851962	42854919	.	2958
feature1334	chr1	42856809	42857299	.	491
feature1335	chr1	42863470	42863862	.	393
feature1336	chr1	42865034	42867674	.	2641
feature1337	chr1	42874198	42874484	.	287
feature1338	chr1	42875461	42876324	.	864
feature1339	chr1	42877374	42878894	.	1521
feature1340	chr1	42915436	42916136	.	701
feature1341	chr1	42916692	42917138	.	447
feature1342	chr1	43047187	43047902	.	716
feature1343	chr1	43070302	43071619	.	1318
feature1344	chr1	43090703	43092310	.	1608
feature1345	chr1	43092778	43094097	.	1320
feature1346	chr1	43096688	43097922	.	1235
feature1347	chr1	43099175	43100381	.	1207
feature1348	chr1	43110409	43110702	.	294
feature1349	chr1	43128307	43128653	.	347
feature1350	chr1	43129305	43130825	.	1521
feature1351	chr1	43168509	43169163	.	655
feature1352	chr1	43170758	43172024	.	1267
feature1353	chr1	43224312	43224739	.	428
feature1354	chr1	43234068	43235376	.	1309
feature1355	chr1	43240695	43242203	.	1509
feature1356	chr1	43253674	43254968	.	1295
feature1357	chr1	43264619	43265302	.	684
feature1358	chr1	43299790	43300365	.	576
feature1359	chr1	43300687	43301056	.	370
feature1360	chr1	43301289	43304844	.	3556
feature1361	chr1	43311156	43311737	.	582
feature1362	chr1	43317273	43318356	.	1084
feature1363	chr1	43320860	43322688	.	1829
feature1364	chr1	43336812	43339650	.	2839
feature1365	chr1	43359954	43363667	.	3714
feature1366	chr1	43366377	43368723	.	2347
feature1367	chr1	43373702	43374130	.	429
feature1368	chr1	43374341	43376230	.	1890
feature1369	chr1	43404763	43406057	.	1295
feature1370	chr1	43408471	43410549	.	2079
feature1371	chr1	43413257	43413506	.	250
feature1372	chr1	43424706	43425599	.	894
feature1373	chr1	43429380	43431581	.	2202
feature1374	chr1	43441953	43443158	.	1206
feature1375	chr1	43444009	43445569	.	1561
feature1376	chr1	43446619	43453131	.	6513
feature1377	chr1	43453578	43454068	.	491
feature1378	chr1	43454532	43479232	.	24701
feature1379	chr1	43488507	43489568	.	1062
feature1380	chr1	43491761	43492229	.	469
feature1381	chr1	43493667	43496884	.	3218
feature1382	chr1	43497152	43497399	.	248
feature1383	chr1	43499648	43509253	.	9606
feature1384	chr1	43517161	43517637	.	477
feature1385	chr1	43517769	43523488	.	5720
feature1386	chr1	43525640	43525987	.	348
feature1387	chr1	43529975	43531179	.	1205
feature1388	chr1	43534260	43537506	.	3247
feature1389	chr1	43588613	43589932	.	1320
feature1390	chr1	43616159	43617196	.	1038
feature1391	chr1	43625370	43625879	.	510
feature1392	chr1	43693007	43693655	.	649
feature1393	chr1	43747927	43749026	.	1100
feature1394	chr1	43755794	43757109	.	1316
feature1395	chr1	43766059	43766908	.	850
feature1396	chr1	43783561	43784007	.	447
feature1397	chr1	43784928	43788240	.	3313
feature1398	chr1	43803875	43804883	.	1009
feature1399	chr1	43810216	43815726	.	5511
feature1400	chr1	43816761	43820104	.	3344
feature1401	chr1	43824201	43824496	.	296
feature1402	chr1	43824945	43825198	.	254
feature1403	chr1	43825268	43827147	.	1880
feature1404	chr1	43828101	43829252	.	1152
feature1405	chr1	43841916	43845237	.	3322
feature1406	chr1	43867675	43867994	.	320
feature1407	chr1	43868326	43869079	.	754
feature1408	chr1	43894944	43896572	.	1629
feature1409	chr1	43896802	43897505	.	704
feature1410	chr1	43910493	43918902	.	8410
feature1411	chr1	43921961	43922398	.	438
feature1412	chr1	43930922	43933279	.	2358
feature1413	chr1	43934888	43937211	.	2324
feature1414	chr1	43937334	43937726	.	393
feature1415	chr1	43938052	43938336	.	285
feature1416	chr1	43938547	43940463	.	1917
feature1417	chr1	43942234	43943302	.	1069
feature1418	chr1	43968360	43970367	.	2008
feature1419	chr1	43974864	43975572	.	709
feature1420	chr1	44041463	44041943	.	481
feature1421	chr1	44042063	44043151	.	1089
feature1422	chr1	44070258	44070861	.	604
feature1423	chr1	44099330	44101452	.	2123
feature1424	chr1	44102761	44103632	.	872
feature1425	chr1	44117016	44118001	.	986
feature1426	chr1	44119965	44121033	.	1069
feature1427	chr1	44121674	44123104	.	1431
feature1428	chr1	44125455	44126153	.	699
feature1429	chr1	44133523	44134061	.	539
feature1430	chr1	44136292	44136927	.	636
feature1431	chr1	44146814	44147719	.	906
feature1432	chr1	44148378	44149468	.	1091
feature1433	chr1	44161360	44164175	.	2816
feature1434	chr1	45794443	45795143	.	701
feature1435	chr1	45796191	45797729	.	1539
feature1436	chr1	45824271	45828565	.	4295
feature1437	chr1	45828865	45830074	.	1210
feature1438	chr1	45830965	45831449	.	485
feature1439	chr1	45832208	45832851	.	644
feature1440	chr1	45835013	45840780	.	5768
feature1441	chr1	45842360	45844153	.	1794
feature1442	chr1	45852283	45855188	.	2906
feature1443	chr1	45856001	45856381	.	381
feature1444	chr1	45857159	45863044	.	5886
feature1445	chr1	45863422	45875641	.	12220
feature1446	chr1	45875755	45876107	.	353
feature1447	chr1	45876734	45877469	.	736
feature1448	chr1	45879209	45884071	.	4863
feature1449	chr1	45884801	45885166	.	366
feature1450	chr1	45885200	45886051	.	852
feature1451	chr1	45891312	45892768	.	1457
feature1452	chr1	45894148	45894641	.	494
feature1453	chr1	45901334	45902505	.	1172
feature1454	chr1	45902991	45903724	.	734
feature1455	chr1	45907258	45908287	.	1030
feature1456	chr1	45908420	45908732	.	313
feature1457	chr1	45917059	45917755	.	697
feature1458	chr1	45919184	45919851	.	668
feature1459	chr1	45923515	45923860	.	346
feature1460	chr1	45924042	45925542	.	1501
feature1461	chr1	45925831	45926660	.	830
feature1462	chr1	45927100	45927357	.	258
feature1463	chr1	45947166	45948726	.	1561
feature1464	chr1	45971419	45971998	.	580
feature1465	chr1	46022940	46023974	.	1035
feature1466	chr1	46024278	46024880	.	603
feature1467	chr1	46077830	46078227	.	398
feature1468	chr1	46415002	46415354	.	353
feature1469	chr1	46782045	46782436	.	392
feature1470	chr1	46782703	46782993	.	291
feature1471	chr1	46801488	46802036	.	549
feature1472	chr1	46821317	46824532	.	3216
feature1473	chr1	46831649	46832833	.	1185
feature1474	chr1	46840440	46840954	.	515
feature1475	chr1	46843489	46843983	.	495
feature1476	chr1	46849712	46852701	.	2990
feature1477	chr1	46854384	46856126	.	1743
feature1478	chr1	46856286	46856820	.	535
feature1479	chr1	46857138	46862467	.	5330
feature1480	chr1	46862731	46865647	.	2917
feature1481	chr1	46868183	46875897	.	7715
feature1482	chr1	46885153	46885730	.	578
feature1483	chr1	46886115	46887624	.	1510
feature1484	chr1	46890294	46890556	.	263
feature1485	chr1	46891760	46895769	.	4010
feature1486	chr1	46901330	46902046	.	717
feature1487	chr1	46902405	46902656	.	252
feature1488	chr1	46904804	46907087	.	2284
feature1489	chr1	46907938	46909039	.	1102
feature1490	chr1	46921327	46922479	.	1153
feature1491	chr1	46926953	46927261	.	309
feature1492	chr1	50900153	50900710	.	558
feature1493	chr1	51448522	51450252	.	1731
feature1494	chr1	51450562	51451297	.	736
feature1495	chr1	51473065	51475487	.	2423
feature1496	chr1	51475521	51477978	.	2458
feature1497	chr1	51478932	51481443	.	2512
feature1498	chr1	51493251	51495247	.	1997
feature1499	chr1	51497227	51501678	.	4452
feature1500	chr1	51502054	51503156	.	1103
feature1501	chr1	51503425	51503984	.	560
feature1502	chr1	51504251	51506938	.	2688
feature1503	chr1	51507284	51510768	.	3485
feature1504	chr1	51511294	51512399	.	1106
feature1505	chr1	51513218	51515936	.	2719
feature1506	chr1	51517292	51521242	.	3951
feature1507	chr1	51524279	51526949	.	2671
feature1508	chr1	51527452	51530677	.	3226
feature1509	chr1	51537589	51540570	.	2982
feature1510	chr1	51553454	51554400	.	947
feature1511	chr1	51567747	51568148	.	402
feature1512	chr1	51572521	51573106	.	586
feature1513	chr1	51579781	51581201	.	1421
feature1514	chr1	51584604	51585896	.	1293
feature1515	chr1	51592632	51595345	.	2714
feature1516	chr1	51596693	51597075	.	383
feature1517	chr1	51615204	51615511	.	308
feature1518	chr1	51643308	51644647	.	1340
feature1519	chr1	51647445	51649086	.	1642
feature1520	chr1	51657445	51657705	.	261
feature1521	chr1	51667117	51669529	.	2413
feature1522	chr1	51671187	51671635	.	449
feature1523	chr1	51682272	51682598	.	327
feature1524	chr1	51699197	51699948	.	752
feature1525	chr1	51727297	51728199	.	903
feature1526	chr1	51733948	51736027	.	2080
feature1527	chr1	51761296	51762043	.	748
feature1528	chr1	51766782	51768392	.	1611
feature1529	chr1	51784709	51784955	.	247
feature1530	chr1	51785007	51787751	.	2745
feature1531	chr1	51787901	51790997	.	3097
feature1532	chr1	51791061	51791634	.	574
feature1533	chr1	51791720	51793738	.	2019
feature1534	chr1	51795949	51796283	.	335
feature1535	chr1	51803604	51806089	.	2486
feature1536	chr1	51806468	51809860	.	3393
feature1537	chr1	51814300	51816101	.	1802
feature1538	chr1	51820036	51821320	.	1285
feature1539	chr1	51837411	51838256	.	846
feature1540	chr1	51841302	51843819	.	2518
feature1541	chr1	51847215	51848037	.	823
feature1542	chr1	51848533	51850395	.	1863
feature1543	chr1	51852035	51852286	.	252
feature1544	chr1	51852324	51852575	.	252
feature1545	chr1	51879340	51882228	.	2889
feature1546	chr1	51882282	51883344	.	1063
feature1547	chr1	51906562	51912264	.	5703
feature1548	chr1	51912893	51916479	.	3587
feature1549	chr1	51917366	51918706	.	1341
feature1550	chr1	51919236	51919926	.	691
feature1551	chr1	51929242	51936146	.	6905
feature1552	chr1	51938251	51938861	.	611
feature1553	chr1	51954775	51955075	.	301
feature1554	chr1	51964092	51965380	.	1289
feature1555	chr1	51969781	51970918	.	1138
feature1556	chr1	51978958	51980316	.	1359
feature1557	chr1	51996755	51997723	.	969
feature1558	chr1	52010951	52013490	.	2540
feature1559	chr1	52021447	52023339	.	1893
feature1560	chr1	52085572	52085948	.	377
feature1561	chr1	52100260	52100965	.	706
feature1562	chr1	52111405	52113718	.	2314
feature1563	chr1	52113981	52114844	.	864
feature1564	chr1	52118417	52119240	.	824
feature1565	chr1	52119916	52121170	.	1255
feature1566	chr1	52141257	52142325	.	1069
feature1567	chr1	52157699	52160643	.	2945
feature1568	chr1	52166145	52167668	.	1524
feature1569	chr1	52169878	52171245	.	1368
feature1570	chr1	52174017	52174773	.	757
feature1571	chr1	52221163	52221473	.	311
feature1572	chr1	52224410	52224953	.	544
feature1573	chr1	52225456	52231762	.	6307
feature1574	chr1	52233512	52235000	.	1489
feature1575	chr1	52292814	52293385	.	572
feature1576	chr1	52293950	52295278	.	1329
feature1577	chr1	52298099	52299146	.	1048
feature1578	chr1	52302486	52303677	.	1192
feature1579	chr1	52330654	52332540	.	1887
feature1580	chr1	52341864	52343252	.	1389
feature1581	chr1	52354162	52354761	.	600
feature1582	chr1	52365598	52369362	.	3765
feature1583	chr1	52369429	52370204	.	776
feature1584	chr1	52380707	52381221	.	515
feature1585	chr1	52388649	52389509	.	861
feature1586	chr1	52390138	52390849	.	712
feature1587	chr1	52422908	52423507	.	600
feature1588	chr1	52454366	52455988	.	1623
feature1589	chr1	52494859	52499451	.	4593
feature1590	chr1	52500570	52502439	.	1870
feature1591	chr1	52511685	52512342	.	658
feature1592	chr1	52513726	52515870	.	2145
feature1593	chr1	52516199	52516746	.	548
feature1594	chr1	52576323	52581415	.	5093
feature1595	chr1	52594688	52598694	.	4007
feature1596	chr1	52601365	52601937	.	573
feature1597	chr1	52629740	52630554	.	815
feature1598	chr1	52631085	52632192	.	1108
feature1599	chr1	52646633	52649855	.	3223
feature1600	chr1	52651895	52652205	.	311
feature1601	chr1	52652368	52656321	.	3954
feature1602	chr1	52669178	52669999	.	822
feature1603	chr1	52674817	52678516	.	3700
feature1604	chr1	52679263	52679510	.	248
feature1605	chr1	52680579	52682197	.	1619
feature1606	chr1	52687847	52688127	.	281
feature1607	chr1	52692709	52692955	.	247
feature1608	chr1	52693979	52696119	.	2141
feature1609	chr1	52700416	52701279	.	864
feature1610	chr1	52701360	52705732	.	4373
feature1611	chr1	52705911	52706162	.	252
feature1612	chr1	52707745	52711186	.	3442
feature1613	chr1	52711492	52714522	.	3031
feature1614	chr1	52715029	52715925	.	897
feature1615	chr1	52718007	52718379	.	373
feature1616	chr1	52720470	52720766	.	297
feature1617	chr1	52721027	52726765	.	5739
feature1618	chr1	52727290	52731178	.	3889
feature1619	chr1	52733370	52735601	.	2232
feature1620	chr1	52747438	52749450	.	2013
feature1621	chr1	52749721	52756508	.	6788
feature1622	chr1	52756599	52756970	.	372
feature1623	chr1	52763379	52768068	.	4690
feature1624	chr1	52769028	52769590	.	563
feature1625	chr1	52791795	52792245	.	451
feature1626	chr1	52793585	52795173	.	1589
feature1627	chr1	52797528	52803618	.	6091
feature1628	chr1	52809580	52810912	.	1333
feature1629	chr1	52812908	52813402	.	495
feature1630	chr1	52815109	52818611	.	3503
feature1631	chr1	52826883	52827862	.	980
feature1632	chr1	52829642	52830529	.	888
feature1633	chr1	52843735	52844759	.	1025
feature1634	chr1	52845412	52848607	.	3196
feature1635	chr1	52855401	52856843	.	1443
feature1636	chr1	52857814	52859002	.	1189
feature1637	chr1	52863452	52864147	.	696
feature1638	chr1	52873098	52873959	.	862
feature1639	chr1	52909427	52910822	.	1396
feature1640	chr1	52912029	52912344	.	316
feature1641	chr1	52916493	52916858	.	366
feature1642	chr1	52950976	52952611	.	1636
feature1643	chr1	52954897	52955337	.	441
feature1644	chr1	52959564	52961095	.	1532
feature1645	chr1	52962808	52964343	.	1536
feature1646	chr1	52964721	52964975	.	255
feature1647	chr1	52985952	52988245	.	2294
feature1648	chr1	52988419	52989096	.	678
feature1649	chr1	53012314	53013253	.	940
feature1650	chr1	53204038	53205940	.	1903
feature1651	chr1	53295682	53296541	.	860
feature1652	chr1	53297514	53298462	.	949
feature1653	chr1	53312726	53313506	.	781
feature1654	chr1	53314018	53314839	.	822
feature1655	chr1	53328921	53329393	.	473
feature1656	chr1	53340564	53342237	.	1674
feature1657	chr1	53348250	53349031	.	782
feature1658	chr1	53350975	53352175	.	1201
feature1659	chr1	53352983	53353246	.	264
feature1660	chr1	53713011	53713271	.	261
feature1661	chr1	53714429	53716505	.	2077
feature1662	chr1	53721144	53721739	.	596
feature1663	chr1	53727765	53729462	.	1698
feature1664	chr1	53734966	53736249	.	1284
feature1665	chr1	53740785	53744046	.	3262
feature1666	chr1	53746551	53747458	.	908
feature1667	chr1	53754104	53754404	.	301
feature1668	chr1	53755054	53755839	.	786
feature1669	chr1	53757244	53758393	.	1150
feature1670	chr1	53761520	53762527	.	1008
feature1671	chr1	53765117	53765645	.	529
feature1672	chr1	53771975	53780771	.	8797
feature1673	chr1	53780897	53784053	.	3157
feature1674	chr1	53785371	53786225	.	855
feature1675	chr1	53787180	53787825	.	646
feature1676	chr1	53789090	53789630	.	541
feature1677	chr1	53790550	53792237	.	1688
feature1678	chr1	53797763	53798171	.	409
feature1679	chr1	53800418	53800673	.	256
feature1680	chr1	53813751	53815254	.	1504
feature1681	chr1	53815592	53821358	.	5767
feature1682	chr1	53821566	53826130	.	4565
feature1683	chr1	53829915	53834692	.	4778
feature1684	chr1	53837413	53840558	.	3146
feature1685	chr1	53840795	53841971	.	1177
feature1686	chr1	53842699	53851239	.	8541
feature1687	chr1	53851579	53860407	.	8829
feature1688	chr1	53861784	53862304	.	521
feature1689	chr1	53866605	53866847	.	243
feature1690	chr1	53870653	53871201	.	549
feature1691	chr1	53872125	53872769	.	645
feature1692	chr1	53875660	53876750	.	1091
feature1693	chr1	53881869	53883876	.	2008
feature1694	chr1	53887780	53888769	.	990
feature1695	chr1	53889357	53890547	.	1191
feature1696	chr1	53909363	53909659	.	297
feature1697	chr1	53929845	53933876	.	4032
feature1698	chr1	53939009	53942892	.	3884
feature1699	chr1	53944493	53946798	.	2306
feature1700	chr1	53952659	53952928	.	270
feature1701	chr1	53969569	53970759	.	1191
feature1702	chr1	53973736	53978783	.	5048
feature1703	chr1	53979784	53981064	.	1281
feature1704	chr1	53986253	53987187	.	935
feature1705	chr1	53993538	53994291	.	754
feature1706	chr1	54005062	54006782	.	1721
feature1707	chr1	54017527	54018238	.	712
feature1708	chr1	54032291	54033574	.	1284
feature1709	chr1	54043287	54043661	.	375
feature1710	chr1	54059323	54061527	.	2205
feature1711	chr1	54128529	54129829	.	1301
feature1712	chr1	54180490	54181376	.	887
feature1713	chr1	54250012	54250563	.	552
feature1714	chr1	54251052	54251923	.	872
feature1715	chr1	54279731	54280045	.	315
feature1716	chr1	54353393	54353848	.	456
feature1717	chr1	54436646	54437281	.	636
feature1718	chr1	54437432	54438655	.	1224
feature1719	chr1	54439042	54439517	.	476
feature1720	chr1	54448322	54449469	.	1148
feature1721	chr1	54492496	54493316	.	821
feature1722	chr1	54523154	54525026	.	1873
feature1723	chr1	54554578	54557429	.	2852
feature1724	chr1	54557838	54558688	.	851
feature1725	chr1	54562154	54566258	.	4105
feature1726	chr1	54567797	54570477	.	2681
feature1727	chr1	54584302	54587711	.	3410
feature1728	chr1	54600031	54601140	.	1110
feature1729	chr1	54603199	54604989	.	1791
feature1730	chr1	54611606	54612545	.	940
feature1731	chr1	54643344	54643803	.	460
feature1732	chr1	54646076	54649389	.	3314
feature1733	chr1	54660567	54660867	.	301
feature1734	chr1	54665853	54666103	.	251
feature1735	chr1	54666358	54666815	.	458
feature1736	chr1	54690584	54691206	.	623
feature1737	chr1	54694695	54696342	.	1648
feature1738	chr1	54709620	54712324	.	2705
feature1739	chr1	54712428	54714389	.	1962
feature1740	chr1	54729104	54730073	.	970
feature1741	chr1	54744095	54744891	.	797
feature1742	chr1	54746873	54750904	.	4032
feature1743	chr1	54757060	54757555	.	496
feature1744	chr1	54765421	54767513	.	2093
feature1745	chr1	54771120	54774971	.	3852
feature1746	chr1	54789014	54790071	.	1058
feature1747	chr1	54791121	54791533	.	413
feature1748	chr1	54795191	54796011	.	821
feature1749	chr1	54797511	54800871	.	3361
feature1750	chr1	54802103	54802687	.	585
feature1751	chr1	54807542	54808981	.	1440
feature1752	chr1	54808983	54811440	.	2458
feature1753	chr1	54814946	54815959	.	1014
feature1754	chr1	54816422	54817370	.	949
feature1755	chr1	54824333	54824746	.	414
feature1756	chr1	54825323	54830532	.	5210
feature1757	chr1	54832271	54833630	.	1360
feature1758	chr1	54833707	54834177	.	471
feature1759	chr1	54834604	54845133	.	10530
feature1760	chr1	54845666	54848461	.	2796
feature1761	chr1	54859927	54860160	.	234
feature1762	chr1	54864737	54866603	.	1867
feature1763	chr1	54866891	54868750	.	1860
feature1764	chr1	54868816	54873243	.	4428
feature1765	chr1	54877289	54878441	.	1153
feature1766	chr1	54882707	54883714	.	1008
feature1767	chr1	54886277	54886684	.	408
feature1768	chr1	54887416	54889756	.	2341
feature1769	chr1	54896020	54904971	.	8952
feature1770	chr1	54905572	54905809	.	238
feature1771	chr1	54905850	54917760	.	11911
feature1772	chr1	54918854	54925936	.	7083
feature1773	chr1	54926513	54927973	.	1461
feature1774	chr1	54930837	54931121	.	285
feature1775	chr1	54932713	54936059	.	3347
feature1776	chr1	54944467	54945121	.	655
feature1777	chr1	54948271	54948845	.	575
feature1778	chr1	54982710	54983660	.	951
feature1779	chr1	55022501	55026238	.	3738
feature1780	chr1	55027530	55029016	.	1487
feature1781	chr1	55029201	55030418	.	1218
feature1782	chr1	55044075	55045386	.	1312
feature1783	chr1	55048545	55049563	.	1019
feature1784	chr1	55051359	55052508	.	1150
feature1785	chr1	55053265	55055911	.	2647
feature1786	chr1	55056500	55059462	.	2963
feature1787	chr1	55063324	55064560	.	1237
feature1788	chr1	55079464	55080105	.	642
feature1789	chr1	55082334	55086500	.	4167
feature1790	chr1	55089231	55091239	.	2009
feature1791	chr1	55101108	55102005	.	898
feature1792	chr1	55122364	55123854	.	1491
feature1793	chr1	55129461	55130978	.	1518
feature1794	chr1	55132018	55134480	.	2463
feature1795	chr1	55162303	55165679	.	3377
feature1796	chr1	55179569	55180468	.	900
feature1797	chr1	55193104	55193746	.	643
feature1798	chr1	55196273	55197321	.	1049
feature1799	chr1	55201763	55202848	.	1086
feature1800	chr1	55208602	55211526	.	2925
feature1801	chr1	55214508	55216509	.	2002
feature1802	chr1	55217081	55217342	.	262
feature1803	chr1	55221022	55222005	.	984
feature1804	chr1	55226479	55228955	.	2477
feature1805	chr1	55236066	55236883	.	818
feature1806	chr1	55238576	55242284	.	3709
feature1807	chr1	55247673	55248175	.	503
feature1808	chr1	55316722	55317111	.	390
feature1809	chr1	55335114	55336593	.	1480
feature1810	chr1	55404573	55407213	.	2641
feature1811	chr1	55410500	55411374	.	875
feature1812	chr1	55413677	55414751	.	1075
feature1813	chr1	55418213	55420057	.	1845
feature1814	chr1	55430657	55430922	.	266
feature1815	chr1	55431546	55432119	.	574
feature1816	chr1	55473633	55474502	.	870
feature1817	chr1	55487196	55490120	.	2925
feature1818	chr1	55504888	55508303	.	3416
feature1819	chr1	55511352	55513883	.	2532
feature1820	chr1	55520511	55521765	.	1255
feature1821	chr1	55524007	55526399	.	2393
feature1822	chr1	55527038	55530909	.	3872
feature1823	chr1	55531002	55531287	.	286
feature1824	chr1	55540379	55540660	.	282
feature1825	chr1	55552310	55552816	.	507
feature1826	chr1	55553040	55554144	.	1105
feature1827	chr1	55555445	55555730	.	286
feature1828	chr1	55575718	55576666	.	949
feature1829	chr1	55612724	55613566	.	843
feature1830	chr1	55665569	55667449	.	1881
feature1831	chr1	55766329	55767697	.	1369
feature1832	chr1	55788389	55789768	.	1380
feature1833	chr1	55792242	55793814	.	1573
feature1834	chr1	55802403	55803325	.	923
feature1835	chr1	55803444	55810412	.	6969
feature1836	chr1	55812348	55812901	.	554
feature1837	chr1	55820735	55823749	.	3015
feature1838	chr1	55827227	55827882	.	656
feature1839	chr1	55837004	55838383	.	1380
feature1840	chr1	55852903	55853346	.	444
feature1841	chr1	55874386	55874967	.	582
feature1842	chr1	55887355	55888510	.	1156
feature1843	chr1	55892798	55893060	.	263
feature1844	chr1	55893179	55893436	.	258
feature1845	chr1	55897637	55907205	.	9569
feature1846	chr1	55907882	55911251	.	3370
feature1847	chr1	55922158	55922593	.	436
feature1848	chr1	55937660	55938617	.	958
feature1849	chr1	55949189	55950447	.	1259
feature1850	chr1	55957833	55958438	.	606
feature1851	chr1	55982939	55985016	.	2078
feature1852	chr1	56086598	56087587	.	990
feature1853	chr1	56088032	56090916	.	2885
feature1854	chr1	56099995	56100702	.	708
feature1855	chr1	56167729	56169248	.	1520
feature1856	chr1	56170751	56172458	.	1708
feature1857	chr1	56191657	56193248	.	1592
feature1858	chr1	56196397	56196818	.	422
feature1859	chr1	56203909	56207404	.	3496
feature1860	chr1	56246965	56248848	.	1884
feature1861	chr1	56260628	56261374	.	747
feature1862	chr1	56261616	56262093	.	478
feature1863	chr1	56287156	56290234	.	3079
feature1864	chr1	56294465	56294814	.	350
feature1865	chr1	56406832	56407330	.	499
feature1866	chr1	56407785	56408206	.	422
feature1867	chr1	56416837	56417447	.	611
feature1868	chr1	56418930	56420266	.	1337
feature1869	chr1	56421103	56422494	.	1392
feature1870	chr1	56489748	56490975	.	1228
feature1871	chr1	56523743	56525419	.	1677
feature1872	chr1	56531493	56532000	.	508
feature1873	chr1	56541707	56541995	.	289
feature1874	chr1	56654368	56654895	.	528
feature1875	chr1	56655259	56655615	.	357
feature1876	chr1	56655866	56656862	.	997
feature1877	chr1	56680932	56682190	.	1259
feature1878	chr1	56684625	56686139	.	1515
feature1879	chr1	56710648	56710983	.	336
feature1880	chr1	56711506	56714600	.	3095
feature1881	chr1	56741012	56742819	.	1808
feature1882	chr1	56750674	56750984	.	311
feature1883	chr1	56759527	56759877	.	351
feature1884	chr1	56783611	56784867	.	1257
feature1885	chr1	56788209	56790550	.	2342
feature1886	chr1	56808481	56809507	.	1027
feature1887	chr1	56824850	56825146	.	297
feature1888	chr1	56834172	56835011	.	840
feature1889	chr1	56885024	56885355	.	332
feature1890	chr1	56902367	56903524	.	1158
feature1891	chr1	56916103	56917127	.	1025
feature1892	chr1	56917277	56917932	.	656
feature1893	chr1	56924692	56925984	.	1293
feature1894	chr1	56941903	56942789	.	887
feature1895	chr1	56943326	56944447	.	1122
feature1896	chr1	56963166	56963829	.	664
feature1897	chr1	56969898	56971148	.	1251
feature1898	chr1	56973902	56975748	.	1847
feature1899	chr1	56979750	56981006	.	1257
feature1900	chr1	56993951	56995311	.	1361
feature1901	chr1	57013714	57014037	.	324
feature1902	chr1	57032268	57032928	.	661
feature1903	chr1	57034473	57035199	.	727
feature1904	chr1	57149651	57149908	.	258
feature1905	chr1	57191244	57191969	.	726
feature1906	chr1	57255108	57255948	.	841
feature1907	chr1	57257212	57257526	.	315
feature1908	chr1	57300979	57301669	.	691
feature1909	chr1	57339491	57339738	.	248
feature1910	chr1	57339906	57340460	.	555
feature1911	chr1	57344851	57346051	.	1201
feature1912	chr1	57367185	57368443	.	1259
feature1913	chr1	57370019	57371406	.	1388
feature1914	chr1	57372810	57373596	.	787
feature1915	chr1	57374310	57374784	.	475
feature1916	chr1	57374947	57375507	.	561
feature1917	chr1	57376506	57377443	.	938
feature1918	chr1	57377865	57379108	.	1244
feature1919	chr1	57387808	57388238	.	431
feature1920	chr1	57388806	57389315	.	510
feature1921	chr1	57392593	57393264	.	672
feature1922	chr1	57404531	57405995	.	1465
feature1923	chr1	57407212	57409467	.	2256
feature1924	chr1	57429019	57430729	.	1711
feature1925	chr1	57471946	57472657	.	712
feature1926	chr1	57574187	57575538	.	1352
feature1927	chr1	57575805	57576868	.	1064
feature1928	chr1	57738162	57738466	.	305
feature1929	chr1	57830573	57830863	.	291
feature1930	chr1	57836328	57838044	.	1717
feature1931	chr1	57849696	57850088	.	393
feature1932	chr1	57906987	57907241	.	255
feature1933	chr1	57968513	57969911	.	1399
feature1934	chr1	57970148	57970765	.	618
feature1935	chr1	57973208	57973984	.	777
feature1936	chr1	57976508	57978998	.	2491
feature1937	chr1	57983076	57985427	.	2352
feature1938	chr1	57988562	57990432	.	1871
feature1939	chr1	57994963	57995817	.	855
feature1940	chr1	57996598	57999401	.	2804
feature1941	chr1	58027309	58031952	.	4644
feature1942	chr1	58032530	58034558	.	2029
feature1943	chr1	58038810	58039996	.	1187
feature1944	chr1	58078164	58079358	.	1195
feature1945	chr1	58080349	58080599	.	251
feature1946	chr1	58081234	58082293	.	1060
feature1947	chr1	58085382	58086408	.	1027
feature1948	chr1	58091113	58091937	.	825
feature1949	chr1	58098833	58099994	.	1162
feature1950	chr1	58100038	58100566	.	529
feature1951	chr1	58100696	58102959	.	2264
feature1952	chr1	58110701	58115536	.	4836
feature1953	chr1	58137572	58138674	.	1103
feature1954	chr1	58144191	58144476	.	286
feature1955	chr1	58147414	58148709	.	1296
feature1956	chr1	58169939	58170341	.	403
feature1957	chr1	58209943	58211044	.	1102
feature1958	chr1	58215329	58216011	.	683
feature1959	chr1	58218835	58220173	.	1339
feature1960	chr1	58288870	58291059	.	2190
feature1961	chr1	58291295	58291807	.	513
feature1962	chr1	58294761	58295336	.	576
feature1963	chr1	58295876	58296807	.	932
feature1964	chr1	58301757	58302790	.	1034
feature1965	chr1	58303524	58303944	.	421
feature1966	chr1	58308378	58308746	.	369
feature1967	chr1	58311116	58311812	.	697
feature1968	chr1	58315334	58316569	.	1236
feature1969	chr1	58332885	58333834	.	950
feature1970	chr1	58339924	58340233	.	310
feature1971	chr1	58342794	58354376	.	11583
feature1972	chr1	58358030	58362732	.	4703
feature1973	chr1	58363677	58364216	.	540
feature1974	chr1	58377420	58378424	.	1005
feature1975	chr1	58381627	58381884	.	258
feature1976	chr1	58382528	58383378	.	851
feature1977	chr1	58386823	58387377	.	555
feature1978	chr1	58391038	58392305	.	1268
feature1979	chr1	58393992	58395458	.	1467
feature1980	chr1	58395713	58396503	.	791
feature1981	chr1	58415890	58417179	.	1290
feature1982	chr1	58418496	58418774	.	279
feature1983	chr1	58420737	58422984	.	2248
feature1984	chr1	58424087	58424995	.	909
feature1985	chr1	58443726	58444981	.	1256
feature1986	chr1	58446204	58447687	.	1484
feature1987	chr1	58449505	58451779	.	2275
feature1988	chr1	58460740	58461002	.	263
feature1989	chr1	58501772	58504129	.	2358
feature1990	chr1	58505502	58506215	.	714
feature1991	chr1	58524954	58525556	.	603
feature1992	chr1	58530781	58531121	.	341
feature1993	chr1	58566769	58567968	.	1200
feature1994	chr1	58568466	58569700	.	1235
feature1995	chr1	58575608	58579233	.	3626
feature1996	chr1	58583696	58585723	.	2028
feature1997	chr1	58587017	58588116	.	1100
feature1998	chr1	58588699	58589093	.	395
feature1999	chr1	58597710	58597987	.	278
[truncated: 120,963 more rows]

## Sheet: peak_info_H3K4me3
Geneid	Chr	Start	End	Strand	Length
feature1	chr1	4103328	4103622	.	295
feature2	chr1	4414465	4414742	.	278
feature3	chr1	4783957	4786902	.	2946
feature4	chr1	4807082	4809119	.	2038
feature5	chr1	4856555	4859712	.	3158
feature6	chr1	5082657	5085144	.	2488
feature7	chr1	5085317	5085688	.	372
feature8	chr1	6213339	6216105	.	2767
feature9	chr1	6406317	6407009	.	693
feature10	chr1	6453123	6455285	.	2163
feature11	chr1	6466675	6467372	.	698
feature12	chr1	6624376	6624731	.	356
feature13	chr1	7087848	7090816	.	2969
feature14	chr1	7396355	7399024	.	2670
feature15	chr1	8745015	8745469	.	455
feature16	chr1	9152485	9154320	.	1836
feature17	chr1	9236866	9238059	.	1194
feature18	chr1	9544309	9549547	.	5239
feature19	chr1	9593702	9594370	.	669
feature20	chr1	9629031	9631437	.	2407
feature21	chr1	9699355	9701688	.	2334
feature22	chr1	9742810	9749231	.	6422
feature23	chr1	9796825	9799655	.	2831
feature24	chr1	9876507	9876812	.	306
feature25	chr1	9892610	9893282	.	673
feature26	chr1	9941304	9944809	.	3506
feature27	chr1	10036429	10040962	.	4534
feature28	chr1	10231051	10233985	.	2935
feature29	chr1	10280297	10280793	.	497
feature30	chr1	12982912	12983667	.	756
feature31	chr1	12991719	12993264	.	1546
feature32	chr1	13052161	13052588	.	428
feature33	chr1	13206713	13207561	.	849
feature34	chr1	13267189	13267893	.	705
feature35	chr1	13292986	13294052	.	1067
feature36	chr1	13335590	13337013	.	1424
feature37	chr1	13371703	13375307	.	3605
feature38	chr1	13425716	13427594	.	1879
feature39	chr1	13454302	13454825	.	524
feature40	chr1	13513604	13514665	.	1062
feature41	chr1	13587979	13590545	.	2567
feature42	chr1	13593329	13593581	.	253
feature43	chr1	13648454	13648703	.	250
feature44	chr1	13652699	13652998	.	300
feature45	chr1	13658470	13661106	.	2637
feature46	chr1	13788863	13789633	.	771
feature47	chr1	13839845	13840425	.	581
feature48	chr1	14484188	14484658	.	471
feature49	chr1	14823299	14823935	.	637
feature50	chr1	15805037	15807491	.	2455
feature51	chr1	16101563	16101797	.	235
feature52	chr1	16101868	16107105	.	5238
feature53	chr1	16161261	16162068	.	808
feature54	chr1	16228008	16229200	.	1193
feature55	chr1	16518232	16520264	.	2033
feature56	chr1	16617090	16620105	.	3016
feature57	chr1	16641972	16642355	.	384
feature58	chr1	16655195	16658049	.	2855
feature59	chr1	16664814	16666778	.	1965
feature60	chr1	16687580	16690499	.	2920
feature61	chr1	17608263	17608975	.	713
feature62	chr1	19205735	19206451	.	717
feature63	chr1	19917879	19918173	.	295
feature64	chr1	20067135	20069043	.	1909
feature65	chr1	20069055	20069379	.	325
feature66	chr1	20466704	20467018	.	315
feature67	chr1	20712402	20712696	.	295
feature68	chr1	20818253	20820849	.	2597
feature69	chr1	20890216	20891217	.	1002
feature70	chr1	21014699	21015220	.	522
feature71	chr1	21069719	21070572	.	854
feature72	chr1	21078243	21080100	.	1858
feature73	chr1	21218370	21219425	.	1056
feature74	chr1	21243983	21244341	.	359
feature75	chr1	23184366	23185466	.	1101
feature76	chr1	23187489	23188657	.	1169
feature77	chr1	23202192	23203026	.	835
feature78	chr1	23255712	23258156	.	2445
feature79	chr1	23379778	23381167	.	1390
feature80	chr1	23381780	23384111	.	2332
feature81	chr1	23399443	23400127	.	685
feature82	chr1	23920643	23922869	.	2227
feature83	chr1	24004612	24006096	.	1485
feature84	chr1	24099538	24100896	.	1359
feature85	chr1	24102190	24102850	.	661
feature86	chr1	24107393	24108179	.	787
feature87	chr1	24677614	24679996	.	2383
feature88	chr1	28047460	28048487	.	1028
feature89	chr1	28053676	28054145	.	470
feature90	chr1	30871592	30874567	.	2976
feature91	chr1	30947150	30951172	.	4023
feature92	chr1	31019263	31019877	.	615
feature93	chr1	31049974	31050708	.	735
feature94	chr1	31142224	31142906	.	683
feature95	chr1	32950746	32951040	.	295
feature96	chr1	33668806	33670956	.	2151
feature97	chr1	33719519	33721201	.	1683
feature98	chr1	33755678	33758369	.	2692
feature99	chr1	33812776	33815395	.	2620
feature100	chr1	33877640	33878730	.	1091
feature101	chr1	33882725	33884059	.	1335
feature102	chr1	33897998	33898650	.	653
feature103	chr1	33898742	33900219	.	1478
feature104	chr1	33902788	33911152	.	8365
feature105	chr1	33911713	33913147	.	1435
feature106	chr1	34010736	34012339	.	1604
feature107	chr1	34029059	34029327	.	269
feature108	chr1	34110145	34110414	.	270
feature109	chr1	34389013	34389353	.	341
feature110	chr1	34389843	34390305	.	463
feature111	chr1	34433841	34435712	.	1872
feature112	chr1	34437801	34441948	.	4148
feature113	chr1	34459041	34460662	.	1622
feature114	chr1	34463059	34465386	.	2328
feature115	chr1	34467422	34468464	.	1043
feature116	chr1	34471677	34474412	.	2736
feature117	chr1	34485347	34486082	.	736
feature118	chr1	34510540	34510992	.	453
feature119	chr1	34564314	34565148	.	835
feature120	chr1	34801225	34802855	.	1631
feature121	chr1	34827396	34829254	.	1859
feature122	chr1	34837925	34843873	.	5949
feature123	chr1	34849354	34852921	.	3568
feature124	chr1	35424862	35425404	.	543
feature125	chr1	35813088	35814257	.	1170
feature126	chr1	35890451	35890907	.	457
feature127	chr1	35975777	35976293	.	517
feature128	chr1	36052292	36052950	.	659
feature129	chr1	36067755	36071111	.	3357
feature130	chr1	36072738	36073917	.	1180
feature131	chr1	36128577	36130430	.	1854
feature132	chr1	36242586	36245013	.	2428
feature133	chr1	36261622	36262855	.	1234
feature134	chr1	36263820	36264845	.	1026
feature135	chr1	36270089	36274489	.	4401
feature136	chr1	36303042	36303715	.	674
feature137	chr1	36307276	36309001	.	1726
feature138	chr1	36367619	36369852	.	2234
feature139	chr1	36444289	36446769	.	2481
feature140	chr1	36470554	36472602	.	2049
feature141	chr1	36511297	36513737	.	2441
feature142	chr1	36546033	36547613	.	1581
feature143	chr1	36554178	36558758	.	4581
feature144	chr1	36569365	36569916	.	552
feature145	chr1	36571783	36572319	.	537
feature146	chr1	36596360	36596861	.	502
feature147	chr1	36684012	36684264	.	253
feature148	chr1	36690876	36693178	.	2303
feature149	chr1	36708271	36710632	.	2362
feature150	chr1	36937298	36940795	.	3498
feature151	chr1	37000209	37001381	.	1173
feature152	chr1	37299246	37301276	.	2031
feature153	chr1	37308569	37308902	.	334
feature154	chr1	37344425	37344676	.	252
feature155	chr1	37427354	37431548	.	4195
feature156	chr1	37472909	37475590	.	2682
feature157	chr1	37487164	37487754	.	591
feature158	chr1	37490978	37492490	.	1513
feature159	chr1	37494799	37497121	.	2323
feature160	chr1	37540086	37541759	.	1674
feature161	chr1	37585195	37586498	.	1304
feature162	chr1	37719316	37720718	.	1403
feature163	chr1	37725498	37728126	.	2629
feature164	chr1	37864011	37866876	.	2866
feature165	chr1	37871614	37873442	.	1829
feature166	chr1	37889025	37891874	.	2850
feature167	chr1	37995934	37999981	.	4048
feature168	chr1	38011638	38013153	.	1516
feature169	chr1	38127557	38130696	.	3140
feature170	chr1	38897545	38898799	.	1255
feature171	chr1	38979780	38980435	.	656
feature172	chr1	38986984	38989128	.	2145
feature173	chr1	39105490	39106005	.	516
feature174	chr1	39192343	39194500	.	2158
feature175	chr1	39196740	39197436	.	697
feature176	chr1	39256288	39257133	.	846
feature177	chr1	39306740	39307665	.	926
feature178	chr1	39313294	39313663	.	370
feature179	chr1	39367075	39370479	.	3405
feature180	chr1	39408388	39408979	.	592
feature181	chr1	39469110	39469590	.	481
feature182	chr1	39477812	39479407	.	1596
feature183	chr1	39481985	39482856	.	872
feature184	chr1	39492828	39494106	.	1279
feature185	chr1	39534985	39537134	.	2150
feature186	chr1	39566083	39566377	.	295
feature187	chr1	39572378	39580065	.	7688
feature188	chr1	39590493	39590787	.	295
feature189	chr1	39603036	39603337	.	302
feature190	chr1	39614021	39615612	.	1592
feature191	chr1	39635718	39637536	.	1819
feature192	chr1	39649719	39651462	.	1744
feature193	chr1	39713711	39714677	.	967
feature194	chr1	39759471	39759726	.	256
feature195	chr1	39760874	39762658	.	1785
feature196	chr1	39784539	39785148	.	610
feature197	chr1	39846620	39847710	.	1091
feature198	chr1	39900061	39903416	.	3356
feature199	chr1	39922267	39923997	.	1731
feature200	chr1	39925239	39925511	.	273
feature201	chr1	39935641	39937026	.	1386
feature202	chr1	39960867	39963923	.	3057
feature203	chr1	40085297	40086478	.	1182
feature204	chr1	40224621	40225719	.	1099
feature205	chr1	40240606	40241274	.	669
feature206	chr1	40266201	40267489	.	1289
feature207	chr1	40275431	40276126	.	696
feature208	chr1	40294325	40295835	.	1511
feature209	chr1	40322377	40322720	.	344
feature210	chr1	40324571	40324861	.	291
feature211	chr1	40392868	40393203	.	336
feature212	chr1	40404413	40405949	.	1537
feature213	chr1	40410251	40410488	.	238
feature214	chr1	40475525	40476191	.	667
feature215	chr1	40514803	40516944	.	2142
feature216	chr1	40600112	40602815	.	2704
feature217	chr1	40634770	40635456	.	687
feature218	chr1	40680830	40682473	.	1644
feature219	chr1	40688663	40689268	.	606
feature220	chr1	40746029	40746667	.	639
feature221	chr1	40789750	40791445	.	1696
feature222	chr1	40847068	40847545	.	478
feature223	chr1	40847787	40848207	.	421
feature224	chr1	42768533	42769609	.	1077
feature225	chr1	42850699	42852901	.	2203
feature226	chr1	42866317	42866649	.	333
feature227	chr1	43091464	43093480	.	2017
feature228	chr1	43097189	43099962	.	2774
feature229	chr1	43301906	43303311	.	1406
feature230	chr1	43361170	43362135	.	966
feature231	chr1	43444933	43448055	.	3123
feature232	chr1	43462791	43463631	.	841
feature233	chr1	43466160	43467035	.	876
feature234	chr1	43473627	43475235	.	1609
feature235	chr1	43520715	43521666	.	952
feature236	chr1	43826196	43828721	.	2526
feature237	chr1	43843619	43843860	.	242
feature238	chr1	43914199	43915603	.	1405
feature239	chr1	43932602	43936380	.	3779
feature240	chr1	44041904	44042895	.	992
feature241	chr1	44100378	44103313	.	2936
feature242	chr1	44117326	44120549	.	3224
feature243	chr1	44147069	44149050	.	1982
feature244	chr1	45794567	45797466	.	2900
feature245	chr1	45826574	45826891	.	318
feature246	chr1	45837860	45838449	.	590
feature247	chr1	45860235	45860870	.	636
feature248	chr1	45868341	45868712	.	372
feature249	chr1	45880672	45882206	.	1535
feature250	chr1	45924634	45926409	.	1776
feature251	chr1	46851461	46855195	.	3735
feature252	chr1	46873123	46874364	.	1242
feature253	chr1	46894125	46895148	.	1024
feature254	chr1	46905466	46905783	.	318
feature255	chr1	47853775	47854301	.	527
feature256	chr1	50804701	50804995	.	295
feature257	chr1	51476822	51479457	.	2636
feature258	chr1	51493728	51494092	.	365
feature259	chr1	51788997	51789498	.	502
feature260	chr1	51907962	51908468	.	507
feature261	chr1	51915162	51916380	.	1219
feature262	chr1	51930247	51930735	.	489
feature263	chr1	51930914	51931409	.	496
feature264	chr1	52113100	52114237	.	1138
feature265	chr1	52118765	52120995	.	2231
feature266	chr1	52159144	52159558	.	415
feature267	chr1	52229749	52234070	.	4322
feature268	chr1	52366279	52366937	.	659
feature269	chr1	52498503	52501278	.	2776
feature270	chr1	52578023	52578928	.	906
feature271	chr1	52630194	52631528	.	1335
feature272	chr1	52676111	52676622	.	512
feature273	chr1	52703458	52704005	.	548
feature274	chr1	52722071	52722682	.	612
feature275	chr1	52722955	52723275	.	321
feature276	chr1	52726107	52727922	.	1816
feature277	chr1	52733935	52734205	.	271
feature278	chr1	52763817	52766498	.	2682
feature279	chr1	52799233	52800925	.	1693
feature280	chr1	52816715	52818190	.	1476
feature281	chr1	52844059	52846045	.	1987
feature282	chr1	53296024	53298137	.	2114
feature283	chr1	53313016	53314540	.	1525
feature284	chr1	53341237	53341531	.	295
feature285	chr1	53351501	53353220	.	1720
feature286	chr1	53773280	53775070	.	1791
feature287	chr1	53782318	53785870	.	3553
feature288	chr1	53817950	53818754	.	805
feature289	chr1	53823195	53824678	.	1484
feature290	chr1	53838184	53839009	.	826
feature291	chr1	53850471	53852139	.	1669
feature292	chr1	53855915	53856583	.	669
feature293	chr1	53939859	53941209	.	1351
feature294	chr1	54250293	54251640	.	1348
feature295	chr1	54259091	54259385	.	295
feature296	chr1	54437971	54439376	.	1406
feature297	chr1	54556193	54558339	.	2147
feature298	chr1	54563720	54564628	.	909
feature299	chr1	54568978	54569512	.	535
feature300	chr1	54585030	54586774	.	1745
feature301	chr1	54837250	54838815	.	1566
feature302	chr1	54887710	54888004	.	295
feature303	chr1	54896258	54896993	.	736
feature304	chr1	54898500	54899511	.	1012
feature305	chr1	54910809	54911103	.	295
feature306	chr1	54913680	54914716	.	1037
feature307	chr1	54925116	54927077	.	1962
feature308	chr1	55025168	55028074	.	2907
feature309	chr1	55028619	55029805	.	1187
feature310	chr1	55051962	55054208	.	2247
feature311	chr1	55082606	55082901	.	296
feature312	chr1	55083407	55090764	.	7358
feature313	chr1	55130385	55133332	.	2948
feature314	chr1	55210050	55210826	.	777
feature315	chr1	55214987	55215944	.	958
feature316	chr1	55236382	55240918	.	4537
feature317	chr1	55405184	55406925	.	1742
feature318	chr1	55506274	55507453	.	1180
feature319	chr1	55528812	55529395	.	584
feature320	chr1	55806824	55807597	.	774
feature321	chr1	55903152	55903435	.	284
feature322	chr1	55983444	55984416	.	973
feature323	chr1	56712892	56713529	.	638
feature324	chr1	56970290	56974475	.	4186
feature325	chr1	57376886	57378633	.	1748
feature326	chr1	57405313	57408196	.	2884
feature327	chr1	57968982	57970459	.	1478
feature328	chr1	57995389	57997697	.	2309
feature329	chr1	58029150	58031386	.	2237
feature330	chr1	58289645	58290628	.	984
feature331	chr1	58348773	58349676	.	904
feature332	chr1	58391533	58395277	.	3745
feature333	chr1	58421530	58424485	.	2956
feature334	chr1	58444045	58447055	.	3011
feature335	chr1	58503026	58506265	.	3240
feature336	chr1	58585042	58587914	.	2873
feature337	chr1	58614645	58615076	.	432
feature338	chr1	58617476	58618858	.	1383
feature339	chr1	58652111	58653711	.	1601
feature340	chr1	58710204	58717428	.	7225
feature341	chr1	58720236	58729795	.	9560
feature342	chr1	58742119	58745413	.	3295
feature343	chr1	58770319	58770603	.	285
feature344	chr1	58773571	58774421	.	851
feature345	chr1	58794996	58798185	.	3190
feature346	chr1	58798662	58798985	.	324
feature347	chr1	58801354	58804379	.	3026
feature348	chr1	58971927	58974577	.	2651
feature349	chr1	59119153	59120940	.	1788
feature350	chr1	59236296	59238351	.	2056
feature351	chr1	59315045	59317146	.	2102
feature352	chr1	59340852	59341287	.	436
feature353	chr1	59458725	59459539	.	815
feature354	chr1	59464816	59465857	.	1042
feature355	chr1	59480749	59486751	.	6003
feature356	chr1	59487021	59488204	.	1184
feature357	chr1	59495698	59496055	.	358
feature358	chr1	59592985	59593961	.	977
feature359	chr1	59668925	59671961	.	3037
feature360	chr1	59684004	59688824	.	4821
feature361	chr1	59762465	59766900	.	4436
feature362	chr1	59895247	59895540	.	294
feature363	chr1	59912150	59916385	.	4236
feature364	chr1	60015995	60016800	.	806
feature365	chr1	60042662	60043547	.	886
feature366	chr1	60095550	60099472	.	3923
feature367	chr1	60179407	60181923	.	2517
feature368	chr1	60342565	60344678	.	2114
feature369	chr1	60408875	60411246	.	2372
feature370	chr1	60564920	60567786	.	2867
feature371	chr1	60579450	60579928	.	479
feature372	chr1	60627002	60628340	.	1339
feature373	chr1	60667973	60668765	.	793
feature374	chr1	60745445	60749464	.	4020
feature375	chr1	60803977	60804229	.	253
feature376	chr1	60804289	60804573	.	285
feature377	chr1	60852188	60852533	.	346
feature378	chr1	60940978	60942041	.	1064
feature379	chr1	60960220	60961271	.	1052
feature380	chr1	62228923	62229715	.	793
feature381	chr1	62242759	62243014	.	256
feature382	chr1	62679281	62679579	.	299
feature383	chr1	62696756	62697433	.	678
feature384	chr1	62702412	62708539	.	6128
feature385	chr1	62718418	62722653	.	4236
feature386	chr1	62723835	62726004	.	2170
feature387	chr1	62750469	62751101	.	633
feature388	chr1	62751242	62752109	.	868
feature389	chr1	63112394	63116208	.	3815
feature390	chr1	63174956	63179228	.	4273
feature391	chr1	63729917	63732261	.	2345
feature392	chr1	64000615	64001057	.	443
feature393	chr1	64052326	64052645	.	320
feature394	chr1	64077988	64079576	.	1589
feature395	chr1	64118497	64122886	.	4390
feature396	chr1	64189411	64190492	.	1082
feature397	chr1	64192958	64193474	.	517
feature398	chr1	64198521	64199151	.	631
feature399	chr1	64222314	64223341	.	1028
feature400	chr1	64294952	64296253	.	1302
feature401	chr1	64300631	64303605	.	2975
feature402	chr1	64304176	64306472	.	2297
feature403	chr1	64308223	64308882	.	660
feature404	chr1	64374207	64375489	.	1283
feature405	chr1	64481717	64482548	.	832
feature406	chr1	64531257	64535005	.	3749
feature407	chr1	64614663	64618508	.	3846
feature408	chr1	64689970	64692260	.	2291
feature409	chr1	64735941	64739332	.	3392
feature410	chr1	64797036	64797287	.	252
feature411	chr1	64875606	64876827	.	1222
feature412	chr1	64919070	64919892	.	823
feature413	chr1	64925048	64929523	.	4476
feature414	chr1	64932613	64933752	.	1140
feature415	chr1	64944802	64945853	.	1052
feature416	chr1	64954933	64957886	.	2954
feature417	chr1	65107539	65108170	.	632
feature418	chr1	65112083	65114110	.	2028
feature419	chr1	65175937	65180088	.	4152
feature420	chr1	65185400	65188571	.	3172
feature421	chr1	65188713	65188992	.	280
feature422	chr1	65846741	65847128	.	388
feature423	chr1	65873004	65874162	.	1159
feature424	chr1	66110442	66111266	.	825
feature425	chr1	66174702	66176029	.	1328
feature426	chr1	66278981	66280135	.	1155
feature427	chr1	66431233	66431509	.	277
feature428	chr1	66700108	66702894	.	2787
feature429	chr1	66813959	66818572	.	4614
feature430	chr1	66838165	66838773	.	609
feature431	chr1	66861762	66864739	.	2978
feature432	chr1	66895943	66896989	.	1047
feature433	chr1	67037867	67039558	.	1692
feature434	chr1	67397872	67398751	.	880
feature435	chr1	71100092	71100942	.	851
feature436	chr1	71101208	71104120	.	2913
feature437	chr1	71556467	71559208	.	2742
feature438	chr1	71652829	71654203	.	1375
feature439	chr1	71893347	71893949	.	603
feature440	chr1	71938326	71939550	.	1225
feature441	chr1	72182774	72183871	.	1098
feature442	chr1	72195567	72197171	.	1605
feature443	chr1	72210591	72212912	.	2322
feature444	chr1	72225496	72226259	.	764
feature445	chr1	72236115	72237326	.	1212
feature446	chr1	72237567	72239171	.	1605
feature447	chr1	72243348	72244294	.	947
feature448	chr1	72254230	72255023	.	794
feature449	chr1	72283498	72284856	.	1359
feature450	chr1	72306259	72308187	.	1929
feature451	chr1	72428207	72429285	.	1079
feature452	chr1	72429646	72429940	.	295
feature453	chr1	72497551	72497814	.	264
feature454	chr1	72566851	72567594	.	744
feature455	chr1	72582519	72584543	.	2025
feature456	chr1	72593623	72594113	.	491
feature457	chr1	72710327	72714453	.	4127
feature458	chr1	72869792	72872624	.	2833
feature459	chr1	72942632	72943434	.	803
feature460	chr1	72962891	72963723	.	833
feature461	chr1	73955399	73956271	.	873
feature462	chr1	73987780	73988433	.	654
feature463	chr1	73997668	73999162	.	1495
feature464	chr1	74066397	74066646	.	250
feature465	chr1	74098067	74099166	.	1100
feature466	chr1	74124902	74125262	.	361
feature467	chr1	74200782	74201589	.	808
feature468	chr1	74227088	74227891	.	804
feature469	chr1	74235813	74241356	.	5544
feature470	chr1	74248144	74250427	.	2284
feature471	chr1	74283311	74286269	.	2959
feature472	chr1	74295936	74296759	.	824
feature473	chr1	74302518	74304994	.	2477
feature474	chr1	74332005	74333500	.	1496
feature475	chr1	74367702	74368878	.	1177
feature476	chr1	74374756	74377638	.	2883
feature477	chr1	74381995	74382347	.	353
feature478	chr1	74386290	74387734	.	1445
feature479	chr1	74390704	74393408	.	2705
feature480	chr1	74396563	74398457	.	1895
feature481	chr1	74504287	74508470	.	4184
feature482	chr1	74586494	74589195	.	2702
feature483	chr1	74600283	74602035	.	1753
feature484	chr1	74661113	74663490	.	2378
feature485	chr1	74711981	74716121	.	4141
feature486	chr1	74771437	74773742	.	2306
feature487	chr1	74781597	74783480	.	1884
feature488	chr1	74783884	74784563	.	680
feature489	chr1	74802994	74803837	.	844
feature490	chr1	74806441	74807615	.	1175
feature491	chr1	74816382	74818068	.	1687
feature492	chr1	75124043	75125914	.	1872
feature493	chr1	75140463	75144314	.	3852
feature494	chr1	75168070	75169859	.	1790
feature495	chr1	75178845	75180929	.	2085
feature496	chr1	75187203	75187497	.	295
feature497	chr1	75190942	75193586	.	2645
feature498	chr1	75210059	75212579	.	2521
feature499	chr1	75217807	75219646	.	1840
feature500	chr1	75235861	75237606	.	1746
feature501	chr1	75251433	75251996	.	564
feature502	chr1	75263009	75263845	.	837
feature503	chr1	75316012	75317670	.	1659
feature504	chr1	75317935	75318605	.	671
feature505	chr1	75398778	75402508	.	3731
feature506	chr1	75435454	75437194	.	1741
feature507	chr1	75478231	75479848	.	1618
feature508	chr1	75520879	75523577	.	2699
feature509	chr1	75532539	75532870	.	332
feature510	chr1	77279873	77281291	.	1419
feature511	chr1	78181885	78182375	.	491
feature512	chr1	78183524	78185056	.	1533
feature513	chr1	78185636	78186009	.	374
feature514	chr1	78186606	78187913	.	1308
feature515	chr1	78195019	78197853	.	2835
feature516	chr1	78203251	78204517	.	1267
feature517	chr1	78215579	78216195	.	617
feature518	chr1	78485304	78485895	.	592
feature519	chr1	78486708	78490255	.	3548
feature520	chr1	78523448	78524008	.	561
feature521	chr1	78536918	78538408	.	1491
feature522	chr1	78657220	78659737	.	2518
feature523	chr1	78701888	78703413	.	1526
feature524	chr1	78724836	78725135	.	300
feature525	chr1	78811894	78812664	.	771
feature526	chr1	78913109	78914252	.	1144
feature527	chr1	79577797	79578401	.	605
feature528	chr1	79580811	79581908	.	1098
feature529	chr1	79670290	79672668	.	2379
feature530	chr1	79710912	79712066	.	1155
feature531	chr1	79760094	79763007	.	2914
feature532	chr1	79775431	79777494	.	2064
feature533	chr1	80167871	80168146	.	276
feature534	chr1	80176840	80177892	.	1053
feature535	chr1	80337902	80341867	.	3966
feature536	chr1	80635905	80636893	.	989
feature537	chr1	80659064	80660958	.	1895
feature538	chr1	80664413	80665830	.	1418
feature539	chr1	80715773	80716832	.	1060
feature540	chr1	80755373	80759576	.	4204
feature541	chr1	81675073	81676429	.	1357
feature542	chr1	82316048	82318005	.	1958
feature543	chr1	82468897	82469256	.	360
feature544	chr1	82608304	82609220	.	917
feature545	chr1	82641540	82641882	.	343
feature546	chr1	82724186	82726380	.	2195
feature547	chr1	82761070	82762234	.	1165
feature548	chr1	82798367	82799034	.	668
feature549	chr1	82831439	82833300	.	1862
feature550	chr1	82838979	82841366	.	2388
feature551	chr1	82924556	82925406	.	851
feature552	chr1	84218018	84219224	.	1207
feature553	chr1	84282624	84285159	.	2536
feature554	chr1	84318037	84318734	.	698
feature555	chr1	84362034	84364452	.	2419
feature556	chr1	84426758	84426989	.	232
feature557	chr1	84561567	84561942	.	376
feature558	chr1	84562154	84563546	.	1393
feature559	chr1	84695353	84696439	.	1087
feature560	chr1	84837588	84841305	.	3718
feature561	chr1	84881245	84882645	.	1401
feature562	chr1	84933976	84936143	.	2168
feature563	chr1	85258324	85259008	.	685
feature564	chr1	85269413	85270915	.	1503
feature565	chr1	85272217	85272886	.	670
feature566	chr1	85326956	85327345	.	390
feature567	chr1	85597870	85599138	.	1269
feature568	chr1	85600440	85601788	.	1349
feature569	chr1	85649789	85650548	.	760
feature570	chr1	85703108	85704204	.	1097
feature571	chr1	85734402	85736828	.	2427
feature572	chr1	85750367	85751669	.	1303
feature573	chr1	85751894	85752348	.	455
feature574	chr1	85774336	85775842	.	1507
feature575	chr1	85792961	85796179	.	3219
feature576	chr1	85808937	85809719	.	783
feature577	chr1	85837464	85839052	.	1589
feature578	chr1	85840448	85841631	.	1184
feature579	chr1	85846197	85846491	.	295
feature580	chr1	85893923	85896359	.	2437
feature581	chr1	86058983	86059597	.	615
feature582	chr1	86063880	86066948	.	3069
feature583	chr1	86147774	86148219	.	446
feature584	chr1	86153723	86155693	.	1971
feature585	chr1	86228966	86230076	.	1111
feature586	chr1	86233648	86233882	.	235
feature587	chr1	86355031	86361521	.	6491
feature588	chr1	86378923	86379766	.	844
feature589	chr1	86380787	86381271	.	485
feature590	chr1	86406535	86407236	.	702
feature591	chr1	86416566	86417466	.	901
feature592	chr1	86433758	86435475	.	1718
feature593	chr1	86437522	86438034	.	513
feature594	chr1	86440231	86443731	.	3501
feature595	chr1	86470014	86473363	.	3350
feature596	chr1	86486525	86489001	.	2477
feature597	chr1	86503404	86505306	.	1903
feature598	chr1	86525369	86530150	.	4782
feature599	chr1	86581601	86584047	.	2447
feature600	chr1	86586738	86588290	.	1553
feature601	chr1	86703140	86704946	.	1807
feature602	chr1	87035591	87036177	.	587
feature603	chr1	87077541	87078974	.	1434
feature604	chr1	87148891	87149774	.	884
feature605	chr1	87174144	87174409	.	266
feature606	chr1	87180188	87180962	.	775
feature607	chr1	87186553	87187357	.	805
feature608	chr1	87213002	87216548	.	3547
feature609	chr1	87264230	87264673	.	444
feature610	chr1	87281493	87282635	.	1143
feature611	chr1	87326396	87328762	.	2367
feature612	chr1	87459730	87460537	.	808
feature613	chr1	87466979	87467780	.	802
feature614	chr1	87607649	87608366	.	718
feature615	chr1	87619944	87626457	.	6514
feature616	chr1	87626640	87627298	.	659
feature617	chr1	87637793	87639214	.	1422
feature618	chr1	87639579	87641169	.	1591
feature619	chr1	87648422	87649359	.	938
feature620	chr1	87649993	87651781	.	1789
feature621	chr1	87651993	87652273	.	281
feature622	chr1	87658261	87659292	.	1032
feature623	chr1	87740808	87741269	.	462
feature624	chr1	87755377	87757915	.	2539
feature625	chr1	87792318	87793564	.	1247
feature626	chr1	87827946	87828828	.	883
feature627	chr1	87829134	87829459	.	326
feature628	chr1	87848591	87850010	.	1420
feature629	chr1	87852659	87857763	.	5105
feature630	chr1	87866463	87866865	.	403
feature631	chr1	87899736	87901986	.	2251
feature632	chr1	88007499	88009165	.	1667
feature633	chr1	88082051	88082364	.	314
feature634	chr1	88093352	88099741	.	6390
feature635	chr1	88102845	88103105	.	261
feature636	chr1	88103876	88104094	.	219
feature637	chr1	88125732	88126046	.	315
feature638	chr1	88128602	88128963	.	362
feature639	chr1	88133996	88134760	.	765
feature640	chr1	88135198	88135820	.	623
feature641	chr1	88275937	88278153	.	2217
feature642	chr1	88287432	88287668	.	237
feature643	chr1	88433060	88434285	.	1226
feature644	chr1	88508518	88510686	.	2169
feature645	chr1	88575600	88576776	.	1177
feature646	chr1	88586713	88587422	.	710
feature647	chr1	88588086	88588350	.	265
feature648	chr1	88652824	88653249	.	426
feature649	chr1	88655141	88655818	.	678
feature650	chr1	88697714	88703065	.	5352
feature651	chr1	88705340	88705977	.	638
feature652	chr1	88750461	88750737	.	277
feature653	chr1	89069017	89071356	.	2340
feature654	chr1	89078680	89079614	.	935
feature655	chr1	89234621	89235371	.	751
feature656	chr1	89302793	89303315	.	523
feature657	chr1	89338808	89339048	.	241
feature658	chr1	89453905	89457280	.	3376
feature659	chr1	89462906	89463249	.	344
feature660	chr1	89555803	89556101	.	299
feature661	chr1	89562998	89563914	.	917
feature662	chr1	89568439	89569970	.	1532
feature663	chr1	89570100	89571458	.	1359
feature664	chr1	89575201	89576365	.	1165
feature665	chr1	89579675	89581926	.	2252
feature666	chr1	89643718	89644540	.	823
feature667	chr1	89742696	89743027	.	332
feature668	chr1	90221788	90222311	.	524
feature669	chr1	90368354	90369271	.	918
feature670	chr1	90602675	90605046	.	2372
feature671	chr1	90914858	90915619	.	762
feature672	chr1	90997954	91000378	.	2425
feature673	chr1	91022176	91022675	.	500
feature674	chr1	91023477	91025084	.	1608
feature675	chr1	91026544	91027087	.	544
feature676	chr1	91033705	91035156	.	1452
feature677	chr1	91041844	91042326	.	483
feature678	chr1	91051654	91058557	.	6904
feature679	chr1	91062225	91062526	.	302
feature680	chr1	91064576	91065657	.	1082
feature681	chr1	91179451	91180429	.	979
feature682	chr1	91187311	91188148	.	838
feature683	chr1	91249086	91252698	.	3613
feature684	chr1	91297445	91300587	.	3143
feature685	chr1	91325814	91326369	.	556
feature686	chr1	91396863	91399487	.	2625
feature687	chr1	91412277	91414781	.	2505
feature688	chr1	91455554	91457009	.	1456
feature689	chr1	91457974	91460318	.	2345
feature690	chr1	91494036	91495801	.	1766
feature691	chr1	91539658	91541955	.	2298
feature692	chr1	91664412	91665191	.	780
feature693	chr1	91954512	91955104	.	593
feature694	chr1	92048350	92049066	.	717
feature695	chr1	92080028	92080623	.	596
feature696	chr1	92082025	92082737	.	713
feature697	chr1	92178384	92181678	.	3295
feature698	chr1	92215266	92217610	.	2345
feature699	chr1	92331070	92333019	.	1950
feature700	chr1	92371093	92372702	.	1610
feature701	chr1	92392409	92394329	.	1921
feature702	chr1	92472409	92474705	.	2297
feature703	chr1	92639998	92642738	.	2741
feature704	chr1	92648053	92648476	.	424
feature705	chr1	92831101	92832396	.	1296
feature706	chr1	92849689	92850883	.	1195
feature707	chr1	92906353	92908159	.	1807
feature708	chr1	92909682	92912148	.	2467
feature709	chr1	92933341	92936083	.	2743
feature710	chr1	92956808	92957339	.	532
feature711	chr1	92971647	92973709	.	2063
feature712	chr1	93071056	93072213	.	1158
feature713	chr1	93118879	93119356	.	478
feature714	chr1	93304798	93306610	.	1813
feature715	chr1	93341701	93344926	.	3226
feature716	chr1	93400969	93402250	.	1282
feature717	chr1	93443901	93446417	.	2517
feature718	chr1	93477001	93481131	.	4131
feature719	chr1	93511185	93513033	.	1849
feature720	chr1	93634054	93636769	.	2716
feature721	chr1	93668826	93669446	.	621
feature722	chr1	93753202	93756335	.	3134
feature723	chr1	93800566	93805099	.	4534
feature724	chr1	93824618	93826475	.	1858
feature725	chr1	94035091	94035889	.	799
feature726	chr1	95313029	95315153	.	2125
feature727	chr1	95318808	95319272	.	465
feature728	chr1	95589561	95589967	.	407
feature729	chr1	95590510	95590830	.	321
feature730	chr1	95656350	95658372	.	2023
feature731	chr1	95664442	95668913	.	4472
feature732	chr1	95674118	95674571	.	454
feature733	chr1	97580397	97580662	.	266
feature734	chr1	97657131	97663180	.	6050
feature735	chr1	97672730	97672988	.	259
feature736	chr1	97768179	97771646	.	3468
feature737	chr1	97802298	97802743	.	446
feature738	chr1	97910288	97911511	.	1224
feature739	chr1	97976407	97977671	.	1265
feature740	chr1	98038616	98039152	.	537
feature741	chr1	98061962	98062420	.	459
feature742	chr1	98094186	98096449	.	2264
feature743	chr1	101901362	101903500	.	2139
feature744	chr1	105356111	105356429	.	319
feature745	chr1	105661169	105666357	.	5189
feature746	chr1	105746752	105747300	.	549
feature747	chr1	105780149	105782514	.	2366
feature748	chr1	105786376	105787857	.	1482
feature749	chr1	105790068	105791167	.	1100
feature750	chr1	105866416	105867261	.	846
feature751	chr1	105925369	105926535	.	1167
feature752	chr1	105964701	105965380	.	680
feature753	chr1	105971283	105972729	.	1447
feature754	chr1	105980518	105981617	.	1100
feature755	chr1	105987684	105994856	.	7173
feature756	chr1	105995859	105996129	.	271
feature757	chr1	106148738	106149534	.	797
feature758	chr1	106162249	106162803	.	555
feature759	chr1	106170828	106175748	.	4921
feature760	chr1	106230786	106233413	.	2628
feature761	chr1	106317202	106317601	.	400
feature762	chr1	106321112	106322312	.	1201
feature763	chr1	106400681	106401705	.	1025
feature764	chr1	106407690	106408778	.	1089
feature765	chr1	106568544	106568927	.	384
feature766	chr1	106627594	106628333	.	740
feature767	chr1	106695444	106695733	.	290
feature768	chr1	106700718	106701022	.	305
feature769	chr1	106712357	106715299	.	2943
feature770	chr1	106758476	106760767	.	2292
feature771	chr1	106794688	106797866	.	3179
feature772	chr1	106814917	106815663	.	747
feature773	chr1	106882995	106884073	.	1079
feature774	chr1	106932272	106932580	.	309
feature775	chr1	107589737	107591247	.	1511
feature776	chr1	114165114	114165735	.	622
feature777	chr1	118309576	118312133	.	2558
feature778	chr1	118321214	118323673	.	2460
feature779	chr1	118387494	118391154	.	3661
feature780	chr1	118396625	118397166	.	542
feature781	chr1	118399677	118400086	.	410
feature782	chr1	118459310	118460154	.	845
feature783	chr1	118525161	118525558	.	398
feature784	chr1	119183132	119183426	.	295
feature785	chr1	119491995	119492981	.	987
feature786	chr1	119502685	119505353	.	2669
feature787	chr1	119524952	119528401	.	3450
feature788	chr1	119647782	119649476	.	1695
feature789	chr1	119835026	119838290	.	3265
feature790	chr1	119911906	119914062	.	2157
feature791	chr1	120038473	120038950	.	478
feature792	chr1	120072591	120075563	.	2973
feature793	chr1	120099353	120100315	.	963
feature794	chr1	120119495	120123462	.	3968
feature795	chr1	120207481	120207885	.	405
feature796	chr1	120235979	120236891	.	913
feature797	chr1	120263818	120266110	.	2293
feature798	chr1	120294011	120294576	.	566
feature799	chr1	120429741	120430742	.	1002
feature800	chr1	120532054	120532796	.	743
feature801	chr1	120549715	120550394	.	680
feature802	chr1	121056860	121057154	.	295
feature803	chr1	121326435	121329514	.	3080
feature804	chr1	121394626	121395380	.	755
feature805	chr1	121429821	121432541	.	2721
feature806	chr1	121565997	121568474	.	2478
feature807	chr1	123932362	123932605	.	244
feature808	chr1	123933574	123934630	.	1057
feature809	chr1	125428300	125428628	.	329
feature810	chr1	125432010	125436757	.	4748
feature811	chr1	125441728	125442123	.	396
feature812	chr1	125466157	125467362	.	1206
feature813	chr1	125559248	125562012	.	2765
feature814	chr1	126387509	126387803	.	295
feature815	chr1	127203450	127208027	.	4578
feature816	chr1	127218868	127219929	.	1062
feature817	chr1	127222168	127222667	.	500
feature818	chr1	127224918	127225862	.	945
feature819	chr1	127239590	127240828	.	1239
feature820	chr1	127241142	127241436	.	295
feature821	chr1	127242143	127243259	.	1117
feature822	chr1	127269815	127271949	.	2135
feature823	chr1	127424954	127425626	.	673
feature824	chr1	127595932	127596325	.	394
feature825	chr1	127772593	127776847	.	4255
feature826	chr1	127836800	127837459	.	660
feature827	chr1	127868383	127870069	.	1687
feature828	chr1	127975240	127975576	.	337
feature829	chr1	127975711	127976697	.	987
feature830	chr1	127978316	127979212	.	897
feature831	chr1	127981360	127982950	.	1591
feature832	chr1	128004837	128005232	.	396
feature833	chr1	128005793	128006783	.	991
feature834	chr1	128008929	128009172	.	244
feature835	chr1	128014371	128016290	.	1920
feature836	chr1	128016544	128018724	.	2181
feature837	chr1	128020111	128020727	.	617
feature838	chr1	128101480	128105653	.	4174
feature839	chr1	128243513	128246338	.	2826
feature840	chr1	128357036	128360190	.	3155
feature841	chr1	128415623	128417888	.	2266
feature842	chr1	128447136	128447460	.	325
feature843	chr1	128546808	128547102	.	295
feature844	chr1	128548491	128549195	.	705
feature845	chr1	128589894	128592797	.	2904
feature846	chr1	128614890	128615291	.	402
feature847	chr1	128705547	128705812	.	266
feature848	chr1	128712588	128713393	.	806
feature849	chr1	128746863	128747563	.	701
feature850	chr1	128824398	128825640	.	1243
feature851	chr1	130715106	130718942	.	3837
feature852	chr1	131019585	131021776	.	2192
feature853	chr1	131037602	131038694	.	1093
feature854	chr1	131067767	131068622	.	856
feature855	chr1	131082846	131087625	.	4780
feature856	chr1	131089121	131093565	.	4445
feature857	chr1	131093849	131098418	.	4570
feature858	chr1	131103344	131104561	.	1218
feature859	chr1	131110035	131111652	.	1618
feature860	chr1	131115683	131116075	.	393
feature861	chr1	131134847	131139986	.	5140
feature862	chr1	131152690	131154204	.	1515
feature863	chr1	131174102	131174550	.	449
feature864	chr1	131198040	131200424	.	2385
feature865	chr1	131244622	131247109	.	2488
feature866	chr1	131252762	131253445	.	684
feature867	chr1	131274536	131280099	.	5564
feature868	chr1	131286869	131287833	.	965
feature869	chr1	131377783	131378223	.	441
feature870	chr1	131378373	131380243	.	1871
feature871	chr1	131384210	131384462	.	253
feature872	chr1	131431527	131431775	.	249
feature873	chr1	131431853	131432328	.	476
feature874	chr1	131460906	131461162	.	257
feature875	chr1	131463345	131464558	.	1214
feature876	chr1	131474129	131474473	.	345
feature877	chr1	131492033	131493192	.	1160
feature878	chr1	131523401	131531359	.	7959
feature879	chr1	131565865	131566239	.	375
feature880	chr1	131613455	131614038	.	584
feature881	chr1	131657619	131657998	.	380
feature882	chr1	131688210	131692951	.	4742
feature883	chr1	131700704	131701117	.	414
feature884	chr1	131702193	131702613	.	421
feature885	chr1	131702824	131703536	.	713
feature886	chr1	131703762	131704218	.	457
feature887	chr1	131751978	131752276	.	299
feature888	chr1	131827205	131829231	.	2027
feature889	chr1	131866187	131868500	.	2314
feature890	chr1	131909875	131912898	.	3024
feature891	chr1	131915433	131915784	.	352
feature892	chr1	131962790	131963736	.	947
feature893	chr1	132006735	132011524	.	4790
feature894	chr1	132132928	132140299	.	7372
feature895	chr1	132143319	132143792	.	474
feature896	chr1	132149688	132150933	.	1246
feature897	chr1	132315843	132319956	.	4114
feature898	chr1	132341367	132343050	.	1684
feature899	chr1	132343456	132343924	.	469
feature900	chr1	132370662	132371274	.	613
feature901	chr1	132390553	132392156	.	1604
feature902	chr1	132416292	132418612	.	2321
feature903	chr1	132437270	132437667	.	398
feature904	chr1	132475888	132479331	.	3444
feature905	chr1	133023585	133026611	.	3027
feature906	chr1	133032721	133034357	.	1637
feature907	chr1	133045735	133046834	.	1100
feature908	chr1	133130205	133136326	.	6122
feature909	chr1	133163821	133164230	.	410
feature910	chr1	133608160	133610982	.	2823
feature911	chr1	133659680	133662141	.	2462
feature912	chr1	133685741	133686439	.	699
feature913	chr1	133777498	133777947	.	450
feature914	chr1	133778545	133778848	.	304
feature915	chr1	133800698	133801707	.	1010
feature916	chr1	133815866	133816653	.	788
feature917	chr1	133854927	133856863	.	1937
feature918	chr1	134060471	134061561	.	1091
feature919	chr1	134064923	134065259	.	337
feature920	chr1	134065687	134066088	.	402
feature921	chr1	134077267	134079973	.	2707
feature922	chr1	134092648	134095485	.	2838
feature923	chr1	134098695	134100083	.	1389
feature924	chr1	134195643	134196555	.	913
feature925	chr1	134302143	134303516	.	1374
feature926	chr1	134332111	134333530	.	1420
feature927	chr1	134360104	134362818	.	2715
feature928	chr1	134405191	134407672	.	2482
feature929	chr1	134414085	134417324	.	3240
feature930	chr1	134417404	134417836	.	433
feature931	chr1	134418409	134419044	.	636
feature932	chr1	134419175	134421077	.	1903
feature933	chr1	134454833	134456322	.	1490
feature934	chr1	134457735	134458039	.	305
feature935	chr1	134493779	134496091	.	2313
feature936	chr1	134556014	134557569	.	1556
feature937	chr1	134559863	134561770	.	1908
feature938	chr1	134719680	134720299	.	620
feature939	chr1	134747143	134748230	.	1088
feature940	chr1	134771467	134772622	.	1156
feature941	chr1	134783875	134785097	.	1223
feature942	chr1	134788055	134788618	.	564
feature943	chr1	134790257	134791069	.	813
feature944	chr1	134799410	134804466	.	5057
feature945	chr1	134816364	134816728	.	365
feature946	chr1	134818871	134819581	.	711
feature947	chr1	134954778	134956753	.	1976
feature948	chr1	134961390	134964072	.	2683
feature949	chr1	135100313	135100679	.	367
feature950	chr1	135128762	135129625	.	864
feature951	chr1	135129845	135134705	.	4861
feature952	chr1	135146038	135149436	.	3399
feature953	chr1	135258883	135259193	.	311
feature954	chr1	135280457	135284680	.	4224
feature955	chr1	135311994	135314630	.	2637
feature956	chr1	135368310	135369257	.	948
feature957	chr1	135411276	135411731	.	456
feature958	chr1	135428840	135431210	.	2371
feature959	chr1	135516624	135517047	.	424
feature960	chr1	135534878	135535924	.	1047
feature961	chr1	135536026	135536511	.	486
feature962	chr1	135536587	135536852	.	266
feature963	chr1	135616918	135617553	.	636
feature964	chr1	135619179	135621155	.	1977
feature965	chr1	135630394	135635694	.	5301
feature966	chr1	135658485	135659564	.	1080
feature967	chr1	135659796	135660659	.	864
feature968	chr1	135663485	135665067	.	1583
feature969	chr1	135669237	135670606	.	1370
feature970	chr1	135680981	135681402	.	422
feature971	chr1	135684636	135692247	.	7612
feature972	chr1	135699635	135700363	.	729
feature973	chr1	135710853	135711253	.	401
feature974	chr1	135711370	135711621	.	252
feature975	chr1	135728481	135730387	.	1907
feature976	chr1	135793585	135794737	.	1153
feature977	chr1	136007414	136008814	.	1401
feature978	chr1	136017346	136018981	.	1636
feature979	chr1	136127086	136128654	.	1569
feature980	chr1	136129205	136133040	.	3836
feature981	chr1	136135589	136135908	.	320
feature982	chr1	136136391	136138690	.	2300
feature983	chr1	136139316	136142656	.	3341
feature984	chr1	136233619	136235077	.	1459
feature985	chr1	136343344	136346892	.	3549
feature986	chr1	136414428	136416457	.	2030
feature987	chr1	136465566	136467503	.	1938
feature988	chr1	136577980	136578765	.	786
feature989	chr1	136608606	136609183	.	578
feature990	chr1	136624031	136626365	.	2335
feature991	chr1	136683229	136686482	.	3254
feature992	chr1	137190739	137191033	.	295
feature993	chr1	137750747	137752644	.	1898
feature994	chr1	137897970	137900843	.	2874
feature995	chr1	138038632	138039296	.	665
feature996	chr1	138126355	138127364	.	1010
feature997	chr1	138134164	138137584	.	3421
feature998	chr1	138157935	138159650	.	1716
feature999	chr1	138171611	138175941	.	4331
feature1000	chr1	138191248	138192096	.	849
feature1001	chr1	138243724	138245530	.	1807
feature1002	chr1	138322636	138323284	.	649
feature1003	chr1	138343152	138343580	.	429
feature1004	chr1	138343759	138344167	.	409
feature1005	chr1	138348096	138349137	.	1042
feature1006	chr1	138506374	138507744	.	1371
feature1007	chr1	138550013	138550823	.	811
feature1008	chr1	138613928	138615449	.	1522
feature1009	chr1	138617326	138620629	.	3304
feature1010	chr1	138843244	138844460	.	1217
feature1011	chr1	138855489	138855977	.	489
feature1012	chr1	138856389	138857234	.	846
feature1013	chr1	138928559	138929715	.	1157
feature1014	chr1	138930431	138931529	.	1099
feature1015	chr1	138962032	138965734	.	3703
feature1016	chr1	138966953	138968228	.	1276
feature1017	chr1	138972346	138973199	.	854
feature1018	chr1	138981867	138984007	.	2141
feature1019	chr1	139262951	139263778	.	828
feature1020	chr1	139421337	139423434	.	2098
feature1021	chr1	139454024	139456413	.	2390
feature1022	chr1	140182489	140183895	.	1407
feature1023	chr1	140739125	140740131	.	1007
feature1024	chr1	143700885	143703596	.	2712
feature1025	chr1	143707960	143708757	.	798
feature1026	chr1	143738616	143740786	.	2171
feature1027	chr1	143776097	143779772	.	3676
feature1028	chr1	143915946	143918453	.	2508
feature1029	chr1	143918838	143919193	.	356
feature1030	chr1	144001378	144005410	.	4033
feature1031	chr1	144006199	144007805	.	1607
feature1032	chr1	144246141	144249305	.	3165
feature1033	chr1	144343179	144343450	.	272
feature1034	chr1	144343570	144343893	.	324
feature1035	chr1	144509539	144509833	.	295
feature1036	chr1	144774363	144775576	.	1214
feature1037	chr1	148288166	148288855	.	690
feature1038	chr1	148903423	148904052	.	630
feature1039	chr1	149435436	149435730	.	295
feature1040	chr1	149556207	149556837	.	631
feature1041	chr1	149840563	149841817	.	1255
feature1042	chr1	149938862	149940333	.	1472
feature1043	chr1	149940638	149941678	.	1041
feature1044	chr1	149943990	149944308	.	319
feature1045	chr1	149946084	149947931	.	1848
feature1046	chr1	149953545	149954854	.	1310
feature1047	chr1	149954955	149962089	.	7135
feature1048	chr1	150099169	150101504	.	2336
feature1049	chr1	150163645	150166086	.	2442
feature1050	chr1	150391726	150395805	.	4080
feature1051	chr1	150496361	150497886	.	1526
feature1052	chr1	150681052	150681776	.	725
feature1053	chr1	150759050	150760141	.	1092
feature1054	chr1	151074570	151075407	.	838
feature1055	chr1	151095476	151096616	.	1141
feature1056	chr1	151103343	151104198	.	856
feature1057	chr1	151249337	151251496	.	2160
feature1058	chr1	151270505	151271154	.	650
feature1059	chr1	151287217	151287974	.	758
feature1060	chr1	151342501	151347301	.	4801
feature1061	chr1	151427098	151430426	.	3329
feature1062	chr1	151498925	151501820	.	2896
feature1063	chr1	151570939	151573069	.	2131
feature1064	chr1	151614672	151615667	.	996
feature1065	chr1	151620980	151621455	.	476
feature1066	chr1	151625409	151626621	.	1213
feature1067	chr1	151662567	151663485	.	919
feature1068	chr1	151685676	151687535	.	1860
feature1069	chr1	151689337	151689929	.	593
feature1070	chr1	151754099	151757533	.	3435
feature1071	chr1	151947378	151948578	.	1201
feature1072	chr1	151957539	151958593	.	1055
feature1073	chr1	151958766	151959562	.	797
feature1074	chr1	152018605	152019250	.	646
feature1075	chr1	152019485	152019820	.	336
feature1076	chr1	152021150	152021497	.	348
feature1077	chr1	152023330	152025519	.	2190
feature1078	chr1	152088187	152091391	.	3205
feature1079	chr1	152385334	152387003	.	1670
feature1080	chr1	152399680	152400665	.	986
feature1081	chr1	152424685	152424993	.	309
feature1082	chr1	152427615	152428928	.	1314
feature1083	chr1	152527917	152528850	.	934
feature1084	chr1	152535986	152536422	.	437
feature1085	chr1	152581411	152581930	.	520
feature1086	chr1	152598882	152599424	.	543
feature1087	chr1	152612128	152613841	.	1714
feature1088	chr1	152615815	152616781	.	967
feature1089	chr1	152621996	152625790	.	3795
feature1090	chr1	152687069	152688463	.	1395
feature1091	chr1	152697512	152698055	.	544
feature1092	chr1	152765647	152768321	.	2675
feature1093	chr1	152773690	152774597	.	908
feature1094	chr1	152807466	152811577	.	4112
feature1095	chr1	152900693	152905105	.	4413
feature1096	chr1	153010564	153011547	.	984
feature1097	chr1	153129695	153130399	.	705
feature1098	chr1	153292034	153292298	.	265
feature1099	chr1	153299751	153300333	.	583
feature1100	chr1	153300787	153301208	.	422
feature1101	chr1	153305201	153305491	.	291
feature1102	chr1	153330217	153334173	.	3957
feature1103	chr1	153368369	153368663	.	295
feature1104	chr1	153410568	153415840	.	5273
feature1105	chr1	153424605	153426080	.	1476
feature1106	chr1	153484074	153489579	.	5506
feature1107	chr1	153501608	153502597	.	990
feature1108	chr1	153532247	153532885	.	639
feature1109	chr1	153748334	153750075	.	1742
feature1110	chr1	153751483	153753573	.	2091
feature1111	chr1	153802134	153804222	.	2089
feature1112	chr1	153807471	153808042	.	572
feature1113	chr1	153847112	153847423	.	312
feature1114	chr1	153899014	153901968	.	2955
feature1115	chr1	153914183	153914455	.	273
feature1116	chr1	154005715	154006718	.	1004
feature1117	chr1	154062037	154063220	.	1184
feature1118	chr1	154256566	154257521	.	956
feature1119	chr1	154786463	154786788	.	326
feature1120	chr1	154794414	154794821	.	408
feature1121	chr1	155028757	155029681	.	925
feature1122	chr1	155049854	155050102	.	249
feature1123	chr1	155050369	155051728	.	1360
feature1124	chr1	155054385	155055356	.	972
feature1125	chr1	155058348	155060403	.	2056
feature1126	chr1	155070698	155071066	.	369
feature1127	chr1	155074248	155074618	.	371
feature1128	chr1	155075213	155075611	.	399
feature1129	chr1	155082742	155084554	.	1813
feature1130	chr1	155091025	155092789	.	1765
feature1131	chr1	155095921	155099855	.	3935
feature1132	chr1	155108014	155108945	.	932
feature1133	chr1	155138556	155139275	.	720
feature1134	chr1	155145194	155147527	.	2334
feature1135	chr1	155158089	155159959	.	1871
feature1136	chr1	155223927	155224287	.	361
feature1137	chr1	155413100	155414838	.	1739
feature1138	chr1	155415026	155417698	.	2673
feature1139	chr1	155425754	155426253	.	500
feature1140	chr1	155441956	155443124	.	1169
feature1141	chr1	155493512	155494717	.	1206
feature1142	chr1	155557557	155559793	.	2237
feature1143	chr1	155811681	155813693	.	2013
feature1144	chr1	155971460	155974554	.	3095
feature1145	chr1	156027938	156028613	.	676
feature1146	chr1	156033901	156038532	.	4632
feature1147	chr1	156040674	156042730	.	2057
feature1148	chr1	156241354	156241914	.	561
feature1149	chr1	156263592	156264431	.	840
feature1150	chr1	156402221	156402906	.	686
feature1151	chr1	156420227	156421560	.	1334
feature1152	chr1	156437743	156438474	.	732
feature1153	chr1	156460054	156460438	.	385
feature1154	chr1	156466613	156474821	.	8209
feature1155	chr1	156521744	156522742	.	999
feature1156	chr1	156558313	156561216	.	2904
feature1157	chr1	156614103	156618701	.	4599
feature1158	chr1	156624049	156624823	.	775
feature1159	chr1	156660260	156661550	.	1291
feature1160	chr1	156667479	156667986	.	508
feature1161	chr1	156672226	156675355	.	3130
feature1162	chr1	156717719	156719811	.	2093
feature1163	chr1	156938445	156940301	.	1857
feature1164	chr1	156985898	156987182	.	1285
feature1165	chr1	156996762	156997049	.	288
feature1166	chr1	157038672	157039766	.	1095
feature1167	chr1	157076259	157077280	.	1022
feature1168	chr1	157257162	157257889	.	728
feature1169	chr1	157410764	157413663	.	2900
feature1170	chr1	157444615	157445158	.	544
feature1171	chr1	158999453	158999747	.	295
feature1172	chr1	159186366	159186893	.	528
feature1173	chr1	159198843	159199355	.	513
feature1174	chr1	159231047	159234786	.	3740
feature1175	chr1	159595979	159596801	.	823
feature1176	chr1	159813022	159813849	.	828
feature1177	chr1	159888953	159890015	.	1063
feature1178	chr1	160099789	160100714	.	926
feature1179	chr1	160149002	160150085	.	1084
feature1180	chr1	160194352	160196628	.	2277
feature1181	chr1	160209778	160214314	.	4537
feature1182	chr1	160231162	160231647	.	486
feature1183	chr1	160791785	160793532	.	1748
feature1184	chr1	160905639	160908437	.	2799
feature1185	chr1	161033582	161039333	.	5752
feature1186	chr1	161069548	161073152	.	3605
feature1187	chr1	161075701	161076915	.	1215
feature1188	chr1	161130107	161132273	.	2167
feature1189	chr1	161170458	161171190	.	733
feature1190	chr1	161195446	161196580	.	1135
feature1191	chr1	161248757	161252222	.	3466
feature1192	chr1	161268013	161268688	.	676
feature1193	chr1	161443375	161444516	.	1142
feature1194	chr1	161494343	161494596	.	254
feature1195	chr1	161500464	161501514	.	1051
feature1196	chr1	161505869	161506180	.	312
feature1197	chr1	161520365	161520700	.	336
feature1198	chr1	161712347	161713526	.	1180
feature1199	chr1	161734382	161735790	.	1409
feature1200	chr1	161766587	161767715	.	1129
feature1201	chr1	161874704	161878142	.	3439
feature1202	chr1	161968703	161970379	.	1677
feature1203	chr1	161998892	161999722	.	831
feature1204	chr1	162004799	162006233	.	1435
feature1205	chr1	162011678	162012060	.	383
feature1206	chr1	162017965	162018910	.	946
feature1207	chr1	162206956	162208321	.	1366
feature1208	chr1	162509287	162510285	.	999
feature1209	chr1	162546954	162549754	.	2801
feature1210	chr1	162569829	162572145	.	2317
feature1211	chr1	162624563	162625616	.	1054
feature1212	chr1	162665321	162666153	.	833
feature1213	chr1	162737310	162741279	.	3970
feature1214	chr1	162813673	162813931	.	259
feature1215	chr1	163284083	163284911	.	829
feature1216	chr1	163308464	163309481	.	1018
feature1217	chr1	163361968	163362737	.	770
feature1218	chr1	163402095	163404429	.	2335
feature1219	chr1	163778968	163780635	.	1668
feature1220	chr1	163929171	163931427	.	2257
feature1221	chr1	163963961	163965784	.	1824
feature1222	chr1	163993669	163995936	.	2268
feature1223	chr1	164087169	164088042	.	874
feature1224	chr1	164135616	164136618	.	1003
feature1225	chr1	164151472	164153602	.	2131
feature1226	chr1	164247797	164250464	.	2668
feature1227	chr1	164275107	164277160	.	2054
feature1228	chr1	164305970	164308537	.	2568
feature1229	chr1	164586172	164586829	.	658
feature1230	chr1	164898927	164899372	.	446
feature1231	chr1	164959827	164960332	.	506
feature1232	chr1	165020887	165021766	.	880
feature1233	chr1	165186873	165189205	.	2333
feature1234	chr1	165192443	165195567	.	3125
feature1235	chr1	165235340	165237650	.	2311
feature1236	chr1	165281351	165282670	.	1320
feature1237	chr1	165458896	165462473	.	3578
feature1238	chr1	165602701	165604240	.	1540
feature1239	chr1	165621659	165622744	.	1086
feature1240	chr1	165633418	165635203	.	1786
feature1241	chr1	165640785	165643875	.	3091
feature1242	chr1	165667139	165667765	.	627
feature1243	chr1	165680980	165683004	.	2025
feature1244	chr1	165691749	165692103	.	355
feature1245	chr1	165697717	165698173	.	457
feature1246	chr1	165700238	165701021	.	784
feature1247	chr1	165706631	165708797	.	2167
feature1248	chr1	165736090	165736554	.	465
feature1249	chr1	165762299	165767416	.	5118
feature1250	chr1	165768167	165770296	.	2130
feature1251	chr1	165780331	165780567	.	237
feature1252	chr1	165844675	165845598	.	924
feature1253	chr1	166000655	166004239	.	3585
feature1254	chr1	166137230	166138981	.	1752
feature1255	chr1	166154367	166154696	.	330
feature1256	chr1	166253756	166254714	.	959
feature1257	chr1	166308908	166309783	.	876
feature1258	chr1	166378425	166380937	.	2513
feature1259	chr1	166381348	166381775	.	428
feature1260	chr1	166408883	166410381	.	1499
feature1261	chr1	166428772	166431017	.	2246
feature1262	chr1	166730404	166731665	.	1262
feature1263	chr1	166787496	166788072	.	577
feature1264	chr1	166819109	166819846	.	738
feature1265	chr1	167000064	167002727	.	2664
feature1266	chr1	167102131	167103048	.	918
feature1267	chr1	167245974	167247172	.	1199
feature1268	chr1	167282194	167285750	.	3557
feature1269	chr1	167288912	167289209	.	298
feature1270	chr1	167307376	167309918	.	2543
feature1271	chr1	167336778	167337996	.	1219
feature1272	chr1	167339698	167340878	.	1181
feature1273	chr1	167349332	167351482	.	2151
feature1274	chr1	167391966	167394949	.	2984
feature1275	chr1	169368167	169368937	.	771
feature1276	chr1	169529881	169532340	.	2460
feature1277	chr1	169955868	169957089	.	1222
feature1278	chr1	169968230	169970376	.	2147
feature1279	chr1	170173667	170175954	.	2288
feature1280	chr1	170214095	170215861	.	1767
feature1281	chr1	170589028	170590442	.	1415
feature1282	chr1	170644036	170644856	.	821
feature1283	chr1	170767384	170767746	.	363
feature1284	chr1	170771462	170772045	.	584
feature1285	chr1	170796022	170796365	.	344
feature1286	chr1	170796617	170796946	.	330
feature1287	chr1	170845502	170846570	.	1069
feature1288	chr1	170852679	170854900	.	2222
feature1289	chr1	170862594	170863917	.	1324
feature1290	chr1	170865017	170869462	.	4446
feature1291	chr1	170883972	170886236	.	2265
feature1292	chr1	170898101	170899136	.	1036
feature1293	chr1	170900888	170901775	.	888
feature1294	chr1	170903149	170903706	.	558
feature1295	chr1	170911989	170912326	.	338
feature1296	chr1	170924372	170924970	.	599
feature1297	chr1	170944075	170945925	.	1851
feature1298	chr1	170974984	170976502	.	1519
feature1299	chr1	170997120	170999722	.	2603
feature1300	chr1	171006297	171007130	.	834
feature1301	chr1	171016468	171018234	.	1767
feature1302	chr1	171018295	171020216	.	1922
feature1303	chr1	171032924	171033998	.	1075
feature1304	chr1	171037069	171039003	.	1935
feature1305	chr1	171043856	171045382	.	1527
feature1306	chr1	171050534	171051796	.	1263
feature1307	chr1	171056713	171060292	.	3580
feature1308	chr1	171063591	171065022	.	1432
feature1309	chr1	171101373	171103984	.	2612
feature1310	chr1	171110676	171112771	.	2096
feature1311	chr1	171113250	171114831	.	1582
feature1312	chr1	171122643	171122943	.	301
feature1313	chr1	171149170	171151260	.	2091
feature1314	chr1	171170816	171172119	.	1304
feature1315	chr1	171183015	171183270	.	256
feature1316	chr1	171183592	171185062	.	1471
feature1317	chr1	171192284	171196837	.	4554
feature1318	chr1	171221006	171223524	.	2519
feature1319	chr1	171226062	171226994	.	933
feature1320	chr1	171230262	171235477	.	5216
feature1321	chr1	171245903	171249348	.	3446
feature1322	chr1	171257060	171257348	.	289
feature1323	chr1	171262108	171264033	.	1926
feature1324	chr1	171269882	171272849	.	2968
feature1325	chr1	171280040	171282302	.	2263
feature1326	chr1	171283084	171283790	.	707
feature1327	chr1	171286976	171288409	.	1434
feature1328	chr1	171293527	171295752	.	2226
feature1329	chr1	171326973	171331056	.	4084
feature1330	chr1	171344584	171347620	.	3037
feature1331	chr1	171375585	171375874	.	290
feature1332	chr1	171388064	171391656	.	3593
feature1333	chr1	171410599	171413362	.	2764
feature1334	chr1	171437065	171438564	.	1500
feature1335	chr1	171441440	171442563	.	1124
feature1336	chr1	171466367	171467294	.	928
feature1337	chr1	171469874	171471046	.	1173
feature1338	chr1	171503225	171505400	.	2176
feature1339	chr1	171558651	171558986	.	336
feature1340	chr1	171560996	171562875	.	1880
feature1341	chr1	171618835	171620232	.	1398
feature1342	chr1	171630925	171631635	.	711
feature1343	chr1	171648676	171649353	.	678
feature1344	chr1	171658410	171659228	.	819
feature1345	chr1	171723667	171725043	.	1377
feature1346	chr1	171839653	171845663	.	6011
feature1347	chr1	171850121	171850373	.	253
feature1348	chr1	171851387	171852457	.	1071
feature1349	chr1	171917323	171918409	.	1087
feature1350	chr1	171957650	171957925	.	276
feature1351	chr1	172047949	172049036	.	1088
feature1352	chr1	172081464	172084298	.	2835
feature1353	chr1	172125939	172128150	.	2212
feature1354	chr1	172147329	172149843	.	2515
feature1355	chr1	172205262	172207911	.	2650
feature1356	chr1	172216852	172217314	.	463
feature1357	chr1	172241039	172241573	.	535
feature1358	chr1	172309740	172314563	.	4824
feature1359	chr1	172335691	172336153	.	463
feature1360	chr1	172344437	172344731	.	295
feature1361	chr1	172351760	172353125	.	1366
feature1362	chr1	172364133	172364971	.	839
feature1363	chr1	172375389	172379505	.	4117
feature1364	chr1	172450932	172451387	.	456
feature1365	chr1	172455570	172456227	.	658
feature1366	chr1	172475335	172475855	.	521
feature1367	chr1	172481443	172482805	.	1363
feature1368	chr1	172499548	172504414	.	4867
feature1369	chr1	172512550	172515329	.	2780
feature1370	chr1	172549251	172551162	.	1912
feature1371	chr1	172562409	172563760	.	1352
feature1372	chr1	172590016	172590781	.	766
feature1373	chr1	172632028	172633723	.	1696
feature1374	chr1	173365780	173366342	.	563
feature1375	chr1	173419059	173423835	.	4777
feature1376	chr1	173425760	173430968	.	5209
feature1377	chr1	173437064	173437763	.	700
feature1378	chr1	173441130	173441385	.	256
feature1379	chr1	173441550	173441833	.	284
feature1380	chr1	173451243	173452388	.	1146
feature1381	chr1	173630450	173630805	.	356
feature1382	chr1	173736330	173742556	.	6227
feature1383	chr1	173764613	173768191	.	3579
feature1384	chr1	173801588	173803210	.	1623
feature1385	chr1	173877030	173880804	.	3775
feature1386	chr1	173887115	173887360	.	246
feature1387	chr1	173911823	173913463	.	1641
feature1388	chr1	173939281	173939905	.	625
feature1389	chr1	173940145	173943165	.	3021
feature1390	chr1	174040505	174040905	.	401
feature1391	chr1	175624282	175626280	.	1999
feature1392	chr1	175691422	175693771	.	2350
feature1393	chr1	175880047	175882196	.	2150
feature1394	chr1	176228574	176228868	.	295
feature1395	chr1	176800601	176802057	.	1457
feature1396	chr1	176811211	176815874	.	4664
feature1397	chr1	176818112	176819357	.	1246
feature1398	chr1	176823585	176824795	.	1211
feature1399	chr1	176825609	176828938	.	3330
feature1400	chr1	176831691	176836974	.	5284
feature1401	chr1	176852989	176853369	.	381
feature1402	chr1	177248534	177248984	.	451
feature1403	chr1	177256544	177259380	.	2837
feature1404	chr1	177260586	177260841	.	256
feature1405	chr1	177260870	177261106	.	237
feature1406	chr1	177440471	177444076	.	3606
feature1407	chr1	177489733	177490509	.	777
feature1408	chr1	177609614	177609910	.	297
feature1409	chr1	177680688	177681556	.	869
feature1410	chr1	177701405	177703653	.	2249
feature1411	chr1	177711225	177712038	.	814
feature1412	chr1	177713401	177714907	.	1507
feature1413	chr1	177793415	177797421	.	4007
feature1414	chr1	177982577	177984359	.	1783
feature1415	chr1	178186317	178189402	.	3086
feature1416	chr1	178316722	178321397	.	4676
feature1417	chr1	178329860	178330697	.	838
feature1418	chr1	178331068	178331418	.	351
feature1419	chr1	178331743	178339122	.	7380
feature1420	chr1	178342155	178342806	.	652
feature1421	chr1	178368487	178370337	.	1851
feature1422	chr1	178404909	178407408	.	2500
feature1423	chr1	178527228	178529779	.	2552
feature1424	chr1	178530161	178530828	.	668
feature1425	chr1	178675199	178675828	.	630
feature1426	chr1	179010480	179010904	.	425
feature1427	chr1	179046027	179047497	.	1471
feature1428	chr1	179139308	179139643	.	336
feature1429	chr1	179361204	179362048	.	845
feature1430	chr1	179487692	179488622	.	931
feature1431	chr1	179516588	179518796	.	2209
feature1432	chr1	179544427	179547994	.	3568
feature1433	chr1	179667669	179669130	.	1462
feature1434	chr1	179734713	179734975	.	263
feature1435	chr1	179801635	179804520	.	2886
feature1436	chr1	179959296	179961285	.	1990
feature1437	chr1	180194842	180196685	.	1844
feature1438	chr1	180248683	180249024	.	342
feature1439	chr1	180249510	180250995	.	1486
feature1440	chr1	180254423	180257341	.	2919
feature1441	chr1	180261280	180263616	.	2337
feature1442	chr1	180263879	180264240	.	362
feature1443	chr1	180279401	180280273	.	873
feature1444	chr1	180302117	180303403	.	1287
feature1445	chr1	180311687	180313502	.	1816
feature1446	chr1	180329753	180332170	.	2418
feature1447	chr1	180363988	180366780	.	2793
feature1448	chr1	180386557	180388219	.	1663
feature1449	chr1	180402071	180406323	.	4253
feature1450	chr1	180409802	180410184	.	383
feature1451	chr1	180416793	180417061	.	269
feature1452	chr1	180420495	180423397	.	2903
feature1453	chr1	180427280	180428536	.	1257
feature1454	chr1	180428974	180429795	.	822
feature1455	chr1	180431766	180433778	.	2013
feature1456	chr1	180568321	180571014	.	2694
feature1457	chr1	180587533	180587797	.	265
feature1458	chr1	180601553	180602569	.	1017
feature1459	chr1	180604919	180605233	.	315
feature1460	chr1	180639931	180642846	.	2916
feature1461	chr1	180725193	180728200	.	3008
feature1462	chr1	180767822	180769009	.	1188
feature1463	chr1	180777170	180779005	.	1836
feature1464	chr1	180810505	180814945	.	4441
feature1465	chr1	180829538	180831139	.	1602
feature1466	chr1	180834940	180836040	.	1101
feature1467	chr1	180847542	180853145	.	5604
feature1468	chr1	180888272	180889333	.	1062
feature1469	chr1	180903696	180905764	.	2069
feature1470	chr1	180941440	180943564	.	2125
feature1471	chr1	180944201	180944505	.	305
feature1472	chr1	180944885	180945807	.	923
feature1473	chr1	181015820	181017749	.	1930
feature1474	chr1	181142563	181146236	.	3674
feature1475	chr1	181150586	181152399	.	1814
feature1476	chr1	181169991	181170741	.	751
feature1477	chr1	181208231	181208550	.	320
feature1478	chr1	181208939	181213223	.	4285
feature1479	chr1	181226666	181226941	.	276
feature1480	chr1	181226952	181227573	.	622
feature1481	chr1	181230820	181235694	.	4875
feature1482	chr1	181245909	181247425	.	1517
feature1483	chr1	181255520	181258666	.	3147
feature1484	chr1	181353542	181353975	.	434
feature1485	chr1	181376729	181377028	.	300
feature1486	chr1	181553033	181553456	.	424
feature1487	chr1	181839411	181843218	.	3808
feature1488	chr1	181845712	181846004	.	293
feature1489	chr1	181860507	181860751	.	245
feature1490	chr1	181861041	181861341	.	301
feature1491	chr1	181921525	181922958	.	1434
feature1492	chr1	182018361	182020607	.	2247
feature1493	chr1	182107870	182109675	.	1806
feature1494	chr1	182124470	182126539	.	2070
feature1495	chr1	182255049	182255525	.	477
feature1496	chr1	182280742	182283833	.	3092
feature1497	chr1	182340123	182342357	.	2235
feature1498	chr1	182368680	182369587	.	908
feature1499	chr1	182408146	182410197	.	2052
feature1500	chr1	182490017	182490543	.	527
feature1501	chr1	182494277	182494636	.	360
feature1502	chr1	182503947	182504885	.	939
feature1503	chr1	182511736	182512731	.	996
feature1504	chr1	182516372	182518126	.	1755
feature1505	chr1	182519941	182520355	.	415
feature1506	chr1	182527389	182529035	.	1647
feature1507	chr1	182539150	182539484	.	335
feature1508	chr1	182755352	182755623	.	272
feature1509	chr1	182763712	182764921	.	1210
feature1510	chr1	182792193	182793044	.	852
feature1511	chr1	182907287	182908521	.	1235
feature1512	chr1	182927424	182929678	.	2255
feature1513	chr1	182951667	182951936	.	270
feature1514	chr1	182953163	182953831	.	669
feature1515	chr1	182953855	182955638	.	1784
feature1516	chr1	182961787	182962232	.	446
feature1517	chr1	183040595	183041257	.	663
feature1518	chr1	183220420	183221794	.	1375
feature1519	chr1	183263725	183266796	.	3072
feature1520	chr1	183295490	183299074	.	3585
feature1521	chr1	183344343	183346568	.	2226
feature1522	chr1	183368389	183370306	.	1918
feature1523	chr1	183388227	183390355	.	2129
feature1524	chr1	183438842	183439375	.	534
feature1525	chr1	184032894	184035524	.	2631
feature1526	chr1	184048324	184049629	.	1306
feature1527	chr1	184173976	184174365	.	390
feature1528	chr1	184274666	184275174	.	509
feature1529	chr1	184356702	184356996	.	295
feature1530	chr1	184357420	184358059	.	640
feature1531	chr1	184440885	184441684	.	800
feature1532	chr1	184477725	184478159	.	435
feature1533	chr1	184535662	184537088	.	1427
feature1534	chr1	184614544	184616630	.	2087
feature1535	chr1	184617486	184618189	.	704
feature1536	chr1	184621704	184622724	.	1021
feature1537	chr1	184674980	184675985	.	1006
feature1538	chr1	184728188	184735904	.	7717
feature1539	chr1	184807764	184808258	.	495
feature1540	chr1	184844344	184846960	.	2617
feature1541	chr1	185202721	185210509	.	7789
feature1542	chr1	185217605	185218893	.	1289
feature1543	chr1	185327941	185329856	.	1916
feature1544	chr1	185331419	185333461	.	2043
feature1545	chr1	185361933	185367925	.	5993
feature1546	chr1	185375982	185376441	.	460
feature1547	chr1	185376723	185377058	.	336
feature1548	chr1	186705021	186705641	.	621
feature1549	chr1	186747429	186750350	.	2922
feature1550	chr1	187214788	187216522	.	1735
feature1551	chr1	187800623	187801140	.	518
feature1552	chr1	188969867	188970161	.	295
feature1553	chr1	189006538	189008269	.	1732
feature1554	chr1	189164970	189165289	.	320
feature1555	chr1	189165365	189165750	.	386
feature1556	chr1	189184879	189186113	.	1235
feature1557	chr1	189209468	189210327	.	860
feature1558	chr1	189214854	189215477	.	624
feature1559	chr1	189686415	189689424	.	3010
feature1560	chr1	189921016	189923092	.	2077
feature1561	chr1	190910594	190912709	.	2116
feature1562	chr1	190927410	190930069	.	2660
feature1563	chr1	190978555	190980010	.	1456
feature1564	chr1	191020918	191021257	.	340
feature1565	chr1	191022665	191023046	.	382
feature1566	chr1	191023251	191027096	.	3846
feature1567	chr1	191061947	191064632	.	2686
feature1568	chr1	191072644	191072953	.	310
feature1569	chr1	191073434	191073906	.	473
feature1570	chr1	191085240	191086742	.	1503
feature1571	chr1	191097402	191099528	.	2127
feature1572	chr1	191109769	191110631	.	863
feature1573	chr1	191110734	191111998	.	1265
feature1574	chr1	191125604	191126393	.	790
feature1575	chr1	191178336	191183902	.	5567
feature1576	chr1	191193319	191194377	.	1059
feature1577	chr1	191197591	191198875	.	1285
feature1578	chr1	191223783	191226579	.	2797
feature1579	chr1	191231094	191231399	.	306
feature1580	chr1	191241281	191242215	.	935
feature1581	chr1	191258572	191259716	.	1145
feature1582	chr1	191266369	191271092	.	4724
feature1583	chr1	191277771	191278478	.	708
feature1584	chr1	191307891	191308275	.	385
feature1585	chr1	191312363	191313653	.	1291
feature1586	chr1	191317197	191318520	.	1324
feature1587	chr1	191325725	191329595	.	3871
feature1588	chr1	191392830	191398384	.	5555
feature1589	chr1	191420722	191421690	.	969
feature1590	chr1	191438841	191439147	.	307
feature1591	chr1	191445141	191446002	.	862
feature1592	chr1	191556889	191557300	.	412
feature1593	chr1	191557576	191557831	.	256
feature1594	chr1	191559502	191560631	.	1130
feature1595	chr1	191573141	191577461	.	4321
feature1596	chr1	191592067	191592330	.	264
feature1597	chr1	191592781	191593037	.	257
feature1598	chr1	191661173	191661465	.	293
feature1599	chr1	191661972	191662340	.	369
feature1600	chr1	191717136	191719355	.	2220
feature1601	chr1	191724351	191724976	.	626
feature1602	chr1	191820823	191822616	.	1794
feature1603	chr1	191875504	191876202	.	699
feature1604	chr1	191881175	191881443	.	269
feature1605	chr1	191894076	191895189	.	1114
feature1606	chr1	191905723	191908686	.	2964
feature1607	chr1	191989297	191990692	.	1396
feature1608	chr1	192069957	192070966	.	1010
feature1609	chr1	192091605	192093194	.	1590
feature1610	chr1	192135703	192139253	.	3551
feature1611	chr1	192536865	192537419	.	555
feature1612	chr1	192742214	192742559	.	346
feature1613	chr1	192752771	192753952	.	1182
feature1614	chr1	192770124	192771540	.	1417
feature1615	chr1	192849247	192850287	.	1041
feature1616	chr1	192854813	192856013	.	1201
feature1617	chr1	193002226	193002888	.	663
feature1618	chr1	193128046	193130719	.	2674
feature1619	chr1	193159990	193160718	.	729
feature1620	chr1	193172230	193174465	.	2236
feature1621	chr1	193191538	193191835	.	298
feature1622	chr1	193200687	193202120	.	1434
feature1623	chr1	193241981	193242358	.	378
feature1624	chr1	193382534	193383027	.	494
feature1625	chr1	193580220	193580492	.	273
feature1626	chr1	194618822	194621760	.	2939
feature1627	chr1	194671639	194671880	.	242
feature1628	chr1	194746473	194746861	.	389
feature1629	chr1	194879297	194880422	.	1126
feature1630	chr1	194975893	194977942	.	2050
feature1631	chr1	194994893	194995925	.	1033
feature1632	chr1	195129904	195132189	.	2286
feature1633	chr1	195241405	195242314	.	910
feature1634	chr10	3572565	3573182	.	618
feature1635	chr10	3739856	3741579	.	1724
feature1636	chr10	3831612	3832570	.	959
feature1637	chr10	3863405	3864332	.	928
feature1638	chr10	3943687	3944024	.	338
feature1639	chr10	3972438	3975074	.	2637
feature1640	chr10	4079167	4080930	.	1764
feature1641	chr10	4333868	4334838	.	971
feature1642	chr10	4385863	4389975	.	4113
feature1643	chr10	4429780	4434083	.	4304
feature1644	chr10	4611281	4613411	.	2131
feature1645	chr10	4786818	4787075	.	258
feature1646	chr10	5080068	5080351	.	284
feature1647	chr10	5190994	5191440	.	447
feature1648	chr10	5191921	5192607	.	687
feature1649	chr10	5192920	5195153	.	2234
feature1650	chr10	5207418	5208670	.	1253
feature1651	chr10	5270420	5271585	.	1166
feature1652	chr10	5287218	5290470	.	3253
feature1653	chr10	5802533	5807112	.	4580
feature1654	chr10	5822298	5825135	.	2838
feature1655	chr10	7047477	7048407	.	931
feature1656	chr10	7052192	7053252	.	1061
feature1657	chr10	7062412	7064324	.	1913
feature1658	chr10	7118225	7118990	.	766
feature1659	chr10	7158445	7159293	.	849
feature1660	chr10	7210076	7213349	.	3274
feature1661	chr10	7260237	7260912	.	676
feature1662	chr10	7390464	7391646	.	1183
feature1663	chr10	7470122	7474779	.	4658
feature1664	chr10	7588932	7590934	.	2003
feature1665	chr10	7661661	7664281	.	2621
feature1666	chr10	7666902	7668812	.	1911
feature1667	chr10	7679784	7683009	.	3226
feature1668	chr10	7725612	7727834	.	2223
feature1669	chr10	7779720	7781696	.	1977
feature1670	chr10	7791551	7794066	.	2516
feature1671	chr10	7832065	7832598	.	534
feature1672	chr10	7833808	7835671	.	1864
feature1673	chr10	7841365	7842612	.	1248
feature1674	chr10	7953527	7957561	.	4035
feature1675	chr10	8240359	8241014	.	656
feature1676	chr10	8357773	8358277	.	505
feature1677	chr10	8362425	8363854	.	1430
feature1678	chr10	8415172	8415782	.	611
feature1679	chr10	8517569	8519742	.	2174
feature1680	chr10	8758872	8759215	.	344
feature1681	chr10	8759543	8759877	.	335
feature1682	chr10	8858876	8859966	.	1091
feature1683	chr10	8869974	8870474	.	501
feature1684	chr10	8870809	8871358	.	550
feature1685	chr10	8873370	8875996	.	2627
feature1686	chr10	8878682	8879380	.	699
feature1687	chr10	8881173	8887708	.	6536
feature1688	chr10	8911730	8912009	.	280
feature1689	chr10	8924790	8926854	.	2065
feature1690	chr10	8943381	8946080	.	2700
feature1691	chr10	9009031	9009686	.	656
feature1692	chr10	9674542	9675831	.	1290
feature1693	chr10	9676778	9677127	.	350
feature1694	chr10	9879885	9880902	.	1018
feature1695	chr10	9881584	9881963	.	380
feature1696	chr10	9894970	9895274	.	305
feature1697	chr10	9897041	9902537	.	5497
feature1698	chr10	9907882	9908163	.	282
feature1699	chr10	9954915	9955207	.	293
feature1700	chr10	10287812	10288169	.	358
feature1701	chr10	10320961	10322004	.	1044
feature1702	chr10	10325075	10325694	.	620
feature1703	chr10	10428865	10429577	.	713
feature1704	chr10	10457193	10457851	.	659
feature1705	chr10	10468058	10469449	.	1392
feature1706	chr10	10555479	10558430	.	2952
feature1707	chr10	11148668	11150760	.	2093
feature1708	chr10	11279973	11283323	.	3351
feature1709	chr10	11342757	11344548	.	1792
feature1710	chr10	12573337	12574202	.	866
feature1711	chr10	12609044	12609959	.	916
feature1712	chr10	12867687	12870131	.	2445
feature1713	chr10	12874358	12875462	.	1105
feature1714	chr10	12921441	12923877	.	2437
feature1715	chr10	12963132	12965031	.	1900
feature1716	chr10	13007637	13010269	.	2633
feature1717	chr10	13090540	13091356	.	817
feature1718	chr10	13191969	13193778	.	1810
feature1719	chr10	13304333	13304849	.	517
feature1720	chr10	13323065	13324573	.	1509
feature1721	chr10	13474156	13474828	.	673
feature1722	chr10	13499551	13502302	.	2752
feature1723	chr10	13552091	13554251	.	2161
feature1724	chr10	13792362	13793063	.	702
feature1725	chr10	13831373	13833898	.	2526
feature1726	chr10	13836800	13838314	.	1515
feature1727	chr10	13866446	13867052	.	607
feature1728	chr10	13868025	13870080	.	2056
feature1729	chr10	13963720	13968588	.	4869
feature1730	chr10	13982242	13984263	.	2022
feature1731	chr10	13987871	13988262	.	392
feature1732	chr10	14017580	14019066	.	1487
feature1733	chr10	14055338	14056255	.	918
feature1734	chr10	14085630	14086855	.	1226
feature1735	chr10	14174480	14174786	.	307
feature1736	chr10	14186227	14187128	.	902
feature1737	chr10	14207527	14208723	.	1197
feature1738	chr10	14544914	14546609	.	1696
feature1739	chr10	14704071	14706217	.	2147
feature1740	chr10	15261780	15262862	.	1083
feature1741	chr10	16507745	16508402	.	658
feature1742	chr10	16589057	16589627	.	571
feature1743	chr10	16621005	16621498	.	494
feature1744	chr10	16874176	16874624	.	449
feature1745	chr10	16994068	16995586	.	1519
feature1746	chr10	16997210	16997512	.	303
feature1747	chr10	17201060	17201887	.	828
feature1748	chr10	17484885	17485690	.	806
feature1749	chr10	17518243	17519322	.	1080
feature1750	chr10	17521566	17522447	.	882
feature1751	chr10	17550230	17550950	.	721
feature1752	chr10	17575319	17576341	.	1023
feature1753	chr10	17683612	17684524	.	913
feature1754	chr10	17720974	17726329	.	5356
feature1755	chr10	17772138	17773050	.	913
feature1756	chr10	17774470	17775488	.	1019
feature1757	chr10	17788229	17788849	.	621
feature1758	chr10	17795855	17796603	.	749
feature1759	chr10	17946134	17948517	.	2384
feature1760	chr10	17988900	17989942	.	1043
feature1761	chr10	18021526	18023696	.	2171
feature1762	chr10	18055022	18057609	.	2588
feature1763	chr10	18138785	18140040	.	1256
feature1764	chr10	18196874	18197631	.	758
feature1765	chr10	18234211	18236021	.	1811
feature1766	chr10	18318193	18319601	.	1409
feature1767	chr10	18423365	18424072	.	708
feature1768	chr10	18429911	18432233	.	2323
feature1769	chr10	18545057	18546362	.	1306
feature1770	chr10	18742387	18744318	.	1932
feature1771	chr10	18917151	18917680	.	530
feature1772	chr10	18931155	18931532	.	378
feature1773	chr10	18931790	18932047	.	258
feature1774	chr10	18964726	18965454	.	729
feature1775	chr10	19008475	19011357	.	2883
feature1776	chr10	19011532	19016155	.	4624
feature1777	chr10	19043369	19044100	.	732
feature1778	chr10	19053905	19054179	.	275
feature1779	chr10	19061438	19064065	.	2628
feature1780	chr10	19170222	19171624	.	1403
feature1781	chr10	19185674	19186780	.	1107
feature1782	chr10	19506229	19506508	.	280
feature1783	chr10	19559270	19560105	.	836
feature1784	chr10	19570004	19571082	.	1079
feature1785	chr10	19590786	19593691	.	2906
feature1786	chr10	19594004	19594394	.	391
feature1787	chr10	19613377	19613888	.	512
feature1788	chr10	19691444	19692420	.	977
feature1789	chr10	19692900	19693562	.	663
feature1790	chr10	19906906	19908255	.	1350
feature1791	chr10	19933172	19936128	.	2957
feature1792	chr10	19939246	19942301	.	3056
feature1793	chr10	20036690	20037398	.	709
feature1794	chr10	20040547	20041220	.	674
feature1795	chr10	20058424	20058875	.	452
feature1796	chr10	20104943	20105384	.	442
feature1797	chr10	20310873	20314948	.	4076
feature1798	chr10	20347103	20349929	.	2827
feature1799	chr10	20504916	20506271	.	1356
feature1800	chr10	20723661	20725239	.	1579
feature1801	chr10	20750030	20751255	.	1226
feature1802	chr10	20771788	20772607	.	820
feature1803	chr10	20818536	20819181	.	646
feature1804	chr10	20834496	20835848	.	1353
feature1805	chr10	20838748	20839531	.	784
feature1806	chr10	20879300	20879840	.	541
feature1807	chr10	20882440	20883170	.	731
feature1808	chr10	20951710	20953619	.	1910
feature1809	chr10	20953948	20954844	.	897
feature1810	chr10	20990321	20991563	.	1243
feature1811	chr10	21158517	21161260	.	2744
feature1812	chr10	21188548	21189536	.	989
feature1813	chr10	21200498	21201199	.	702
feature1814	chr10	21295392	21297530	.	2139
feature1815	chr10	21419087	21419967	.	881
feature1816	chr10	21565381	21566700	.	1320
feature1817	chr10	21826375	21827849	.	1475
feature1818	chr10	21946777	21947219	.	443
feature1819	chr10	21973791	21974283	.	493
feature1820	chr10	21976066	21976439	.	374
feature1821	chr10	21976736	21977035	.	300
feature1822	chr10	21991213	21996508	.	5296
feature1823	chr10	22010003	22010257	.	255
feature1824	chr10	22147460	22151293	.	3834
feature1825	chr10	22158066	22159322	.	1257
feature1826	chr10	22165006	22165722	.	717
feature1827	chr10	22301261	22302976	.	1716
feature1828	chr10	22306150	22308019	.	1870
feature1829	chr10	22353678	22353935	.	258
feature1830	chr10	22361408	22362015	.	608
feature1831	chr10	22729660	22732821	.	3162
feature1832	chr10	23076709	23077846	.	1138
feature1833	chr10	23176239	23178464	.	2226
feature1834	chr10	23178643	23180622	.	1980
feature1835	chr10	23202929	23204083	.	1155
feature1836	chr10	23349119	23350694	.	1576
feature1837	chr10	23783833	23789019	.	5187
feature1838	chr10	23851410	23851929	.	520
feature1839	chr10	24131559	24132112	.	554
feature1840	chr10	24132694	24133134	.	441
feature1841	chr10	24148526	24151675	.	3150
feature1842	chr10	24159732	24160852	.	1121
feature1843	chr10	24164303	24166443	.	2141
feature1844	chr10	24173303	24173820	.	518
feature1845	chr10	24634019	24634772	.	754
feature1846	chr10	24823618	24824250	.	633
feature1847	chr10	24869413	24871104	.	1692
feature1848	chr10	24927804	24928673	.	870
feature1849	chr10	24950555	24950858	.	304
feature1850	chr10	25118728	25119502	.	775
feature1851	chr10	25128274	25128946	.	673
feature1852	chr10	25284271	25286008	.	1738
feature1853	chr10	25296345	25298817	.	2473
feature1854	chr10	25317754	25318493	.	740
feature1855	chr10	25318777	25319162	.	386
feature1856	chr10	25331146	25331879	.	734
feature1857	chr10	25359109	25362787	.	3679
feature1858	chr10	25366346	25367603	.	1258
feature1859	chr10	25434176	25435273	.	1098
feature1860	chr10	25447136	25448072	.	937
feature1861	chr10	25449085	25449821	.	737
feature1862	chr10	25531413	25532115	.	703
feature1863	chr10	25848782	25849341	.	560
feature1864	chr10	26372928	26377092	.	4165
feature1865	chr10	26559724	26560078	.	355
feature1866	chr10	26564378	26565125	.	748
feature1867	chr10	26772079	26773539	.	1461
feature1868	chr10	26798471	26800632	.	2162
feature1869	chr10	26836179	26836435	.	257
feature1870	chr10	26995695	26996603	.	909
feature1871	chr10	28073864	28076442	.	2579
feature1872	chr10	28113050	28114065	.	1016
feature1873	chr10	28322717	28323845	.	1129
feature1874	chr10	29311889	29314343	.	2455
feature1875	chr10	29360162	29362986	.	2825
feature1876	chr10	30198780	30200983	.	2204
feature1877	chr10	30598984	30601348	.	2365
feature1878	chr10	30617183	30619287	.	2105
feature1879	chr10	30754919	30755293	.	375
feature1880	chr10	30778195	30779035	.	841
feature1881	chr10	30801984	30804454	.	2471
feature1882	chr10	30809883	30811168	.	1286
feature1883	chr10	31312825	31314426	.	1602
feature1884	chr10	33157100	33157394	.	295
feature1885	chr10	33950022	33952152	.	2131
feature1886	chr10	34017932	34022310	.	4379
feature1887	chr10	34126964	34128937	.	1974
feature1888	chr10	34138292	34138577	.	286
feature1889	chr10	34193412	34194876	.	1465
feature1890	chr10	34197964	34198765	.	802
feature1891	chr10	34205255	34208599	.	3345
feature1892	chr10	34234817	34235955	.	1139
feature1893	chr10	34249166	34249626	.	461
feature1894	chr10	34280628	34284709	.	4082
feature1895	chr10	34296876	34298272	.	1397
feature1896	chr10	34417432	34419106	.	1675
feature1897	chr10	36973827	36976084	.	2258
feature1898	chr10	37135575	37142075	.	6501
feature1899	chr10	37189751	37190575	.	825
feature1900	chr10	37194893	37195426	.	534
feature1901	chr10	37232096	37232597	.	502
feature1902	chr10	37337681	37338179	.	499
feature1903	chr10	39133394	39134951	.	1558
feature1904	chr10	39170545	39172087	.	1543
feature1905	chr10	39260839	39261185	.	347
feature1906	chr10	39261489	39261842	.	354
feature1907	chr10	39266063	39267699	.	1637
feature1908	chr10	39369068	39371723	.	2656
feature1909	chr10	39412305	39413557	.	1253
feature1910	chr10	39417125	39418727	.	1603
feature1911	chr10	39434646	39435537	.	892
feature1912	chr10	39450503	39452015	.	1513
feature1913	chr10	39492302	39492595	.	294
feature1914	chr10	39570688	39571163	.	476
feature1915	chr10	39612692	39614954	.	2263
feature1916	chr10	39730470	39734282	.	3813
feature1917	chr10	39893400	39894357	.	958
feature1918	chr10	39898130	39899962	.	1833
feature1919	chr10	39959158	39960403	.	1246
feature1920	chr10	40097002	40099525	.	2524
feature1921	chr10	40125413	40126108	.	696
feature1922	chr10	40127918	40129531	.	1614
feature1923	chr10	40135413	40136358	.	946
feature1924	chr10	40139533	40142652	.	3120
feature1925	chr10	40164339	40165615	.	1277
feature1926	chr10	40245486	40247734	.	2249
feature1927	chr10	40256503	40258322	.	1820
feature1928	chr10	40259424	40259807	.	384
feature1929	chr10	40275984	40276607	.	624
feature1930	chr10	40299020	40303372	.	4353
feature1931	chr10	40310039	40310348	.	310
feature1932	chr10	40317072	40317810	.	739
feature1933	chr10	40347293	40350801	.	3509
feature1934	chr10	40371435	40373187	.	1753
feature1935	chr10	40411340	40411634	.	295
feature1936	chr10	40447371	40449169	.	1799
feature1937	chr10	40475896	40477596	.	1701
feature1938	chr10	40499264	40500646	.	1383
feature1939	chr10	40524488	40526703	.	2216
feature1940	chr10	40881402	40885121	.	3720
feature1941	chr10	41302016	41304511	.	2496
feature1942	chr10	41449485	41451393	.	1909
feature1943	chr10	41475789	41478280	.	2492
feature1944	chr10	41489510	41491195	.	1686
feature1945	chr10	41518134	41524575	.	6442
feature1946	chr10	41565425	41565740	.	316
feature1947	chr10	41570839	41572204	.	1366
feature1948	chr10	41572982	41573926	.	945
feature1949	chr10	41586914	41587652	.	739
feature1950	chr10	41594597	41596175	.	1579
feature1951	chr10	41604669	41605394	.	726
feature1952	chr10	41808559	41813366	.	4808
feature1953	chr10	41882825	41883521	.	697
feature1954	chr10	41886802	41889552	.	2751
feature1955	chr10	41934513	41935099	.	587
feature1956	chr10	41977843	41979277	.	1435
feature1957	chr10	42017814	42019060	.	1247
feature1958	chr10	42021894	42023717	.	1824
feature1959	chr10	42123148	42123470	.	323
feature1960	chr10	42225413	42225861	.	449
feature1961	chr10	42244063	42244973	.	911
feature1962	chr10	42245365	42245698	.	334
feature1963	chr10	42269043	42272040	.	2998
feature1964	chr10	42273288	42279068	.	5781
feature1965	chr10	42463692	42464570	.	879
feature1966	chr10	42477364	42479086	.	1723
feature1967	chr10	42501290	42504484	.	3195
feature1968	chr10	42632792	42633830	.	1039
feature1969	chr10	42678381	42681316	.	2936
feature1970	chr10	42760024	42763764	.	3741
feature1971	chr10	42860219	42861031	.	813
feature1972	chr10	42861696	42863077	.	1382
feature1973	chr10	42997692	42997945	.	254
feature1974	chr10	43034376	43036512	.	2137
feature1975	chr10	43173961	43174718	.	758
feature1976	chr10	43220145	43222678	.	2534
feature1977	chr10	43451790	43452764	.	975
feature1978	chr10	43477570	43480997	.	3428
feature1979	chr10	43539547	43541542	.	1996
feature1980	chr10	43578476	43579773	.	1298
feature1981	chr10	43667591	43668917	.	1327
feature1982	chr10	43702490	43703754	.	1265
feature1983	chr10	43758318	43758793	.	476
feature1984	chr10	43840623	43840897	.	275
feature1985	chr10	43841134	43842077	.	944
feature1986	chr10	43900628	43903045	.	2418
feature1987	chr10	43995830	43997100	.	1271
feature1988	chr10	44002440	44004518	.	2079
feature1989	chr10	44011111	44011919	.	809
feature1990	chr10	44070878	44071134	.	257
feature1991	chr10	44267051	44270035	.	2985
feature1992	chr10	44327009	44327858	.	850
feature1993	chr10	44379949	44381695	.	1747
feature1994	chr10	44457346	44459844	.	2499
feature1995	chr10	44528994	44530528	.	1535
feature1996	chr10	44538775	44539854	.	1080
feature1997	chr10	44625134	44626601	.	1468
feature1998	chr10	44631352	44632803	.	1452
feature1999	chr10	44635019	44635346	.	328
[truncated: 22,533 more rows]

## Sheet: peak_info_H3K27Ac
Geneid	Chr	Start	End	Strand	Length
feature1	chr1	4412594	4412873	.	280
feature2	chr1	4413942	4414949	.	1008
feature3	chr1	4774963	4775199	.	237
feature4	chr1	4784186	4786427	.	2242
feature5	chr1	4807015	4808627	.	1613
feature6	chr1	4856710	4858899	.	2190
feature7	chr1	4906437	4907743	.	1307
feature8	chr1	5082363	5086292	.	3930
feature9	chr1	5108476	5108807	.	332
feature10	chr1	5149645	5149937	.	293
feature11	chr1	6213595	6215952	.	2358
feature12	chr1	6406500	6407090	.	591
feature13	chr1	6413628	6413848	.	221
feature14	chr1	6419107	6419934	.	828
feature15	chr1	6429746	6430038	.	293
feature16	chr1	6445324	6445560	.	237
feature17	chr1	6452399	6456514	.	4116
feature18	chr1	6460035	6460441	.	407
feature19	chr1	6464694	6465900	.	1207
feature20	chr1	6466246	6467752	.	1507
feature21	chr1	6467853	6468147	.	295
feature22	chr1	6480655	6481743	.	1089
feature23	chr1	6492986	6493733	.	748
feature24	chr1	6493917	6494325	.	409
feature25	chr1	6494842	6495213	.	372
feature26	chr1	6495455	6495765	.	311
feature27	chr1	6496394	6499580	.	3187
feature28	chr1	6607164	6607436	.	273
feature29	chr1	6623124	6625667	.	2544
feature30	chr1	6626124	6626486	.	363
feature31	chr1	7052734	7054160	.	1427
feature32	chr1	7085808	7086072	.	265
feature33	chr1	7086503	7086788	.	286
feature34	chr1	7087329	7090498	.	3170
feature35	chr1	7111775	7112422	.	648
feature36	chr1	7112732	7114491	.	1760
feature37	chr1	7375372	7376017	.	646
feature38	chr1	7395472	7395925	.	454
feature39	chr1	7396197	7398900	.	2704
feature40	chr1	8743896	8746264	.	2369
feature41	chr1	9152752	9154916	.	2165
feature42	chr1	9213132	9213319	.	188
feature43	chr1	9216772	9218797	.	2026
feature44	chr1	9236919	9237996	.	1078
feature45	chr1	9238366	9238858	.	493
feature46	chr1	9544547	9549895	.	5349
feature47	chr1	9593176	9594973	.	1798
feature48	chr1	9602114	9602333	.	220
feature49	chr1	9627079	9628151	.	1073
feature50	chr1	9628294	9632269	.	3976
feature51	chr1	9636358	9636986	.	629
feature52	chr1	9699562	9701458	.	1897
feature53	chr1	9744539	9749155	.	4617
feature54	chr1	9769516	9770221	.	706
feature55	chr1	9796902	9799607	.	2706
feature56	chr1	9805295	9806209	.	915
feature57	chr1	9812815	9814219	.	1405
feature58	chr1	9814864	9815130	.	267
feature59	chr1	9815272	9817716	.	2445
feature60	chr1	9825160	9826949	.	1790
feature61	chr1	9858389	9859351	.	963
feature62	chr1	9874808	9875016	.	209
feature63	chr1	9875737	9877813	.	2077
feature64	chr1	9881215	9883286	.	2072
feature65	chr1	9883588	9883880	.	293
feature66	chr1	9891687	9894121	.	2435
feature67	chr1	9907166	9907549	.	384
feature68	chr1	9907553	9907845	.	293
feature69	chr1	9937518	9937766	.	249
feature70	chr1	9940336	9941134	.	799
feature71	chr1	9941225	9945643	.	4419
feature72	chr1	9990769	9991023	.	255
feature73	chr1	9992061	9992353	.	293
feature74	chr1	10037071	10040647	.	3577
feature75	chr1	10144573	10144865	.	293
feature76	chr1	10150561	10151130	.	570
feature77	chr1	10231443	10233789	.	2347
feature78	chr1	10280159	10280812	.	654
feature79	chr1	12674301	12675009	.	709
feature80	chr1	12864274	12866267	.	1994
feature81	chr1	12941744	12944031	.	2288
feature82	chr1	12960793	12962260	.	1468
feature83	chr1	12969465	12969680	.	216
feature84	chr1	12979068	12979984	.	917
feature85	chr1	12982460	12984153	.	1694
feature86	chr1	12985303	12986028	.	726
feature87	chr1	12991779	12993388	.	1610
feature88	chr1	13012360	13012594	.	235
feature89	chr1	13028941	13030108	.	1168
feature90	chr1	13152727	13153127	.	401
feature91	chr1	13153347	13153920	.	574
feature92	chr1	13161568	13162827	.	1260
feature93	chr1	13162850	13163093	.	244
feature94	chr1	13187161	13189797	.	2637
feature95	chr1	13201186	13201815	.	630
feature96	chr1	13202031	13203324	.	1294
feature97	chr1	13203538	13207761	.	4224
feature98	chr1	13231426	13232200	.	775
feature99	chr1	13232464	13233130	.	667
feature100	chr1	13254870	13255079	.	210
feature101	chr1	13255388	13257645	.	2258
feature102	chr1	13259097	13260200	.	1104
feature103	chr1	13266696	13268028	.	1333
feature104	chr1	13268817	13269045	.	229
feature105	chr1	13291366	13291764	.	399
feature106	chr1	13293095	13294278	.	1184
feature107	chr1	13300572	13302483	.	1912
feature108	chr1	13305117	13305447	.	331
feature109	chr1	13312609	13312899	.	291
feature110	chr1	13328530	13328863	.	334
feature111	chr1	13332303	13333506	.	1204
feature112	chr1	13333789	13334165	.	377
feature113	chr1	13335210	13337603	.	2394
feature114	chr1	13342863	13343750	.	888
feature115	chr1	13361022	13361309	.	288
feature116	chr1	13366536	13367111	.	576
feature117	chr1	13367508	13367774	.	267
feature118	chr1	13371865	13374978	.	3114
feature119	chr1	13424285	13425230	.	946
feature120	chr1	13425616	13427768	.	2153
feature121	chr1	13453908	13455499	.	1592
feature122	chr1	13513349	13514883	.	1535
feature123	chr1	13582455	13582724	.	270
feature124	chr1	13585259	13585908	.	650
feature125	chr1	13588172	13588395	.	224
feature126	chr1	13588407	13590653	.	2247
feature127	chr1	13592436	13594717	.	2282
feature128	chr1	13607066	13607261	.	196
feature129	chr1	13632433	13632670	.	238
feature130	chr1	13638983	13640934	.	1952
feature131	chr1	13642921	13643304	.	384
feature132	chr1	13646622	13649446	.	2825
feature133	chr1	13649869	13650414	.	546
feature134	chr1	13651469	13653220	.	1752
feature135	chr1	13653532	13653969	.	438
feature136	chr1	13658073	13661596	.	3524
feature137	chr1	13740277	13741446	.	1170
feature138	chr1	13751869	13753527	.	1659
feature139	chr1	13753532	13754084	.	553
feature140	chr1	13788833	13789727	.	895
feature141	chr1	13839664	13840678	.	1015
feature142	chr1	13864006	13864922	.	917
feature143	chr1	13865358	13866484	.	1127
feature144	chr1	13872833	13875082	.	2250
feature145	chr1	13877542	13877846	.	305
feature146	chr1	13878478	13879435	.	958
feature147	chr1	13978535	13979018	.	484
feature148	chr1	13979897	13980980	.	1084
feature149	chr1	13981414	13981663	.	250
feature150	chr1	14009540	14013361	.	3822
feature151	chr1	14013667	14014347	.	681
feature152	chr1	14016422	14016913	.	492
feature153	chr1	14017253	14018295	.	1043
feature154	chr1	14104757	14105926	.	1170
feature155	chr1	14218231	14219157	.	927
feature156	chr1	14483672	14487125	.	3454
feature157	chr1	14495388	14496564	.	1177
feature158	chr1	14504375	14504668	.	294
feature159	chr1	14512552	14515185	.	2634
feature160	chr1	14578324	14580666	.	2343
feature161	chr1	14594937	14597019	.	2083
feature162	chr1	14823115	14824043	.	929
feature163	chr1	14995551	14996092	.	542
feature164	chr1	15116597	15120137	.	3541
feature165	chr1	15194358	15194627	.	270
feature166	chr1	15655962	15657278	.	1317
feature167	chr1	15657300	15657883	.	584
feature168	chr1	15804780	15806888	.	2109
feature169	chr1	15841186	15841505	.	320
feature170	chr1	16102778	16106695	.	3918
feature171	chr1	16110397	16111410	.	1014
feature172	chr1	16111430	16111842	.	413
feature173	chr1	16111899	16112113	.	215
feature174	chr1	16113468	16113797	.	330
feature175	chr1	16161357	16161921	.	565
feature176	chr1	16193353	16194851	.	1499
feature177	chr1	16227681	16229252	.	1572
feature178	chr1	16344480	16345109	.	630
feature179	chr1	16504832	16505899	.	1068
feature180	chr1	16518386	16520133	.	1748
feature181	chr1	16617168	16620046	.	2879
feature182	chr1	16637182	16638526	.	1345
feature183	chr1	16641592	16642772	.	1181
feature184	chr1	16646849	16647076	.	228
feature185	chr1	16651309	16651844	.	536
feature186	chr1	16655525	16657985	.	2461
feature187	chr1	16664714	16666853	.	2140
feature188	chr1	16670974	16671271	.	298
feature189	chr1	16671999	16672222	.	224
feature190	chr1	16673475	16673674	.	200
feature191	chr1	16674120	16674358	.	239
feature192	chr1	16674434	16674649	.	216
feature193	chr1	16675262	16675554	.	293
feature194	chr1	16683966	16684243	.	278
feature195	chr1	16684814	16685639	.	826
feature196	chr1	16686016	16690999	.	4984
feature197	chr1	16695160	16695492	.	333
feature198	chr1	16695985	16697491	.	1507
feature199	chr1	16702543	16703527	.	985
feature200	chr1	16745412	16745913	.	502
feature201	chr1	16746459	16748091	.	1633
feature202	chr1	16748162	16748385	.	224
feature203	chr1	16749656	16750147	.	492
feature204	chr1	16790430	16791736	.	1307
feature205	chr1	16797679	16798474	.	796
feature206	chr1	16809006	16809933	.	928
feature207	chr1	17607312	17609854	.	2543
feature208	chr1	19773936	19775286	.	1351
feature209	chr1	20064137	20065937	.	1801
feature210	chr1	20066445	20070668	.	4224
feature211	chr1	20466438	20467413	.	976
feature212	chr1	20497049	20499105	.	2057
feature213	chr1	20499213	20499513	.	301
feature214	chr1	20817357	20817603	.	247
feature215	chr1	20818469	20818705	.	237
feature216	chr1	20818745	20820742	.	1998
feature217	chr1	20995278	20996220	.	943
feature218	chr1	20998550	20998858	.	309
feature219	chr1	21005075	21005328	.	254
feature220	chr1	21008080	21009788	.	1709
feature221	chr1	21010202	21012143	.	1942
feature222	chr1	21012743	21016692	.	3950
feature223	chr1	21035781	21036098	.	318
feature224	chr1	21036164	21036480	.	317
feature225	chr1	21047885	21048103	.	219
feature226	chr1	21048721	21049762	.	1042
feature227	chr1	21067757	21068443	.	687
feature228	chr1	21068839	21071116	.	2278
feature229	chr1	21078452	21080068	.	1617
feature230	chr1	21086627	21087065	.	439
feature231	chr1	21094608	21095515	.	908
feature232	chr1	21218394	21219326	.	933
feature233	chr1	21227833	21228312	.	480
feature234	chr1	21228800	21230585	.	1786
feature235	chr1	21239738	21241431	.	1694
feature236	chr1	21243447	21245491	.	2045
feature237	chr1	23184281	23185625	.	1345
feature238	chr1	23186881	23188851	.	1971
feature239	chr1	23201912	23203840	.	1929
feature240	chr1	23255683	23257777	.	2095
feature241	chr1	23259211	23260456	.	1246
feature242	chr1	23278988	23279825	.	838
feature243	chr1	23280031	23280768	.	738
feature244	chr1	23379534	23381488	.	1955
feature245	chr1	23381792	23384238	.	2447
feature246	chr1	23399178	23400401	.	1224
feature247	chr1	23431783	23435343	.	3561
feature248	chr1	23436267	23436454	.	188
feature249	chr1	23842280	23842512	.	233
feature250	chr1	23867547	23868182	.	636
feature251	chr1	23868559	23868794	.	236
feature252	chr1	23921367	23922962	.	1596
feature253	chr1	23928841	23929092	.	252
feature254	chr1	23929279	23929612	.	334
feature255	chr1	23983473	23983710	.	238
feature256	chr1	24004887	24005993	.	1107
feature257	chr1	24099653	24101262	.	1610
feature258	chr1	24102079	24103284	.	1206
feature259	chr1	24107392	24108600	.	1209
feature260	chr1	24119917	24120225	.	309
feature261	chr1	24120340	24121183	.	844
feature262	chr1	24677529	24680277	.	2749
feature263	chr1	26909480	26911293	.	1814
feature264	chr1	27592069	27592938	.	870
feature265	chr1	27593477	27593854	.	378
feature266	chr1	28047331	28048266	.	936
feature267	chr1	28053902	28054683	.	782
feature268	chr1	30779122	30779917	.	796
feature269	chr1	30817687	30818062	.	376
feature270	chr1	30819446	30819741	.	296
feature271	chr1	30871926	30874790	.	2865
feature272	chr1	30947702	30948146	.	445
feature273	chr1	30948358	30952036	.	3679
feature274	chr1	31019120	31020112	.	993
feature275	chr1	31034048	31034334	.	287
feature276	chr1	31049145	31051843	.	2699
feature277	chr1	31142012	31143980	.	1969
feature278	chr1	31160599	31160922	.	324
feature279	chr1	33502309	33503570	.	1262
feature280	chr1	33503986	33504593	.	608
feature281	chr1	33529403	33530591	.	1189
feature282	chr1	33531128	33533560	.	2433
feature283	chr1	33535035	33535345	.	311
feature284	chr1	33583903	33585402	.	1500
feature285	chr1	33589983	33590241	.	259
feature286	chr1	33591229	33592957	.	1729
feature287	chr1	33642218	33642828	.	611
feature288	chr1	33669186	33670902	.	1717
feature289	chr1	33719588	33720775	.	1188
feature290	chr1	33732183	33734928	.	2746
feature291	chr1	33755119	33755504	.	386
feature292	chr1	33755686	33758325	.	2640
feature293	chr1	33758360	33758605	.	246
feature294	chr1	33812877	33815417	.	2541
feature295	chr1	33828065	33828429	.	365
feature296	chr1	33869115	33870358	.	1244
feature297	chr1	33875596	33878946	.	3351
feature298	chr1	33882626	33884377	.	1752
feature299	chr1	33893728	33893999	.	272
feature300	chr1	33894066	33894490	.	425
feature301	chr1	33896294	33911391	.	15098
feature302	chr1	33911488	33913446	.	1959
feature303	chr1	33913759	33915011	.	1253
feature304	chr1	33916053	33916457	.	405
feature305	chr1	33917035	33917496	.	462
feature306	chr1	33918209	33918610	.	402
feature307	chr1	33925342	33925898	.	557
feature308	chr1	33926623	33927566	.	944
feature309	chr1	33939946	33940133	.	188
feature310	chr1	33941237	33941559	.	323
feature311	chr1	33943603	33944254	.	652
feature312	chr1	33946016	33947170	.	1155
feature313	chr1	33947333	33947576	.	244
feature314	chr1	33959988	33960617	.	630
feature315	chr1	33960996	33961404	.	409
feature316	chr1	33961421	33961860	.	440
feature317	chr1	33963318	33963601	.	284
feature318	chr1	33963823	33965493	.	1671
feature319	chr1	33966654	33967065	.	412
feature320	chr1	33967074	33967564	.	491
feature321	chr1	33972760	33973069	.	310
feature322	chr1	33979783	33979965	.	183
feature323	chr1	33980637	33984300	.	3664
feature324	chr1	33988592	33990636	.	2045
feature325	chr1	33991119	33991336	.	218
feature326	chr1	33992694	33995062	.	2369
feature327	chr1	33995320	33997791	.	2472
feature328	chr1	34006115	34006350	.	236
feature329	chr1	34006587	34006960	.	374
feature330	chr1	34010898	34012208	.	1311
feature331	chr1	34013910	34014151	.	242
feature332	chr1	34017593	34018356	.	764
feature333	chr1	34020415	34020708	.	294
feature334	chr1	34027679	34030538	.	2860
feature335	chr1	34030895	34031264	.	370
feature336	chr1	34031538	34031807	.	270
feature337	chr1	34042431	34042693	.	263
feature338	chr1	34043409	34045955	.	2547
feature339	chr1	34047482	34047897	.	416
feature340	chr1	34060159	34061362	.	1204
feature341	chr1	34072187	34072980	.	794
feature342	chr1	34073578	34073876	.	299
feature343	chr1	34075058	34075242	.	185
feature344	chr1	34103158	34103668	.	511
feature345	chr1	34109376	34112833	.	3458
feature346	chr1	34113100	34113300	.	201
feature347	chr1	34116593	34116838	.	246
feature348	chr1	34119751	34120043	.	293
feature349	chr1	34121437	34121816	.	380
feature350	chr1	34133899	34134120	.	222
feature351	chr1	34139135	34140057	.	923
feature352	chr1	34140285	34141259	.	975
feature353	chr1	34210165	34210388	.	224
feature354	chr1	34245570	34246045	.	476
feature355	chr1	34246463	34246740	.	278
feature356	chr1	34249392	34249653	.	262
feature357	chr1	34250232	34253829	.	3598
feature358	chr1	34260997	34261289	.	293
feature359	chr1	34288827	34289637	.	811
feature360	chr1	34290401	34290712	.	312
feature361	chr1	34383676	34383956	.	281
feature362	chr1	34387450	34391048	.	3599
feature363	chr1	34409488	34409948	.	461
feature364	chr1	34433632	34436541	.	2910
feature365	chr1	34437720	34441049	.	3330
feature366	chr1	34459268	34460417	.	1150
feature367	chr1	34463007	34468910	.	5904
feature368	chr1	34469151	34469892	.	742
feature369	chr1	34470177	34470385	.	209
feature370	chr1	34470595	34474541	.	3947
feature371	chr1	34480540	34481905	.	1366
feature372	chr1	34481942	34482639	.	698
feature373	chr1	34485213	34486416	.	1204
feature374	chr1	34510596	34510878	.	283
feature375	chr1	34563087	34565258	.	2172
feature376	chr1	34799450	34799673	.	224
feature377	chr1	34800955	34804445	.	3491
feature378	chr1	34809415	34809876	.	462
feature379	chr1	34809919	34810170	.	252
feature380	chr1	34810430	34810693	.	264
feature381	chr1	34811089	34811392	.	304
feature382	chr1	34811970	34812320	.	351
feature383	chr1	34813979	34814260	.	282
feature384	chr1	34814905	34815096	.	192
feature385	chr1	34815929	34816212	.	284
feature386	chr1	34819641	34820247	.	607
feature387	chr1	34820483	34825190	.	4708
feature388	chr1	34825254	34831867	.	6614
feature389	chr1	34832084	34832608	.	525
feature390	chr1	34832921	34833380	.	460
feature391	chr1	34834374	34834744	.	371
feature392	chr1	34835006	34835674	.	669
feature393	chr1	34836143	34836385	.	243
feature394	chr1	34836537	34836743	.	207
feature395	chr1	34837329	34843895	.	6567
feature396	chr1	34849094	34853537	.	4444
feature397	chr1	34854345	34854532	.	188
feature398	chr1	34854831	34855756	.	926
feature399	chr1	34858030	34860067	.	2038
feature400	chr1	34862191	34862475	.	285
feature401	chr1	35275177	35275426	.	250
feature402	chr1	35332590	35333403	.	814
feature403	chr1	35337740	35339440	.	1701
feature404	chr1	35359331	35361085	.	1755
feature405	chr1	35393189	35393537	.	349
feature406	chr1	35415006	35415267	.	262
feature407	chr1	35423643	35427798	.	4156
feature408	chr1	35427867	35428065	.	199
feature409	chr1	35434074	35434302	.	229
feature410	chr1	35434333	35438064	.	3732
feature411	chr1	35440530	35441489	.	960
feature412	chr1	35447377	35447710	.	334
feature413	chr1	35468635	35470477	.	1843
feature414	chr1	35669252	35669486	.	235
feature415	chr1	35678401	35678653	.	253
feature416	chr1	35690410	35690766	.	357
feature417	chr1	35717047	35717234	.	188
feature418	chr1	35757323	35757660	.	338
feature419	chr1	35758670	35761569	.	2900
feature420	chr1	35762887	35763072	.	186
feature421	chr1	35763482	35763843	.	362
feature422	chr1	35764488	35764736	.	249
feature423	chr1	35765758	35766528	.	771
feature424	chr1	35809296	35816704	.	7409
feature425	chr1	35860171	35861753	.	1583
feature426	chr1	35865133	35865523	.	391
feature427	chr1	35869157	35870929	.	1773
feature428	chr1	35879399	35879581	.	183
feature429	chr1	35889493	35891939	.	2447
feature430	chr1	35900891	35904864	.	3974
feature431	chr1	35907364	35908847	.	1484
feature432	chr1	35917160	35917404	.	245
feature433	chr1	35950941	35951122	.	182
feature434	chr1	35951377	35951601	.	225
feature435	chr1	35971619	35972645	.	1027
feature436	chr1	35975053	35977468	.	2416
feature437	chr1	35993196	35993435	.	240
feature438	chr1	35994537	35995975	.	1439
feature439	chr1	36038539	36039577	.	1039
feature440	chr1	36051565	36054331	.	2767
feature441	chr1	36054699	36055246	.	548
feature442	chr1	36058988	36059325	.	338
feature443	chr1	36064283	36065891	.	1609
feature444	chr1	36067624	36070005	.	2382
feature445	chr1	36070031	36075742	.	5712
feature446	chr1	36075913	36076244	.	332
feature447	chr1	36078664	36079035	.	372
feature448	chr1	36079398	36079739	.	342
feature449	chr1	36083468	36083760	.	293
feature450	chr1	36087682	36091231	.	3550
feature451	chr1	36092192	36092547	.	356
feature452	chr1	36097674	36100025	.	2352
feature453	chr1	36100036	36100288	.	253
feature454	chr1	36123521	36123835	.	315
feature455	chr1	36125447	36134639	.	9193
feature456	chr1	36160175	36161253	.	1079
feature457	chr1	36161942	36163921	.	1980
feature458	chr1	36231138	36231569	.	432
feature459	chr1	36235090	36236570	.	1481
feature460	chr1	36242867	36244936	.	2070
feature461	chr1	36258188	36258730	.	543
feature462	chr1	36259069	36263377	.	4309
feature463	chr1	36263807	36265957	.	2151
feature464	chr1	36269080	36275736	.	6657
feature465	chr1	36303013	36304039	.	1027
feature466	chr1	36307112	36309626	.	2515
feature467	chr1	36325076	36327421	.	2346
feature468	chr1	36367803	36369646	.	1844
feature469	chr1	36380860	36382285	.	1426
feature470	chr1	36421891	36422220	.	330
feature471	chr1	36436987	36437554	.	568
feature472	chr1	36444612	36447648	.	3037
feature473	chr1	36461767	36462412	.	646
feature474	chr1	36469610	36472451	.	2842
feature475	chr1	36492228	36492609	.	382
feature476	chr1	36507710	36508395	.	686
feature477	chr1	36511419	36513183	.	1765
feature478	chr1	36518357	36518742	.	386
feature479	chr1	36518831	36519107	.	277
feature480	chr1	36531439	36531822	.	384
feature481	chr1	36538738	36540321	.	1584
feature482	chr1	36546198	36547854	.	1657
feature483	chr1	36552535	36558661	.	6127
feature484	chr1	36563922	36565448	.	1527
feature485	chr1	36565784	36567568	.	1785
feature486	chr1	36567897	36568144	.	248
feature487	chr1	36568209	36574694	.	6486
feature488	chr1	36589005	36589875	.	871
feature489	chr1	36596243	36597133	.	891
feature490	chr1	36612019	36613150	.	1132
feature491	chr1	36614321	36615432	.	1112
feature492	chr1	36636703	36636943	.	241
feature493	chr1	36640160	36640701	.	542
feature494	chr1	36690683	36692814	.	2132
feature495	chr1	36706936	36710716	.	3781
feature496	chr1	36808259	36808441	.	183
feature497	chr1	36814765	36815318	.	554
feature498	chr1	36835620	36837537	.	1918
feature499	chr1	36860442	36860705	.	264
feature500	chr1	36860760	36862889	.	2130
feature501	chr1	36874208	36875970	.	1763
feature502	chr1	36883143	36884008	.	866
feature503	chr1	36884180	36884516	.	337
feature504	chr1	36913641	36913924	.	284
feature505	chr1	36913942	36914169	.	228
feature506	chr1	36914369	36915341	.	973
feature507	chr1	36916883	36917137	.	255
feature508	chr1	36923223	36923478	.	256
feature509	chr1	36923530	36923940	.	411
feature510	chr1	36924372	36924882	.	511
feature511	chr1	36926350	36927081	.	732
feature512	chr1	36927810	36928870	.	1061
feature513	chr1	36937205	36940932	.	3728
feature514	chr1	36947405	36948260	.	856
feature515	chr1	36965255	36966126	.	872
feature516	chr1	36966228	36966888	.	661
feature517	chr1	36999816	37001185	.	1370
feature518	chr1	37001468	37002025	.	558
feature519	chr1	37012748	37013018	.	271
feature520	chr1	37013258	37013823	.	566
feature521	chr1	37045359	37046123	.	765
feature522	chr1	37153977	37154454	.	478
feature523	chr1	37159195	37159524	.	330
feature524	chr1	37159990	37160464	.	475
feature525	chr1	37164284	37165556	.	1273
feature526	chr1	37215504	37217009	.	1506
feature527	chr1	37247988	37248341	.	354
feature528	chr1	37288757	37289322	.	566
feature529	chr1	37299378	37301707	.	2330
feature530	chr1	37307673	37309279	.	1607
feature531	chr1	37317018	37317292	.	275
feature532	chr1	37317297	37319295	.	1999
feature533	chr1	37340352	37340754	.	403
feature534	chr1	37342557	37343007	.	451
feature535	chr1	37343158	37343460	.	303
feature536	chr1	37343684	37345577	.	1894
feature537	chr1	37356539	37358050	.	1512
feature538	chr1	37407328	37407634	.	307
feature539	chr1	37412894	37413221	.	328
feature540	chr1	37427069	37428413	.	1345
feature541	chr1	37428614	37431567	.	2954
feature542	chr1	37456976	37457582	.	607
feature543	chr1	37457828	37458442	.	615
feature544	chr1	37466097	37466336	.	240
feature545	chr1	37471274	37477311	.	6038
feature546	chr1	37477468	37479170	.	1703
feature547	chr1	37480561	37480820	.	260
feature548	chr1	37484801	37485325	.	525
feature549	chr1	37485808	37489388	.	3581
feature550	chr1	37489699	37498014	.	8316
feature551	chr1	37503662	37504103	.	442
feature552	chr1	37504842	37505407	.	566
feature553	chr1	37520335	37520614	.	280
feature554	chr1	37523196	37524423	.	1228
feature555	chr1	37524573	37526817	.	2245
feature556	chr1	37528414	37528731	.	318
feature557	chr1	37528907	37529479	.	573
feature558	chr1	37529882	37530813	.	932
feature559	chr1	37530971	37532401	.	1431
feature560	chr1	37534117	37535011	.	895
feature561	chr1	37540308	37541642	.	1335
feature562	chr1	37559032	37562768	.	3737
feature563	chr1	37584996	37587027	.	2032
feature564	chr1	37631143	37631383	.	241
feature565	chr1	37631783	37632374	.	592
feature566	chr1	37633616	37633931	.	316
feature567	chr1	37719440	37720872	.	1433
feature568	chr1	37725890	37728476	.	2587
feature569	chr1	37735042	37735590	.	549
feature570	chr1	37860347	37860946	.	600
feature571	chr1	37864080	37866365	.	2286
feature572	chr1	37871760	37873272	.	1513
feature573	chr1	37888628	37888879	.	252
feature574	chr1	37889128	37891841	.	2714
feature575	chr1	37892825	37893162	.	338
feature576	chr1	37893898	37894090	.	193
feature577	chr1	37996008	37999919	.	3912
feature578	chr1	38010530	38010778	.	249
feature579	chr1	38011181	38013983	.	2803
feature580	chr1	38021268	38021465	.	198
feature581	chr1	38031639	38031993	.	355
feature582	chr1	38032159	38032441	.	283
feature583	chr1	38038530	38039069	.	540
feature584	chr1	38039247	38039475	.	229
feature585	chr1	38047132	38048012	.	881
feature586	chr1	38048314	38051113	.	2800
feature587	chr1	38051173	38051735	.	563
feature588	chr1	38052549	38052829	.	281
feature589	chr1	38054222	38055368	.	1147
feature590	chr1	38080740	38081491	.	752
feature591	chr1	38082761	38082948	.	188
feature592	chr1	38102189	38102407	.	219
feature593	chr1	38128471	38130865	.	2395
feature594	chr1	38897685	38898438	.	754
feature595	chr1	38902140	38902704	.	565
feature596	chr1	38902939	38903187	.	249
feature597	chr1	38951200	38951539	.	340
feature598	chr1	38978818	38979195	.	378
feature599	chr1	38979266	38981560	.	2295
feature600	chr1	38987005	38988878	.	1874
feature601	chr1	39090148	39090333	.	186
feature602	chr1	39104432	39104798	.	367
feature603	chr1	39104960	39106226	.	1267
feature604	chr1	39123632	39123862	.	231
feature605	chr1	39143665	39145614	.	1950
feature606	chr1	39145941	39146195	.	255
feature607	chr1	39151571	39151854	.	284
feature608	chr1	39192450	39194294	.	1845
feature609	chr1	39196642	39197794	.	1153
feature610	chr1	39235367	39235650	.	284
feature611	chr1	39235656	39235940	.	285
feature612	chr1	39253943	39254478	.	536
feature613	chr1	39255117	39257832	.	2716
feature614	chr1	39259681	39261914	.	2234
feature615	chr1	39279441	39284157	.	4717
feature616	chr1	39285671	39287523	.	1853
feature617	chr1	39287625	39288084	.	460
feature618	chr1	39289695	39295903	.	6209
feature619	chr1	39301803	39303375	.	1573
feature620	chr1	39303446	39304276	.	831
feature621	chr1	39305524	39310748	.	5225
feature622	chr1	39312507	39314658	.	2152
feature623	chr1	39318182	39318432	.	251
feature624	chr1	39321172	39322361	.	1190
feature625	chr1	39341341	39342107	.	767
feature626	chr1	39344678	39345452	.	775
feature627	chr1	39348042	39350374	.	2333
feature628	chr1	39367129	39370834	.	3706
feature629	chr1	39372257	39373202	.	946
feature630	chr1	39373811	39374063	.	253
feature631	chr1	39383603	39383885	.	283
feature632	chr1	39408256	39409391	.	1136
feature633	chr1	39450107	39450558	.	452
feature634	chr1	39456340	39456597	.	258
feature635	chr1	39465762	39466126	.	365
feature636	chr1	39468960	39469966	.	1007
feature637	chr1	39477977	39483390	.	5414
feature638	chr1	39487545	39488128	.	584
feature639	chr1	39492324	39494531	.	2208
feature640	chr1	39499379	39500716	.	1338
feature641	chr1	39525375	39527285	.	1911
feature642	chr1	39535104	39536864	.	1761
feature643	chr1	39544094	39544325	.	232
feature644	chr1	39547841	39550250	.	2410
feature645	chr1	39554754	39555148	.	395
feature646	chr1	39555969	39556439	.	471
feature647	chr1	39560120	39560510	.	391
feature648	chr1	39568762	39569011	.	250
feature649	chr1	39569440	39569760	.	321
feature650	chr1	39572353	39572796	.	444
feature651	chr1	39574669	39584183	.	9515
feature652	chr1	39589474	39591786	.	2313
feature653	chr1	39592116	39592476	.	361
feature654	chr1	39594349	39594779	.	431
feature655	chr1	39600010	39600249	.	240
feature656	chr1	39600455	39604946	.	4492
feature657	chr1	39605178	39605664	.	487
feature658	chr1	39608251	39609312	.	1062
feature659	chr1	39612291	39615803	.	3513
feature660	chr1	39634379	39638022	.	3644
feature661	chr1	39648619	39649238	.	620
feature662	chr1	39649709	39651333	.	1625
feature663	chr1	39656618	39657665	.	1048
feature664	chr1	39677007	39677542	.	536
feature665	chr1	39686415	39686897	.	483
feature666	chr1	39687164	39687473	.	310
feature667	chr1	39687739	39687978	.	240
feature668	chr1	39688067	39690110	.	2044
feature669	chr1	39713095	39715223	.	2129
feature670	chr1	39734741	39736849	.	2109
feature671	chr1	39743503	39743953	.	451
feature672	chr1	39754127	39755597	.	1471
feature673	chr1	39757956	39763485	.	5530
feature674	chr1	39764038	39764272	.	235
feature675	chr1	39765245	39765456	.	212
feature676	chr1	39767559	39768909	.	1351
feature677	chr1	39772179	39772709	.	531
feature678	chr1	39777885	39778142	.	258
feature679	chr1	39784121	39786337	.	2217
feature680	chr1	39795846	39798401	.	2556
feature681	chr1	39834346	39835696	.	1351
feature682	chr1	39846021	39848431	.	2411
feature683	chr1	39849905	39853072	.	3168
feature684	chr1	39859176	39859828	.	653
feature685	chr1	39895039	39898006	.	2968
feature686	chr1	39899952	39903740	.	3789
feature687	chr1	39904601	39904965	.	365
feature688	chr1	39905801	39907315	.	1515
feature689	chr1	39908867	39909308	.	442
feature690	chr1	39910060	39910889	.	830
feature691	chr1	39912180	39912476	.	297
feature692	chr1	39913334	39913590	.	257
feature693	chr1	39914930	39916915	.	1986
feature694	chr1	39917261	39919285	.	2025
feature695	chr1	39920133	39926808	.	6676
feature696	chr1	39931063	39931665	.	603
feature697	chr1	39932556	39933074	.	519
feature698	chr1	39935469	39937720	.	2252
feature699	chr1	39943780	39945327	.	1548
feature700	chr1	39959503	39964460	.	4958
feature701	chr1	39964711	39965964	.	1254
feature702	chr1	39967668	39970970	.	3303
feature703	chr1	39971671	39972093	.	423
feature704	chr1	39977075	39977542	.	468
feature705	chr1	40008347	40008568	.	222
feature706	chr1	40014258	40014467	.	210
feature707	chr1	40015088	40015730	.	643
feature708	chr1	40022437	40023101	.	665
feature709	chr1	40023564	40023967	.	404
feature710	chr1	40027075	40027416	.	342
feature711	chr1	40033409	40033986	.	578
feature712	chr1	40045708	40046384	.	677
feature713	chr1	40049982	40055961	.	5980
feature714	chr1	40056260	40056605	.	346
feature715	chr1	40057032	40059963	.	2932
feature716	chr1	40064261	40064594	.	334
feature717	chr1	40064785	40065364	.	580
feature718	chr1	40080436	40081858	.	1423
feature719	chr1	40084078	40088554	.	4477
feature720	chr1	40094704	40094989	.	286
feature721	chr1	40188331	40188580	.	250
feature722	chr1	40213617	40213890	.	274
feature723	chr1	40224424	40225842	.	1419
feature724	chr1	40228012	40231586	.	3575
feature725	chr1	40239481	40241620	.	2140
feature726	chr1	40250662	40250957	.	296
feature727	chr1	40253636	40254006	.	371
feature728	chr1	40254301	40254491	.	191
feature729	chr1	40265049	40267304	.	2256
feature730	chr1	40271647	40271953	.	307
feature731	chr1	40274570	40276930	.	2361
feature732	chr1	40290830	40291249	.	420
feature733	chr1	40292221	40292681	.	461
feature734	chr1	40292779	40293024	.	246
feature735	chr1	40293129	40293377	.	249
feature736	chr1	40293996	40296924	.	2929
feature737	chr1	40321729	40325475	.	3747
feature738	chr1	40330297	40330905	.	609
feature739	chr1	40339223	40340092	.	870
feature740	chr1	40346208	40347135	.	928
feature741	chr1	40354608	40354836	.	229
feature742	chr1	40355037	40356831	.	1795
feature743	chr1	40357885	40360903	.	3019
feature744	chr1	40380618	40381316	.	699
feature745	chr1	40391723	40392067	.	345
feature746	chr1	40392395	40394291	.	1897
feature747	chr1	40402224	40402572	.	349
feature748	chr1	40403991	40406241	.	2251
feature749	chr1	40409206	40414735	.	5530
feature750	chr1	40415367	40415953	.	587
feature751	chr1	40419484	40420007	.	524
feature752	chr1	40438253	40438545	.	293
feature753	chr1	40444340	40445912	.	1573
feature754	chr1	40473910	40474887	.	978
feature755	chr1	40475262	40477173	.	1912
feature756	chr1	40501703	40502684	.	982
feature757	chr1	40514079	40517209	.	3131
feature758	chr1	40543097	40543296	.	200
feature759	chr1	40543693	40543894	.	202
feature760	chr1	40586170	40586944	.	775
feature761	chr1	40599419	40603148	.	3730
feature762	chr1	40634419	40635658	.	1240
feature763	chr1	40680707	40682222	.	1516
feature764	chr1	40688099	40688686	.	588
feature765	chr1	40688952	40689233	.	282
feature766	chr1	40745930	40746881	.	952
feature767	chr1	40776377	40776939	.	563
feature768	chr1	40785796	40786710	.	915
feature769	chr1	40789828	40791464	.	1637
feature770	chr1	40840383	40842389	.	2007
feature771	chr1	40845041	40845385	.	345
feature772	chr1	40846255	40849202	.	2948
feature773	chr1	40849366	40849690	.	325
feature774	chr1	40874429	40876283	.	1855
feature775	chr1	42762209	42762490	.	282
feature776	chr1	42762934	42764312	.	1379
feature777	chr1	42764467	42764685	.	219
feature778	chr1	42767131	42770910	.	3780
feature779	chr1	42772082	42772550	.	469
feature780	chr1	42850688	42852384	.	1697
feature781	chr1	42864777	42866720	.	1944
feature782	chr1	42876194	42876417	.	224
feature783	chr1	42877899	42878332	.	434
feature784	chr1	43075145	43075392	.	248
feature785	chr1	43091275	43093299	.	2025
feature786	chr1	43097201	43099647	.	2447
feature787	chr1	43264692	43265004	.	313
feature788	chr1	43301794	43304896	.	3103
feature789	chr1	43320389	43321408	.	1020
feature790	chr1	43321851	43322268	.	418
feature791	chr1	43337253	43339148	.	1896
feature792	chr1	43360005	43362673	.	2669
feature793	chr1	43363112	43363434	.	323
feature794	chr1	43366218	43366423	.	206
feature795	chr1	43366467	43368464	.	1998
feature796	chr1	43430272	43430534	.	263
feature797	chr1	43430703	43431052	.	350
feature798	chr1	43445068	43447146	.	2079
feature799	chr1	43451088	43451367	.	280
feature800	chr1	43456762	43457712	.	951
feature801	chr1	43457940	43458423	.	484
feature802	chr1	43460713	43475995	.	15283
feature803	chr1	43489981	43490191	.	211
feature804	chr1	43500404	43500778	.	375
feature805	chr1	43502100	43502664	.	565
feature806	chr1	43503949	43504495	.	547
feature807	chr1	43504741	43504986	.	246
feature808	chr1	43506385	43508459	.	2075
feature809	chr1	43519042	43522691	.	3650
feature810	chr1	43535418	43535672	.	255
feature811	chr1	43555247	43555515	.	269
feature812	chr1	43571031	43571293	.	263
feature813	chr1	43766741	43766999	.	259
feature814	chr1	43784878	43785495	.	618
feature815	chr1	43785641	43786464	.	824
feature816	chr1	43786478	43787262	.	785
feature817	chr1	43787270	43788121	.	852
feature818	chr1	43788340	43788594	.	255
feature819	chr1	43798621	43798859	.	239
feature820	chr1	43810396	43811752	.	1357
feature821	chr1	43813996	43814219	.	224
feature822	chr1	43814325	43814507	.	183
feature823	chr1	43814651	43815045	.	395
feature824	chr1	43826496	43828765	.	2270
feature825	chr1	43843354	43844726	.	1373
feature826	chr1	43895324	43895896	.	573
feature827	chr1	43912116	43917872	.	5757
feature828	chr1	43932459	43935647	.	3189
feature829	chr1	43967954	43970705	.	2752
feature830	chr1	43970771	43971085	.	315
feature831	chr1	44041982	44042849	.	868
feature832	chr1	44101018	44103416	.	2399
feature833	chr1	44110204	44110527	.	324
feature834	chr1	44117444	44120463	.	3020
feature835	chr1	44147035	44148774	.	1740
feature836	chr1	44161606	44163249	.	1644
feature837	chr1	45794624	45796863	.	2240
feature838	chr1	45797267	45797661	.	395
feature839	chr1	45798080	45798398	.	319
feature840	chr1	45825007	45825194	.	188
feature841	chr1	45825512	45825763	.	252
feature842	chr1	45826433	45827864	.	1432
feature843	chr1	45836839	45839264	.	2426
feature844	chr1	45852361	45854050	.	1690
feature845	chr1	45857403	45859164	.	1762
feature846	chr1	45859185	45862028	.	2844
feature847	chr1	45863736	45870276	.	6541
feature848	chr1	45870977	45871371	.	395
feature849	chr1	45871834	45874443	.	2610
feature850	chr1	45879801	45883518	.	3718
feature851	chr1	45925159	45926250	.	1092
feature852	chr1	46822576	46823131	.	556
feature853	chr1	46831778	46832241	.	464
feature854	chr1	46850109	46850377	.	269
feature855	chr1	46851200	46851403	.	204
feature856	chr1	46851693	46855180	.	3488
feature857	chr1	46859845	46860652	.	808
feature858	chr1	46863234	46865664	.	2431
feature859	chr1	46869299	46871099	.	1801
feature860	chr1	46871978	46874934	.	2957
feature861	chr1	46893936	46895256	.	1321
feature862	chr1	46905003	46906284	.	1282
feature863	chr1	46915829	46916121	.	293
feature864	chr1	46921418	46921934	.	517
feature865	chr1	49427210	49427502	.	293
feature866	chr1	51448254	51450687	.	2434
feature867	chr1	51476226	51476498	.	273
feature868	chr1	51476977	51481238	.	4262
feature869	chr1	51493593	51494491	.	899
feature870	chr1	51505348	51506288	.	941
feature871	chr1	51508822	51510034	.	1213
feature872	chr1	51520055	51520947	.	893
feature873	chr1	51524337	51527122	.	2786
feature874	chr1	51529557	51530618	.	1062
feature875	chr1	51585118	51585478	.	361
feature876	chr1	51593666	51594920	.	1255
feature877	chr1	51594945	51595168	.	224
feature878	chr1	51667335	51667565	.	231
feature879	chr1	51734038	51736094	.	2057
feature880	chr1	51767595	51767787	.	193
feature881	chr1	51767859	51768222	.	364
feature882	chr1	51785118	51787122	.	2005
feature883	chr1	51787962	51788271	.	310
feature884	chr1	51788282	51790966	.	2685
feature885	chr1	51792203	51793472	.	1270
feature886	chr1	51804758	51805503	.	746
feature887	chr1	51807456	51809488	.	2033
feature888	chr1	51838150	51838398	.	249
feature889	chr1	51841698	51842398	.	701
feature890	chr1	51842496	51842753	.	258
feature891	chr1	51907247	51908962	.	1716
feature892	chr1	51915170	51916221	.	1052
feature893	chr1	51929709	51931987	.	2279
feature894	chr1	51934091	51935772	.	1682
feature895	chr1	51965011	51965695	.	685
feature896	chr1	51969976	51970222	.	247
feature897	chr1	51970590	51970842	.	253
feature898	chr1	52111810	52114018	.	2209
feature899	chr1	52114108	52114396	.	289
feature900	chr1	52118639	52120475	.	1837
feature901	chr1	52141623	52142420	.	798
feature902	chr1	52157949	52159939	.	1991
feature903	chr1	52166714	52167198	.	485
feature904	chr1	52230944	52233935	.	2992
feature905	chr1	52330630	52332604	.	1975
feature906	chr1	52366328	52367190	.	863
feature907	chr1	52454706	52454938	.	233
feature908	chr1	52456107	52457359	.	1253
feature909	chr1	52499105	52501371	.	2267
feature910	chr1	52577827	52580640	.	2814
feature911	chr1	52594728	52595242	.	515
feature912	chr1	52595275	52595713	.	439
feature913	chr1	52595761	52595955	.	195
feature914	chr1	52595995	52596209	.	215
feature915	chr1	52630291	52631570	.	1280
feature916	chr1	52646543	52646771	.	229
feature917	chr1	52647089	52648291	.	1203
feature918	chr1	52648534	52649158	.	625
feature919	chr1	52652800	52653473	.	674
feature920	chr1	52653606	52654183	.	578
feature921	chr1	52654819	52655749	.	931
feature922	chr1	52674864	52675064	.	201
feature923	chr1	52675786	52676782	.	997
feature924	chr1	52693288	52693649	.	362
feature925	chr1	52701819	52704456	.	2638
feature926	chr1	52707079	52707336	.	258
feature927	chr1	52708047	52709955	.	1909
feature928	chr1	52711537	52712335	.	799
feature929	chr1	52712346	52713627	.	1282
feature930	chr1	52713878	52714629	.	752
feature931	chr1	52721332	52724070	.	2739
feature932	chr1	52724349	52724658	.	310
feature933	chr1	52725849	52727835	.	1987
feature934	chr1	52728909	52729290	.	382
feature935	chr1	52733564	52734705	.	1142
feature936	chr1	52734883	52735255	.	373
feature937	chr1	52748233	52751212	.	2980
feature938	chr1	52752449	52753742	.	1294
feature939	chr1	52753909	52754371	.	463
feature940	chr1	52763750	52767184	.	3435
feature941	chr1	52792360	52792886	.	527
feature942	chr1	52793620	52794864	.	1245
feature943	chr1	52795737	52796046	.	310
feature944	chr1	52798813	52802399	.	3587
feature945	chr1	52802790	52803039	.	250
feature946	chr1	52816979	52818145	.	1167
feature947	chr1	52843975	52846059	.	2085
feature948	chr1	52847902	52848318	.	417
feature949	chr1	52951328	52951626	.	299
feature950	chr1	52963357	52964227	.	871
feature951	chr1	52964761	52965063	.	303
feature952	chr1	52986468	52986998	.	531
feature953	chr1	53012270	53012535	.	266
feature954	chr1	53203700	53206026	.	2327
feature955	chr1	53264678	53264959	.	282
feature956	chr1	53296328	53297800	.	1473
feature957	chr1	53312902	53314446	.	1545
feature958	chr1	53349291	53349557	.	267
feature959	chr1	53351823	53352979	.	1157
feature960	chr1	53715254	53715508	.	255
feature961	chr1	53728423	53728708	.	286
feature962	chr1	53741303	53743279	.	1977
feature963	chr1	53761276	53762363	.	1088
feature964	chr1	53764853	53765311	.	459
feature965	chr1	53772424	53772646	.	223
feature966	chr1	53772663	53776472	.	3810
feature967	chr1	53783144	53785978	.	2835
feature968	chr1	53816295	53817156	.	862
feature969	chr1	53817439	53819096	.	1658
feature970	chr1	53819573	53819783	.	211
feature971	chr1	53822941	53826039	.	3099
feature972	chr1	53837603	53840401	.	2799
feature973	chr1	53842822	53853856	.	11035
feature974	chr1	53854568	53857789	.	3222
feature975	chr1	53859603	53859970	.	368
feature976	chr1	53881859	53883725	.	1867
feature977	chr1	53889459	53890219	.	761
feature978	chr1	53909378	53910753	.	1376
feature979	chr1	53930731	53933624	.	2894
feature980	chr1	53939480	53942767	.	3288
feature981	chr1	53945302	53946102	.	801
feature982	chr1	53946385	53946653	.	269
feature983	chr1	53974787	53975082	.	296
feature984	chr1	53975369	53975604	.	236
feature985	chr1	53978070	53978815	.	746
feature986	chr1	53980046	53980925	.	880
feature987	chr1	54005598	54006341	.	744
feature988	chr1	54006452	54006675	.	224
feature989	chr1	54060187	54061176	.	990
feature990	chr1	54250472	54251543	.	1072
feature991	chr1	54438280	54439532	.	1253
feature992	chr1	54492604	54493452	.	849
feature993	chr1	54500977	54501197	.	221
feature994	chr1	54556857	54558298	.	1442
feature995	chr1	54562575	54564754	.	2180
feature996	chr1	54565186	54565430	.	245
feature997	chr1	54568633	54569934	.	1302
feature998	chr1	54584509	54587516	.	3008
feature999	chr1	54603562	54603761	.	200
feature1000	chr1	54604056	54605519	.	1464
feature1001	chr1	54647550	54648031	.	482
feature1002	chr1	54665659	54665958	.	300
feature1003	chr1	54710123	54711026	.	904
feature1004	chr1	54713458	54713871	.	414
feature1005	chr1	54747457	54748500	.	1044
feature1006	chr1	54748771	54749156	.	386
feature1007	chr1	54749568	54750288	.	721
feature1008	chr1	54789589	54789848	.	260
feature1009	chr1	54797795	54800105	.	2311
feature1010	chr1	54809102	54809460	.	359
feature1011	chr1	54809609	54811394	.	1786
feature1012	chr1	54816438	54817045	.	608
feature1013	chr1	54825923	54827262	.	1340
feature1014	chr1	54830210	54830465	.	256
feature1015	chr1	54833290	54833757	.	468
feature1016	chr1	54835178	54839250	.	4073
feature1017	chr1	54839724	54840874	.	1151
feature1018	chr1	54841010	54843348	.	2339
feature1019	chr1	54846602	54848298	.	1697
feature1020	chr1	54864938	54865169	.	232
feature1021	chr1	54865388	54865829	.	442
feature1022	chr1	54870810	54871113	.	304
feature1023	chr1	54888380	54889065	.	686
feature1024	chr1	54896057	54900054	.	3998
feature1025	chr1	54902819	54903250	.	432
feature1026	chr1	54904235	54904458	.	224
feature1027	chr1	54909190	54916682	.	7493
feature1028	chr1	54917286	54917542	.	257
feature1029	chr1	54918827	54924726	.	5900
feature1030	chr1	54924944	54927011	.	2068
feature1031	chr1	54933269	54934351	.	1083
feature1032	chr1	54934448	54934749	.	302
feature1033	chr1	54934767	54935447	.	681
feature1034	chr1	55025665	55030273	.	4609
feature1035	chr1	55051900	55053808	.	1909
feature1036	chr1	55084064	55084620	.	557
feature1037	chr1	55084813	55090391	.	5579
feature1038	chr1	55092032	55092255	.	224
feature1039	chr1	55123417	55123666	.	250
feature1040	chr1	55129731	55132872	.	3142
feature1041	chr1	55133157	55133482	.	326
feature1042	chr1	55162211	55165500	.	3290
feature1043	chr1	55201986	55202189	.	204
feature1044	chr1	55210247	55211161	.	915
feature1045	chr1	55214795	55216530	.	1736
feature1046	chr1	55236470	55239010	.	2541
feature1047	chr1	55405493	55406771	.	1279
feature1048	chr1	55487232	55489452	.	2221
feature1049	chr1	55505752	55507873	.	2122
feature1050	chr1	55511999	55513134	.	1136
feature1051	chr1	55524865	55526058	.	1194
feature1052	chr1	55528344	55530575	.	2232
feature1053	chr1	55665965	55666205	.	241
feature1054	chr1	55765343	55765591	.	249
feature1055	chr1	55766632	55767578	.	947
feature1056	chr1	55788620	55789458	.	839
feature1057	chr1	55806317	55807886	.	1570
feature1058	chr1	55808111	55809295	.	1185
feature1059	chr1	55902484	55904847	.	2364
feature1060	chr1	55983357	55984498	.	1142
feature1061	chr1	56089150	56089365	.	216
feature1062	chr1	56089517	56090170	.	654
feature1063	chr1	56171335	56171709	.	375
feature1064	chr1	56191963	56192176	.	214
feature1065	chr1	56192411	56193338	.	928
feature1066	chr1	56681249	56681561	.	313
feature1067	chr1	56712706	56714583	.	1878
feature1068	chr1	56795298	56795500	.	203
feature1069	chr1	56809067	56809327	.	261
feature1070	chr1	56970585	56974294	.	3710
feature1071	chr1	57345415	57345789	.	375
feature1072	chr1	57376927	57378474	.	1548
feature1073	chr1	57405447	57407859	.	2413
feature1074	chr1	57575011	57575285	.	275
feature1075	chr1	57969234	57970809	.	1576
feature1076	chr1	57989110	57989913	.	804
feature1077	chr1	57995232	57997265	.	2034
feature1078	chr1	58027582	58031385	.	3804
feature1079	chr1	58033737	58034044	.	308
feature1080	chr1	58073052	58073409	.	358
feature1081	chr1	58100996	58102385	.	1390
feature1082	chr1	58113638	58114306	.	669
feature1083	chr1	58114949	58115301	.	353
feature1084	chr1	58289893	58290802	.	910
feature1085	chr1	58315343	58315749	.	407
feature1086	chr1	58315898	58316410	.	513
feature1087	chr1	58343333	58345830	.	2498
feature1088	chr1	58348627	58349685	.	1059
feature1089	chr1	58352527	58353010	.	484
feature1090	chr1	58353028	58354090	.	1063
feature1091	chr1	58358143	58361435	.	3293
feature1092	chr1	58362139	58362484	.	346
feature1093	chr1	58382492	58382779	.	288
feature1094	chr1	58391678	58394877	.	3200
feature1095	chr1	58409677	58411084	.	1408
feature1096	chr1	58416063	58416717	.	655
feature1097	chr1	58422287	58424857	.	2571
feature1098	chr1	58444167	58447282	.	3116
feature1099	chr1	58449580	58451800	.	2221
feature1100	chr1	58460811	58461025	.	215
feature1101	chr1	58468262	58468581	.	320
feature1102	chr1	58503429	58505930	.	2502
feature1103	chr1	58577506	58577880	.	375
feature1104	chr1	58578870	58579091	.	222
feature1105	chr1	58585375	58587587	.	2213
feature1106	chr1	58599368	58600448	.	1081
feature1107	chr1	58601572	58606722	.	5151
feature1108	chr1	58612646	58616423	.	3778
feature1109	chr1	58617105	58620463	.	3359
feature1110	chr1	58628613	58628946	.	334
feature1111	chr1	58651466	58653857	.	2392
feature1112	chr1	58663216	58664134	.	919
feature1113	chr1	58677344	58677809	.	466
feature1114	chr1	58677918	58678507	.	590
feature1115	chr1	58695845	58696321	.	477
feature1116	chr1	58709682	58717856	.	8175
feature1117	chr1	58717938	58729824	.	11887
feature1118	chr1	58739363	58739904	.	542
feature1119	chr1	58741034	58747631	.	6598
feature1120	chr1	58748505	58748865	.	361
feature1121	chr1	58760710	58762431	.	1722
feature1122	chr1	58770328	58770865	.	538
feature1123	chr1	58772772	58774973	.	2202
feature1124	chr1	58794463	58798510	.	4048
feature1125	chr1	58798620	58798946	.	327
feature1126	chr1	58800510	58800693	.	184
feature1127	chr1	58801292	58804262	.	2971
feature1128	chr1	58856189	58858493	.	2305
feature1129	chr1	58859396	58860006	.	611
feature1130	chr1	58860398	58860679	.	282
feature1131	chr1	58860915	58861417	.	503
feature1132	chr1	58866100	58866563	.	464
feature1133	chr1	58958186	58958405	.	220
feature1134	chr1	58972455	58974452	.	1998
feature1135	chr1	59119345	59120919	.	1575
feature1136	chr1	59162324	59163863	.	1540
feature1137	chr1	59236545	59238245	.	1701
feature1138	chr1	59255999	59257615	.	1617
feature1139	chr1	59268931	59269159	.	229
feature1140	chr1	59314047	59317209	.	3163
feature1141	chr1	59317412	59317699	.	288
feature1142	chr1	59317871	59318117	.	247
feature1143	chr1	59320677	59320971	.	295
feature1144	chr1	59340442	59342425	.	1984
feature1145	chr1	59390998	59391290	.	293
feature1146	chr1	59410631	59410841	.	211
feature1147	chr1	59442658	59446064	.	3407
feature1148	chr1	59457023	59457492	.	470
feature1149	chr1	59457678	59460517	.	2840
feature1150	chr1	59464105	59467094	.	2990
feature1151	chr1	59469402	59470250	.	849
feature1152	chr1	59475271	59476874	.	1604
feature1153	chr1	59479748	59483718	.	3971
feature1154	chr1	59484622	59485920	.	1299
feature1155	chr1	59486070	59486317	.	248
feature1156	chr1	59486953	59488751	.	1799
feature1157	chr1	59495255	59496560	.	1306
feature1158	chr1	59574089	59574437	.	349
feature1159	chr1	59574506	59574795	.	290
feature1160	chr1	59578398	59580988	.	2591
feature1161	chr1	59591759	59594676	.	2918
feature1162	chr1	59608283	59609074	.	792
feature1163	chr1	59615860	59616270	.	411
feature1164	chr1	59646923	59647224	.	302
feature1165	chr1	59669189	59669526	.	338
feature1166	chr1	59669538	59671851	.	2314
feature1167	chr1	59683898	59686962	.	3065
feature1168	chr1	59719216	59719907	.	692
feature1169	chr1	59749928	59750356	.	429
feature1170	chr1	59762529	59765160	.	2632
feature1171	chr1	59862887	59863231	.	345
feature1172	chr1	59894753	59896410	.	1658
feature1173	chr1	59907133	59907898	.	766
feature1174	chr1	59912135	59916520	.	4386
feature1175	chr1	59916748	59916924	.	177
feature1176	chr1	59922454	59923369	.	916
feature1177	chr1	59965635	59967261	.	1627
feature1178	chr1	60015700	60017003	.	1304
feature1179	chr1	60070354	60071335	.	982
feature1180	chr1	60096413	60099219	.	2807
feature1181	chr1	60179426	60181688	.	2263
feature1182	chr1	60342486	60344616	.	2131
feature1183	chr1	60375776	60376099	.	324
feature1184	chr1	60376300	60377471	.	1172
feature1185	chr1	60408838	60410763	.	1926
feature1186	chr1	60425372	60425600	.	229
feature1187	chr1	60536293	60537400	.	1108
feature1188	chr1	60565372	60567749	.	2378
feature1189	chr1	60579263	60581122	.	1860
feature1190	chr1	60598771	60599970	.	1200
feature1191	chr1	60621141	60624056	.	2916
feature1192	chr1	60624366	60624736	.	371
feature1193	chr1	60625908	60629221	.	3314
feature1194	chr1	60652698	60652968	.	271
feature1195	chr1	60662548	60662783	.	236
feature1196	chr1	60696857	60697210	.	354
feature1197	chr1	60718037	60718849	.	813
feature1198	chr1	60743466	60744114	.	649
feature1199	chr1	60744306	60748315	.	4010
feature1200	chr1	60749771	60750019	.	249
feature1201	chr1	60800658	60805135	.	4478
feature1202	chr1	60805259	60805488	.	230
feature1203	chr1	60824614	60825276	.	663
feature1204	chr1	60825585	60826190	.	606
feature1205	chr1	60852108	60852923	.	816
feature1206	chr1	60857620	60858094	.	475
feature1207	chr1	60859357	60860794	.	1438
feature1208	chr1	60862499	60864323	.	1825
feature1209	chr1	60864555	60865673	.	1119
feature1210	chr1	60866616	60866910	.	295
feature1211	chr1	60869032	60869237	.	206
feature1212	chr1	60898833	60900067	.	1235
feature1213	chr1	60912958	60914029	.	1072
feature1214	chr1	60915217	60918165	.	2949
feature1215	chr1	60919876	60921312	.	1437
feature1216	chr1	60921795	60922136	.	342
feature1217	chr1	60939865	60942973	.	3109
feature1218	chr1	60943083	60943350	.	268
feature1219	chr1	60960187	60961221	.	1035
feature1220	chr1	60973945	60974431	.	487
feature1221	chr1	62174514	62174785	.	272
feature1222	chr1	62175351	62175885	.	535
feature1223	chr1	62192399	62192628	.	230
feature1224	chr1	62228242	62230214	.	1973
feature1225	chr1	62241033	62243492	.	2460
feature1226	chr1	62244399	62244936	.	538
feature1227	chr1	62252599	62252863	.	265
feature1228	chr1	62282719	62283313	.	595
feature1229	chr1	62283603	62284191	.	589
feature1230	chr1	62307129	62307365	.	237
feature1231	chr1	62328488	62328944	.	457
feature1232	chr1	62373063	62373250	.	188
feature1233	chr1	62392408	62392899	.	492
feature1234	chr1	62411994	62413881	.	1888
feature1235	chr1	62416728	62417024	.	297
feature1236	chr1	62483149	62483727	.	579
feature1237	chr1	62521221	62521609	.	389
feature1238	chr1	62677583	62680435	.	2853
feature1239	chr1	62680769	62681059	.	291
feature1240	chr1	62696759	62697372	.	614
feature1241	chr1	62702559	62708882	.	6324
feature1242	chr1	62709146	62709436	.	291
feature1243	chr1	62710392	62710652	.	261
feature1244	chr1	62712085	62712422	.	338
feature1245	chr1	62712763	62714224	.	1462
feature1246	chr1	62714254	62716467	.	2214
feature1247	chr1	62716633	62726926	.	10294
feature1248	chr1	62727136	62727492	.	357
feature1249	chr1	62728188	62730157	.	1970
feature1250	chr1	62730685	62731264	.	580
feature1251	chr1	62731684	62731953	.	270
feature1252	chr1	62733274	62733546	.	273
feature1253	chr1	62733923	62734631	.	709
feature1254	chr1	62735364	62738602	.	3239
feature1255	chr1	62739143	62739424	.	282
feature1256	chr1	62740206	62740913	.	708
feature1257	chr1	62748964	62753589	.	4626
feature1258	chr1	62757483	62757768	.	286
feature1259	chr1	62758331	62758554	.	224
feature1260	chr1	62758617	62759144	.	528
feature1261	chr1	62760060	62760277	.	218
feature1262	chr1	62760363	62760772	.	410
feature1263	chr1	62763658	62764100	.	443
feature1264	chr1	62764105	62764287	.	183
feature1265	chr1	62766645	62767274	.	630
feature1266	chr1	62770317	62772928	.	2612
feature1267	chr1	62773647	62775236	.	1590
feature1268	chr1	62778079	62778379	.	301
feature1269	chr1	62778663	62779107	.	445
feature1270	chr1	62782981	62784439	.	1459
feature1271	chr1	62787381	62787651	.	271
feature1272	chr1	63112738	63116110	.	3373
feature1273	chr1	63120042	63120465	.	424
feature1274	chr1	63175589	63179201	.	3613
feature1275	chr1	63566177	63567032	.	856
feature1276	chr1	63567181	63568749	.	1569
feature1277	chr1	63729958	63731743	.	1786
feature1278	chr1	63755140	63756675	.	1536
feature1279	chr1	63763347	63764172	.	826
feature1280	chr1	63994381	63996153	.	1773
feature1281	chr1	63999493	64002109	.	2617
feature1282	chr1	64003563	64004074	.	512
feature1283	chr1	64022891	64024092	.	1202
feature1284	chr1	64034919	64037778	.	2860
feature1285	chr1	64051390	64052935	.	1546
feature1286	chr1	64053281	64053751	.	471
feature1287	chr1	64076732	64080189	.	3458
feature1288	chr1	64104969	64105611	.	643
feature1289	chr1	64117909	64123191	.	5283
feature1290	chr1	64127050	64127465	.	416
feature1291	chr1	64128218	64129364	.	1147
feature1292	chr1	64133702	64135505	.	1804
feature1293	chr1	64187965	64188237	.	273
feature1294	chr1	64188905	64195112	.	6208
feature1295	chr1	64197103	64199021	.	1919
feature1296	chr1	64221774	64227250	.	5477
feature1297	chr1	64249091	64249816	.	726
feature1298	chr1	64294345	64297021	.	2677
feature1299	chr1	64297191	64297967	.	777
feature1300	chr1	64298202	64298387	.	186
feature1301	chr1	64299060	64307032	.	7973
feature1302	chr1	64307177	64309556	.	2380
feature1303	chr1	64338060	64339782	.	1723
feature1304	chr1	64343458	64343935	.	478
feature1305	chr1	64372810	64377570	.	4761
feature1306	chr1	64377715	64377931	.	217
feature1307	chr1	64407720	64407970	.	251
feature1308	chr1	64408422	64408744	.	323
feature1309	chr1	64446005	64446246	.	242
feature1310	chr1	64481252	64483712	.	2461
feature1311	chr1	64530741	64534643	.	3903
feature1312	chr1	64538882	64539243	.	362
feature1313	chr1	64572366	64572630	.	265
feature1314	chr1	64596284	64596569	.	286
feature1315	chr1	64613922	64618687	.	4766
feature1316	chr1	64621643	64621931	.	289
feature1317	chr1	64690048	64691835	.	1788
feature1318	chr1	64735724	64739017	.	3294
feature1319	chr1	64774414	64775265	.	852
feature1320	chr1	64791317	64793527	.	2211
feature1321	chr1	64794374	64798489	.	4116
feature1322	chr1	64813965	64814184	.	220
feature1323	chr1	64814222	64815809	.	1588
feature1324	chr1	64826413	64826636	.	224
feature1325	chr1	64826674	64827389	.	716
feature1326	chr1	64842904	64843312	.	409
feature1327	chr1	64853813	64854022	.	210
feature1328	chr1	64867473	64868458	.	986
feature1329	chr1	64874400	64878444	.	4045
feature1330	chr1	64878528	64878834	.	307
feature1331	chr1	64883182	64883417	.	236
feature1332	chr1	64884139	64884431	.	293
feature1333	chr1	64893800	64894274	.	475
feature1334	chr1	64907371	64907715	.	345
feature1335	chr1	64907822	64909199	.	1378
feature1336	chr1	64918173	64921004	.	2832
feature1337	chr1	64921914	64923084	.	1171
feature1338	chr1	64923606	64930857	.	7252
feature1339	chr1	64931353	64935927	.	4575
feature1340	chr1	64939112	64939346	.	235
feature1341	chr1	64941929	64947063	.	5135
feature1342	chr1	64949319	64949860	.	542
feature1343	chr1	64950183	64950400	.	218
feature1344	chr1	64954229	64957903	.	3675
feature1345	chr1	64970134	64971528	.	1395
feature1346	chr1	64985760	64986029	.	270
feature1347	chr1	65089037	65089699	.	663
feature1348	chr1	65090118	65092343	.	2226
feature1349	chr1	65092773	65093140	.	368
feature1350	chr1	65107285	65108487	.	1203
feature1351	chr1	65111850	65115106	.	3257
feature1352	chr1	65165126	65165340	.	215
feature1353	chr1	65175665	65180046	.	4382
feature1354	chr1	65185232	65188393	.	3162
feature1355	chr1	65207265	65207550	.	286
feature1356	chr1	65245411	65245722	.	312
feature1357	chr1	65245887	65247082	.	1196
feature1358	chr1	65673742	65673979	.	238
feature1359	chr1	65776051	65776720	.	670
feature1360	chr1	65786950	65787230	.	281
feature1361	chr1	65846096	65849618	.	3523
feature1362	chr1	65849863	65850400	.	538
feature1363	chr1	65852905	65854842	.	1938
feature1364	chr1	65873017	65874322	.	1306
feature1365	chr1	65874998	65875692	.	695
feature1366	chr1	65876586	65876796	.	211
feature1367	chr1	65932657	65933146	.	490
feature1368	chr1	66110565	66111312	.	748
feature1369	chr1	66174812	66175707	.	896
feature1370	chr1	66231762	66232987	.	1226
feature1371	chr1	66244277	66245812	.	1536
feature1372	chr1	66278863	66280428	.	1566
feature1373	chr1	66320293	66321327	.	1035
feature1374	chr1	66430560	66432820	.	2261
feature1375	chr1	66445498	66446192	.	695
feature1376	chr1	66648789	66649020	.	232
feature1377	chr1	66649236	66651156	.	1921
feature1378	chr1	66699977	66702509	.	2533
feature1379	chr1	66702544	66702790	.	247
feature1380	chr1	66711921	66714116	.	2196
feature1381	chr1	66813273	66818344	.	5072
feature1382	chr1	66837992	66838734	.	743
feature1383	chr1	66845853	66846148	.	296
feature1384	chr1	66861373	66865058	.	3686
feature1385	chr1	66865137	66865649	.	513
feature1386	chr1	66895351	66895778	.	428
feature1387	chr1	66895986	66896718	.	733
feature1388	chr1	66931174	66932612	.	1439
feature1389	chr1	66999365	67000293	.	929
feature1390	chr1	67000566	67000814	.	249
feature1391	chr1	67003328	67005033	.	1706
feature1392	chr1	67033221	67033692	.	472
feature1393	chr1	67037951	67039547	.	1597
feature1394	chr1	67043779	67044112	.	334
feature1395	chr1	67049633	67050144	.	512
feature1396	chr1	67397969	67398510	.	542
feature1397	chr1	71003577	71003828	.	252
feature1398	chr1	71099745	71104312	.	4568
feature1399	chr1	71115615	71116625	.	1011
feature1400	chr1	71396041	71396333	.	293
feature1401	chr1	71396384	71396998	.	615
feature1402	chr1	71530730	71530943	.	214
feature1403	chr1	71556313	71558595	.	2283
feature1404	chr1	71567782	71568006	.	225
feature1405	chr1	71568238	71568529	.	292
feature1406	chr1	71577767	71578017	.	251
feature1407	chr1	71652948	71653581	.	634
feature1408	chr1	71683551	71683975	.	425
feature1409	chr1	71731238	71731827	.	590
feature1410	chr1	71735640	71736059	.	420
feature1411	chr1	71829506	71830556	.	1051
feature1412	chr1	71830792	71831163	.	372
feature1413	chr1	71892981	71894655	.	1675
feature1414	chr1	71911999	71914133	.	2135
feature1415	chr1	71916180	71918491	.	2312
feature1416	chr1	71918609	71919204	.	596
feature1417	chr1	71938085	71939526	.	1442
feature1418	chr1	71967390	71967687	.	298
feature1419	chr1	71974085	71974692	.	608
feature1420	chr1	71974986	71975814	.	829
feature1421	chr1	71999850	72000133	.	284
feature1422	chr1	72001179	72001606	.	428
feature1423	chr1	72002144	72003234	.	1091
feature1424	chr1	72009248	72009706	.	459
feature1425	chr1	72014754	72014982	.	229
feature1426	chr1	72105001	72108330	.	3330
feature1427	chr1	72133929	72134141	.	213
feature1428	chr1	72142138	72142406	.	269
feature1429	chr1	72171476	72171858	.	383
feature1430	chr1	72173226	72173722	.	497
feature1431	chr1	72177394	72178051	.	658
feature1432	chr1	72178558	72179192	.	635
feature1433	chr1	72181567	72184726	.	3160
feature1434	chr1	72184926	72185497	.	572
feature1435	chr1	72186151	72186458	.	308
feature1436	chr1	72186875	72187075	.	201
feature1437	chr1	72194052	72199712	.	5661
feature1438	chr1	72199789	72200896	.	1108
feature1439	chr1	72202303	72203684	.	1382
feature1440	chr1	72210626	72213001	.	2376
feature1441	chr1	72214135	72215454	.	1320
feature1442	chr1	72225625	72226539	.	915
feature1443	chr1	72226914	72228433	.	1520
feature1444	chr1	72228585	72230315	.	1731
feature1445	chr1	72236157	72239416	.	3260
feature1446	chr1	72243170	72244949	.	1780
feature1447	chr1	72245347	72245534	.	188
feature1448	chr1	72254119	72256852	.	2734
feature1449	chr1	72283494	72284483	.	990
feature1450	chr1	72306112	72308306	.	2195
feature1451	chr1	72309715	72310897	.	1183
feature1452	chr1	72317005	72317238	.	234
feature1453	chr1	72318195	72318371	.	177
feature1454	chr1	72320384	72320792	.	409
feature1455	chr1	72321165	72321570	.	406
feature1456	chr1	72352299	72352615	.	317
feature1457	chr1	72352996	72353487	.	492
feature1458	chr1	72372107	72372424	.	318
feature1459	chr1	72389834	72390500	.	667
feature1460	chr1	72390634	72391453	.	820
feature1461	chr1	72405872	72406541	.	670
feature1462	chr1	72413321	72414014	.	694
feature1463	chr1	72415347	72415767	.	421
feature1464	chr1	72416029	72416510	.	482
feature1465	chr1	72420325	72420940	.	616
feature1466	chr1	72427086	72430460	.	3375
feature1467	chr1	72447911	72448388	.	478
feature1468	chr1	72464967	72465360	.	394
feature1469	chr1	72465522	72466360	.	839
feature1470	chr1	72467074	72467287	.	214
feature1471	chr1	72477205	72477668	.	464
feature1472	chr1	72496573	72497004	.	432
feature1473	chr1	72497083	72499274	.	2192
feature1474	chr1	72501313	72502868	.	1556
feature1475	chr1	72528781	72530116	.	1336
feature1476	chr1	72531469	72531916	.	448
feature1477	chr1	72547976	72551728	.	3753
feature1478	chr1	72563810	72565896	.	2087
feature1479	chr1	72566508	72570436	.	3929
feature1480	chr1	72570745	72570977	.	233
feature1481	chr1	72577345	72577647	.	303
feature1482	chr1	72582428	72584587	.	2160
feature1483	chr1	72587626	72587839	.	214
feature1484	chr1	72591044	72591312	.	269
feature1485	chr1	72591573	72595610	.	4038
feature1486	chr1	72595643	72596471	.	829
feature1487	chr1	72596693	72597096	.	404
feature1488	chr1	72599579	72599807	.	229
feature1489	chr1	72599888	72600138	.	251
feature1490	chr1	72600998	72601618	.	621
feature1491	chr1	72601678	72602271	.	594
feature1492	chr1	72608107	72608365	.	259
feature1493	chr1	72608891	72609482	.	592
feature1494	chr1	72613141	72613389	.	249
feature1495	chr1	72616979	72617257	.	279
feature1496	chr1	72618245	72618632	.	388
feature1497	chr1	72686661	72687029	.	369
feature1498	chr1	72710130	72713591	.	3462
feature1499	chr1	72723672	72724602	.	931
feature1500	chr1	72735462	72737160	.	1699
feature1501	chr1	72778967	72781003	.	2037
feature1502	chr1	72794814	72799512	.	4699
feature1503	chr1	72861025	72861271	.	247
feature1504	chr1	72869274	72872486	.	3213
feature1505	chr1	72940856	72946485	.	5630
feature1506	chr1	72961617	72964907	.	3291
feature1507	chr1	72965939	72967082	.	1144
feature1508	chr1	72967085	72967377	.	293
feature1509	chr1	72969102	72969591	.	490
feature1510	chr1	72970568	72971040	.	473
feature1511	chr1	73019929	73020231	.	303
feature1512	chr1	73027802	73028208	.	407
feature1513	chr1	73028230	73028829	.	600
feature1514	chr1	73029192	73029773	.	582
feature1515	chr1	73144846	73146105	.	1260
feature1516	chr1	73193726	73194368	.	643
feature1517	chr1	73221251	73221804	.	554
feature1518	chr1	73221863	73222486	.	624
feature1519	chr1	73879666	73880550	.	885
feature1520	chr1	73902123	73902933	.	811
feature1521	chr1	73904516	73904995	.	480
feature1522	chr1	73905517	73908015	.	2499
feature1523	chr1	73908158	73908780	.	623
feature1524	chr1	73913196	73913378	.	183
feature1525	chr1	73914509	73914978	.	470
feature1526	chr1	73915006	73915974	.	969
feature1527	chr1	73922226	73923952	.	1727
feature1528	chr1	73925049	73925677	.	629
feature1529	chr1	73926453	73926639	.	187
feature1530	chr1	73936492	73937653	.	1162
feature1531	chr1	73942897	73943155	.	259
feature1532	chr1	73946770	73948647	.	1878
feature1533	chr1	73950599	73953028	.	2430
feature1534	chr1	73953100	73953811	.	712
feature1535	chr1	73954428	73957123	.	2696
feature1536	chr1	73957640	73957992	.	353
feature1537	chr1	73958303	73958531	.	229
feature1538	chr1	73959786	73959999	.	214
feature1539	chr1	73986931	73989569	.	2639
feature1540	chr1	73989601	73989830	.	230
feature1541	chr1	73990425	73990765	.	341
feature1542	chr1	73994341	73994874	.	534
feature1543	chr1	73994927	74002391	.	7465
feature1544	chr1	74007114	74008840	.	1727
feature1545	chr1	74008887	74009363	.	477
feature1546	chr1	74015216	74017000	.	1785
feature1547	chr1	74017764	74018128	.	365
feature1548	chr1	74030819	74032414	.	1596
feature1549	chr1	74032810	74036579	.	3770
feature1550	chr1	74052947	74054118	.	1172
feature1551	chr1	74055491	74055734	.	244
feature1552	chr1	74065201	74065479	.	279
feature1553	chr1	74065527	74067385	.	1859
feature1554	chr1	74074141	74074381	.	241
feature1555	chr1	74084093	74086008	.	1916
feature1556	chr1	74086165	74086528	.	364
feature1557	chr1	74091163	74091551	.	389
feature1558	chr1	74091979	74092449	.	471
feature1559	chr1	74094235	74094867	.	633
feature1560	chr1	74094941	74095205	.	265
feature1561	chr1	74095437	74095829	.	393
feature1562	chr1	74098206	74098910	.	705
feature1563	chr1	74108996	74109300	.	305
feature1564	chr1	74124671	74125162	.	492
feature1565	chr1	74125500	74126611	.	1112
feature1566	chr1	74131133	74131413	.	281
feature1567	chr1	74133854	74134543	.	690
feature1568	chr1	74147361	74147937	.	577
feature1569	chr1	74154927	74157041	.	2115
feature1570	chr1	74166772	74167288	.	517
feature1571	chr1	74190115	74190453	.	339
feature1572	chr1	74190939	74191241	.	303
feature1573	chr1	74198350	74198649	.	300
feature1574	chr1	74198807	74199627	.	821
feature1575	chr1	74200180	74201780	.	1601
feature1576	chr1	74205046	74205721	.	676
feature1577	chr1	74214356	74215168	.	813
feature1578	chr1	74226494	74228598	.	2105
feature1579	chr1	74234198	74235224	.	1027
feature1580	chr1	74235797	74241667	.	5871
feature1581	chr1	74241921	74242207	.	287
feature1582	chr1	74242538	74242846	.	309
feature1583	chr1	74242852	74243232	.	381
feature1584	chr1	74243573	74245549	.	1977
feature1585	chr1	74246162	74247301	.	1140
feature1586	chr1	74247481	74251197	.	3717
feature1587	chr1	74256735	74257038	.	304
feature1588	chr1	74258316	74258752	.	437
feature1589	chr1	74260143	74260369	.	227
feature1590	chr1	74262290	74262578	.	289
feature1591	chr1	74262605	74262800	.	196
feature1592	chr1	74262863	74263143	.	281
feature1593	chr1	74269839	74270086	.	248
feature1594	chr1	74283709	74286248	.	2540
feature1595	chr1	74287511	74287755	.	245
feature1596	chr1	74289031	74289326	.	296
feature1597	chr1	74289472	74290282	.	811
feature1598	chr1	74290393	74290641	.	249
feature1599	chr1	74292684	74293123	.	440
feature1600	chr1	74293560	74299583	.	6024
feature1601	chr1	74299884	74300283	.	400
feature1602	chr1	74302308	74305767	.	3460
feature1603	chr1	74307039	74308712	.	1674
feature1604	chr1	74310095	74310385	.	291
feature1605	chr1	74314613	74314882	.	270
feature1606	chr1	74330939	74331256	.	318
feature1607	chr1	74331429	74333245	.	1817
feature1608	chr1	74338547	74338800	.	254
feature1609	chr1	74342507	74342979	.	473
feature1610	chr1	74362077	74364028	.	1952
feature1611	chr1	74367643	74369673	.	2031
feature1612	chr1	74370056	74370410	.	355
feature1613	chr1	74372723	74374330	.	1608
feature1614	chr1	74374426	74383802	.	9377
feature1615	chr1	74384513	74384798	.	286
feature1616	chr1	74385984	74388303	.	2320
feature1617	chr1	74388650	74388989	.	340
feature1618	chr1	74390277	74393451	.	3175
feature1619	chr1	74395092	74395365	.	274
feature1620	chr1	74395406	74395644	.	239
feature1621	chr1	74395949	74396257	.	309
feature1622	chr1	74396437	74398456	.	2020
feature1623	chr1	74425332	74426872	.	1541
feature1624	chr1	74427706	74428466	.	761
feature1625	chr1	74433273	74441180	.	7908
feature1626	chr1	74477341	74477602	.	262
feature1627	chr1	74504749	74508265	.	3517
feature1628	chr1	74586746	74588931	.	2186
feature1629	chr1	74600529	74602260	.	1732
feature1630	chr1	74610266	74611577	.	1312
feature1631	chr1	74661156	74663102	.	1947
feature1632	chr1	74672583	74672858	.	276
feature1633	chr1	74691293	74691585	.	293
feature1634	chr1	74698196	74699696	.	1501
feature1635	chr1	74711933	74716722	.	4790
feature1636	chr1	74727371	74727759	.	389
feature1637	chr1	74771981	74772356	.	376
feature1638	chr1	74772932	74773171	.	240
feature1639	chr1	74773242	74773775	.	534
feature1640	chr1	74774097	74774292	.	196
feature1641	chr1	74774306	74777185	.	2880
feature1642	chr1	74778336	74783336	.	5001
feature1643	chr1	74784204	74784463	.	260
feature1644	chr1	74806573	74807528	.	956
feature1645	chr1	74816317	74817985	.	1669
feature1646	chr1	74967338	74967630	.	293
feature1647	chr1	74996673	74997475	.	803
feature1648	chr1	75024845	75025408	.	564
feature1649	chr1	75124028	75125870	.	1843
feature1650	chr1	75140540	75145024	.	4485
feature1651	chr1	75168035	75170624	.	2590
feature1652	chr1	75171240	75171507	.	268
feature1653	chr1	75178386	75181268	.	2883
feature1654	chr1	75185055	75185342	.	288
feature1655	chr1	75187062	75189497	.	2436
feature1656	chr1	75190084	75190318	.	235
feature1657	chr1	75191020	75193636	.	2617
feature1658	chr1	75209977	75212486	.	2510
feature1659	chr1	75212610	75213127	.	518
feature1660	chr1	75214427	75214940	.	514
feature1661	chr1	75215307	75215531	.	225
feature1662	chr1	75215666	75216323	.	658
feature1663	chr1	75217710	75219779	.	2070
feature1664	chr1	75221284	75222394	.	1111
feature1665	chr1	75230916	75231451	.	536
feature1666	chr1	75235688	75237923	.	2236
feature1667	chr1	75247514	75249484	.	1971
feature1668	chr1	75251379	75251868	.	490
feature1669	chr1	75263197	75263634	.	438
feature1670	chr1	75316277	75317746	.	1470
feature1671	chr1	75317868	75318665	.	798
feature1672	chr1	75345848	75347879	.	2032
feature1673	chr1	75349555	75349807	.	253
feature1674	chr1	75398381	75404390	.	6010
feature1675	chr1	75404664	75405020	.	357
feature1676	chr1	75405695	75405991	.	297
feature1677	chr1	75406060	75408345	.	2286
feature1678	chr1	75410567	75410949	.	383
feature1679	chr1	75413110	75413322	.	213
feature1680	chr1	75426607	75426863	.	257
feature1681	chr1	75427163	75427818	.	656
feature1682	chr1	75427915	75428186	.	272
feature1683	chr1	75434834	75437271	.	2438
feature1684	chr1	75478610	75479587	.	978
feature1685	chr1	75520805	75525942	.	5138
feature1686	chr1	75530245	75530479	.	235
feature1687	chr1	75531416	75534555	.	3140
feature1688	chr1	75558916	75559437	.	522
feature1689	chr1	77279738	77282040	.	2303
feature1690	chr1	77771267	77773570	.	2304
feature1691	chr1	77831272	77833151	.	1880
feature1692	chr1	77835085	77835754	.	670
feature1693	chr1	77931936	77932229	.	294
feature1694	chr1	77958876	77960035	.	1160
feature1695	chr1	77979095	77979783	.	689
feature1696	chr1	77981688	77981881	.	194
feature1697	chr1	78010290	78012416	.	2127
feature1698	chr1	78056057	78061285	.	5229
feature1699	chr1	78068646	78068947	.	302
feature1700	chr1	78069106	78072503	.	3398
feature1701	chr1	78073495	78073773	.	279
feature1702	chr1	78076571	78076831	.	261
feature1703	chr1	78077372	78077613	.	242
feature1704	chr1	78078045	78079017	.	973
feature1705	chr1	78103389	78103802	.	414
feature1706	chr1	78119514	78119761	.	248
feature1707	chr1	78131091	78132840	.	1750
feature1708	chr1	78133860	78134314	.	455
feature1709	chr1	78148079	78149165	.	1087
feature1710	chr1	78156750	78157081	.	332
feature1711	chr1	78157652	78158381	.	730
feature1712	chr1	78158501	78158776	.	276
feature1713	chr1	78175297	78175662	.	366
feature1714	chr1	78181482	78188530	.	7049
feature1715	chr1	78189646	78189959	.	314
feature1716	chr1	78194361	78194653	.	293
feature1717	chr1	78195282	78198053	.	2772
feature1718	chr1	78198240	78198592	.	353
feature1719	chr1	78203262	78204433	.	1172
feature1720	chr1	78215741	78216287	.	547
feature1721	chr1	78228598	78229230	.	633
feature1722	chr1	78233207	78235840	.	2634
feature1723	chr1	78236012	78236405	.	394
feature1724	chr1	78272780	78273057	.	278
feature1725	chr1	78296959	78297191	.	233
feature1726	chr1	78307824	78309277	.	1454
feature1727	chr1	78337168	78339378	.	2211
feature1728	chr1	78339689	78340436	.	748
feature1729	chr1	78341798	78342045	.	248
feature1730	chr1	78346972	78348694	.	1723
feature1731	chr1	78355331	78355707	.	377
feature1732	chr1	78357752	78358576	.	825
feature1733	chr1	78388043	78388256	.	214
feature1734	chr1	78434757	78435108	.	352
feature1735	chr1	78477569	78478031	.	463
feature1736	chr1	78482940	78489946	.	7007
feature1737	chr1	78523191	78524094	.	904
feature1738	chr1	78537035	78538835	.	1801
feature1739	chr1	78540375	78540755	.	381
feature1740	chr1	78648939	78649362	.	424
feature1741	chr1	78649664	78649951	.	288
feature1742	chr1	78657133	78659465	.	2333
feature1743	chr1	78665502	78666728	.	1227
feature1744	chr1	78678290	78678527	.	238
feature1745	chr1	78678543	78678790	.	248
feature1746	chr1	78701374	78705287	.	3914
feature1747	chr1	78705354	78705822	.	469
feature1748	chr1	78724719	78726073	.	1355
feature1749	chr1	78744557	78746938	.	2382
feature1750	chr1	78810349	78810742	.	394
feature1751	chr1	78810816	78813226	.	2411
feature1752	chr1	78818867	78819909	.	1043
feature1753	chr1	78820078	78820389	.	312
feature1754	chr1	78894405	78894725	.	321
feature1755	chr1	78895178	78896710	.	1533
feature1756	chr1	78913667	78914134	.	468
feature1757	chr1	79196877	79198684	.	1808
feature1758	chr1	79423670	79426080	.	2411
feature1759	chr1	79429090	79429296	.	207
feature1760	chr1	79446725	79447473	.	749
feature1761	chr1	79485494	79487928	.	2435
feature1762	chr1	79497310	79497918	.	609
feature1763	chr1	79498349	79498549	.	201
feature1764	chr1	79507362	79507766	.	405
feature1765	chr1	79519017	79519253	.	237
feature1766	chr1	79519398	79519829	.	432
feature1767	chr1	79521161	79521440	.	280
feature1768	chr1	79522476	79522754	.	279
feature1769	chr1	79523105	79523809	.	705
feature1770	chr1	79531126	79531516	.	391
feature1771	chr1	79535238	79537095	.	1858
feature1772	chr1	79548040	79549263	.	1224
feature1773	chr1	79560138	79562104	.	1967
feature1774	chr1	79575688	79582960	.	7273
feature1775	chr1	79629372	79629580	.	209
feature1776	chr1	79629887	79630580	.	694
feature1777	chr1	79631453	79632057	.	605
feature1778	chr1	79638403	79642035	.	3633
feature1779	chr1	79643346	79644866	.	1521
feature1780	chr1	79668909	79669228	.	320
feature1781	chr1	79669639	79672550	.	2912
feature1782	chr1	79683185	79684432	.	1248
feature1783	chr1	79709932	79713386	.	3455
feature1784	chr1	79740989	79741508	.	520
feature1785	chr1	79751485	79751793	.	309
feature1786	chr1	79751853	79752636	.	784
feature1787	chr1	79752680	79752971	.	292
feature1788	chr1	79753638	79753904	.	267
feature1789	chr1	79754489	79754953	.	465
feature1790	chr1	79760606	79763405	.	2800
feature1791	chr1	79775446	79777090	.	1645
feature1792	chr1	79823139	79823430	.	292
feature1793	chr1	79847926	79850166	.	2241
feature1794	chr1	79932248	79934024	.	1777
feature1795	chr1	79934061	79934297	.	237
feature1796	chr1	79944516	79944800	.	285
feature1797	chr1	80024311	80027281	.	2971
feature1798	chr1	80032100	80034123	.	2024
feature1799	chr1	80045418	80045599	.	182
feature1800	chr1	80052928	80053589	.	662
feature1801	chr1	80167140	80168738	.	1599
feature1802	chr1	80171229	80171718	.	490
feature1803	chr1	80171982	80172433	.	452
feature1804	chr1	80173639	80174120	.	482
feature1805	chr1	80174438	80176278	.	1841
feature1806	chr1	80176427	80178922	.	2496
feature1807	chr1	80338844	80341862	.	3019
feature1808	chr1	80362002	80363303	.	1302
feature1809	chr1	80363472	80363741	.	270
feature1810	chr1	80389350	80389995	.	646
feature1811	chr1	80447088	80448544	.	1457
feature1812	chr1	80451176	80455000	.	3825
feature1813	chr1	80505988	80506342	.	355
feature1814	chr1	80551787	80553142	.	1356
feature1815	chr1	80553275	80553811	.	537
feature1816	chr1	80594215	80594513	.	299
feature1817	chr1	80595331	80595838	.	508
feature1818	chr1	80602581	80603778	.	1198
feature1819	chr1	80607823	80611834	.	4012
feature1820	chr1	80612629	80614971	.	2343
feature1821	chr1	80615674	80616057	.	384
feature1822	chr1	80621030	80621218	.	189
feature1823	chr1	80622416	80623053	.	638
feature1824	chr1	80623925	80624236	.	312
feature1825	chr1	80626213	80629227	.	3015
feature1826	chr1	80629289	80631918	.	2630
feature1827	chr1	80634855	80640629	.	5775
feature1828	chr1	80640766	80644479	.	3714
feature1829	chr1	80646362	80647327	.	966
feature1830	chr1	80650187	80650431	.	245
feature1831	chr1	80655355	80655813	.	459
feature1832	chr1	80656042	80656791	.	750
feature1833	chr1	80657506	80657906	.	401
feature1834	chr1	80658631	80662565	.	3935
feature1835	chr1	80664065	80666659	.	2595
feature1836	chr1	80668838	80669054	.	217
feature1837	chr1	80676983	80677206	.	224
feature1838	chr1	80678637	80678847	.	211
feature1839	chr1	80708547	80708835	.	289
feature1840	chr1	80713312	80720263	.	6952
feature1841	chr1	80722260	80725318	.	3059
feature1842	chr1	80728500	80728724	.	225
feature1843	chr1	80730533	80730992	.	460
feature1844	chr1	80737026	80739865	.	2840
feature1845	chr1	80745926	80747502	.	1577
feature1846	chr1	80755333	80759818	.	4486
feature1847	chr1	80761297	80761590	.	294
feature1848	chr1	80763262	80763821	.	560
feature1849	chr1	80763861	80764150	.	290
feature1850	chr1	80764247	80766687	.	2441
feature1851	chr1	80772883	80773315	.	433
feature1852	chr1	80783651	80786336	.	2686
feature1853	chr1	80804530	80804822	.	293
feature1854	chr1	80821721	80822287	.	567
feature1855	chr1	81674943	81676334	.	1392
feature1856	chr1	81739572	81741408	.	1837
feature1857	chr1	81745723	81745954	.	232
feature1858	chr1	81746336	81746675	.	340
feature1859	chr1	81837261	81837913	.	653
feature1860	chr1	81842274	81842528	.	255
feature1861	chr1	82315965	82317703	.	1739
feature1862	chr1	82326062	82326285	.	224
feature1863	chr1	82374212	82374981	.	770
feature1864	chr1	82607187	82609930	.	2744
feature1865	chr1	82634508	82634888	.	381
feature1866	chr1	82655812	82656342	.	531
feature1867	chr1	82700775	82700961	.	187
feature1868	chr1	82701849	82702308	.	460
feature1869	chr1	82724171	82726004	.	1834
feature1870	chr1	82760677	82762428	.	1752
feature1871	chr1	82770863	82771142	.	280
feature1872	chr1	82791891	82799772	.	7882
feature1873	chr1	82799950	82800268	.	319
feature1874	chr1	82800273	82800681	.	409
feature1875	chr1	82801107	82801550	.	444
feature1876	chr1	82830686	82835602	.	4917
feature1877	chr1	82838755	82840832	.	2078
feature1878	chr1	82856522	82857318	.	797
feature1879	chr1	82857615	82859312	.	1698
feature1880	chr1	82862110	82862511	.	402
feature1881	chr1	82924360	82924776	.	417
feature1882	chr1	82924924	82925202	.	279
feature1883	chr1	82960038	82961543	.	1506
feature1884	chr1	82961821	82962114	.	294
feature1885	chr1	82975433	82976314	.	882
feature1886	chr1	83849940	83851494	.	1555
feature1887	chr1	84002045	84003485	.	1441
feature1888	chr1	84007783	84008091	.	309
feature1889	chr1	84148761	84149184	.	424
feature1890	chr1	84177015	84177752	.	738
feature1891	chr1	84177862	84179199	.	1338
feature1892	chr1	84182404	84183472	.	1069
feature1893	chr1	84199060	84200594	.	1535
feature1894	chr1	84217345	84219858	.	2514
feature1895	chr1	84240996	84242528	.	1533
feature1896	chr1	84250214	84251721	.	1508
feature1897	chr1	84283267	84286015	.	2749
feature1898	chr1	84286511	84288055	.	1545
feature1899	chr1	84300140	84300399	.	260
feature1900	chr1	84302172	84303179	.	1008
feature1901	chr1	84315077	84323273	.	8197
feature1902	chr1	84324737	84325102	.	366
feature1903	chr1	84349127	84351697	.	2571
feature1904	chr1	84353915	84354254	.	340
feature1905	chr1	84359162	84366595	.	7434
feature1906	chr1	84403998	84408783	.	4786
feature1907	chr1	84426155	84428744	.	2590
feature1908	chr1	84428886	84429224	.	339
feature1909	chr1	84435788	84438513	.	2726
feature1910	chr1	84439187	84439501	.	315
feature1911	chr1	84442955	84445159	.	2205
feature1912	chr1	84449547	84449815	.	269
feature1913	chr1	84449953	84450271	.	319
feature1914	chr1	84463595	84470261	.	6667
feature1915	chr1	84470672	84471021	.	350
feature1916	chr1	84558842	84564728	.	5887
feature1917	chr1	84646454	84647342	.	889
feature1918	chr1	84656154	84658765	.	2612
feature1919	chr1	84695575	84696291	.	717
feature1920	chr1	84714832	84715044	.	213
feature1921	chr1	84837667	84841317	.	3651
feature1922	chr1	84850520	84852696	.	2177
feature1923	chr1	84864296	84865460	.	1165
feature1924	chr1	84873821	84875339	.	1519
feature1925	chr1	84879706	84884631	.	4926
feature1926	chr1	84885655	84886081	.	427
feature1927	chr1	84890440	84890865	.	426
feature1928	chr1	84909707	84910128	.	422
feature1929	chr1	84910777	84911312	.	536
feature1930	chr1	84923626	84924926	.	1301
feature1931	chr1	84934317	84936517	.	2201
feature1932	chr1	84945630	84946801	.	1172
feature1933	chr1	84956591	84957292	.	702
feature1934	chr1	84957691	84959169	.	1479
feature1935	chr1	84985168	84987299	.	2132
feature1936	chr1	85012713	85013163	.	451
feature1937	chr1	85033766	85034525	.	760
feature1938	chr1	85090571	85091146	.	576
feature1939	chr1	85121091	85122439	.	1349
feature1940	chr1	85205577	85206878	.	1302
feature1941	chr1	85207254	85207658	.	405
feature1942	chr1	85213490	85214190	.	701
feature1943	chr1	85248891	85249531	.	641
feature1944	chr1	85254912	85255556	.	645
feature1945	chr1	85257884	85259487	.	1604
feature1946	chr1	85261846	85262162	.	317
feature1947	chr1	85269724	85270958	.	1235
feature1948	chr1	85272191	85272637	.	447
feature1949	chr1	85308721	85310601	.	1881
feature1950	chr1	85326934	85327952	.	1019
feature1951	chr1	85452801	85453859	.	1059
feature1952	chr1	85493846	85494171	.	326
feature1953	chr1	85526548	85526933	.	386
feature1954	chr1	85542257	85543000	.	744
feature1955	chr1	85543654	85545125	.	1472
feature1956	chr1	85571452	85573243	.	1792
feature1957	chr1	85573655	85573895	.	241
feature1958	chr1	85597989	85599091	.	1103
feature1959	chr1	85600621	85601686	.	1066
feature1960	chr1	85604283	85604713	.	431
feature1961	chr1	85608467	85609210	.	744
feature1962	chr1	85618994	85619365	.	372
feature1963	chr1	85619879	85620750	.	872
feature1964	chr1	85649467	85650550	.	1084
feature1965	chr1	85687173	85687964	.	792
feature1966	chr1	85702576	85704872	.	2297
feature1967	chr1	85732049	85737187	.	5139
feature1968	chr1	85748030	85748520	.	491
feature1969	chr1	85749032	85752900	.	3869
feature1970	chr1	85758371	85758780	.	410
feature1971	chr1	85765856	85766675	.	820
feature1972	chr1	85768810	85777540	.	8731
feature1973	chr1	85778019	85779921	.	1903
feature1974	chr1	85780809	85781533	.	725
feature1975	chr1	85792596	85795639	.	3044
feature1976	chr1	85808778	85809930	.	1153
feature1977	chr1	85814212	85814532	.	321
feature1978	chr1	85826303	85828509	.	2207
feature1979	chr1	85835694	85836056	.	363
feature1980	chr1	85836072	85836264	.	193
feature1981	chr1	85836875	85842445	.	5571
feature1982	chr1	85842859	85845675	.	2817
feature1983	chr1	85850791	85851083	.	293
feature1984	chr1	85893899	85896649	.	2751
feature1985	chr1	85897039	85898269	.	1231
feature1986	chr1	85898335	85901437	.	3103
feature1987	chr1	85960607	85961116	.	510
feature1988	chr1	85976524	85976812	.	289
feature1989	chr1	85976890	85979286	.	2397
feature1990	chr1	85985288	85989395	.	4108
feature1991	chr1	86037578	86039114	.	1537
feature1992	chr1	86040661	86041185	.	525
feature1993	chr1	86047871	86048161	.	291
feature1994	chr1	86048417	86049325	.	909
feature1995	chr1	86058963	86059564	.	602
feature1996	chr1	86062813	86063014	.	202
feature1997	chr1	86063613	86066223	.	2611
feature1998	chr1	86066322	86066910	.	589
feature1999	chr1	86110336	86111502	.	1167
[truncated: 70,475 more rows]
