# Supplementary material for: Transmission of stimulus-induced epigenetic changes through cell division is coupled to continuous transcription factor activity
Source: Front Immunol. 2023 Mar 14;14:1129577. doi: 10.3389/fimmu.2023.1129577 (PMC10043173; doi:10.3389/fimmu.2023.1129577)
Supplement: Supplementary file 7 [file Table_6.xls]

## Sheet: results_D2
genes	logFC	t	P.Value	adj.P.Val	control_avg_exp	BG_avg_exp
Ctsk	1.03739	24.0701	6.51263e-40	6.86236e-36	10.7022	11.7188
Cpe	1.30381	18.2354	2.95884e-31	1.55887e-27	4.28111	5.64276
Mfge8	0.592439	15.0528	8.50887e-26	2.84196e-22	7.85474	8.44152
Ctsd	0.469095	14.9956	1.07885e-25	2.84196e-22	11.1405	11.603
Ccnd2	-1.87819	-14.3366	1.71791e-24	3.62032e-21	3.30554	1.48645
Gpnmb	0.527926	13.174	2.58404e-22	4.53801e-19	12.1048	12.6386
Mmp12	0.884737	13.0116	5.27107e-22	7.93447e-19	7.17272	7.84349
Col23a1	0.739067	12.3484	9.99772e-21	1.31682e-17	4.70322	5.46575
Fgfr1	1.02066	12.304	1.21964e-20	1.42793e-17	3.28422	4.25309
Ndrg4	1.03961	12.0717	3.46188e-20	3.64778e-17	3.9292	4.92703
Slc39a4	-0.580596	-11.9441	6.15413e-20	5.8951e-17	7.23294	6.72761
Tspan7	0.943153	11.6391	2.45038e-19	2.03685e-16	3.39775	4.3954
Slc6a8	0.900686	11.6335	2.51296e-19	2.03685e-16	4.83127	5.69484
Csf1	0.920942	11.4468	5.87947e-19	4.42514e-16	6.82764	7.70947
Rab15	0.860222	11.2847	1.2332e-18	8.66285e-16	5.45165	6.29713
Slc24a5	0.550538	10.8243	1.02297e-17	6.55578e-15	5.29098	5.85669
Vwf	0.894959	10.817	1.05769e-17	6.55578e-15	3.87608	4.79599
Lgals3	0.420612	10.7667	1.33413e-17	7.80982e-15	10.2076	10.6264
Qpct	0.588895	10.7118	1.71925e-17	9.53458e-15	4.79219	5.35229
Eps8	0.839511	10.5023	4.53169e-17	2.38752e-14	5.05843	5.8162
Vat1	0.476662	10.4237	6.52475e-17	3.27387e-14	7.92755	8.39204
Tmod1	0.75845	10.1803	2.02205e-16	9.68471e-14	2.9886	3.77645
P2rx7	-0.340049	-9.74628	1.52969e-15	7.00797e-13	8.6546	8.33172
Rhou	0.978391	9.67824	2.10226e-15	9.22979e-13	3.18488	4.04194
Itgb3	0.853837	9.48859	5.10294e-15	2.15079e-12	2.84965	3.5661
Lrpap1	0.336889	9.33395	1.05227e-14	4.26453e-12	8.32121	8.63892
Epb4.1l1	0.482991	9.24743	1.57775e-14	6.15731e-12	6.3391	6.83287
Serpinb9b	1.49014	9.0623	3.75473e-14	1.41299e-11	1.62339	3.05841
C77080	0.8086	8.96113	6.03043e-14	2.19112e-11	3.36886	4.07524
Syngr1	0.52752	8.92659	7.0892e-14	2.48996e-11	5.41645	5.94533
Ctsb	0.256232	8.89267	8.30952e-14	2.82443e-11	11.0399	11.2845
Serinc3	-0.285215	-8.87708	8.93893e-14	2.94342e-11	10.0686	9.82279
Aoah	-0.544931	-8.76402	1.51764e-13	4.84587e-11	5.52313	5.07388
Pcp4l1	0.689602	8.64409	2.66018e-13	8.24422e-11	4.04044	4.60232
Stac2	0.996959	8.63606	2.7621e-13	8.31551e-11	2.5051	3.50848
Chst11	0.587531	8.5551	4.03358e-13	1.15918e-10	4.84074	5.28056
Zranb3	0.453013	8.55316	4.0704e-13	1.15918e-10	5.89678	6.32912
Dok7	1.10741	8.52664	4.60778e-13	1.27769e-10	4.69583	5.69014
Dnmt3a	0.308364	8.51057	4.96731e-13	1.34206e-10	8.34008	8.62703
Fat3	0.664492	8.38989	8.73008e-13	2.29972e-10	3.83782	4.50344
Ace	0.884427	8.37921	9.17631e-13	2.35831e-10	2.06597	2.93355
Cd52	-0.816699	-8.35338	1.03528e-12	2.59732e-10	3.55471	2.63856
Ccbe1	0.728648	8.32869	1.16173e-12	2.84677e-10	2.96345	3.64119
Tgfbi	-0.652442	-8.29677	1.34839e-12	3.2291e-10	8.18845	7.60894
Lhfp	0.737755	8.27306	1.50613e-12	3.52668e-10	3.0784	3.82401
Cd200r4	0.764912	8.21835	1.94386e-12	4.45271e-10	2.46775	3.28348
Yipf7	0.855217	8.20901	2.03041e-12	4.552e-10	2.57449	3.14131
Fam129b	0.314059	8.19981	2.11938e-12	4.65247e-10	8.5945	8.88542
Hmgb2	-0.364085	-8.13765	2.83145e-12	6.08878e-10	7.83452	7.48846
Wsb2	0.34513	8.12505	3.00257e-12	6.32762e-10	7.18117	7.50703
Atxn10	0.231232	8.10011	3.37238e-12	6.96759e-10	7.99415	8.2241
Pilra	-1.20838	-8.08159	3.67603e-12	7.4489e-10	4.97896	4.09616
C1qa	-0.811274	-8.0692	3.89425e-12	7.74222e-10	6.35258	5.63879
Scly	0.371215	8.02909	4.69318e-12	9.15779e-10	5.7176	6.12275
Renbp	0.32039	7.99653	5.46053e-12	1.04614e-09	6.07405	6.39118
Spp1	0.634931	7.97817	5.94685e-12	1.11896e-09	10.5898	11.1507
Hk3	0.365588	7.92785	7.51324e-12	1.3889e-09	7.64902	7.98692
Gprc5b	0.896673	7.92254	7.70091e-12	1.39904e-09	2.44211	3.36993
Vcl	0.536124	7.89596	8.71228e-12	1.55595e-09	6.82323	7.3178
Marco	-1.39259	-7.86995	9.82993e-12	1.7263e-09	5.9335	4.75375
Atp13a4	1.05945	7.85223	1.06722e-11	1.84349e-09	3.22409	4.22572
Xpr1	0.445425	7.84128	1.12284e-11	1.90828e-09	7.23745	7.63981
Ctsc	-0.358224	-7.80414	1.33385e-11	2.23092e-09	8.66251	8.28827
Pdgfa	0.71679	7.77916	1.49752e-11	2.46553e-09	3.78321	4.43543
Serpinf1	-0.47327	-7.76443	1.60323e-11	2.59896e-09	4.13392	3.66459
Gpr84	-0.762187	-7.75677	1.66115e-11	2.65205e-09	7.01173	6.47141
Cd109	0.954749	7.71152	2.0482e-11	3.22118e-09	1.28622	2.23345
Cpeb4	0.567708	7.70552	2.10587e-11	3.26317e-09	5.64802	6.14047
Wfs1	0.694396	7.66779	2.50723e-11	3.82879e-09	5.17726	5.7714
Galnt6	0.374536	7.64913	2.73306e-11	4.11403e-09	7.61328	7.96746
Pcyt1a	0.341047	7.62704	3.02679e-11	4.49201e-09	6.44495	6.75845
Clec12a	-1.44388	-7.60684	3.32264e-11	4.82859e-09	2.23419	1.06633
Efr3b	0.666698	7.60537	3.34523e-11	4.82859e-09	3.9591	4.4325
Anxa1	0.522414	7.60054	3.42071e-11	4.87082e-09	7.87694	8.39049
Fam189a2	0.545299	7.56426	4.04406e-11	5.68164e-09	3.90228	4.39413
Tns1	0.763108	7.5535	4.24988e-11	5.89223e-09	2.72372	3.50089
Ctnnd2	0.731751	7.51329	5.11518e-11	6.99982e-09	2.8217	3.43609
Tm4sf19	0.791103	7.47682	6.05067e-11	8.17384e-09	2.47426	3.16713
Gpr137b-ps	0.373842	7.43993	7.16982e-11	9.56309e-09	NA	NA
Pou2f2	-0.834088	-7.41086	8.19521e-11	1.07941e-08	5.6104	4.98517
Rps6ka2	0.569112	7.40784	8.30983e-11	1.081e-08	3.90098	4.48174
Eno2	0.788503	7.36623	1.00599e-10	1.29269e-08	3.0387	3.81116
Lpcat2	-0.593141	-7.33534	1.15915e-10	1.47156e-08	4.9547	4.46521
Cd28	0.418685	7.31855	1.25194e-10	1.57044e-08	6.20178	6.65761
Csf3r	-0.590099	-7.3032	1.3432e-10	1.6651e-08	4.55251	4.00823
Rcsd1	-0.46727	-7.24564	1.74825e-10	2.14201e-08	4.91014	4.54122
AU022793	0.430302	7.20917	2.06553e-10	2.50167e-08	5.78142	6.22921
Bhlhe40	0.733714	7.18391	2.31829e-10	2.77589e-08	5.71286	6.34745
Mr1	0.533062	7.17874	2.37367e-10	2.81027e-08	3.40005	3.88268
Mical2	0.388829	7.17311	2.4355e-10	2.85143e-08	5.55113	5.91863
Myo1e	0.368238	7.0918	3.52864e-10	4.08585e-08	7.57996	7.82571
Cxcl16	-0.48702	-7.07097	3.87973e-10	4.44356e-08	6.50849	6.13903
Slc29a3	0.422985	7.05853	4.10556e-10	4.63287e-08	5.608	6.08255
Aif1	-0.699751	-7.05707	4.13296e-10	4.63287e-08	4.35278	3.7924
Tsc22d3	0.523948	6.97206	6.08115e-10	6.73439e-08	3.76	4.25708
Stxbp5	0.269267	6.9701	6.13553e-10	6.73439e-08	6.71938	6.93203
Cfp	-0.344952	-6.96474	6.28625e-10	6.80316e-08	6.75106	6.44023
Slc6a17	0.44382	6.96331	6.32732e-10	6.80316e-08	4.43892	4.91789
Dgkg	-0.832537	-6.95898	6.45274e-10	6.86793e-08	2.49956	1.65322
Ppap2b	0.82805	6.92721	7.45204e-10	7.85222e-08	5.68122	6.41392
Tgm2	0.673872	6.90387	8.28241e-10	8.64076e-08	6.21154	6.86221
Glrx	-0.473197	-6.84278	1.09168e-09	1.12775e-07	4.98889	4.57258
Ugp2	0.327459	6.83407	1.13548e-09	1.1616e-07	6.4498	6.80603
Plin3	0.2927	6.81931	1.21367e-09	1.22966e-07	6.15248	6.44917
Fabp3	0.487413	6.80339	1.30402e-09	1.29833e-07	4.53829	4.92963
Ndst1	0.498627	6.80129	1.31641e-09	1.29833e-07	4.83744	5.35108
Pf4	-0.534035	-6.80095	1.31842e-09	1.29833e-07	6.49366	5.94128
Bhlhe41	0.488904	6.79713	1.34134e-09	1.30868e-07	5.53497	6.0989
Nckap5l	0.529928	6.74672	1.68317e-09	1.62711e-07	7.29861	7.79485
Fam63a	0.330047	6.74243	1.7159e-09	1.64368e-07	6.60771	6.86725
E330009J07Rik	0.451728	6.71211	1.96653e-09	1.86517e-07	4.06015	4.5304
Cd84	0.330538	6.7103	1.98252e-09	1.86517e-07	5.82614	6.19173
Slc37a2	0.268541	6.69822	2.09309e-09	1.95176e-07	6.50623	6.76565
Ephx1	0.41273	6.66538	2.42534e-09	2.24174e-07	4.81799	5.17164
Vim	0.332127	6.63585	2.76846e-09	2.53663e-07	10.2497	10.5965
Myo18b	1.41758	6.62681	2.88288e-09	2.6187e-07	0.619467	1.90866
Gpr132	0.480092	6.61119	3.09156e-09	2.78425e-07	4.27774	4.81767
Hist1h2bc	0.665547	6.60629	3.16007e-09	2.82184e-07	4.49286	5.13018
Sdk2	1.3554	6.6027	3.21128e-09	2.84347e-07	0.38311	1.47774
9030617O03Rik	-0.310849	-6.57924	3.56629e-09	3.1315e-07	NA	NA
Celsr1	1.02526	6.56924	3.72917e-09	3.24746e-07	1.95472	2.9852
Hpse	0.563505	6.56185	3.85423e-09	3.32885e-07	2.89152	3.48962
Arl8b	0.267242	6.55826	3.91646e-09	3.3551e-07	8.5199	8.76233
Hist1h1c	0.580551	6.53954	4.25755e-09	3.60138e-07	5.42939	5.99319
Cd36	0.358059	6.53877	4.2723e-09	3.60138e-07	9.52216	9.86187
Cerk	0.213867	6.531	4.42285e-09	3.6987e-07	7.80391	8.02794
Gstm1	0.342086	6.52462	4.55039e-09	3.77539e-07	8.04129	8.37871
Timp2	0.318987	6.48497	5.42907e-09	4.46923e-07	6.5233	6.91457
Kdr	0.595644	6.47538	5.6655e-09	4.62771e-07	2.51134	3.05565
Gpr137b	0.382485	6.46822	5.8488e-09	4.74068e-07	5.39606	5.80683
Vegfa	0.745884	6.45638	6.16469e-09	4.95857e-07	4.65216	5.15192
Fabp4	0.427914	6.43705	6.71746e-09	5.36226e-07	7.31352	7.66247
Aig1	0.50302	6.42844	6.97901e-09	5.52916e-07	3.21079	3.75674
Igf2r	0.737617	6.42099	7.21335e-09	5.67217e-07	2.31503	3.04253
Fyb	-0.503996	-6.41408	7.43791e-09	5.80543e-07	8.02643	7.61771
Marcksl1	-0.423928	-6.41175	7.515e-09	5.82247e-07	7.00765	6.6452
Mllt3	0.386773	6.40705	7.67343e-09	5.86908e-07	5.58638	5.91773
Cd63	0.266564	6.40666	7.68656e-09	5.86908e-07	8.22069	8.4837
Saa3	-0.813488	-6.40041	7.90231e-09	5.9904e-07	7.78974	7.37003
Limch1	0.717054	6.39338	8.1526e-09	6.11967e-07	2.93215	3.73115
Nedd4l	0.406855	6.39237	8.18898e-09	6.11967e-07	5.54652	5.9443
Hck	-0.488319	-6.38431	8.48635e-09	6.29723e-07	4.91997	4.49481
Cd74	-0.550855	-6.36911	9.07719e-09	6.68855e-07	6.3049	5.86314
Sgpl1	0.248209	6.34854	9.94126e-09	7.27438e-07	7.23846	7.48377
C1qb	-0.453004	-6.34195	1.02349e-08	7.43756e-07	8.15839	7.73858
Pkp2	0.406826	6.33972	1.03366e-08	7.46002e-07	4.55166	4.94031
Map3k5	-0.523565	-6.31979	1.12869e-08	8.09045e-07	4.61458	4.12214
Prss46	0.460576	6.30309	1.21502e-08	8.65041e-07	4.0867	4.57141
Tnfsf12	0.6	6.28359	1.32401e-08	9.36316e-07	2.59263	3.28438
Atp6v0d1	0.245251	6.24452	1.57237e-08	1.10454e-06	7.11794	7.37787
Dmpk	-0.778222	-6.23507	1.63907e-08	1.14377e-06	2.12208	1.51163
Vwa5a	0.315693	6.22925	1.68147e-08	1.16563e-06	5.95869	6.26078
Emr1	-0.472799	-6.22654	1.70166e-08	1.17192e-06	8.14244	7.69077
D10Bwg1379e	0.452916	6.21103	1.82152e-08	1.2388e-06	4.67472	5.10159
Dusp3	0.226161	6.21094	1.82229e-08	1.2388e-06	7.91262	8.09719
Il7r	0.575774	6.20103	1.90318e-08	1.2855e-06	6.8521	7.35695
Gclm	-0.322098	-6.19262	1.97474e-08	1.32534e-06	7.87303	7.54781
Rai14	0.307534	6.17738	2.11106e-08	1.40787e-06	6.60096	6.86173
Fabp5	0.369849	6.16088	2.26921e-08	1.50381e-06	8.76973	9.10137
Lrrc27	0.39614	6.15497	2.32863e-08	1.53355e-06	4.09467	4.46694
Anxa4	0.254706	6.15259	2.35305e-08	1.54e-06	6.89759	7.13871
Lrp12	0.379009	6.14919	2.3883e-08	1.55343e-06	7.52705	7.89701
C3	-0.506779	-6.14065	2.47911e-08	1.6026e-06	7.9969	7.69094
Lcn2	-1.72585	-6.13211	2.57342e-08	1.65342e-06	4.95514	3.85355
Plekho1	0.359389	6.11971	2.71663e-08	1.73486e-06	7.50204	7.84177
Cmtm6	-0.334463	-6.10031	2.9566e-08	1.87673e-06	5.36332	5.05609
Rhoj	0.453681	6.09772	2.99015e-08	1.88666e-06	4.10077	4.52033
Tspan13	0.472023	6.08175	3.20563e-08	2.0098e-06	4.10329	4.5694
Ccny	0.284976	6.08048	3.22346e-08	2.0098e-06	7.4685	7.71379
Fblim1	0.384095	6.07306	3.32935e-08	2.06361e-06	5.6278	6.00444
Fam129a	-0.273567	-6.06925	3.38507e-08	2.08588e-06	6.97752	6.71986
Cybb	-0.336071	-6.03911	3.85922e-08	2.36422e-06	10.3258	10.038
Hsd3b7	0.41225	6.02883	4.03537e-08	2.45784e-06	3.72498	4.01038
Gstm2	0.750868	6.02115	4.17236e-08	2.52667e-06	1.90905	2.71821
Traf3ip3	-0.444064	-6.00579	4.45976e-08	2.68529e-06	3.90194	3.47526
Dhrs9	0.40435	6.00203	4.53316e-08	2.71397e-06	4.90237	5.2445
Grtp1	0.929904	5.99855	4.60197e-08	2.7396e-06	1.28389	2.06604
Anpep	0.414685	5.99244	4.72556e-08	2.79737e-06	8.00825	8.42134
Bcar3	0.785474	5.98739	4.83013e-08	2.8433e-06	1.9769	2.53554
Lhfpl2	0.350019	5.96294	5.36935e-08	3.14316e-06	8.41318	8.74127
Neurl3	-0.405324	-5.95425	5.57506e-08	3.24555e-06	6.87824	6.61225
Blvrb	-0.451115	-5.94174	5.88467e-08	3.39862e-06	5.71556	5.26947
Lmnb1	-0.237019	-5.94104	5.90251e-08	3.39862e-06	7.82325	7.59385
Soat1	0.179245	5.9203	6.4553e-08	3.69671e-06	9.18293	9.36864
Cd5	0.499184	5.91285	6.6662e-08	3.79685e-06	3.04402	3.49568
Rasgrp3	0.428597	5.90748	6.82225e-08	3.85432e-06	6.03244	6.37073
Rgl1	0.306721	5.90687	6.84025e-08	3.85432e-06	7.19729	7.456
Sgk3	-0.388002	-5.89393	7.2325e-08	4.05366e-06	5.78583	5.48689
2310008H09Rik	0.251721	5.86746	8.10542e-08	4.51888e-06	NA	NA
Myo5a	0.200131	5.85016	8.73082e-08	4.84193e-06	8.51788	8.68928
Ttyh2	0.314134	5.82247	9.83246e-08	5.42432e-06	6.30915	6.67813
Pstpip2	-0.926163	-5.79637	1.09957e-07	6.03444e-06	5.24565	4.59465
Tmem144	0.298154	5.79369	1.11222e-07	6.07228e-06	5.83165	6.12517
Dennd4c	0.312223	5.78872	1.13614e-07	6.17086e-06	6.66168	6.89641
Fkbp5	-0.211368	-5.77042	1.22858e-07	6.63875e-06	6.70364	6.57831
Ctsh	-0.338969	-5.76427	1.26128e-07	6.78069e-06	6.54799	6.23888
Camk2d	0.261002	5.76172	1.27514e-07	6.82039e-06	6.61559	6.82391
Slc9a3r1	0.271851	5.74469	1.37123e-07	7.29728e-06	6.22379	6.49956
Flrt2	0.528263	5.69926	1.6639e-07	8.81032e-06	5.87621	6.33322
Adamtsl5	0.575202	5.66249	1.94508e-07	1.02476e-05	3.05937	3.6884
Fcgr4	0.512808	5.65376	2.01842e-07	1.05811e-05	4.1015	4.58564
Atp6v1c1	0.267161	5.64328	2.11005e-07	1.10067e-05	8.2867	8.54764
Tshz1	-0.490232	-5.62729	2.25779e-07	1.17194e-05	4.55986	4.07834
C2cd2l	0.378995	5.5991	2.5435e-07	1.31074e-05	4.81568	5.1103
Eid1	-0.293589	-5.59848	2.55008e-07	1.31074e-05	6.53078	6.28337
2310044G17Rik	0.299773	5.5879	2.66659e-07	1.36397e-05	NA	NA
Als2	0.220851	5.58196	2.73423e-07	1.39182e-05	5.79097	5.97893
Fam46c	0.622894	5.57735	2.78789e-07	1.41231e-05	4.4844	5.01679
Abcg2	0.293303	5.55827	3.02106e-07	1.52311e-05	5.55394	5.84954
Plcd3	0.443999	5.55691	3.03847e-07	1.52459e-05	3.74863	4.1775
Cndp2	0.212463	5.53196	3.37443e-07	1.68514e-05	7.08733	7.28885
P2ry6	-0.493736	-5.53053	3.39488e-07	1.68735e-05	3.79303	3.31491
Pik3cb	0.24608	5.51598	3.60866e-07	1.78518e-05	6.74952	6.93459
Anxa6	0.336766	5.51225	3.66559e-07	1.80487e-05	6.30007	6.63185
Tax1bp1	0.228036	5.50893	3.71689e-07	1.82162e-05	8.72169	8.9562
Klk1b11	0.783155	5.49594	3.92484e-07	1.91463e-05	0.688908	1.43163
H2afy	-0.154473	-5.4885	4.04906e-07	1.96601e-05	7.50121	7.34742
Rnh1	0.383969	5.48742	4.06747e-07	1.96601e-05	7.88514	8.27101
C1qc	-0.473145	-5.47931	4.20783e-07	2.02456e-05	7.36387	6.8864
Lat	0.917659	5.47363	4.30896e-07	2.0638e-05	1.04478	1.96191
Pitpnm2	-0.490108	-5.46866	4.3995e-07	2.09763e-05	3.8309	3.41487
Fam198b	0.428297	5.45409	4.67561e-07	2.21923e-05	3.55677	3.96983
Capn2	0.2987	5.44967	4.76266e-07	2.25041e-05	6.34231	6.67774
Fmnl1	-0.306131	-5.42769	5.21997e-07	2.45548e-05	7.35775	7.06167
Mfsd12	0.282225	5.41814	5.43165e-07	2.5437e-05	6.58913	6.87125
Alox5	-0.35223	-5.38963	6.11538e-07	2.85123e-05	4.88753	4.567
Rgcc	0.763154	5.38468	6.2423e-07	2.89758e-05	1.42154	2.123
Atp6v1a	0.266259	5.37846	6.40559e-07	2.96034e-05	8.92618	9.18601
Cblb	0.395235	5.37398	6.52586e-07	3.00275e-05	4.01918	4.39335
Lamp1	0.129386	5.36956	6.64668e-07	3.04505e-05	9.8114	9.93264
Gas6	0.297052	5.36677	6.7241e-07	3.06718e-05	4.95823	5.25505
Mtfr2	-0.311274	-5.35846	6.95972e-07	3.16097e-05	5.15115	4.89433
Hp	-0.711583	-5.33719	7.6002e-07	3.43705e-05	4.7733	4.14373
Arhgap8	0.300884	5.33539	7.65691e-07	3.4479e-05	4.47768	4.80191
Ccni	-0.216883	-5.32602	7.95955e-07	3.55781e-05	7.19354	6.9952
Dut	-0.264136	-5.32574	7.96853e-07	3.55781e-05	6.06477	5.82771
Gns	0.210043	5.31542	8.31578e-07	3.68216e-05	7.8016	8.04721
Cx3cr1	-1.20248	-5.31538	8.31691e-07	3.68216e-05	1.71829	0.568078
1810033B17Rik	-0.523851	-5.31403	8.36361e-07	3.68734e-05	NA	NA
Coro1a	-0.276385	-5.28866	9.28569e-07	4.0768e-05	8.29381	8.04864
Litaf	0.260903	5.28236	9.52988e-07	4.16665e-05	8.59858	8.83253
Ogfrl1	-0.332928	-5.27797	9.70387e-07	4.22519e-05	5.47041	5.22034
Pip4k2c	0.188544	5.27396	9.86499e-07	4.27767e-05	6.07649	6.22329
Mpp1	0.207352	5.27296	9.90597e-07	4.27784e-05	7.04071	7.26034
Flnc	0.421894	5.27121	9.97728e-07	4.29105e-05	4.73852	5.1323
Elac2	0.242139	5.26339	1.03034e-06	4.41328e-05	6.77672	6.96453
Gsr	-0.272876	-5.25831	1.05207e-06	4.48812e-05	7.57852	7.26684
Prkar1b	0.501571	5.25269	1.07663e-06	4.57438e-05	2.54621	3.0206
Metrnl	0.322478	5.24999	1.08867e-06	4.59176e-05	5.74129	5.99752
Nadk	-0.264965	-5.24974	1.08975e-06	4.59176e-05	8.57854	8.35426
Zfp462	0.397622	5.24821	1.09665e-06	4.59176e-05	5.75079	6.10637
D16Ertd472e	-0.356893	-5.24787	1.09815e-06	4.59176e-05	4.55974	4.23409
Antxr1	0.275599	5.23661	1.15009e-06	4.78991e-05	6.72802	6.99007
Rgs1	0.6355	5.23223	1.17091e-06	4.85744e-05	2.98885	3.40721
Optn	0.426825	5.22959	1.18366e-06	4.89108e-05	3.5927	3.98813
Ahnak	0.387405	5.22671	1.19772e-06	4.92983e-05	9.45475	9.93608
Tmem104	0.377569	5.22354	1.21337e-06	4.97481e-05	4.89106	5.27024
Ssh2	-0.341164	-5.21002	1.28244e-06	5.23761e-05	5.58516	5.34503
Cd274	0.481364	5.2065	1.30103e-06	5.29301e-05	4.4979	4.92269
Plk2	0.510554	5.20081	1.33166e-06	5.39679e-05	7.32391	7.63385
2610301B20Rik	0.338367	5.19793	1.34743e-06	5.43981e-05	NA	NA
Foxf2	0.401578	5.19154	1.38307e-06	5.56236e-05	4.16797	4.49425
Epb4.1l5	0.350532	5.18966	1.39375e-06	5.58399e-05	3.87359	4.14891
4930404N11Rik	0.325112	5.18526	1.419e-06	5.66365e-05	NA	NA
Trim2	0.370315	5.17664	1.46983e-06	5.84439e-05	3.769	4.16053
Cdc42bpb	0.234408	5.16999	1.51024e-06	5.9825e-05	7.46384	7.66447
Il1rn	0.493068	5.16906	1.51596e-06	5.98267e-05	5.84035	6.08029
Abcc1	-0.246332	-5.16697	1.52894e-06	6.01135e-05	8.27164	8.05496
Atp6v1d	0.293587	5.16415	1.54659e-06	6.05815e-05	6.80087	7.05109
Serpinb1c	0.684667	5.15713	1.59144e-06	6.21072e-05	1.95284	2.61256
St3gal5	-0.206304	-5.14681	1.65972e-06	6.45331e-05	6.76104	6.59182
Stx3	0.299223	5.13913	1.71243e-06	6.63378e-05	6.35472	6.63203
Cyb561	0.581742	5.13138	1.76718e-06	6.8208e-05	1.9742	2.54815
Tjp2	0.278378	5.1241	1.82025e-06	6.99999e-05	7.22933	7.49091
Tmem158	0.469122	5.11836	1.86315e-06	7.13891e-05	4.15515	4.49121
Fbxl20	-0.393281	-5.09345	2.06108e-06	7.86869e-05	4.12942	3.9127
Papss2	0.421802	5.07604	2.21148e-06	8.41242e-05	3.12031	3.5005
Tle1	-0.353132	-5.06591	2.30383e-06	8.73219e-05	4.15079	3.83487
Itpk1	0.300681	5.06397	2.32202e-06	8.76959e-05	4.75017	5.00682
Igf2bp2	0.435601	5.05479	2.40961e-06	9.0679e-05	5.35016	5.66307
Sod2	-0.243681	-5.04206	2.53657e-06	9.51169e-05	8.81368	8.61923
Rilpl2	0.312074	5.03366	2.62378e-06	9.80382e-05	6.61962	6.89544
Gadd45b	0.395104	5.00724	2.91787e-06	0.000108642	5.22934	5.51065
Rpia	-0.228696	-5.00484	2.94609e-06	0.000109306	5.43666	5.31165
Me2	-0.154783	-4.99755	3.03366e-06	0.00011216	6.92353	6.78272
Npc1	0.247302	4.99402	3.07686e-06	0.00011336	6.87058	7.08631
Vasp	-0.281376	-4.9903	3.12313e-06	0.000114475	7.94487	7.67337
Cd9	0.239906	4.98984	3.12886e-06	0.000114475	8.36282	8.56068
Gp49a	0.232972	4.98255	3.22169e-06	0.000117464	8.08258	8.19556
Tmco4	-0.310867	-4.96968	3.39209e-06	0.00012325	4.72036	4.47058
Ebi3	-0.958242	-4.96181	3.50053e-06	0.000126335	2.28618	1.47797
Mcm7	-0.157861	-4.96178	3.50098e-06	0.000126335	7.98355	7.8606
Dap	0.342799	4.95642	3.57669e-06	0.000128626	5.45821	5.78571
Psap	0.194789	4.94722	3.71065e-06	0.00013299	10.3551	10.5737
Arhgap6	0.531327	4.94511	3.74207e-06	0.000133662	3.96978	4.2971
Nceh1	0.249039	4.94259	3.77988e-06	0.000134556	6.09947	6.33263
Bzw2	-0.175815	-4.93108	3.95734e-06	0.000140399	7.94784	7.80475
Slc25a44	0.246197	4.92753	4.01371e-06	0.000141921	6.66324	6.90399
Zadh2	-0.245002	-4.92473	4.0588e-06	0.000142896	5.4367	5.2372
Dner	0.691919	4.92414	4.0684e-06	0.000142896	1.64702	2.22587
Atg13	0.255402	4.9006	4.46777e-06	0.000156099	6.69654	6.98001
Nt5dc3	0.30701	4.90026	4.47393e-06	0.000156099	5.97952	6.1613
Rps6ka5	-0.276589	-4.88015	4.84566e-06	0.000168511	4.88008	4.6296
Tulp4	0.251147	4.87686	4.90932e-06	0.000170163	5.63779	5.88568
Dusp6	-0.388599	-4.87445	4.95633e-06	0.000171219	5.60831	5.19596
Lims2	0.848152	4.87364	4.9723e-06	0.000171219	1.3752	1.97561
Cd300a	0.272088	4.86923	5.05992e-06	0.000173669	6.47937	6.76368
Cyp4f18	-0.529824	-4.85033	5.45301e-06	0.000186553	2.76631	2.27222
Fgd2	-0.363218	-4.84135	5.64986e-06	0.000192662	5.83708	5.52892
B3gnt3	0.338299	4.83883	5.7065e-06	0.000193966	3.78142	4.10258
Ptrh1	0.426635	4.83317	5.83533e-06	0.000197345	3.37141	3.62524
Hivep2	0.402143	4.83282	5.84338e-06	0.000197345	5.03241	5.31904
Adam17	-0.177124	-4.8166	6.22944e-06	0.000209711	8.41946	8.32715
Alcam	0.218689	4.81322	6.31293e-06	0.000211845	6.64051	6.8399
Notch1	-0.613307	-4.80978	6.39913e-06	0.000214056	5.0839	4.61943
Atp9a	0.812555	4.80842	6.43348e-06	0.000214524	0.912994	1.65582
Pik3cg	-0.201915	-4.80702	6.46894e-06	0.000215026	6.81194	6.6126
Luzp1	-0.251711	-4.80467	6.52895e-06	0.000215849	5.94012	5.68982
Crlf3	-0.2725	-4.80445	6.53466e-06	0.000215849	5.78343	5.56014
Selm	0.313173	4.79964	6.65957e-06	0.000218679	3.71806	3.97636
Msr1	-0.391538	-4.79955	6.66186e-06	0.000218679	7.21104	6.85639
Irf2bpl	0.345256	4.79078	6.89558e-06	0.000225648	6.16447	6.44759
Actn4	0.158996	4.78791	6.9737e-06	0.000227498	8.73501	8.88455
Lamc2	1.0282	4.77041	7.46958e-06	0.000242923	1.39958	2.30342
Sulf2	0.337414	4.76684	7.57477e-06	0.000245029	6.26493	6.57555
Dhfr	-0.250644	-4.76663	7.58087e-06	0.000245029	6.25994	6.00603
Snx7	0.257773	4.75861	7.82295e-06	0.000252081	5.90337	6.11835
5031439G07Rik	0.180541	4.75661	7.88455e-06	0.000253291	NA	NA
Lyz2	-0.212537	-4.75112	8.05566e-06	0.000258002	10.8338	10.6317
Mroh2a	-0.527695	-4.74817	8.14921e-06	0.000260207	3.18035	2.97284
Il18rap	-0.395345	-4.73974	8.42226e-06	0.000267472	4.01644	3.74373
Igsf6	-0.462545	-4.73958	8.42751e-06	0.000267472	7.01391	6.7383
Ube2l6	0.331759	4.73873	8.45563e-06	0.000267558	4.8438	5.10603
Cacna1b	0.539297	4.73554	8.56164e-06	0.000270102	2.39145	2.8706
Mreg	0.352954	4.72933	8.77188e-06	0.000275908	5.30369	5.62693
Ptgir	0.227146	4.72344	8.97575e-06	0.000281481	6.55344	6.71985
Arf6	0.151862	4.72107	9.05899e-06	0.000283248	8.30781	8.4105
Trim29	0.518053	4.71651	9.22164e-06	0.00028748	1.71658	2.35543
Rbmx	0.235844	4.70649	9.58874e-06	0.000298043	6.84894	7.0366
Pde7b	0.473395	4.68469	1.04372e-05	0.00032346	2.62543	3.11379
Car13	0.296522	4.68348	1.04862e-05	0.000323675	4.90175	5.15409
Lyst	0.26458	4.68301	1.05055e-05	0.000323675	6.83336	7.04628
Coro1c	0.146885	4.67956	1.0647e-05	0.000327078	8.91784	9.05389
Gda	-0.2654	-4.67285	1.09278e-05	0.000334229	6.02581	5.82109
Gde1	0.294336	4.67249	1.09432e-05	0.000334229	6.00538	6.25791
Cd68	0.267213	4.66847	1.1115e-05	0.000338495	9.40212	9.64465
Diap1	0.177521	4.66719	1.11705e-05	0.000339202	6.7647	6.93783
Ppm1e	0.469843	4.66537	1.12494e-05	0.000340617	2.51711	2.84878
Tpp1	0.155231	4.66252	1.13744e-05	0.000343416	7.32855	7.47974
Ncoa4	0.209692	4.65907	1.15276e-05	0.000347047	5.7983	5.98676
Ifngr1	-0.268277	-4.65214	1.18408e-05	0.000355461	5.59174	5.3927
Cdk2ap2	-0.362022	-4.64785	1.20393e-05	0.000360391	4.86369	4.52649
Mtss1	0.235171	4.63794	1.25092e-05	0.000373399	7.21724	7.39537
Lmna	0.206312	4.63702	1.25539e-05	0.000373674	9.55576	9.74283
Kif15	-0.192318	-4.63201	1.27991e-05	0.0003799	6.63897	6.43153
Dip2c	0.220884	4.63076	1.2861e-05	0.000380665	5.52146	5.70878
Blnk	0.211761	4.62967	1.29155e-05	0.000381207	7.17187	7.34639
Apobec3	-0.249068	-4.62857	1.29702e-05	0.000381751	6.5969	6.42096
Camk1	0.202578	4.62753	1.30226e-05	0.000382227	7.32863	7.53045
C030046E11Rik	0.222288	4.62447	1.31774e-05	0.000385694	6.47183	6.66986
Tuba1a	0.369523	4.62109	1.33502e-05	0.000389014	4.54736	4.87272
Man2a2	-0.212972	-4.62081	1.33646e-05	0.000389014	6.1322	5.95249
Rassf8	0.412041	4.61139	1.3859e-05	0.000402154	6.24396	6.61335
Anxa2	0.335767	4.61076	1.38924e-05	0.000402154	7.17159	7.50629
Eya4	0.437597	4.59585	1.4713e-05	0.000424741	2.46581	2.92024
Gldc	0.562158	4.5894	1.50827e-05	0.000434225	1.56874	2.20649
Fmnl2	-0.210863	-4.57981	1.56483e-05	0.000449281	6.30399	6.15795
Nat6	0.434793	4.57906	1.56932e-05	0.000449345	3.91463	4.27626
Daam1	0.248694	4.57677	1.58318e-05	0.000452085	6.06868	6.30287
Ralgps2	-0.328059	-4.56476	1.6578e-05	0.000472114	3.95469	3.7176
Ptplad2	0.481878	4.56274	1.67069e-05	0.000474503	2.28633	2.74185
0610031J06Rik	0.177297	4.55545	1.71799e-05	0.000486442	NA	NA
Tns3	0.211718	4.55485	1.72196e-05	0.000486442	7.88576	8.08645
Trp53inp2	0.249825	4.54243	1.80573e-05	0.000508741	5.32939	5.54683
Inpp4b	-0.486588	-4.53709	1.84295e-05	0.000517844	2.74607	2.27607
4930444A02Rik	0.381193	4.53639	1.84786e-05	0.000517844	NA	NA
Rnasek	0.249795	4.5355	1.85413e-05	0.000518223	5.90438	6.09995
Tbc1d16	0.224108	4.53437	1.86217e-05	0.000519092	6.25328	6.50141
Il1rl1	-0.319517	-4.52405	1.93694e-05	0.00053851	4.09975	3.78378
Laptm4b	0.218118	4.51027	2.04139e-05	0.000566055	5.66064	5.87001
1300002K09Rik	0.386846	4.50862	2.05421e-05	0.00056711	NA	NA
Tmem132a	0.304216	4.5084	2.05595e-05	0.00056711	6.69548	6.89077
Lbr	-0.177903	-4.50635	2.07209e-05	0.000570069	7.82292	7.63903
Nkain1	0.236556	4.49992	2.12338e-05	0.000581298	5.66703	5.86016
Trpm1	0.326782	4.49985	2.12394e-05	0.000581298	3.61018	4.05713
Cyp4v3	0.317478	4.49514	2.16228e-05	0.000590258	4.06599	4.3252
4933430I17Rik	0.631241	4.49022	2.20308e-05	0.00059711	NA	NA
Ltb	-0.524808	-4.49012	2.20394e-05	0.00059711	2.818	2.40925
Cald1	-0.264563	-4.49007	2.20438e-05	0.00059711	6.33106	6.10061
Steap3	0.208002	4.48918	2.21179e-05	0.000597581	6.88019	7.08779
Slc41a2	0.295183	4.4884	2.2184e-05	0.000597833	4.67506	4.90179
Cmbl	0.500429	4.46893	2.38845e-05	0.000640987	2.02472	2.39925
Gas5	-0.171807	-4.46868	2.3907e-05	0.000640987	8.01445	7.85974
Sgms2	0.422774	4.46376	2.43567e-05	0.000651388	5.03343	5.50498
Abcg1	0.432174	4.45755	2.4936e-05	0.000665193	4.68447	5.16138
Reps2	0.493394	4.45552	2.51276e-05	0.000668611	2.58209	2.93159
1700019L03Rik	0.735629	4.4483	2.5823e-05	0.000685384	NA	NA
Slc35e4	0.26176	4.44737	2.59143e-05	0.000686077	5.96311	6.16123
Abhd11	-0.20152	-4.44555	2.6093e-05	0.000689077	5.39455	5.23865
Spsb4	0.463009	4.44283	2.6362e-05	0.000694441	3.52598	4.01805
2023-09-09	0.182933	4.44069	2.65758e-05	0.000698327	NA	NA
Foxred2	0.2828	4.4317	2.7493e-05	0.000720632	6.35045	6.60625
Tmem65	0.282033	4.42875	2.7801e-05	0.000726897	5.87301	6.10288
Spata13	-0.382324	-4.42261	2.84518e-05	0.000742072	5.99951	5.69269
Msh3	-0.283341	-4.40891	2.99571e-05	0.000779403	5.21214	4.96832
Emp1	0.344134	4.40808	3.00509e-05	0.000779916	6.45762	6.66915
Tm6sf1	-0.321359	-4.40676	3.02003e-05	0.000781869	4.94665	4.67424
Dock8	-0.204811	-4.40185	3.07631e-05	0.000794488	8.27003	8.0851
Prune2	0.640686	4.40089	3.08738e-05	0.000795396	1.89166	2.47537
Wdr7	0.195028	4.39768	3.12488e-05	0.000803094	5.51542	5.78092
Scd1	0.749181	4.39263	3.18466e-05	0.000816466	3.67175	4.24528
Gba	0.175898	4.38428	3.28603e-05	0.00084041	7.4418	7.61294
Afg3l2	0.151005	4.38254	3.30752e-05	0.000843857	7.38111	7.49686
Hgsnat	0.286337	4.36975	3.46975e-05	0.000883111	6.61499	6.84891
Id2	0.311456	4.36821	3.48983e-05	0.00088608	6.67611	6.98951
Rhob	0.266304	4.36517	3.52977e-05	0.000894068	7.00888	7.19167
Tmem251	0.304055	4.36226	3.56836e-05	0.000901675	5.06634	5.27483
Zyx	0.289642	4.35913	3.61037e-05	0.000909132	6.65466	6.8797
Aplp2	0.175117	4.35878	3.61513e-05	0.000909132	7.12918	7.30358
Tfdp1	-0.126102	-4.35418	3.67767e-05	0.000922657	7.6659	7.52408
Lats2	-0.430333	-4.35311	3.6924e-05	0.000924153	3.32916	2.95809
Gpr176	0.274932	4.35017	3.7332e-05	0.00093215	4.2637	4.56351
Grn	0.211086	4.34365	3.82519e-05	0.000952861	9.03953	9.26223
Map1b	0.29085	4.34279	3.83739e-05	0.000953645	5.77924	6.0249
Slc15a3	0.254631	4.32964	4.03019e-05	0.000999204	8.39344	8.56679
Mtmr10	0.297246	4.31664	4.2299e-05	0.00104625	5.09148	5.3823
Mef2c	-0.256631	-4.31297	4.28794e-05	0.00105813	6.09402	5.82646
Tbc1d2	0.391141	4.30861	4.35799e-05	0.0010729	2.97921	3.33606
Trem3	-0.597538	-4.2871	4.71977e-05	0.00115835	2.04045	1.59317
Atp6v1b2	0.221931	4.28668	4.72708e-05	0.00115835	8.69937	8.8795
Isg20l2	-0.166785	-4.28207	4.80849e-05	0.00117362	6.83131	6.65026
Lat2	0.270282	4.28189	4.81165e-05	0.00117362	6.40611	6.69981
Aff1	0.243298	4.27199	4.99107e-05	0.00121457	6.9409	7.16989
Ttc7b	0.196774	4.25888	5.23852e-05	0.00127185	6.14412	6.33699
Pilrb1	-1.0036	-4.25004	5.41203e-05	0.00131096	2.93061	2.1926
Filip1l	-0.458018	-4.24614	5.49032e-05	0.00132517	6.39227	6.16827
Cpne8	-0.208718	-4.24587	5.49585e-05	0.00132517	5.79733	5.65862
Abca5	0.269875	4.24221	5.57046e-05	0.00134009	4.21271	4.4958
Trpv2	0.18493	4.23852	5.64664e-05	0.00135532	6.14041	6.28205
Rph3a	0.785505	4.23516	5.71673e-05	0.00136903	0.848528	1.63019
Col4a3bp	0.218072	4.23411	5.73883e-05	0.0013712	5.59889	5.73309
Ninl	-0.22239	-4.2331	5.76033e-05	0.0013732	4.99698	4.81886
Plxna1	0.29831	4.23249	5.77325e-05	0.0013732	8.28216	8.57909
Sin3a	-0.174789	-4.22067	6.02939e-05	0.00143089	6.87764	6.75087
Tcirg1	0.209841	4.21309	6.19926e-05	0.0014679	8.95176	9.16767
Tmem120a	0.219608	4.20682	6.34334e-05	0.001498	5.7949	6.01521
Bub1b	-0.161235	-4.20633	6.35481e-05	0.001498	7.70059	7.56665
Large	0.273929	4.20543	6.37592e-05	0.00149962	4.2129	4.39934
Rhoq	-0.310818	-4.20106	6.47869e-05	0.00151737	6.39208	6.14523
Prokr1	0.429604	4.201	6.48017e-05	0.00151737	2.88278	3.22978
Npepl1	-0.166823	-4.19865	6.53594e-05	0.00152703	7.63165	7.47586
Syne3	0.225504	4.19049	6.73396e-05	0.00156982	6.23137	6.34328
Gpr157	0.396223	4.18857	6.78138e-05	0.00157738	2.77991	3.15542
Pmf1	-0.17172	-4.17902	7.02208e-05	0.00162977	6.7998	6.63128
Oxct1	0.157077	4.1735	7.16495e-05	0.00165928	8.07277	8.21894
Dusp18	0.366903	4.17097	7.23146e-05	0.00167101	4.30344	4.67134
Serpinb8	0.415195	4.16812	7.30678e-05	0.00168107	3.74033	4.17111
Tipin	-0.205937	-4.16812	7.30691e-05	0.00168107	5.97741	5.81482
Thbs3	0.448584	4.15469	7.67305e-05	0.00176146	2.86856	3.24293
Hist1h1d	1.01667	4.15329	7.71222e-05	0.0017666	1.99425	2.8877
Map1lc3a	0.414286	4.15079	7.78259e-05	0.00177885	3.761	4.06999
Tec	0.229791	4.146	7.91937e-05	0.0018062	6.08003	6.31012
Atp6v0a1	0.20803	4.1446	7.95949e-05	0.0018099	6.34591	6.50445
Nes	0.291935	4.14424	7.96997e-05	0.0018099	5.15558	5.31213
Syce2	-0.255172	-4.1436	7.98846e-05	0.0018102	4.41497	4.22744
Rif1	-0.214756	-4.14285	8.01047e-05	0.00181129	6.97469	6.77525
Angpt2	0.318487	4.14146	8.05084e-05	0.00181652	3.16535	3.49381
Ppp1r16b	0.55653	4.13382	8.27734e-05	0.00186364	1.44564	1.78688
Gsn	0.15086	4.12323	8.60103e-05	0.00193239	7.28529	7.43283
D930048N14Rik	0.487616	4.12208	8.63703e-05	0.00193635	1.60126	2.10179
Rnf128	0.216999	4.1189	8.73696e-05	0.00195459	6.75646	6.95207
Lima1	0.249126	4.1178	8.77178e-05	0.00195823	7.35975	7.56369
Osgep	-0.246822	-4.1172	8.79074e-05	0.00195831	4.67556	4.48036
Sirt7	0.189637	4.11425	8.88503e-05	0.00197227	5.44773	5.59578
Pilrb2	-0.951363	-4.11407	8.89085e-05	0.00197227	2.81296	2.10864
Slc35f6	0.155723	4.10932	9.04491e-05	0.00200047	6.42194	6.56751
Anxa11	0.193921	4.10899	9.05593e-05	0.00200047	5.61733	5.81228
Uchl1	0.234099	4.1077	9.09821e-05	0.0020056	5.77512	5.98357
Tcn2	0.326663	4.10122	9.31347e-05	0.00204877	3.65544	3.95221
Rragc	0.173074	4.09817	9.41663e-05	0.00206715	6.85775	7.01189
Pgm2l1	-0.180142	-4.09727	9.44726e-05	0.00206956	5.73001	5.54366
Snta1	0.268719	4.0951	9.52138e-05	0.00208147	3.62325	3.8543
Fam49b	-0.202137	-4.09235	9.61656e-05	0.00209792	7.79547	7.55383
Cdc40	-0.196005	-4.08815	9.7631e-05	0.00212492	6.30866	6.16869
Cnksr3	0.263202	4.08765	9.78064e-05	0.00212492	4.41463	4.60081
Npc2	0.175171	4.08515	9.86931e-05	0.00213977	8.63274	8.83581
Hebp1	0.328111	4.08416	9.90446e-05	0.00214163	2.59789	2.93952
Pid1	-0.274413	-4.08377	9.91854e-05	0.00214163	5.83331	5.52314
Pmp22	0.258478	4.08085	0.000100234	0.00215984	7.97026	8.19925
Snrnp40	-0.162785	-4.06624	0.000105638	0.00227011	6.36319	6.23518
Zbtb38	0.323694	4.06586	0.000105782	0.00227011	3.72467	4.07848
Tmem170b	-0.302427	-4.05671	0.000109315	0.00234116	5.49609	5.24046
Maoa	0.240565	4.05576	0.000109689	0.0023444	5.30906	5.55415
Pdxk	0.178024	4.05488	0.000110035	0.00234703	7.30975	7.53848
Mroh1	0.204782	4.05196	0.000111191	0.00236483	7.00179	7.20042
Mfsd10	-0.211707	-4.05165	0.000111318	0.00236483	6.32938	6.13402
Anapc5	-0.121493	-4.05037	0.000111829	0.0023709	7.39473	7.28964
Plin2	0.239906	4.04915	0.000112319	0.00237252	8.17615	8.40339
Lmo4	-0.275654	-4.04903	0.000112366	0.00237252	7.02339	6.75988
Trpm2	-0.455058	-4.04803	0.00011277	0.00237252	3.5977	3.13212
Mrgpre	0.525172	4.04794	0.000112806	0.00237252	1.74994	2.28884
Gmfg	-0.473182	-4.04253	0.000115014	0.00241414	3.12176	2.65702
Mtus1	-0.318751	-4.03842	0.000116716	0.00244458	4.70809	4.46985
Rell1	0.305886	4.03756	0.000117077	0.00244458	4.76696	5.02966
Usp18	0.559203	4.03736	0.00011716	0.00244458	4.51491	4.97225
Galm	0.234169	4.03452	0.000118357	0.00246468	4.14701	4.47479
Armc2	0.677548	4.02518	0.000122375	0.00254333	0.992936	1.3357
Usp25	-0.179099	-4.02199	0.000123775	0.00256038	7.36234	7.23662
Dnahc6	0.775807	4.02179	0.000123863	0.00256038	0.685374	1.37291
Ncf1	-0.175479	-4.02165	0.000123925	0.00256038	8.29783	8.12406
Grina	0.2076	4.01481	0.000126986	0.0026185	6.70557	6.91077
Stab1	-0.263077	-4.01416	0.000127284	0.00261951	7.75758	7.58791
Pycr1	-0.503121	-4.01251	0.000128032	0.00262978	2.1903	1.62661
Birc3	-0.297048	-4.00636	0.000130871	0.00267775	6.12457	5.90399
Gla	0.232586	4.00634	0.000130876	0.00267775	7.03322	7.29968
Tes	0.180188	4.0056	0.000131223	0.00267965	7.19062	7.32528
Ptp4a2	-0.133667	-4.00348	0.000132217	0.00269472	8.30846	8.20321
Gabpb2	-0.148502	-4.00003	0.000133853	0.00272279	7.63447	7.55699
Mmp9	-0.408188	-3.99897	0.000134357	0.00272777	6.72568	6.47023
Galc	0.203223	3.99765	0.000134989	0.00273535	5.70331	5.95653
H1f0	0.2068	3.9965	0.000135542	0.00274128	6.82472	7.02643
Ccdc18	-0.423609	-3.99487	0.00013633	0.00275193	2.90786	2.71461
Gart	-0.124795	-3.98796	0.000139721	0.00281499	8.20962	8.10495
Tecpr1	0.24445	3.98704	0.000140174	0.00281873	6.60635	6.84479
Cd180	0.20346	3.98423	0.000141579	0.00283894	6.17256	6.39135
Actr1b	0.154026	3.98396	0.000141718	0.00283894	7.18383	7.29752
Pgpep1	0.277572	3.98328	0.000142057	0.00284034	3.98109	4.24952
Plod1	0.132459	3.98098	0.000143222	0.0028548	7.23315	7.36727
Sptlc2	0.1348	3.98079	0.000143322	0.0028548	7.21757	7.34549
Exoc6b	0.176057	3.97998	0.000143731	0.00285754	5.91366	6.05147
Tnfsf13b	0.258483	3.96484	0.000151653	0.00300935	3.87453	4.17764
Psme1	-0.194712	-3.95428	0.000157426	0.00311735	6.73342	6.55228
Ddit3	0.308874	3.95381	0.000157687	0.00311735	4.24587	4.47431
Zfp740	-0.181603	-3.95057	0.000159504	0.00314737	6.31812	6.14844
Stx11	0.427691	3.94422	0.00016312	0.00321269	4.02763	4.36541
Myoz1	-0.389926	-3.94282	0.000163924	0.00322251	2.47441	2.11628
Vopp1	0.282081	3.94141	0.000164744	0.0032326	4.44361	4.6737
Nat9	0.352948	3.93806	0.000166698	0.00326487	2.46541	2.75651
Cdk19	-0.200227	-3.93517	0.000168408	0.00329223	5.2217	5.05756
Krit1	-0.190353	-3.93353	0.000169384	0.00330518	5.71691	5.60647
Myof	0.130881	3.92634	0.000173724	0.0033836	8.79547	8.93006
Gnptab	0.163439	3.92131	0.000176823	0.00343762	7.17417	7.33133
Baiap2	0.239086	3.92038	0.000177406	0.0034426	5.81477	6.0767
Csf2rb	0.200815	3.91901	0.000178261	0.00345282	9.11249	9.30347
Degs1	0.131226	3.9175	0.000179208	0.00346479	7.47378	7.54598
Plxna2	0.268203	3.9147	0.000180979	0.00349262	5.62525	5.99554
Tpcn2	0.20467	3.91011	0.000183924	0.00354297	5.8524	6.0624
N4bp2	-0.248796	-3.90421	0.000187768	0.00361042	4.9066	4.67712
Psmd8	0.164701	3.90117	0.000189779	0.00364245	8.24209	8.37349
Ccdc88a	0.256589	3.90044	0.000190268	0.0036452	6.3159	6.53262
Samd8	0.203488	3.89582	0.000193372	0.00369464	5.36502	5.54481
Hmgxb4	-0.213237	-3.89556	0.000193551	0.00369464	4.95708	4.83677
Scpep1	0.173705	3.89159	0.000196254	0.00373947	7.23799	7.42648
Inpp5a	0.223551	3.88657	0.000199733	0.0037989	4.31478	4.48917
N4bp3	0.336736	3.8832	0.0002021	0.00383699	3.03705	3.4153
Hmgn2	-0.211022	-3.88182	0.000203081	0.00384868	6.49741	6.31512
Csf2rb2	0.23017	3.87945	0.00020477	0.00387373	8.22838	8.48799
Pex10	0.239803	3.87877	0.000205256	0.00387595	4.30808	4.51855
Ncapd3	-0.150065	-3.86826	0.000212922	0.00401352	6.60373	6.47851
Rasa2	-0.268811	-3.86234	0.000217362	0.00408989	4.76298	4.56413
Atp6ap1	0.12857	3.86116	0.00021826	0.00409947	7.33027	7.44454
Zfp568	-0.170006	-3.8596	0.000219449	0.0041093	6.34575	6.17941
Ezh2	-0.145154	-3.85912	0.000219816	0.0041093	6.66173	6.54204
Fuca2	0.198715	3.85894	0.000219953	0.0041093	6.17437	6.44393
Pacsin3	0.390008	3.85604	0.000222186	0.00414367	2.60507	2.74377
Tnip3	-0.326854	-3.85234	0.000225066	0.00418997	6.48378	6.2853
Gpr162	0.330289	3.85052	0.000226492	0.00420422	3.52003	3.9544
Heatr5b	0.204439	3.85035	0.000226629	0.00420422	5.54366	5.69929
Fnip2	0.313467	3.84624	0.000229893	0.00425726	8.33823	8.65068
Pan2	-0.240698	-3.84307	0.000232434	0.00429677	5.01292	4.82235
Lgals1	0.190164	3.84024	0.000234729	0.00433159	8.64472	8.8161
Itgam	-0.219123	-3.83838	0.000236256	0.00435215	7.56505	7.31481
5430435G22Rik	0.249225	3.8361	0.000238128	0.00437897	NA	NA
Sqrdl	-0.219023	-3.82601	0.000246608	0.00452702	4.89923	4.68838
Arhgap10	0.148823	3.81748	0.000253998	0.00465457	6.80531	6.96758
Ccdc96	0.631897	3.81445	0.000256676	0.00469547	0.829403	1.17499
Parvb	0.169607	3.81295	0.000258012	0.00471174	7.50395	7.69796
Atp2a3	0.246258	3.81129	0.000259493	0.00473059	6.08597	6.35139
Jarid2	-0.257783	-3.81007	0.000260593	0.00474243	5.80258	5.54515
Fam107b	-0.174363	-3.80753	0.000262886	0.00477281	6.13939	5.98795
Cds2	0.180624	3.80721	0.000263182	0.00477281	6.20491	6.38506
Smpdl3b	-0.150046	-3.80672	0.000263621	0.00477281	7.67644	7.52856
Treml4	-0.943397	-3.80344	0.000266627	0.00481896	1.34799	0.645517
Vgll4	-0.23582	-3.8003	0.000269533	0.00486313	4.69493	4.51695
Brd8	-0.141103	-3.79323	0.000276189	0.0049747	7.11206	6.9769
Plau	0.353807	3.78921	0.000280032	0.00503532	5.32779	5.63308
Edem2	0.170446	3.78498	0.000284141	0.0051005	6.69908	6.87918
Tmsb10	0.317721	3.78383	0.000285271	0.00511208	7.48625	7.80381
Nr3c1	-0.197671	-3.78261	0.000286475	0.00512494	6.50981	6.36271
Gfpt1	0.163691	3.77905	0.000290001	0.00517923	7.23838	7.4198
Trip12	0.118609	3.77191	0.000297207	0.00529893	9.29215	9.4067
Gyg	0.186433	3.77095	0.000298191	0.0053075	4.9453	5.18121
Ifnar2	-0.170296	-3.77003	0.000299128	0.0053152	6.43711	6.31847
Ext1	0.192682	3.7679	0.000301329	0.00534529	5.6614	5.81979
Tubb6	0.175247	3.75776	0.000311985	0.00552502	8.02474	8.1686
Tmcc3	0.383727	3.75677	0.000313048	0.00553454	2.47297	2.85024
Arl11	0.266419	3.75443	0.000315573	0.00556983	4.94777	5.20602
Pfkp	0.224925	3.75261	0.000317543	0.00558025	7.01611	7.18686
Ccdc109b	-0.178356	-3.75259	0.000317563	0.00558025	5.50283	5.35839
Ruvbl2	-0.119165	-3.75242	0.000317752	0.00558025	7.88568	7.76634
Zmynd15	-0.480194	-3.75056	0.000319773	0.00560641	4.27622	3.90537
Pla2g2e	0.645572	3.74295	0.000328205	0.0057355	0.777516	1.57233
B3galnt2	-0.20637	-3.74294	0.000328225	0.0057355	5.43712	5.27774
Cpd	-0.18241	-3.73941	0.000332205	0.00579411	8.58627	8.42576
Sgsm1	0.248637	3.73899	0.000332679	0.00579411	4.70289	4.91298
Ap3b1	0.121907	3.73821	0.000333569	0.00580003	7.32148	7.44031
Zfp608	-0.269566	-3.73675	0.000335241	0.0058195	4.03016	3.8298
Kif13b	0.219281	3.73612	0.000335959	0.00582237	4.66217	4.84293
Ptpn18	-0.237014	-3.72973	0.000343367	0.00594098	5.72854	5.47017
Ptpn14	0.916537	3.72821	0.000345156	0.00595693	0.394945	1.36897
Simc1	-0.186816	-3.72798	0.00034542	0.00595693	5.08095	4.88862
Trem1	-0.388721	-3.72233	0.000352138	0.00606287	4.97397	4.6278
Sh3rf1	0.303073	3.71906	0.000356086	0.00612084	3.69664	3.81567
Gcm2	-0.483222	-3.7179	0.000357487	0.00613015	2.18604	1.73355
Rnf185	0.215854	3.71765	0.000357791	0.00613015	4.36718	4.50483
Akirin1	0.181266	3.71461	0.000361521	0.006184	5.63559	5.71354
Fbxl6	-0.203699	-3.70203	0.000377316	0.00644372	5.42983	5.24184
Stk17b	-0.252918	-3.70061	0.000379135	0.00646431	6.49401	6.27116
Exo5	-0.246648	-3.69763	0.000382993	0.00651954	4.30822	4.16995
Slbp	-0.153675	-3.69591	0.000385234	0.00652023	6.43304	6.29093
Kif1c	0.170639	3.69577	0.000385417	0.00652023	7.47014	7.64994
Kitl	0.253308	3.69564	0.000385587	0.00652023	5.17951	5.41538
Ifnar1	-0.144106	-3.69527	0.000386071	0.00652023	7.12821	7.04364
Arhgef40	-0.431391	-3.69488	0.00038658	0.00652023	2.8091	2.57978
Clec4a1	-0.567758	-3.69475	0.000386746	0.00652023	3.10267	2.57755
Iqsec1	0.212608	3.69297	0.000389086	0.0065409	6.80209	7.00831
Oma1	0.238973	3.69288	0.000389214	0.0065409	4.12531	4.33453
Gramd1b	0.212118	3.6875	0.000396369	0.00665055	5.10797	5.27945
Insig2	0.230501	3.68254	0.000403077	0.00675234	4.85159	5.11022
Plekhb2	0.146072	3.68168	0.000404264	0.00675904	6.78917	6.90059
Nrm	-0.239768	-3.68131	0.00040476	0.00675904	4.33855	4.12979
Ubtf	-0.12544	-3.67747	0.00041006	0.00683671	7.99983	7.90556
Fam131a	-0.373952	-3.67677	0.000411029	0.00684204	2.53574	2.13185
Nub1	0.142538	3.66522	0.000427384	0.00710307	6.65037	6.76922
Fam76b	-0.206003	-3.6627	0.000431032	0.00714983	5.473	5.29355
Herc4	-0.168588	-3.66234	0.000431555	0.00714983	6.45786	6.25805
Bcl10	-0.195293	-3.65978	0.000435295	0.00720048	6.30967	6.18266
Ndst2	0.250323	3.65476	0.000442726	0.00730438	4.16983	4.33421
Dtnb	0.223739	3.6546	0.000442962	0.00730438	4.62569	4.75919
Cks2	-0.207192	-3.65209	0.000446718	0.0073548	5.27724	5.10507
Mapk8	-0.213562	-3.64847	0.000452199	0.00743342	5.50651	5.32131
Dbnl	0.14328	3.64049	0.000464492	0.00762361	6.27565	6.38354
Bbs9	0.276703	3.63843	0.000467727	0.00766476	3.28632	3.63754
Mphosph9	-0.191215	-3.63326	0.000475915	0.00778683	5.4337	5.27986
Oit3	0.30043	3.63209	0.000477781	0.00779696	3.6828	4.01446
Acsl5	-0.10624	-3.63195	0.000478014	0.00779696	8.94396	8.87431
Ptchd1	0.453058	3.63081	0.000479849	0.00781479	2.94575	3.18923
Neu1	0.179574	3.62981	0.000481463	0.00782898	5.3399	5.53125
Plgrkt	0.201904	3.62263	0.000493183	0.00800719	5.57461	5.72858
Colec12	0.173769	3.61354	0.000508427	0.00824199	8.43083	8.60332
Tollip	0.153301	3.61293	0.000509457	0.00824601	6.19825	6.34165
F5	0.313947	3.61193	0.000511166	0.00826097	6.34486	6.63382
Gtpbp10	-0.26	-3.60966	0.000515068	0.00830343	4.24602	4.00167
Actn1	0.137551	3.60948	0.000515369	0.00830343	7.25439	7.40737
Tlr2	-0.298426	-3.60434	0.000524302	0.00843446	9.43416	9.31655
Slc25a10	0.178337	3.60037	0.000531286	0.0085218	6.05157	6.23739
Scarb2	0.140415	3.6003	0.000531426	0.0085218	6.82809	6.95789
Cstb	0.176702	3.59988	0.000532158	0.0085218	7.66039	7.82652
Galnt12	0.205783	3.59912	0.000533519	0.00852503	4.43273	4.64828
Lamtor4	-0.217777	-3.59886	0.000533977	0.00852503	5.32414	5.21909
Ctsf	-0.253788	-3.59728	0.000536792	0.008557	4.03104	3.78226
Mmp19	0.382988	3.59451	0.000541791	0.00862364	4.19337	4.63486
Spsb2	0.249815	3.59176	0.000546777	0.00868988	3.50195	3.73487
Fam78b	0.353153	3.59105	0.000548073	0.00869736	2.50521	2.73261
Havcr2	0.233118	3.59004	0.000549916	0.00870057	3.94831	4.25007
Cast	0.170105	3.59003	0.000549927	0.00870057	5.53135	5.68765
Gstcd	-0.213863	-3.58799	0.00055368	0.00874681	5.3744	5.19477
Slc5a3	0.281987	3.58728	0.000554992	0.00875441	5.6354	5.79441
Lrrc58	0.229634	3.58468	0.000559815	0.00881729	6.99411	7.24288
Ada	0.150467	3.58172	0.000565359	0.00889132	6.42349	6.60704
Raph1	0.219868	3.57971	0.000569156	0.00892417	6.26511	6.49757
Sh2d3c	0.298522	3.57965	0.000569263	0.00892417	4.00019	4.24587
Wfdc17	-0.349781	-3.57927	0.000569988	0.00892417	4.4926	4.1649
Nfkb1	-0.263651	-3.57843	0.000571575	0.00893103	8.20062	8.03421
Klf2	0.503032	3.57814	0.000572121	0.00893103	4.29899	4.5863
Atp6v1f	0.180142	3.57475	0.000578614	0.00901081	6.17851	6.32585
Sgcb	0.2557	3.57458	0.000578943	0.00901081	3.50161	3.79649
Slco5a1	0.303366	3.57224	0.000583449	0.00906591	3.23555	3.45776
Eml5	0.268775	3.57185	0.000584204	0.00906591	3.85181	4.06968
Mars	-0.117149	-3.56357	0.000600492	0.00930498	7.32734	7.23169
Ftl1	0.191161	3.5615	0.000604623	0.00935524	11.9986	12.1617
Mtx3	-0.196857	-3.55738	0.000612931	0.00946988	5.01931	4.8782
Flnb	0.181407	3.55194	0.000624067	0.00962781	8.15669	8.3479
Dusp7	0.206055	3.55058	0.000626898	0.00965734	5.55288	5.72375
Tmem176a	-0.197507	-3.55009	0.000627915	0.00965889	6.32916	6.15204
Arl5c	-0.372501	-3.54874	0.000630708	0.0096877	4.94233	4.73975
Ccdc50	-0.171292	-3.54701	0.000634326	0.00971819	7.84833	7.69493
Dusp5	0.52818	3.54665	0.000635097	0.00971819	3.34984	3.52933
Zfp36l1	-0.38839	-3.54647	0.000635459	0.00971819	6.02754	5.61957
Plek	0.195018	3.54455	0.000639518	0.00976609	9.6331	9.70546
Mpp2	0.438063	3.54208	0.000644764	0.00983196	2.4144	2.72692
Csf1r	-0.198793	-3.53958	0.000650102	0.00989903	10.132	9.96979
Rassf4	-0.239196	-3.53806	0.000653368	0.0099344	9.41744	9.29783
Mlf2	0.159347	3.53631	0.000657155	0.00997758	7.39049	7.52236
Abcb1a	0.674133	3.53421	0.000661732	0.0100326	1.05706	1.38905
Tmem154	0.231049	3.53245	0.000665573	0.0100764	4.964	5.14249
Tk1	-0.24269	-3.5292	0.000672741	0.0101703	5.99883	5.83665
Slc30a4	0.18782	3.52773	0.00067602	0.0102052	6.35449	6.47908
Rpa3	-0.231613	-3.52466	0.000682895	0.0102942	4.03961	3.84837
Brca2	-0.227995	-3.52165	0.000689687	0.0103777	4.01396	3.88594
Eaf1	0.165486	3.52133	0.000690403	0.0103777	7.15692	7.28387
Numb	0.176908	3.52048	0.000692336	0.0103919	6.235	6.42971
Casc5	-0.245166	-3.51375	0.000707834	0.0106053	6.40563	6.21125
Sdsl	0.382915	3.51344	0.000708563	0.0106053	2.46977	2.8314
Tmem9	0.192332	3.50515	0.000728113	0.0108824	5.11472	5.33218
Pou3f1	0.833564	3.50053	0.000739245	0.0110332	1.13845	1.70394
Runx3	0.212899	3.49788	0.0007457	0.0111036	5.96118	6.15141
Slc18a1	0.584952	3.49772	0.00074607	0.0111036	0.842991	1.3217
Metap1d	-0.174124	-3.49181	0.000760671	0.0112957	5.15124	5.00451
Nrep	0.491082	3.49163	0.000761124	0.0112957	1.42945	1.88555
H2afv	-0.235561	-3.48267	0.000783745	0.0116151	4.15551	3.99994
Acy1	-0.147197	-3.47723	0.000797791	0.0118066	6.49196	6.36368
Tcf3	-0.202373	-3.47633	0.000800142	0.0118179	5.89535	5.71973
Slpi	-0.282978	-3.47608	0.000800796	0.0118179	5.54051	5.24364
Atrnl1	-0.243705	-3.46963	0.000817846	0.0120526	4.20793	3.96299
Mmp8	0.265159	3.46887	0.000819858	0.0120654	5.34212	5.6042
Exosc8	-0.157542	-3.46781	0.000822704	0.0120786	5.49138	5.35748
Slc7a11	-0.38303	-3.46768	0.000823047	0.0120786	7.15334	6.76066
Psip1	-0.197852	-3.46381	0.000833481	0.0122133	7.58798	7.3973
Neo1	-0.29418	-3.46338	0.000834656	0.0122133	3.5895	3.29974
Osbpl8	0.200004	3.463	0.0008357	0.0122133	8.5665	8.67828
Sptbn1	0.315318	3.46114	0.000840765	0.0122703	3.35345	3.55987
Aifm2	0.157053	3.46028	0.000843132	0.0122781	5.40757	5.55253
Lphn1	-0.275534	-3.4601	0.000843632	0.0122781	4.59036	4.39775
Sec24d	0.151871	3.45807	0.000849222	0.0123424	6.46044	6.55016
Kdm3b	-0.158443	-3.45599	0.000854973	0.0123954	6.61584	6.5136
Nrxn2	0.944914	3.4559	0.000855221	0.0123954	-0.21012	0.429971
Cpeb3	0.338887	3.45089	0.000869263	0.0125816	2.99752	3.19864
Olfml3	-0.315885	-3.44992	0.000872015	0.0126041	3.39195	3.16438
Prex1	-0.197909	-3.44852	0.000875984	0.0126426	8.3953	8.29183
Msh6	-0.145543	-3.44809	0.000877211	0.0126426	6.79298	6.64844
Rapgef1	0.165573	3.44772	0.000878278	0.0126426	7.56659	7.72995
Tatdn2	0.169137	3.44456	0.00088732	0.0127554	7.86614	7.9714
Cks1b	-0.130526	-3.44081	0.00089819	0.012894	6.85297	6.7186
Ikzf1	-0.215988	-3.43613	0.000911912	0.0130732	6.17538	5.95898
Fcrl1	-0.197293	-3.43372	0.000919069	0.0131579	4.51017	4.30205
Cd300lb	0.220049	3.43024	0.000929477	0.0132889	5.87969	6.02663
Tpm1	0.164343	3.42976	0.000930941	0.0132918	6.43971	6.62183
Dhodh	-0.157357	-3.429	0.000933213	0.0133062	5.31536	5.22468
Arhgdib	-0.12919	-3.42661	0.000940471	0.0133763	9.11764	8.99448
Lst1	-0.580313	-3.42655	0.000940666	0.0133763	2.04821	1.60885
Rilpl1	0.440384	3.42368	0.000949415	0.0134786	1.6288	2.00645
Gprc5a	0.499163	3.42335	0.000950426	0.0134786	2.48583	2.85319
Ap4m1	-0.243776	-3.42053	0.000959132	0.0135838	4.233	4.0479
Wdr11	0.127513	3.41908	0.000963632	0.0136293	6.53064	6.65803
Nudt1	-0.21204	-3.41623	0.000972548	0.0137323	3.94518	3.81838
Gtdc1	0.262828	3.41592	0.000973521	0.0137323	3.25894	3.33874
Zkscan1	-0.179679	-3.41175	0.000986716	0.0138998	5.26767	5.17352
Nudt21	-0.250352	-3.4109	0.000989441	0.0139195	3.88238	3.69668
Ydjc	-0.280208	-3.41022	0.00099161	0.0139315	5.87406	5.59494
Tmem87b	0.195061	3.4097	0.000993261	0.0139361	5.79792	5.91497
Cd97	0.56317	3.40728	0.00100106	0.014014	4.89476	5.48386
Sema3c	0.404544	3.40715	0.00100148	0.014014	3.17737	3.60476
Mkrn1	0.121915	3.40329	0.001014	0.0141361	6.843	6.95106
Itga3	0.370551	3.40309	0.00101466	0.0141361	2.4354	2.85287
Trafd1	-0.249726	-3.40296	0.00101507	0.0141361	5.32218	5.27807
Bri3bp	-0.119974	-3.40281	0.00101557	0.0141361	7.42585	7.32519
Angptl2	0.212344	3.40108	0.00102126	0.0141965	5.19972	5.40845
Angptl4	-0.252537	-3.39894	0.00102829	0.0142755	3.82161	3.59569
Aldh1l2	-0.249015	-3.39625	0.00103725	0.0143809	3.77913	3.56712
Lasp1	0.13547	3.39485	0.00104192	0.0144136	8.35203	8.50984
Rrad	-0.26662	-3.39472	0.00104234	0.0144136	4.24661	4.01548
Il6ra	-0.181581	-3.39389	0.00104513	0.0144332	6.18065	6.00592
Rabep1	0.149346	3.38955	0.00105983	0.0146171	7.05741	7.17992
Casp2	-0.160304	-3.38905	0.00106152	0.0146212	5.12647	5.04158
Efemp2	0.275967	3.38804	0.00106496	0.0146494	3.39897	3.61191
Rps28	-0.183053	-3.38602	0.0010719	0.0147257	7.16706	7.04778
Dtd1	-0.19706	-3.38522	0.00107465	0.0147443	4.57926	4.39726
Edem1	0.120341	3.38421	0.00107816	0.0147731	8.10889	8.20208
Abhd15	-0.263749	-3.38342	0.00108088	0.0147832	3.42255	3.18557
Ankrd55	0.415464	3.38274	0.00108325	0.0147832	1.73168	2.22902
Asna1	0.128745	3.3825	0.00108409	0.0147832	7.1538	7.26408
Bend6	-0.278345	-3.38238	0.0010845	0.0147832	4.41833	4.32026
Tmem119	-0.262612	-3.3789	0.00109666	0.0149296	4.33281	4.18317
Cep68	-0.196415	-3.37442	0.00111252	0.0151259	4.83762	4.66153
Ccl2	0.337338	3.37375	0.00111491	0.0151389	8.0592	8.35739
Top2b	-0.151781	-3.36991	0.00112873	0.0153068	6.94595	6.77187
Ptpn11	-0.120601	-3.36859	0.00113348	0.0153516	7.51619	7.39953
Ttll1	0.202488	3.36722	0.00113846	0.0153887	4.39819	4.5595
Dusp4	0.26268	3.3668	0.00114	0.0153887	6.88371	7.03079
Rnf38	-0.204422	-3.36663	0.00114061	0.0153887	5.61628	5.45172
Smc6	-0.159204	-3.36621	0.00114215	0.0153898	7.31412	7.19975
Fndc3a	0.165111	3.36459	0.00114809	0.0154501	6.01305	6.13685
Brdt	0.607864	3.36322	0.00115314	0.0154983	0.843817	1.18587
Tspyl4	0.420318	3.36276	0.00115482	0.0155011	1.50431	1.91763
Tlr8	-0.321814	-3.36169	0.00115877	0.0155343	4.08804	3.68259
Rnf32	0.515891	3.36054	0.00116303	0.0155716	0.983848	1.18939
Zmym2	-0.188615	-3.3582	0.00117178	0.0156689	5.78621	5.61501
Mgat4a	-0.213915	-3.35751	0.00117437	0.0156836	6.55025	6.38601
Dram1	-0.288079	-3.35605	0.00117986	0.0157369	5.34971	5.10287
Egfl7	-0.267157	-3.35526	0.00118284	0.0157425	3.90783	3.60276
Snrpd1	-0.149045	-3.35514	0.00118327	0.0157425	6.84696	6.73307
9030624J02Rik	0.11259	3.35434	0.00118629	0.0157628	NA	NA
Ykt6	0.122422	3.35226	0.0011942	0.0158479	6.75231	6.87165
Ankrd50	0.276318	3.35036	0.00120147	0.0159244	4.0902	4.39523
Tmem165	-0.138723	-3.34863	0.00120809	0.0159921	6.52298	6.34507
Mfsd1	-0.123991	-3.34656	0.00121611	0.016078	7.31847	7.21864
Lsm14a	-0.133572	-3.34507	0.00122188	0.0161149	6.8152	6.73663
Hdgf	-0.0885077	-3.34505	0.00122196	0.0161149	9.86984	9.78246
Cfh	-0.437265	-3.33833	0.00124841	0.0164431	2.42627	2.04519
Ankrd13b	0.180776	3.33705	0.00125348	0.0164687	6.18049	6.31758
Pde3b	-0.334711	-3.33705	0.00125348	0.0164687	3.42786	3.05944
Rprd1a	-0.206076	-3.3366	0.00125526	0.0164715	4.5623	4.41367
4930455F23Rik	0.236834	3.33459	0.00126331	0.0165566	NA	NA
Jup	0.276999	3.33208	0.00127343	0.0166685	3.20442	3.50374
Hapln4	0.245828	3.33024	0.00128092	0.0167457	4.30515	4.53419
Nlrc4	-0.260733	-3.32938	0.00128443	0.0167708	4.30082	4.07444
Gpd1	0.328269	3.32438	0.00130496	0.0170139	2.03372	2.22346
Arrb2	-0.170204	-3.32405	0.00130633	0.0170139	7.86525	7.72928
Cmtm4	0.196986	3.32367	0.00130789	0.0170139	5.43403	5.63476
Szrd1	-0.114408	-3.32266	0.00131211	0.0170477	7.55339	7.49798
AI504432	-0.704696	-3.32066	0.00132043	0.0171347	1.20448	0.400207
Bin1	0.118887	3.31985	0.00132385	0.017158	7.34807	7.44809
Fam105a	-0.245929	-3.31344	0.00135102	0.0174674	5.82917	5.61348
St14	0.272223	3.31343	0.00135104	0.0174674	3.32902	3.61679
Flt1	0.351709	3.31004	0.00136562	0.0176343	3.6512	3.83492
Cep57l1	-0.216575	-3.30816	0.00137378	0.0177179	3.9709	3.83634
5330426P16Rik	0.285061	3.30774	0.0013756	0.0177197	NA	NA
Ahcyl1	0.0961617	3.3073	0.00137752	0.0177228	8.54499	8.64029
Unc93b1	-0.147822	-3.30334	0.00139486	0.017924	8.1966	8.06855
Lrrc14b	0.436075	3.30065	0.00140677	0.0180549	1.43245	1.74607
Trim25	0.214211	3.29862	0.00141579	0.0181486	8.02782	8.26118
Arhgap18	0.217617	3.29773	0.00141979	0.0181779	3.82429	3.96053
Ckap2	-0.182679	-3.29548	0.00142992	0.0182767	4.74029	4.61123
Mpeg1	-0.192244	-3.29524	0.00143098	0.0182767	7.2286	7.13117
Stat3	0.166912	3.29297	0.00144129	0.018386	7.14548	7.29554
Cggbp1	-0.143084	-3.29199	0.00144573	0.0184203	7.06335	6.91296
Cd81	-0.17928	-3.29148	0.00144807	0.0184279	4.28728	4.12331
Api5	-0.106551	-3.28957	0.00145679	0.0185166	7.98906	7.90547
Slc9a2	0.492235	3.28811	0.00146351	0.0185795	1.64085	1.95568
Pwwp2b	0.245717	3.28706	0.00146838	0.018619	3.57797	3.78858
Hipk2	0.307811	3.28642	0.00147135	0.0186342	6.69533	6.93662
Nek6	0.178277	3.28439	0.00148077	0.0187309	6.75014	6.90441
G6pdx	-0.091409	-3.28207	0.00149163	0.0188457	8.57661	8.50179
Kdm5b	0.240385	3.27919	0.00150518	0.0189941	4.74889	4.88393
Zan	0.422379	3.27687	0.00151623	0.0191107	2.16129	2.51369
Prr14l	-0.146946	-3.27488	0.00152572	0.0191875	6.91691	6.84582
Myd88	-0.138574	-3.27483	0.00152597	0.0191875	6.92365	6.82254
Timeless	-0.145842	-3.27168	0.00154116	0.0193381	6.39041	6.27708
Rab32	-0.22942	-3.27124	0.00154328	0.0193381	7.01137	6.87873
Atp6v1g1	0.150197	3.2712	0.00154345	0.0193381	6.72131	6.86112
Ifitm6	-0.582697	-3.27051	0.00154684	0.0193575	1.96754	1.37124
Cln8	0.159544	3.26905	0.00155392	0.019423	6.12254	6.27045
Ostm1	0.176793	3.26692	0.00156432	0.0195299	5.06835	5.21877
Ndufa7	-0.20062	-3.26328	0.0015823	0.0197114	5.38071	5.25414
Ifitm3	-0.272704	-3.26322	0.0015826	0.0197114	8.18975	7.95209
Dnmbp	0.245923	3.26244	0.0015865	0.0197366	4.5689	4.74716
Eepd1	0.215909	3.26186	0.00158938	0.0197491	5.61504	5.75593
Top2a	-0.150962	-3.26109	0.0015932	0.0197734	8.93741	8.8259
Penk	-0.569265	-3.25986	0.00159933	0.0198261	1.491	0.935791
Rap2b	0.169136	3.25866	0.00160539	0.0198778	5.57187	5.69421
Src	0.361985	3.25454	0.00162624	0.0201123	5.3798	5.85411
Clic4	0.14798	3.25361	0.00163093	0.0201229	8.80334	8.90037
Ccdc58	-0.192359	-3.25344	0.00163183	0.0201229	5.26702	5.166
Cd177	-0.328029	-3.25324	0.00163283	0.0201229	2.81555	2.38352
Uba2	-0.0947487	-3.25158	0.00164134	0.0202042	7.72191	7.64272
Plekho2	0.168399	3.2486	0.00165669	0.0203694	7.95996	8.05307
Mcf2l	0.222365	3.2426	0.00168809	0.0207312	4.07416	4.29631
2023-03-05	0.120452	3.24001	0.00170176	0.0208748	NA	NA
Skp2	-0.172648	-3.23797	0.00171263	0.0209837	6.3793	6.25361
Fpgt	0.225363	3.23655	0.00172024	0.0210524	5.16113	5.35793
Prss50	0.21332	3.23512	0.00172792	0.0211219	4.8223	5.03107
Bdh2	0.260572	3.2341	0.00173343	0.0211647	2.81394	3.17861
Aip	-0.127583	-3.23236	0.00174282	0.0212547	6.60689	6.54001
Rfx5	-0.195564	-3.23131	0.00174857	0.021297	5.01813	4.90027
F10	0.571399	3.23063	0.00175225	0.021297	2.06386	2.46541
D1Ertd622e	-0.159372	-3.23061	0.00175235	0.021297	7.13817	7.00495
Syne1	0.178173	3.22938	0.0017591	0.0213452	7.33365	7.50431
Adipor1	0.0970345	3.22895	0.00176147	0.0213452	7.34171	7.41186
Ugcg	0.222901	3.22878	0.00176239	0.0213452	5.97377	6.11665
Xpot	-0.0989829	-3.22685	0.001773	0.021449	8.26719	8.19195
Dek	-0.15822	-3.22637	0.00177565	0.0214564	7.82048	7.66287
Sars	0.110199	3.22312	0.0017937	0.0216498	8.34434	8.42297
Iqgap1	0.10428	3.2217	0.00180163	0.0217206	10.2301	10.3165
Cd22	0.482084	3.22106	0.00180523	0.02173	0.953669	1.45165
Specc1l	-0.134318	-3.22083	0.00180654	0.02173	6.17576	6.07409
Pik3r3	0.27204	3.21815	0.00182162	0.0218864	4.11959	4.33879
Lfng	-0.248556	-3.21735	0.00182619	0.0219163	4.81752	4.62366
Rab22a	0.140851	3.21461	0.00184174	0.0220779	6.49726	6.61083
Traf2	-0.192048	-3.21262	0.00185318	0.0221897	5.43749	5.36908
Fam60a	-0.2552	-3.21164	0.0018588	0.0222317	3.95836	3.69991
4931406C07Rik	0.164666	3.21079	0.00186376	0.0222657	NA	NA
Golga2	0.165523	3.21011	0.00186765	0.022287	6.16353	6.28553
Tmem206	0.145416	3.20872	0.00187574	0.0223582	5.64184	5.76355
Kif5a	0.293109	3.20733	0.00188385	0.0224083	2.83366	3.06547
Jak1	0.0901342	3.20727	0.0018842	0.0224083	8.38421	8.48969
Arhgef7	0.146349	3.20685	0.00188663	0.022412	7.71768	7.79332
Pde10a	0.226208	3.20607	0.00189119	0.0224408	4.40705	4.56433
Pqlc2	0.278642	3.20472	0.00189916	0.02251	3.05458	3.23674
Tef	0.172396	3.20285	0.0019102	0.0225897	5.39883	5.58748
Nup50	0.0999811	3.2025	0.00191222	0.0225897	7.81966	7.90909
Mgst3	0.224256	3.20235	0.00191315	0.0225897	4.45929	4.65045
Gm10485	0.514721	3.20213	0.00191446	0.0225897	1.0983	1.55103
Ttc7	0.177335	3.20049	0.00192419	0.0226397	5.22626	5.42064
Lef1	0.402246	3.20046	0.00192437	0.0226397	3.60059	3.82028
Por	0.167854	3.2001	0.0019265	0.0226397	8.15028	8.2731
Hmga2	0.24666	3.19997	0.00192728	0.0226397	5.63653	5.79441
Gm12942	0.446274	3.19768	0.001941	0.0227754	1.80991	1.9877
Rgs9	-0.183845	-3.19568	0.00195305	0.0228913	5.9074	5.73792
Fam169a	-0.522349	-3.19346	0.00196646	0.0230228	1.73135	1.5648
Pgd	-0.0923844	-3.19104	0.00198127	0.0231705	9.56278	9.48243
Trf	-0.148584	-3.19055	0.00198423	0.0231794	7.46333	7.33677
Itgb2	0.143789	3.18968	0.00198959	0.0232163	7.40201	7.50053
Cenpc1	-0.164988	-3.18833	0.00199793	0.023282	6.02538	5.82521
Zfyve1	0.210676	3.18791	0.0020005	0.023282	4.68684	4.84578
B230217C12Rik	-0.338167	-3.18769	0.00200185	0.023282	2.79595	2.65894
Prosc	0.148573	3.18611	0.00201166	0.0233703	5.76271	5.87481
Arhgap33	-0.366099	-3.18394	0.00202515	0.0235011	2.88016	2.68458
Slc25a45	-0.147409	-3.17723	0.00206751	0.0239663	5.43	5.35539
Pla2g4a	-0.150405	-3.17616	0.00207431	0.0240187	8.14242	7.97191
Capn1	0.158326	3.17484	0.00208275	0.0240899	5.84534	5.99882
Slitrk5	0.298737	3.17336	0.00209226	0.0241486	2.82287	3.01161
Clec4d	-0.16837	-3.17334	0.00209241	0.0241486	7.67774	7.50801
Shc2	0.201752	3.17201	0.00210103	0.0242216	5.29167	5.51716
E2f2	0.223143	3.17031	0.00211202	0.0243217	4.7088	4.96874
Runx1	-0.184062	-3.16895	0.00212085	0.0243968	6.26026	6.08987
Entpd1	0.220107	3.16689	0.00213435	0.0245253	4.16177	4.5405
Syt11	-0.174761	-3.16556	0.0021431	0.024599	5.71217	5.56042
Napsa	-0.177117	-3.16493	0.00214725	0.0246005	4.85659	4.67674
Hexb	0.139292	3.16483	0.00214791	0.0246005	6.08175	6.22099
S100a11	-0.278381	-3.16334	0.00215775	0.0246864	5.73243	5.50291
Zfand2a	0.233275	3.1604	0.00217733	0.0248834	6.15936	6.33584
Frmd4b	-0.171542	-3.15862	0.00218929	0.0249931	6.83547	6.77637
Ddx26b	-0.195767	-3.15732	0.00219801	0.0250654	4.961	4.7819
Col18a1	-0.376555	-3.15521	0.00221228	0.0252009	2.80206	2.66116
Pola2	-0.13739	-3.15359	0.00222334	0.0252994	6.79494	6.67448
Cd37	0.222412	3.15199	0.00223423	0.025396	4.57406	4.75699
Irak3	-0.303665	-3.15079	0.00224249	0.0254624	5.96747	5.69952
Limd2	-0.13502	-3.1498	0.00224932	0.0254967	6.38898	6.23963
Eif2c2	0.168387	3.14965	0.00225035	0.0254967	7.67197	7.80642
Gadd45a	0.484211	3.14927	0.00225298	0.025499	3.5674	3.6992
Retsat	-0.1306	-3.14475	0.00228433	0.0258262	6.11731	6.03656
Snx33	0.210891	3.14436	0.0022871	0.0258298	4.14391	4.41254
Prpf18	-0.12278	-3.13722	0.00233758	0.0263607	6.0042	5.94346
Pde8a	0.199718	3.13669	0.00234132	0.0263607	5.02026	5.16835
2610507I01Rik	-0.229246	-3.13632	0.00234397	0.0263607	NA	NA
Ssc5d	0.300657	3.1363	0.00234412	0.0263607	3.14677	3.42712
Itgax	0.409785	3.13423	0.00235898	0.0264995	2.37906	2.6844
Tatdn1	0.222129	3.13377	0.00236232	0.0265088	3.68791	3.79989
Rab7	0.108851	3.13082	0.0023837	0.0266936	7.49226	7.58343
Xpo5	-0.113705	-3.13033	0.00238728	0.0266936	7.24846	7.14692
Tmem176b	-0.153207	-3.13	0.00238967	0.0266936	8.65555	8.53025
Mkl2	0.185967	3.12985	0.00239077	0.0266936	5.96042	6.1525
Coro1b	-0.12628	-3.12967	0.0023921	0.0266936	6.87027	6.73145
Fam214b	0.356088	3.12941	0.00239399	0.0266936	2.9407	3.11844
Nsun3	-0.269105	-3.12674	0.00241357	0.026866	3.12681	3.04425
Fermt3	-0.110368	-3.1266	0.00241455	0.026866	8.4477	8.36307
Fam65a	0.212112	3.12477	0.00242806	0.0269878	4.88502	5.02551
Galns	0.176359	3.12407	0.00243323	0.0270168	5.19597	5.36049
N4bp1	-0.171017	-3.12334	0.00243864	0.0270262	7.31788	7.1922
Acta2	-0.389298	-3.12327	0.00243921	0.0270262	2.74781	2.45554
Dusp10	0.398676	3.12149	0.00245247	0.0271446	2.24178	2.49755
Depdc7	-0.23789	-3.11601	0.00249368	0.027545	3.7892	3.63673
Lancl2	0.150944	3.11593	0.0024943	0.027545	5.98883	6.08627
Ptgs1	-0.18432	-3.11564	0.00249648	0.027545	6.84566	6.71603
Pcsk4	-0.247934	-3.11368	0.00251142	0.027678	3.63493	3.40336
Mthfd1l	-0.118223	-3.11337	0.0025138	0.027678	7.40651	7.29742
E330033B04Rik	-0.432234	-3.11272	0.00251876	0.0277037	2.8523	2.67347
Gm17296	-0.188223	-3.11056	0.00253541	0.0278578	5.27392	5.10749
Atg7	0.117431	3.10985	0.00254088	0.0278888	7.10235	7.22122
Hnrnpd	-0.128024	-3.10881	0.00254886	0.0279472	8.6851	8.60863
Ap3s1	0.234792	3.10541	0.00257536	0.0282085	6.36821	6.58296
Lgmn	0.125656	3.104	0.00258639	0.0282999	9.53559	9.65086
Rad18	-0.131675	-3.10241	0.00259892	0.0284075	6.39002	6.28314
Ifi30	-0.142628	-3.10189	0.00260302	0.0284212	8.39562	8.26381
Clec4a2	-0.507744	-3.10156	0.00260557	0.0284212	1.53118	1.02301
Map6	0.325409	3.09823	0.00263204	0.0286802	3.16055	3.55787
Pkdcc	0.423423	3.09524	0.00265598	0.0289112	1.69325	2.03214
Kdm2b	-0.227109	-3.09472	0.00266014	0.0289267	5.0589	4.86261
Dcun1d3	0.239729	3.09388	0.00266692	0.0289704	4.29696	4.50481
4833420G17Rik	-0.207014	-3.09291	0.00267478	0.029026	NA	NA
Frat2	-0.278527	-3.09088	0.00269125	0.0291746	2.89311	2.60822
Ndrg1	0.269043	3.08708	0.0027224	0.0294616	5.22621	5.49933
Cflar	0.181914	3.08697	0.00272332	0.0294616	7.41122	7.52315
Loxl3	0.196744	3.08357	0.00275147	0.0297356	3.4416	3.60772
Lrrc25	-0.288536	-3.08169	0.00276712	0.0298575	4.98513	4.77413
Nup37	-0.169304	-3.08126	0.00277073	0.0298575	5.66318	5.53537
Nfix	-0.228522	-3.08111	0.00277199	0.0298575	4.39664	4.13775
Cpne1	-0.113175	-3.08086	0.00277408	0.0298575	7.19684	7.13788
Vps37b	0.232683	3.07664	0.00280959	0.0302048	5.45873	5.59756
Sardh	0.358318	3.07635	0.00281208	0.0302048	2.36684	2.64765
Ccl9	-0.194862	-3.07416	0.00283071	0.0303739	7.70895	7.45377
BC017612	-0.462285	-3.07147	0.00285378	0.0305903	2.53808	2.13355
Ms4a6c	-0.384318	-3.07084	0.0028592	0.0306173	2.94296	2.69684
A630033H20Rik	0.297245	3.07002	0.00286626	0.0306617	4.29608	4.46863
Tmem189	0.190045	3.06884	0.00287643	0.0307243	8.60519	8.74098
Osbpl3	-0.182783	-3.06845	0.0028798	0.0307243	6.42381	6.25601
Mfng	-0.206948	-3.06833	0.00288086	0.0307243	4.23223	3.96918
2210016F16Rik	0.154809	3.06635	0.0028981	0.0308769	NA	NA
Spns1	0.151503	3.06462	0.0029132	0.0310064	6.44706	6.59615
Xdh	0.137194	3.06276	0.00292954	0.0311489	6.41852	6.6204
Zfp930	-0.208011	-3.05927	0.00296045	0.0314189	4.18548	4.10006
Celf2	-0.169727	-3.05922	0.0029609	0.0314189	6.91281	6.72126
Abhd4	0.144696	3.0581	0.0029709	0.0314793	5.76867	5.87921
Fnbp1	-0.142097	-3.05791	0.00297256	0.0314793	7.35781	7.22358
Ift81	0.284812	3.0556	0.00299329	0.031667	2.74382	2.92292
Plec	0.167904	3.0514	0.00303125	0.0320364	9.81857	9.9659
Antxr2	0.146267	3.0501	0.00304316	0.03213	5.79227	5.93447
Galnt11	-0.215994	-3.04954	0.00304825	0.0321516	4.13987	3.94813
Syk	0.154685	3.04743	0.0030676	0.0323233	7.9413	8.10232
Ap1s2	-0.405137	-3.04365	0.00310256	0.032659	2.79582	2.47526
Alox5ap	-0.123727	-3.04296	0.00310892	0.0326888	6.69551	6.60573
Polr3gl	-0.184402	-3.04268	0.00311159	0.0326888	4.53898	4.40742
Osbp2	0.368611	3.04166	0.0031211	0.032756	2.49951	2.80632
Phf17	-0.166013	-3.04077	0.00312942	0.0328106	5.21492	5.11538
Topbp1	-0.104631	-3.04023	0.0031345	0.0328313	7.84277	7.73561
Aldh2	-0.136065	-3.03938	0.00314243	0.0328816	8.03144	7.90713
Afmid	-0.365275	-3.03853	0.00315049	0.0329332	2.50915	2.2692
Acot11	0.307033	3.03777	0.00315761	0.032975	2.4022	2.66489
Ankzf1	-0.170514	-3.03261	0.0032067	0.0334032	4.88091	4.74186
C5ar1	-0.267465	-3.03246	0.00320817	0.0334032	6.59592	6.32195
Gnas	0.0960015	3.03231	0.00320956	0.0334032	10.4052	10.4852
Col4a1	0.386962	3.03213	0.00321129	0.0334032	1.49279	1.79616
Cyfip2	0.20312	3.02838	0.00324751	0.0337465	5.60759	5.88279
Dlst	0.0931618	3.02745	0.0032565	0.0338067	8.33116	8.40992
Rgs12	0.210142	3.02596	0.00327101	0.0339239	3.58023	3.80273
Gm2382	0.261418	3.02412	0.00328902	0.0340605	2.89672	3.17584
Lrp1	0.208719	3.02396	0.00329065	0.0340605	9.51508	9.76538
Rbpms2	0.387967	3.02112	0.00331859	0.0343052	2.5526	2.73999
Parp2	-0.14868	-3.0209	0.0033208	0.0343052	5.53888	5.43101
Wars	0.0997812	3.0205	0.00332475	0.0343123	7.19534	7.28113
Ncapd2	-0.112151	-3.01994	0.00333027	0.0343202	7.79166	7.70794
Bora	-0.147291	-3.01977	0.00333202	0.0343202	5.94945	5.84845
Mat2b	-0.140809	-3.01846	0.003345	0.0344202	6.42512	6.34146
Cep170b	0.184163	3.01774	0.00335221	0.0344608	4.7393	4.96412
Rad21	-0.10173	-3.01716	0.00335797	0.0344862	8.93258	8.83739
Cenpf	-0.150628	-3.01573	0.00337232	0.0345824	7.86684	7.75757
A930006K02Rik	-0.277645	-3.01557	0.00337389	0.0345824	3.55425	3.35408
Wbp2	0.176376	3.01508	0.00337882	0.0345993	6.24213	6.39518
Amz1	0.184858	3.0115	0.00341508	0.0349242	5.90846	6.08445
Bcr	0.295011	3.01097	0.00342041	0.0349242	2.72802	2.99755
Vps29	0.140565	3.01096	0.00342049	0.0349242	6.24527	6.32038
Itgal	-0.396455	-3.00993	0.00343106	0.0349982	6.34263	6.00267
Csrp1	0.12838	3.00778	0.003453	0.0351879	6.90998	7.02614
Myl12b	-0.154499	-3.00687	0.00346235	0.0352491	6.75159	6.60117
Abca2	-0.233661	-3.00404	0.00349163	0.0355128	4.70068	4.49033
Sh3bp1	-0.193493	-3.00131	0.00352005	0.0357674	5.13019	5.01398
Mgat5	0.158196	3.00013	0.00353236	0.0358579	5.59652	5.81081
Adgb	-0.576878	-2.99907	0.0035435	0.0359364	1.72895	1.27661
Vps53	0.114791	2.99593	0.00357667	0.0362378	5.98452	6.07582
Gbp7	0.430949	2.99411	0.00359597	0.0363984	4.19834	4.54176
Nostrin	0.191828	2.99324	0.0036053	0.0364459	4.35979	4.54545
2010300C02Rik	-0.490815	-2.99302	0.00360758	0.0364459	NA	NA
Pdgfc	0.545671	2.99204	0.00361814	0.0365176	0.985818	1.3325
Aga	0.218508	2.99166	0.00362223	0.0365239	3.41093	3.59349
Tpst1	-0.184029	-2.99066	0.0036329	0.0365965	5.37512	5.21333
St3gal1	0.239579	2.99027	0.00363709	0.0366037	7.03668	7.29318
Pcgf5	-0.279017	-2.98805	0.00366115	0.0367789	3.26801	3.2137
Ppap2c	0.174812	2.98801	0.00366148	0.0367789	5.01819	5.10667
Cdca2	-0.134449	-2.98488	0.0036956	0.0370862	6.07878	5.94256
Atg12	0.203974	2.98343	0.0037115	0.0372103	5.78826	5.97823
Orai2	-0.22307	-2.98294	0.00371686	0.0372287	5.58948	5.36938
Ehbp1l1	0.107452	2.98074	0.00374115	0.0374364	8.36558	8.43782
Ppp2r5b	0.171085	2.97889	0.00376155	0.0376048	4.91263	5.05016
Atp6v1e1	0.165453	2.97806	0.00377079	0.0376614	6.55988	6.68679
Nfyb	-0.187421	-2.97671	0.00378589	0.0377764	4.68342	4.54962
Hs6st1	0.169902	2.97637	0.00378969	0.0377786	6.37287	6.50183
Wdr1	0.0928183	2.97536	0.00380099	0.0378554	8.90846	8.99041
Chd6	-0.144387	-2.97358	0.00382097	0.0380185	6.09264	5.98422
Tex2	0.138989	2.97148	0.00384479	0.0382194	5.39559	5.52059
Kdelc1	-0.14263	-2.97026	0.00385861	0.03831	5.72457	5.60534
Tom1	0.223636	2.97003	0.00386118	0.03831	3.96132	4.11251
Abca9	-0.166665	-2.9697	0.00386501	0.0383119	6.34265	6.19824
Hsd11b1	-0.306015	-2.9687	0.00387638	0.0383885	2.69294	2.46488
Mesdc2	0.131366	2.96705	0.00389529	0.0385178	6.18902	6.27752
Mthfd2	-0.119144	-2.96692	0.00389675	0.0385178	8.24342	8.14613
Jdp2	-0.301049	-2.96455	0.0039241	0.0387518	3.94776	3.55669
Cd44	0.152948	2.96383	0.00393243	0.0387977	8.71022	8.85202
Was	-0.115736	-2.95984	0.0039788	0.0392185	6.58993	6.49877
Rp2h	-0.195907	-2.95926	0.00398561	0.039249	4.80946	4.63098
Kifap3	0.135048	2.95805	0.00399983	0.0393283	5.57859	5.70526
Lace1	0.285711	2.95794	0.00400113	0.0393283	2.96375	3.12662
4833427F10Rik	-0.485735	-2.95657	0.0040172	0.0394495	NA	NA
Dhrs3	0.239422	2.95562	0.00402851	0.0395237	6.17357	6.34465
Tbrg1	0.109334	2.95386	0.0040493	0.0396906	6.1039	6.21225
Tln1	0.146638	2.95233	0.00406764	0.0398334	9.44031	9.60245
Zbtb20	0.327473	2.94897	0.00410794	0.0401907	2.22518	2.41882
Uap1l1	0.153246	2.94832	0.0041157	0.0402072	7.11292	7.25092
Pkp4	0.122059	2.94819	0.00411726	0.0402072	6.73936	6.86155
Paip2b	-0.168452	-2.94688	0.00413321	0.0403256	5.70992	5.52667
Ttpal	0.15154	2.94533	0.00415194	0.0404549	6.6019	6.71642
Asb4	-0.446579	-2.94515	0.00415415	0.0404549	1.66549	1.54558
Phf21a	-0.20595	-2.94436	0.00416383	0.0405118	4.6261	4.47578
Fig4	0.123463	2.94256	0.00418582	0.0406716	5.59337	5.68886
Slc7a7	-0.517544	-2.94238	0.00418798	0.0406716	1.74991	1.42079
Akap6	0.511408	2.94135	0.0042007	0.0407289	1.0916	1.54253
Hras1	0.122641	2.94127	0.00420161	0.0407289	5.67535	5.7343
Irak2	0.197431	2.93968	0.00422127	0.0408445	6.53934	6.63233
Wdr35	0.152926	2.93968	0.00422129	0.0408445	4.96073	5.09295
Fam102a	0.15698	2.9386	0.00423466	0.0409364	5.54456	5.70936
Snx13	0.175116	2.9376	0.00424705	0.0410185	5.54411	5.70049
Tor1b	-0.125017	-2.93571	0.00427059	0.041208	5.90158	5.79862
Thra	-0.277609	-2.93209	0.00431607	0.0416088	3.60994	3.35869
Nlrc3	0.158869	2.92734	0.00437632	0.0421394	5.17473	5.35017
Tor2a	0.159275	2.92712	0.0043791	0.0421394	5.23253	5.35072
Ppm1j	-0.324322	-2.92661	0.0043857	0.0421644	2.71681	2.37082
Adcy9	0.251499	2.92408	0.00441814	0.0424375	3.19028	3.39883
Larp7	-0.121747	-2.92282	0.00443448	0.0425556	7.13697	7.07797
Wdr82	-0.092635	-2.92223	0.00444206	0.0425896	7.131	7.07438
Pde4b	-0.224865	-2.92147	0.00445196	0.0426458	6.65982	6.53373
Rnf41	0.134415	2.919	0.00448409	0.0429145	5.88696	6.00206
Bmpr1a	0.134319	2.91463	0.00454157	0.0434251	6.83509	6.93825
Ndfip2	0.182695	2.91299	0.00456318	0.0435922	5.291	5.46366
Dock1	-0.119572	-2.91185	0.0045784	0.043698	6.21735	6.15265
Scamp1	0.156624	2.91101	0.00458964	0.0437597	5.93708	6.0659
D730005E14Rik	-0.458948	-2.91074	0.00459317	0.0437597	2.11424	1.72496
Morc3	-0.139191	-2.9091	0.00461517	0.0439296	6.7391	6.66667
Ucp2	-0.127858	-2.90838	0.00462486	0.0439651	8.77228	8.67103
Rnasel	-0.19919	-2.9082	0.00462724	0.0439651	5.027	4.93001
Cdca7	-0.128231	-2.90697	0.00464381	0.0440827	6.32855	6.24537
Spata6	0.20829	2.90654	0.00464964	0.0440983	3.43357	3.6527
Slamf8	-0.319363	-2.90436	0.00467914	0.0443041	3.65959	3.42179
Ppfibp1	0.100291	2.90432	0.00467975	0.0443041	8.1649	8.27364
Herc6	0.239457	2.90326	0.00469416	0.0443878	4.61302	4.88598
Bcl7a	-0.273158	-2.90305	0.00469701	0.0443878	3.34348	3.06564
Rdh13	0.152751	2.90042	0.00473303	0.0446881	6.03011	6.15734
Ska3	-0.132808	-2.9001	0.00473735	0.0446889	5.53035	5.50578
Itga6	-0.164882	-2.89226	0.00484632	0.0456759	4.67812	4.47061
Ibtk	-0.126644	-2.89081	0.00486662	0.0458262	6.75842	6.6758
Igsf3	0.226873	2.89032	0.00487351	0.0458502	3.69274	3.92247
Slc30a5	-0.125486	-2.88898	0.00489247	0.0459659	6.58504	6.46569
Manba	-0.120093	-2.88884	0.00489453	0.0459659	7.04256	6.95704
Lonrf3	0.180762	2.88534	0.00494424	0.0463914	7.01612	7.14972
Psma1	-0.104917	-2.88363	0.00496882	0.0465805	7.61096	7.52447
Cbx1	-0.14735	-2.88186	0.00499432	0.0467779	5.68807	5.59519
Taf6	-0.139163	-2.88005	0.00502047	0.0469811	5.67762	5.6027
Rsrc1	-0.157898	-2.87854	0.00504234	0.0471438	4.64852	4.51352
Fam63b	0.179839	2.87799	0.00505037	0.047177	5.20739	5.34601
Pvrl1	0.190575	2.87692	0.00506609	0.047282	4.14387	4.27544
Apbb2	0.194752	2.87624	0.00507601	0.047323	5.9626	6.15851
Amdhd2	0.169888	2.87574	0.00508332	0.047323	4.9038	5.02256
Pik3r5	0.183948	2.8755	0.00508683	0.047323	8.20376	8.37125
Tspan32	-0.360686	-2.87538	0.00508863	0.047323	2.37266	2.04758
Cdk18	0.155405	2.87508	0.00509293	0.047323	8.05007	8.19271
Cep78	-0.130922	-2.87444	0.00510246	0.0473697	6.29851	6.23431
Ap3d1	0.129211	2.87225	0.00513467	0.0476268	7.39283	7.51734
Serpinb6a	0.139783	2.86749	0.00520556	0.0481853	6.79795	6.94509
Ccl7	0.531499	2.86736	0.00520753	0.0481853	4.17752	4.64458
Snx15	0.15281	2.86728	0.00520875	0.0481853	5.04477	5.157
Hnrnpl	-0.0804802	-2.86699	0.00521318	0.0481853	8.74649	8.69372
Fam101b	-0.327058	-2.86539	0.00523714	0.0483643	2.04638	1.77569
Tal1	-0.156212	-2.86497	0.00524346	0.0483683	5.19872	5.05175
Sla	-0.324532	-2.86476	0.00524674	0.0483683	3.14756	2.85815
Cytip	0.172631	2.85977	0.00532249	0.0489813	3.97855	4.21512
Shmt2	-0.0996223	-2.85977	0.00532254	0.0489813	9.10709	8.99821
Tbcd	0.109808	2.85899	0.00533455	0.0490084	6.41941	6.50124
Afap1	0.242956	2.85895	0.00533503	0.0490084	4.0873	4.38202
Tmem66	0.133958	2.85867	0.00533944	0.0490084	6.12173	6.23135
Wisp2	0.477428	2.85516	0.00539353	0.0494618	0.395964	1.04069
Tspan14	0.164287	2.85299	0.00542726	0.0497279	5.23923	5.3816
Ppp1r21	-0.132716	-2.85238	0.00543665	0.0497706	5.63132	5.52946
Cd276	0.16213	2.84905	0.00548884	0.0502047	5.58305	5.7425
Impa2	-0.160492	-2.84619	0.00553403	0.0505742	4.87899	4.82519
Nfkbie	-0.293559	-2.84557	0.00554389	0.0506204	5.30137	5.25576
Igsf8	-0.144204	-2.84493	0.00555404	0.0506299	7.25077	7.1285
Ctnnbip1	-0.200204	-2.84469	0.00555792	0.0506299	4.2342	4.09279
Clec4n	-0.450037	-2.8446	0.00555934	0.0506299	1.96586	1.36915
Gmeb1	-0.174702	-2.84396	0.00556947	0.0506783	4.88962	4.83181
Wdfy3	-0.180792	-2.84309	0.00558338	0.0507611	8.40805	8.27444
Vps18	0.137131	2.84222	0.00559732	0.050844	6.49405	6.66469
Rcan1	0.156201	2.84184	0.00560335	0.0508549	5.59194	5.74853
Fgfbp3	0.324542	2.83957	0.00564001	0.0511435	1.97173	1.94993
Srsf6	-0.0868635	-2.83879	0.00565249	0.0512126	9.47354	9.37395
Cd40	-0.282416	-2.83796	0.00566604	0.0512913	6.63123	6.56968
Fam73a	0.15277	2.83589	0.00569961	0.0515509	5.35009	5.40654
Evi2b	-0.178419	-2.8353	0.00570919	0.0515933	6.37673	6.17288
Tmem41a	0.161629	2.83476	0.00571809	0.0516294	4.452	4.64157
Smurf1	0.185538	2.83291	0.00574835	0.0518582	4.91373	5.16149
Tnfrsf26	0.197242	2.83257	0.00575383	0.0518633	5.55105	5.81486
Cyth3	0.179403	2.83067	0.00578524	0.0520198	4.65484	4.75979
Ptgr1	0.172633	2.83065	0.00578547	0.0520198	5.52135	5.67358
Snx9	0.0992451	2.83055	0.00578718	0.0520198	6.23697	6.32994
Psen2	0.123084	2.83032	0.00579094	0.0520198	6.96189	7.10832
Dtx3	0.181777	2.82976	0.00580029	0.0520593	5.07483	5.22541
Dcaf6	0.165795	2.82903	0.00581244	0.052124	4.6254	4.71677
Poln	-0.242967	-2.82679	0.00584955	0.0524122	3.13357	2.93691
Klhl5	-0.124548	-2.82559	0.00586961	0.0524942	6.4533	6.33951
Ncf2	-0.113116	-2.8255	0.00587124	0.0524942	8.14681	8.02445
Fam175a	-0.161265	-2.82535	0.00587366	0.0524942	4.60367	4.46027
Atg9b	0.236644	2.82033	0.0059584	0.0532065	3.98139	4.11875
Lyrm4	-0.193939	-2.81689	0.00601696	0.0536839	4.58506	4.44805
Whsc1	-0.0837805	-2.81464	0.00605558	0.05395	8.06534	7.99853
Scd2	0.455108	2.81456	0.00605702	0.05395	8.21397	8.6255
Klhl18	0.135895	2.81194	0.00610221	0.0543066	4.97396	5.09777
Anxa7	0.11729	2.81125	0.00611422	0.0543661	6.93586	7.06596
Ssbp1	-0.138598	-2.81096	0.00611922	0.0543661	5.61341	5.5088
Rxrb	-0.128641	-2.81007	0.0061347	0.0544158	6.4762	6.35455
Sdcbp	0.16654	2.81005	0.00613514	0.0544158	8.69314	8.82001
Trappc5	-0.126768	-2.80889	0.0061553	0.0545487	5.66601	5.52434
Fbxo5	-0.16467	-2.80651	0.0061971	0.0548729	5.17002	5.09396
Rogdi	-0.237179	-2.80562	0.00621268	0.054921	4.34875	4.13845
Hist3h2a	0.43183	2.80561	0.00621295	0.054921	2.26431	2.6656
Cpne2	-0.22026	-2.80503	0.00622322	0.0549587	4.13545	3.94046
9130401M01Rik	-0.141782	-2.80432	0.00623578	0.0549587	NA	NA
Themis2	-0.286892	-2.8042	0.00623791	0.0549587	4.36711	4.13868
Gpcpd1	0.173675	2.80419	0.00623808	0.0549587	6.0378	6.16837
Swap70	-0.164687	-2.80344	0.00625137	0.0550298	6.9422	6.8083
Park7	-0.105253	-2.80273	0.00626388	0.0550514	7.16336	7.09559
St3gal6	-0.458079	-2.80271	0.00626427	0.0550514	1.70491	1.10872
Sptb	0.291561	2.80176	0.0062812	0.0551074	2.53124	2.80428
Pank1	-0.195807	-2.80148	0.00628621	0.0551074	4.09099	3.90179
Rasa4	-0.255832	-2.80125	0.00629033	0.0551074	4.14396	4.02323
Twsg1	0.166238	2.80118	0.00629157	0.0551074	5.09452	5.22668
Anxa3	0.133283	2.80074	0.00629935	0.0551298	7.72718	7.85995
Iglon5	0.571507	2.80036	0.00630618	0.0551437	1.81302	2.48261
Hprt	-0.132156	-2.79979	0.00631627	0.0551862	7.23558	7.11082
Mdfic	0.164945	2.79947	0.00632203	0.0551907	5.99071	6.12331
Them6	-0.163866	-2.79857	0.00633826	0.0552867	4.57574	4.40129
Man2b1	-0.144212	-2.79825	0.00634389	0.05529	7.30073	7.19192
Scaf11	-0.0957469	-2.79736	0.00636003	0.0553441	8.47023	8.38966
Slc4a7	-0.234828	-2.79732	0.00636061	0.0553441	6.84628	6.65101
Mllt6	-0.159543	-2.79456	0.00641065	0.0557335	7.11318	7.01319
Hes6	0.176817	2.79355	0.00642888	0.055846	4.35515	4.45959
Fam72a	-0.18586	-2.79046	0.00648532	0.0562898	5.14117	5.05628
Scamp3	0.140572	2.79006	0.0064928	0.0563084	6.78609	6.86819
Wwc2	0.136342	2.78856	0.00652039	0.0564622	5.53651	5.62014
Ly75	0.28618	2.78851	0.00652126	0.0564622	3.07187	3.32695
Cdk5	-0.153432	-2.78815	0.00652781	0.0564726	4.34802	4.33426
Pde1c	-0.311636	-2.78597	0.0065682	0.0567754	3.16691	2.72707
Hebp2	0.379437	2.78487	0.00658855	0.0569046	1.47079	1.86951
Naif1	-0.331751	-2.78277	0.00662776	0.0571963	2.48719	2.47604
Prdx5	-0.116555	-2.78111	0.00665899	0.0574164	7.43203	7.24401
Nucks1	-0.113248	-2.78083	0.00666416	0.0574164	8.52873	8.44231
Kif3a	0.147553	2.78013	0.00667727	0.0574823	5.56697	5.74158
Psma7	-0.123907	-2.77964	0.00668659	0.0575156	8.25814	8.12517
5730408K05Rik	-0.491429	-2.77881	0.00670226	0.0576033	NA	NA
Clcn7	0.193637	2.77651	0.00674595	0.0579316	6.89744	7.13073
1110059G10Rik	-0.193376	-2.77605	0.00675454	0.0579581	NA	NA
Aplp1	0.292917	2.77458	0.00678255	0.0581139	2.69342	2.89198
Dpep2	-0.320715	-2.77445	0.00678503	0.0581139	3.54128	3.19435
Tfrc	0.186276	2.77423	0.00678924	0.0581139	9.50181	9.71319
Bcl7c	-0.233468	-2.77314	0.0068103	0.0582469	3.51754	3.31266
Plod3	0.132417	2.77204	0.00683139	0.0583798	5.79321	5.88249
Trp53	-0.136132	-2.77155	0.00684069	0.0584119	7.89568	7.79864
Wdfy1	0.111735	2.76863	0.00689718	0.0588467	6.43635	6.55576
Igfbp4	-0.145574	-2.76751	0.00691903	0.0589853	7.91123	7.78999
Eogt	-0.182739	-2.76562	0.00695572	0.0592502	4.30355	4.25741
Klhl24	-0.210963	-2.76501	0.00696772	0.0593044	5.15796	4.97812
Lpin1	0.26257	2.76367	0.00699396	0.0594797	3.46682	3.77509
Setd1b	-0.215854	-2.76261	0.00701481	0.0596089	6.24966	6.03896
Trmt61b	-0.313077	-2.7621	0.00702486	0.0596462	2.36225	2.18091
Cgrrf1	0.190774	2.76138	0.00703922	0.0597198	3.53438	3.70421
5430427O19Rik	-0.210265	-2.76109	0.00704486	0.0597198	NA	NA
Slc16a5	-0.454795	-2.7605	0.00705653	0.0597706	1.61776	1.36307
Clmp	0.362669	2.7594	0.00707842	0.0598556	1.69029	2.13012
Anp32a	-0.133812	-2.75931	0.00708022	0.0598556	7.86768	7.75232
Adipor2	-0.110001	-2.75914	0.00708361	0.0598556	6.57607	6.50581
Jmy	-0.140715	-2.75864	0.00709346	0.0598872	5.44864	5.28748
Mmp10	0.505687	2.75838	0.00709871	0.0598872	2.01542	2.41807
A030009H04Rik	-0.297852	-2.75799	0.00710647	0.0599047	2.09417	1.84507
A430005L14Rik	-0.138024	-2.75653	0.00713561	0.0601022	5.23404	5.11506
Zfp266	-0.159983	-2.75574	0.0071515	0.0601879	4.69854	4.59322
Rnf130	-0.147544	-2.75402	0.00718607	0.0604306	6.10606	5.98827
Elp4	-0.190911	-2.75331	0.00720038	0.0604863	3.73254	3.66544
Nol8	-0.129338	-2.75312	0.00720417	0.0604863	6.53575	6.44232
Tia1	-0.144575	-2.75238	0.00721921	0.0605394	5.35546	5.19072
Dcun1d2	0.128288	2.75224	0.00722199	0.0605394	5.27199	5.357
Samd10	-0.309508	-2.74932	0.00728125	0.0609523	2.82104	2.6539
Hira	-0.111135	-2.74924	0.0072828	0.0609523	6.35262	6.30069
Hnrnpf	-0.10203	-2.74859	0.0072962	0.061016	7.55	7.43654
Zmym5	-0.143073	-2.74797	0.00730873	0.0610722	4.87608	4.81105
Acsbg1	-0.512632	-2.74562	0.00735695	0.0614264	1.63136	1.12405
Pik3c2a	-0.171646	-2.74453	0.00737945	0.0615345	6.80925	6.67746
Cdk7	-0.145146	-2.74443	0.00738157	0.0615345	5.64765	5.57661
Gclc	-0.133905	-2.74362	0.00739826	0.0616249	6.74378	6.57684
Sowahc	-0.179099	-2.74331	0.00740465	0.0616293	5.89705	5.78386
Rbmxl1	-0.140135	-2.74235	0.00742457	0.0617464	5.90069	5.76821
Exosc7	-0.142132	-2.74176	0.00743681	0.0617995	5.35294	5.23424
Tmem171	-0.466082	-2.74073	0.00745829	0.0619291	1.82355	1.56218
Kifc5b	-0.183997	-2.73977	0.0074784	0.0620471	4.74967	4.57886
Fanca	-0.179604	-2.73832	0.00750864	0.062249	5.32206	5.16442
Cst3	-0.11557	-2.73717	0.00753287	0.0623546	8.64447	8.51728
Trub1	-0.128982	-2.73715	0.00753321	0.0623546	5.22238	5.184
Adrb2	-0.249848	-2.73594	0.00755869	0.0625164	3.32345	3.08742
Sh3glb1	0.111842	2.73421	0.00759527	0.0627697	7.68036	7.81458
Ubtd1	0.182812	2.73289	0.00762328	0.0629518	5.07436	5.22504
Lrrk2	0.218041	2.73146	0.00765384	0.0631547	4.81283	4.98561
Casp8	-0.125305	-2.73116	0.00766015	0.0631573	6.54809	6.49642
Pus1	-0.125466	-2.73081	0.00766764	0.0631696	5.49583	5.39069
Tst	0.32966	2.72853	0.0077166	0.0635208	2.13019	2.42276
Dnmt3l	-0.20991	-2.72826	0.00772232	0.0635208	4.85202	4.68999
Trem2	0.120601	2.72542	0.00778361	0.063975	7.10223	7.20372
Rnd1	-0.2907	-2.72443	0.00780518	0.0640851	4.28464	4.08407
Aldh1b1	0.174873	2.72424	0.00780918	0.0640851	4.16319	4.29967
Ppig	-0.1378	-2.72334	0.00782886	0.0641684	7.58757	7.48099
Heca	-0.191982	-2.72322	0.0078315	0.0641684	4.61867	4.42941
Cdk5r1	-0.346891	-2.72236	0.00785015	0.0642712	2.61646	2.46548
Tmem258	-0.117985	-2.72134	0.00787245	0.0644037	6.11766	6.02356
Sod1	-0.125102	-2.71916	0.00792023	0.0646622	7.81976	7.69404
Zdhhc12	-0.197899	-2.71911	0.00792146	0.0646622	4.23785	4.11292
Rcl1	-0.118053	-2.71906	0.00792245	0.0646622	6.92648	6.80721
Usp45	-0.166497	-2.71657	0.00797755	0.0650612	5.75869	5.6364
1700025G04Rik	-0.116504	-2.71629	0.00798369	0.0650612	NA	NA
Vapa	0.11291	2.71578	0.00799507	0.0651036	7.73184	7.7681
Fbxo8	0.146843	2.71465	0.00802014	0.0652573	4.70621	4.78571
Stam2	0.114331	2.71325	0.00805135	0.0654607	6.61209	6.68331
Cog6	0.153733	2.71071	0.00810831	0.065873	4.68796	4.84579
Cmpk2	0.48373	2.70913	0.00814391	0.0661113	4.12805	4.49721
Nudt22	0.181453	2.70768	0.00817669	0.0663263	3.58155	3.69837
Aplf	0.150806	2.70697	0.00819278	0.0664056	4.76107	4.88742
Gstz1	-0.175634	-2.70525	0.00823182	0.0666538	4.95188	4.84125
Actg1	0.142634	2.70507	0.00823605	0.0666538	9.08618	9.17833
Pdp1	0.215393	2.70373	0.0082666	0.0668497	3.5136	3.71003
Dnmt3b	-0.181585	-2.70224	0.00830076	0.0670745	4.28621	4.16148
Agpat4	0.148299	2.70045	0.00834203	0.0673563	5.39746	5.51304
Ppp4r1	-0.113108	-2.69976	0.00835804	0.0674339	6.57726	6.52156
Cacna1f	-0.223753	-2.69851	0.00838688	0.0675842	3.29688	3.06218
Pts	-0.170321	-2.6984	0.0083895	0.0675842	4.47316	4.32804
Tmem184b	0.154351	2.69786	0.00840195	0.0676328	6.6543	6.81027
Snrpb2	-0.141031	-2.69625	0.00843948	0.067883	7.29854	7.17876
Magohb	-0.236321	-2.6948	0.00847342	0.0681041	3.60179	3.39276
Fn1	-0.406869	-2.69404	0.00849105	0.0681937	2.06505	1.76098
Ankle1	-0.181806	-2.69329	0.00850868	0.0682833	4.95329	4.84944
Gss	0.14744	2.69233	0.00853125	0.0684123	5.29909	5.41144
Rassf2	-0.149197	-2.68976	0.00859195	0.0688467	6.23814	6.10125
Pik3ap1	0.119154	2.68803	0.00863309	0.0691238	7.65156	7.71768
Chd1l	-0.134957	-2.68758	0.00864387	0.0691575	5.63577	5.58823
Mmp13	0.458712	2.68449	0.0087178	0.0696961	4.26999	4.45826
Uaca	0.113739	2.68243	0.00876745	0.0700399	6.28201	6.37485
Cpsf3	-0.0818806	-2.67829	0.00886786	0.0707883	7.7424	7.68775
Mif4gd	-0.155382	-2.67799	0.0088752	0.0707933	4.35655	4.15156
P2ry13	-0.557853	-2.67219	0.00901779	0.0718763	1.0372	0.756333
Zcchc2	0.155972	2.67052	0.00905932	0.0721527	6.12039	6.2436
Cav2	0.218665	2.67009	0.00906997	0.0721633	5.37577	5.59519
Gnb5	0.179492	2.66991	0.00907435	0.0721633	3.55025	3.76631
Nup210	-0.155475	-2.66892	0.0090992	0.0723064	7.39815	7.28043
Katnal2	0.276751	2.6677	0.00912972	0.0724486	2.30143	2.48217
Ppip5k2	-0.106122	-2.66765	0.00913085	0.0724486	7.65469	7.57928
Msantd3	-0.304051	-2.66733	0.00913888	0.0724578	3.12944	2.90206
5830418K08Rik	-0.13714	-2.66595	0.00917364	0.0726325	NA	NA
Basp1	0.214902	2.66591	0.0091747	0.0726325	8.23282	8.3478
Psat1	-0.0812742	-2.66557	0.00918327	0.0726457	9.67869	9.59422
Pip4k2a	0.115846	2.6645	0.00921015	0.0728037	6.45196	6.57108
Sp1	-0.125708	-2.66378	0.00922838	0.0728932	7.17816	7.10955
Speg	0.115223	2.66269	0.00925593	0.073056	7.90039	8.00731
Ttll3	-0.253327	-2.66209	0.00927115	0.0731213	3.77351	3.65813
Stx18	0.136923	2.66077	0.00930467	0.0733308	5.32842	5.44184
Ptpn22	-0.366877	-2.65838	0.00936593	0.0736949	1.52059	1.29567
Nanos1	-0.2595	-2.65787	0.00937902	0.0736949	3.15992	2.8976
Nabp1	0.22384	2.65767	0.00938402	0.0736949	4.6974	4.80824
Kidins220	0.10495	2.65763	0.009385	0.0736949	7.51005	7.61726
Map1lc3b	0.120054	2.6576	0.00938584	0.0736949	6.32982	6.3899
Atl3	-0.128976	-2.65402	0.0094783	0.0743655	7.19457	7.09919
Tmem164	-0.104136	-2.65341	0.00949402	0.0744334	6.3266	6.29268
Spdl1	0.16006	2.6518	0.00953591	0.0746595	6.46816	6.62308
Gm16039	0.198946	2.65156	0.00954205	0.0746595	3.6314	3.7178
Acads	0.134679	2.65149	0.00954411	0.0746595	5.60152	5.69288
Dtymk	-0.149623	-2.65046	0.0095708	0.0748127	6.70655	6.58136
Azin1	0.114386	2.64996	0.00958391	0.0748597	8.80679	8.88752
Erap1	-0.114706	-2.6495	0.00959611	0.0748929	6.57735	6.49882
Acat1	-0.110298	-2.64926	0.00960238	0.0748929	6.65892	6.55378
Aasdh	-0.190202	-2.64482	0.00971949	0.0757502	4.04863	3.95246
Rbl1	-0.120368	-2.64408	0.00973893	0.0758456	6.46512	6.38859
2410127L17Rik	0.180759	2.64381	0.00974625	0.0758466	NA	NA
Tcf12	0.112957	2.64294	0.00976932	0.0759498	7.30195	7.38368
Myo1c	-0.103046	-2.64277	0.00977394	0.0759498	6.94997	6.83627
Ttc39a	0.190317	2.64021	0.00984243	0.0763713	3.54559	3.72715
Zfp236	-0.130382	-2.6402	0.00984267	0.0763713	5.84734	5.76466
Rrp15	-0.122387	-2.63954	0.00986037	0.0764412	6.32276	6.20291
Cd1d1	-0.202651	-2.63932	0.00986619	0.0764412	3.83682	3.66372
Eps15l1	-0.115286	-2.63788	0.0099051	0.0766303	6.16323	6.07834
Snhg4	-0.217272	-2.63772	0.00990929	0.0766303	4.36345	4.25194
Ephb4	0.324948	2.6376	0.00991242	0.0766303	1.78288	1.98549
Creb1	-0.19111	-2.63658	0.00994006	0.0767877	6.38091	6.20892
Tbc1d22a	0.111222	2.63525	0.00997627	0.077011	6.42358	6.51313
St3gal2	0.185242	2.63488	0.00998632	0.0770317	4.80085	4.97011
Picalm	-0.121578	-2.63461	0.00999358	0.0770317	8.3815	8.26654
Kdm1a	-0.11794	-2.63233	0.0100556	0.0774423	6.69471	6.58623
S100a1	0.212337	2.63212	0.0100615	0.0774423	5.02996	5.20665
Casp3	-0.120173	-2.63182	0.0100697	0.0774485	5.5326	5.49166
Snx14	-0.148378	-2.6304	0.0101087	0.0776917	4.88636	4.79052
Adck1	0.166725	2.62906	0.0101456	0.0779183	4.71715	4.82165
Bcap31	-0.125064	-2.62873	0.0101546	0.0779309	6.35669	6.26604
Klc1	0.117512	2.62276	0.0103204	0.0791457	6.59076	6.67413
Ift74	0.152323	2.62206	0.01034	0.0792384	4.58741	4.70057
Tusc3	0.18716	2.62077	0.0103763	0.0794585	4.04954	4.14072
Pdhx	0.113847	2.62002	0.0103973	0.0795617	5.94843	6.05039
Epas1	0.172077	2.61875	0.0104332	0.0797324	5.01545	5.20336
Ppp1r14b	-0.115568	-2.6187	0.0104347	0.0797324	7.33647	7.21741
Naaladl1	-0.412628	-2.61789	0.0104575	0.0798484	1.73249	1.47585
Ak3	0.0972979	2.61704	0.0104818	0.0799762	6.49598	6.66299
Slc20a1	0.117856	2.61558	0.0105232	0.0802336	7.20307	7.24512
Mtm1	0.192389	2.61497	0.0105407	0.0803092	3.99757	4.1676
Epdr1	0.21788	2.61404	0.0105673	0.0804537	3.12149	3.34917
Pdk1	-0.128581	-2.61344	0.0105844	0.0805253	6.67707	6.55617
Gpx1	0.0980443	2.61146	0.0106413	0.0808402	8.37085	8.46585
Tyk2	-0.155969	-2.61129	0.0106463	0.0808402	6.02913	5.95794
Smim13	-0.147303	-2.6112	0.0106488	0.0808402	5.03346	4.90942
Pde2a	-0.129278	-2.61076	0.0106614	0.0808777	6.88376	6.79369
Fbxo44	0.315632	2.60964	0.0106937	0.0810645	1.58739	1.9291
Nup107	-0.0958614	-2.60867	0.0107218	0.0812193	7.0083	6.95141
Sgol2	-0.166894	-2.60742	0.0107582	0.0813801	6.15501	6.06673
Shcbp1l	-0.271917	-2.60741	0.0107585	0.0813801	2.47526	2.30598
Wdyhv1	-0.211474	-2.60664	0.0107809	0.081491	4.03031	3.96403
Parp8	-0.288734	-2.60614	0.0107954	0.081542	3.77779	3.57892
Chchd6	0.146462	2.60336	0.0108766	0.0820965	4.77026	4.89895
Zswim6	-0.175958	-2.60139	0.0109345	0.0824747	5.51305	5.25737
Eny2	-0.151999	-2.60101	0.0109459	0.0824993	5.93471	5.82151
Cttn	0.127924	2.60075	0.0109535	0.0824993	5.22582	5.31841
Cd300lf	0.221019	2.59998	0.0109763	0.0826127	4.10107	4.36318
Rnf44	-0.156814	-2.59755	0.0110486	0.0829828	6.37187	6.21013
Arrdc4	0.157662	2.59732	0.0110553	0.0829828	4.6536	4.85016
Adra1a	-0.204129	-2.59732	0.0110553	0.0829828	4.04406	3.94107
Lama5	0.438386	2.59726	0.011057	0.0829828	1.32704	1.74264
Alg6	-0.17112	-2.59695	0.0110664	0.0829828	4.97822	4.91788
Myo18a	0.120627	2.59668	0.0110744	0.0829828	6.22088	6.33201
Inpp4a	0.173252	2.59647	0.0110806	0.0829828	4.4289	4.67383
Ahcyl2	0.103946	2.59521	0.0111185	0.0832068	6.31749	6.43454
Eif2b2	0.104795	2.59476	0.0111318	0.0832476	6.47825	6.59321
Txnl4b	-0.216225	-2.59416	0.0111498	0.0833033	3.39475	3.26937
Sorl1	-0.180962	-2.59399	0.0111551	0.0833033	6.07256	5.98188
Csad	-0.244225	-2.59199	0.0112153	0.083638	3.4712	3.23221
Ctnnb1	0.099715	2.59197	0.0112158	0.083638	10.1508	10.2602
Mcu	0.125244	2.59101	0.0112448	0.0837006	5.14788	5.2282
Lonp2	0.117863	2.59099	0.0112455	0.0837006	5.27528	5.37055
Wbp5	0.193865	2.5909	0.011248	0.0837006	4.48725	4.68744
Btbd6	0.164802	2.58897	0.0113067	0.0840779	4.47152	4.55783
Rab3gap2	0.0885938	2.58812	0.0113326	0.0842114	8.07218	8.15767
Rcc2	-0.0927907	-2.58744	0.0113533	0.0843056	9.09532	9.02224
Fas	-0.398039	-2.58623	0.0113902	0.0845198	5.05011	4.88564
Ppme1	0.113028	2.58426	0.0114506	0.0849009	5.58447	5.66834
Rsad2	0.392766	2.58403	0.0114576	0.0849009	5.82419	6.22196
Cebpd	-0.361161	-2.5831	0.0114864	0.0850019	4.66001	4.16364
Cda	0.287962	2.58307	0.0114874	0.0850019	1.72011	2.0196
Crocc	-0.205242	-2.5826	0.0115019	0.0850493	3.91674	3.75539
AI662270	-0.117437	-2.58186	0.0115248	0.0851592	7.34737	7.24387
Sf3b3	-0.0807427	-2.58146	0.011537	0.0851897	8.73184	8.65339
Dpp7	0.145939	2.57997	0.0115833	0.0854718	6.06344	6.17049
Ncoa7	-0.194303	-2.57622	0.0117003	0.0862745	4.10861	3.99709
Irs2	0.241989	2.5757	0.0117168	0.0863355	4.73369	4.887
Klhl7	0.205869	2.57461	0.0117509	0.0865264	4.36804	4.50752
Tstd3	0.176787	2.57178	0.0118405	0.0871249	3.79564	4.00496
Bbs2	-0.254491	-2.57147	0.0118502	0.0871361	3.13946	2.96658
Mbtd1	-0.150015	-2.56737	0.0119809	0.088035	5.91794	5.73583
Tomm34	-0.109669	-2.56655	0.012007	0.0881658	7.31015	7.20978
Rac1	-0.0827093	-2.56479	0.0120636	0.0885195	8.10491	8.01506
Qser1	-0.146566	-2.5638	0.0120956	0.0886313	5.88989	5.80805
Zfand5	0.151739	2.56374	0.0120975	0.0886313	7.39409	7.47437
Snx8	0.11606	2.56354	0.0121041	0.0886313	6.63099	6.72401
Gramd3	0.170645	2.56277	0.012129	0.0887524	3.93118	3.95643
Dhx9	-0.0768863	-2.56183	0.0121593	0.0888569	9.61412	9.54774
H2-DMb1	0.599542	2.56181	0.0121602	0.0888569	NA	NA
Rgs18	0.287959	2.56075	0.0121946	0.0890469	1.63444	2.03479
Kcnj2	-0.241889	-2.5604	0.0122059	0.0890678	6.11057	5.96988
Mob1a	-0.128826	-2.55895	0.0122534	0.0893124	7.30336	7.20403
Myh10	0.15028	2.55876	0.0122596	0.0893124	6.05565	6.19682
Mocs1	-0.176368	-2.55844	0.01227	0.0893124	5.79056	5.6919
Mvb12b	-0.161495	-2.55834	0.0122734	0.0893124	5.67998	5.58501
Pds5b	-0.100998	-2.55773	0.0122933	0.0893279	6.56251	6.47524
Ntn1	0.215989	2.55766	0.0122956	0.0893279	3.33091	3.52656
2410006H16Rik	-0.170673	-2.5575	0.0123009	0.0893279	NA	NA
Hcls1	-0.098211	-2.55635	0.0123386	0.0895396	7.65666	7.53757
Tha1	0.296785	2.555	0.0123829	0.0897995	2.72783	2.71753
Cacul1	0.0954779	2.55389	0.0124196	0.0899848	7.75005	7.84823
Nfkbiz	-0.36484	-2.55372	0.0124255	0.0899848	6.72211	6.4803
Spata7	0.189772	2.55262	0.012462	0.0901769	3.30875	3.44933
Tspan31	0.0999018	2.5524	0.0124692	0.0901769	6.108	6.1799
Mdm4	-0.133994	-2.55183	0.0124881	0.0902519	6.7165	6.59358
Tmem9b	0.13352	2.5511	0.0125123	0.090365	5.08935	5.24265
Ltbp3	-0.215736	-2.55057	0.0125299	0.09043	5.26879	5.07364
Them4	0.208493	2.55008	0.0125464	0.0904867	3.03911	3.14338
Mxd4	-0.204905	-2.54948	0.0125664	0.0905694	3.49796	3.33875
Fosl2	0.254537	2.5475	0.0126328	0.0909854	6.02404	5.95898
Chn2	0.273584	2.54626	0.0126745	0.0912139	2.52793	2.83775
Acin1	-0.0965142	-2.54604	0.0126818	0.0912139	8.28324	8.21088
Leng1	0.244513	2.54565	0.0126951	0.0912391	2.62501	2.67395
Adpgk	-0.134316	-2.54543	0.0127026	0.0912391	5.62973	5.53355
Tob1	0.218161	2.54473	0.0127261	0.0913457	3.85401	3.90615
Arhgef39	-0.14845	-2.54233	0.0128075	0.0918671	4.47576	4.39207
Pcdhac2	-0.171935	-2.53903	0.0129203	0.0926128	4.4276	4.28836
Narg2	-0.147892	-2.53861	0.0129349	0.0926548	4.49374	4.36136
Uri1	-0.124355	-2.53753	0.012972	0.0928575	5.98601	5.83076
Gas7	0.222081	2.53619	0.0130181	0.0930608	8.33776	8.56928
Cenpv	-0.226809	-2.53619	0.0130181	0.0930608	3.29962	3.08891
Rbm6	-0.123804	-2.5355	0.013042	0.0931682	6.40391	6.29621
Slc39a6	0.108895	2.53318	0.0131224	0.0936793	7.04847	7.16722
Btaf1	-0.104317	-2.53259	0.0131427	0.0937609	7.9117	7.80025
Taf5l	-0.119061	-2.53226	0.0131543	0.09378	5.50875	5.41618
Tanc1	0.136774	2.53092	0.0132013	0.0940516	6.94321	7.07026
Bloc1s6	0.121955	2.53032	0.0132221	0.0941363	5.05699	5.14338
Zfp503	0.166341	2.52994	0.0132355	0.094168	4.78898	4.97091
Gtf2h3	-0.174258	-2.52916	0.0132629	0.0942534	4.21833	4.09489
Anp32e	-0.0966827	-2.52909	0.0132654	0.0942534	8.54843	8.45287
Fam135a	0.237742	2.52775	0.0133125	0.0945244	2.82247	2.96246
Rnf138	-0.181272	-2.52455	0.0134255	0.0952624	4.32342	4.23297
Cdkl2	0.164916	2.52398	0.0134457	0.0953417	3.86258	4.05632
Nipal3	0.201269	2.52265	0.0134932	0.0955775	3.16321	3.28491
Agl	0.115735	2.52254	0.0134971	0.0955775	6.17895	6.27818
Echdc3	0.417419	2.52183	0.0135223	0.0956917	1.22778	1.4335
Mllt10	-0.12919	-2.52115	0.0135468	0.0958004	5.38207	5.25453
Aurkb	-0.116996	-2.52004	0.0135866	0.0960175	6.75448	6.67521
Nutf2	-0.285105	-2.51968	0.0135992	0.0960403	2.54434	2.33952
Pip4k2b	-0.104976	-2.51926	0.0136144	0.0960403	6.37442	6.28175
Dpp8	-0.100464	-2.5191	0.0136201	0.0960403	6.72308	6.63867
Mnd1	-0.18594	-2.51893	0.0136263	0.0960403	4.07927	3.90746
Adam8	-0.145021	-2.51765	0.0136726	0.0962114	7.11013	6.98514
Olfr111	0.478496	2.5176	0.0136742	0.0962114	1.10838	1.20199
Denr	-0.140297	-2.5175	0.013678	0.0962114	7.23653	7.11882
Pdgfb	0.263934	2.51557	0.0137478	0.0966381	5.65403	5.79655
Tusc1	0.245368	2.51463	0.0137819	0.0966646	3.18597	3.24015
Mkl1	0.156299	2.5146	0.0137827	0.0966646	6.73515	6.89562
Hmgb1	-0.14058	-2.51459	0.0137832	0.0966646	8.30714	8.16683
Rpl22	-0.110793	-2.51445	0.0137883	0.0966646	8.16694	8.08767
Tle3	0.147376	2.51381	0.0138117	0.0967647	6.64722	6.78368
Polr2h	-0.161695	-2.51099	0.0139147	0.0974159	5.10351	4.9495
Otud7b	0.0964162	2.51076	0.0139232	0.0974159	6.50496	6.58234
Ccdc115	-0.122332	-2.50646	0.0140815	0.0984323	6.47133	6.36768
Bcl2l1	0.168406	2.50631	0.0140871	0.0984323	5.18367	5.28138
D3Ertd751e	-0.241267	-2.50579	0.0141063	0.0984476	2.73589	2.55576
Mfsd11	0.139369	2.5057	0.0141099	0.0984476	5.77435	5.89875
Ddt	0.187079	2.5055	0.0141173	0.0984476	3.89173	3.82823
Brf1	0.107809	2.50318	0.0142037	0.0989845	5.5531	5.63782
Zfand3	0.113087	2.50069	0.014297	0.0995685	5.38375	5.46138
Gnpat	-0.0915102	-2.49917	0.0143541	0.0999007	6.46294	6.38532
Tnni3k	0.394477	2.49744	0.0144193	0.100288	1.20789	1.77976
Prkaca	0.106193	2.49671	0.0144469	0.100413	6.23739	6.30004
Cd300ld	0.119677	2.49436	0.0145364	0.100969	5.22155	5.3164
Cltb	0.134397	2.49373	0.0145605	0.101031	5.89924	5.9679
Ing1	-0.112763	-2.49362	0.0145645	0.101031	6.06809	5.94416
Fbxl17	-0.155683	-2.49236	0.0146128	0.101273	3.97229	3.87143
Dctn4	0.095853	2.49221	0.0146187	0.101273	6.29026	6.37339
Sgol1	-0.135164	-2.48966	0.0147165	0.101884	5.9149	5.80664
Ywhag	-0.0824138	-2.48904	0.0147405	0.101954	9.16709	9.09136
Pax3	0.2413	2.48887	0.014747	0.101954	3.82567	3.93875
Naglu	0.154702	2.48865	0.0147556	0.101954	5.34599	5.44214
Dym	0.140436	2.48808	0.0147776	0.102039	5.1752	5.24286
Ppp1r18	-0.119916	-2.48731	0.0148074	0.102178	7.19678	7.05359
D6Wsu163e	0.135683	2.48684	0.0148257	0.102237	5.37228	5.46617
Extl3	-0.128767	-2.48646	0.0148405	0.102273	5.88617	5.8115
Snx12	0.131473	2.4852	0.0148895	0.102527	5.65729	5.78439
Hnrpdl	-0.110783	-2.485	0.014897	0.102527	8.21288	8.12326
Enox2	-0.157244	-2.48299	0.0149757	0.102944	4.18839	4.05833
Pold4	-0.169844	-2.48295	0.0149771	0.102944	4.54553	4.40738
Zfp598	-0.126881	-2.48262	0.01499	0.102966	6.37278	6.26129
Ptprk	0.144766	2.48229	0.015003	0.102988	4.99032	5.16097
Plcb3	-0.112457	-2.48194	0.015017	0.103017	6.65432	6.5353
Dusp9	0.177081	2.48112	0.0150489	0.103168	4.21613	4.33521
Isy1	-0.119742	-2.48024	0.0150835	0.103339	6.73538	6.63207
Zfp84	-0.178281	-2.47799	0.0151726	0.103881	4.38079	4.27638
Rsph1	0.230927	2.47675	0.0152217	0.10415	2.46408	2.78713
Itga4	-0.17009	-2.47593	0.0152543	0.104305	8.16492	7.97831
3830406C13Rik	-0.166653	-2.47362	0.0153465	0.104868	NA	NA
B4galt5	0.116445	2.47283	0.0153782	0.105016	7.36789	7.45684
Cd24a	0.342211	2.47201	0.0154112	0.105173	2.04286	2.30738
Ccdc92	-0.250756	-2.47141	0.0154352	0.105251	3.39245	3.11958
Zbtb42	0.234831	2.47123	0.0154425	0.105251	2.87782	3.13118
Itga5	0.178538	2.4703	0.0154799	0.105437	7.98348	8.08713
Lage3	-0.156723	-2.46991	0.0154956	0.105476	4.30949	4.26493
Traf1	-0.482356	-2.46847	0.0155539	0.105804	3.90102	3.72072
S100a8	-0.282082	-2.46772	0.0155842	0.105942	2.71336	2.4903
Hist2h2be	0.181235	2.46648	0.0156348	0.106218	4.2964	4.46833
Sdc1	-0.140402	-2.46564	0.0156688	0.10638	5.80334	5.67231
Dnajc1	0.135524	2.46517	0.0156881	0.106443	5.35403	5.42942
Rest	-0.146739	-2.46462	0.0157105	0.106458	6.48036	6.35014
Adhfe1	-0.199101	-2.46462	0.0157106	0.106458	4.29308	4.19627
Wsb1	-0.110074	-2.46166	0.0158321	0.107179	7.09148	6.94291
Khk	-0.163441	-2.46111	0.0158547	0.107179	4.47135	4.33827
Stat6	0.0863762	2.46098	0.0158601	0.107179	7.32532	7.39864
Ncoa2	-0.132075	-2.46084	0.0158656	0.107179	6.50274	6.41968
Psmg4	-0.143261	-2.46079	0.0158678	0.107179	4.77142	4.66339
Phldb3	0.19421	2.46041	0.0158834	0.107185	3.10895	3.18586
Hmx2	-0.310854	-2.46028	0.015889	0.107185	2.13118	1.99948
Mcoln2	0.149479	2.45956	0.0159184	0.107314	7.08012	7.29087
Prkar2b	-0.19031	-2.45896	0.0159432	0.107413	4.99406	4.80143
Kifc3	0.143466	2.45865	0.0159565	0.107433	4.72367	4.81878
Cdkn2a	-0.284673	-2.45801	0.015983	0.107543	2.21065	2.02097
Rgl3	0.208047	2.45393	0.016153	0.108618	3.41812	3.59369
Fgfr1op	-0.129016	-2.45364	0.016165	0.108629	5.71529	5.65079
Nfatc3	-0.100399	-2.45215	0.0162275	0.10898	6.97008	6.90789
Ccdc134	-0.12903	-2.4513	0.0162633	0.10915	4.89942	4.83401
Hspa14	-0.0895135	-2.45076	0.0162863	0.109235	6.49537	6.38749
Eif4enif1	-0.105592	-2.44982	0.0163258	0.109431	6.70521	6.64994
Stk11ip	0.113034	2.44845	0.0163842	0.109752	6.87789	7.02543
C5ar2	-0.338291	-2.44754	0.0164225	0.109883	1.58582	1.07822
Tnfrsf9	0.373266	2.4475	0.0164245	0.109883	1.45504	2.03774
Hcfc2	0.154055	2.44668	0.0164592	0.110045	3.91919	4.0712
Zfp746	-0.160487	-2.44429	0.0165612	0.110657	4.43205	4.33514
Zw10	0.108501	2.44214	0.0166538	0.111205	5.83915	5.91376
Dus4l	-0.173799	-2.44092	0.0167063	0.111485	3.76685	3.57516
Pex26	0.20123	2.44039	0.0167292	0.111567	3.59508	3.76762
Gab1	-0.223565	-2.43967	0.0167603	0.111703	3.31357	3.0468
Herc3	0.112842	2.43718	0.0168685	0.112353	5.74672	5.83196
Setd7	-0.132899	-2.43616	0.0169128	0.112553	4.98108	4.91607
Agap1	0.141967	2.43578	0.0169296	0.112553	6.30733	6.48606
Cd86	-0.133248	-2.43576	0.0169305	0.112553	5.72285	5.59952
Whrn	0.202775	2.43405	0.0170055	0.112981	3.31327	3.46859
Gigyf1	-0.176218	-2.43345	0.0170317	0.113039	5.89326	5.7814
Csrnp2	0.236022	2.43336	0.0170358	0.113039	2.88484	3.03522
C630043F03Rik	-0.377071	-2.43181	0.0171039	0.113406	1.33659	0.978952
Xpnpep1	0.062237	2.43153	0.0171162	0.113406	8.03976	8.07697
Plrg1	0.0858787	2.43137	0.0171233	0.113406	6.88577	6.92079
Btbd1	-0.156181	-2.43079	0.0171489	0.113503	5.1479	5.00683
Ubxn8	-0.119111	-2.42986	0.0171899	0.113704	4.95756	4.90045
Pot1a	-0.150338	-2.42962	0.0172008	0.113705	4.78797	4.6116
Ankrd39	-0.196967	-2.42935	0.0172127	0.113711	3.8024	3.72378
Tmsb4x	-0.22027	-2.42909	0.0172243	0.113711	8.75999	8.60164
Gadd45g	0.356579	2.42886	0.0172342	0.113711	2.26997	2.76718
Tor3a	-0.145092	-2.42857	0.0172474	0.113727	6.1635	6.16406
Galnt10	-0.121505	-2.42797	0.0172737	0.113829	5.23021	5.16766
Igf1r	-0.154322	-2.42693	0.0173201	0.114064	5.67719	5.57615
Hey1	0.231132	2.42602	0.0173607	0.11426	2.63031	2.90771
Usp21	-0.143265	-2.42287	0.0175023	0.11512	5.17107	5.01609
Pex11b	-0.148647	-2.42187	0.017547	0.115293	4.48776	4.43247
S100a10	0.110764	2.4218	0.0175505	0.115293	7.51922	7.65396
Acp2	-0.164032	-2.42079	0.0175961	0.115346	6.46755	6.37808
Rhoc	0.144265	2.42024	0.017621	0.115346	6.75833	6.81004
Gdf15	0.616575	2.42	0.0176319	0.115346	4.2231	4.48991
Abcd2	-0.16245	-2.41987	0.0176376	0.115346	4.63913	4.52261
Gusb	0.075825	2.41986	0.017638	0.115346	8.96077	9.06215
Helb	-0.114889	-2.41982	0.0176399	0.115346	5.80036	5.74702
Fyco1	-0.139968	-2.41982	0.0176401	0.115346	4.87267	4.83072
Mcl1	0.104184	2.41949	0.017655	0.115346	9.34042	9.35015
Jhdm1d	-0.177161	-2.41944	0.0176573	0.115346	6.0122	5.84002
Pacs2	0.109363	2.4192	0.017668	0.115346	5.92767	6.05223
Hddc3	-0.431936	-2.41784	0.01773	0.115679	1.18609	0.881324
Clcn2	-0.424688	-2.41556	0.0178339	0.116284	1.35394	1.06287
Pla2g6	-0.158653	-2.41492	0.0178633	0.116404	5.70557	5.6001
Prkrir	-0.113386	-2.41467	0.0178748	0.116407	5.93525	5.78742
Slc2a9	-0.187321	-2.41212	0.0179919	0.117097	3.48206	3.49232
Xrcc5	0.140625	2.41172	0.0180106	0.117147	4.56505	4.75319
Ahrr	-0.257701	-2.41013	0.018084	0.117552	2.7207	2.55169
Adam9	-0.0967666	-2.40934	0.0181207	0.117718	6.956	6.86194
Unc5b	-0.21969	-2.4085	0.0181597	0.117898	3.20554	3.16779
Il15	-0.301964	-2.40817	0.0181749	0.117924	2.07809	2.04137
Usp8	-0.0912596	-2.40678	0.01824	0.118274	6.76746	6.71682
Sc4mol	0.162594	2.40025	0.0185469	0.120166	5.94554	6.10252
Ripk3	-0.251107	-2.40009	0.0185545	0.120166	2.80354	2.55805
Wdr67	-0.127754	-2.39897	0.018608	0.120438	6.14359	6.052
Dnajc13	0.0792827	2.39843	0.0186335	0.120529	8.08229	8.16974
Uhrf2	0.116612	2.3951	0.0187925	0.12137	6.43902	6.4833
Cmc1	-0.181298	-2.39504	0.0187956	0.12137	3.76577	3.67165
Cnih4	-0.0909187	-2.39498	0.0187981	0.12137	6.74764	6.6881
A930024E05Rik	-0.160592	-2.39441	0.0188257	0.121474	5.17063	5.00557
Lrrfip2	0.1309	2.39336	0.0188762	0.121609	6.24141	6.32141
Vprbp	-0.103329	-2.39328	0.0188798	0.121609	5.98207	5.90065
Mipep	-0.12261	-2.39319	0.0188846	0.121609	5.27662	5.14064
Smc4	-0.118744	-2.39301	0.0188929	0.121609	6.92764	6.83927
Nucb1	0.113077	2.39277	0.0189046	0.12161	7.1917	7.30725
Ikbke	-0.249026	-2.39229	0.0189279	0.121684	7.37027	7.24752
1600014C10Rik	-0.17887	-2.39186	0.0189484	0.121684	NA	NA
Tor1a	-0.114727	-2.39182	0.0189506	0.121684	5.34449	5.2552
Col27a1	-0.343565	-2.39129	0.0189759	0.121754	1.80136	1.5256
Cul1	-0.0790865	-2.39111	0.0189847	0.121754	8.0841	8.04202
Slc25a32	-0.132074	-2.39085	0.0189972	0.12176	5.41318	5.29336
Tcf20	-0.104631	-2.3887	0.0191015	0.122354	6.758	6.65684
Prss16	-0.240293	-2.38787	0.0191419	0.122539	2.75795	2.45666
B3gnt2	0.138657	2.38686	0.0191913	0.12272	5.87805	5.99024
Matn2	-0.211861	-2.38682	0.0191936	0.12272	3.01248	2.85269
Asns	-0.110414	-2.3857	0.0192483	0.122996	7.45779	7.31558
Snap47	0.115584	2.38449	0.0193076	0.123299	5.54934	5.67067
Cbs	-0.19232	-2.38414	0.019325	0.123314	2.73358	2.54795
Pck2	-0.133744	-2.38387	0.0193379	0.123314	6.7318	6.59251
Hlcs	-0.196115	-2.38357	0.0193527	0.123314	3.90599	3.7246
2700038G22Rik	-0.163583	-2.38349	0.0193566	0.123314	NA	NA
Nfx1	-0.0789809	-2.3829	0.0193858	0.123425	7.10656	7.02301
Sirt2	0.123255	2.38256	0.0194027	0.123438	5.2556	5.40538
Snx29	0.219356	2.38222	0.0194192	0.123438	3.14537	3.25769
Brd3	-0.139832	-2.38215	0.0194231	0.123438	6.16601	6.07223
Akap3	0.32674	2.38169	0.0194453	0.123505	1.51665	1.88013
Fam219a	0.172153	2.38071	0.019494	0.12374	5.25223	5.42288
Nxt2	-0.190042	-2.37991	0.0195339	0.123919	4.00037	3.88929
Tdrkh	-0.111372	-2.37895	0.0195813	0.124145	5.98696	5.8994
Fam83d	-0.19274	-2.37816	0.0196206	0.124319	4.13598	3.9533
B4galnt1	0.15404	2.37667	0.0196952	0.124716	7.11786	7.27148
Pex7	-0.158419	-2.37405	0.0198267	0.125474	4.20753	4.12305
Ppp2r1a	0.0755129	2.37302	0.0198784	0.125725	8.47182	8.55947
Hk1	0.150787	2.37203	0.0199282	0.125965	6.96903	7.11503
Tctn3	0.132666	2.37103	0.0199788	0.126209	4.22073	4.40046
D10Jhu81e	-0.148313	-2.36986	0.0200381	0.126447	4.95223	4.81899
Fnta	0.112246	2.36981	0.0200405	0.126447	5.95129	6.03147
Ddah1	0.156295	2.36772	0.0201471	0.126964	4.50734	4.61897
Stradb	-0.1985	-2.36754	0.0201566	0.126964	2.84804	2.81686
Tinf2	0.122046	2.36748	0.0201593	0.126964	5.21901	5.27669
Zfp367	0.149613	2.36726	0.0201707	0.126964	4.86646	4.8972
Vps13c	0.116632	2.36635	0.0202171	0.127181	8.63002	8.76773
Cdk6	0.158555	2.36591	0.0202399	0.127248	4.85219	4.97056
Eid2b	-0.338725	-2.36415	0.02033	0.127738	1.77627	1.64243
Apopt1	-0.148231	-2.36311	0.0203837	0.127999	4.63292	4.5425
Zbed3	-0.140093	-2.36176	0.0204535	0.128361	4.72212	4.63172
Adck5	-0.145303	-2.36075	0.0205055	0.128611	4.96681	4.84655
Nrip1	-0.18587	-2.3602	0.0205341	0.128692	3.54646	3.34939
Mrpl33	-0.161918	-2.36003	0.0205428	0.128692	5.20334	5.11329
Lrwd1	-0.109997	-2.35771	0.0206635	0.129371	5.70762	5.58836
Katnb1	0.140457	2.35718	0.0206915	0.129423	4.85499	4.96471
Lrrc8a	0.185133	2.35674	0.0207144	0.129423	3.65937	3.82566
Prkch	-0.146871	-2.35665	0.0207192	0.129423	5.67265	5.56865
Gtpbp3	-0.1013	-2.35659	0.0207221	0.129423	5.42923	5.33823
4930503L19Rik	-0.136838	-2.35629	0.0207381	0.129423	NA	NA
0610010K14Rik	-0.162437	-2.35614	0.0207455	0.129423	NA	NA
Sephs2	-0.0772603	-2.35445	0.0208342	0.129899	6.96941	6.87529
Ift46	0.118488	2.35402	0.0208568	0.129963	4.41311	4.49395
Cep112	0.347086	2.35232	0.0209463	0.130424	1.33136	1.4568
Slc9a1	0.165971	2.35176	0.020976	0.130424	5.55837	5.7143
Ssbp3	0.150519	2.35171	0.0209787	0.130424	5.87847	6.02187
Arpc1b	-0.0848529	-2.35144	0.0209929	0.130424	9.23149	9.13458
2810013P06Rik	-0.24633	-2.35139	0.0209956	0.130424	NA	NA
Parp3	0.127079	2.35089	0.0210223	0.130424	5.80366	5.97895
Nf2	0.102709	2.3508	0.0210267	0.130424	7.3945	7.46961
Brox	0.103557	2.35075	0.0210298	0.130424	6.25043	6.31992
Fancb	-0.14456	-2.34961	0.0210903	0.130723	3.6919	3.56127
Pnpla2	0.126196	2.349	0.0211227	0.130846	6.33606	6.43483
Nln	0.0970273	2.34867	0.0211402	0.130878	5.70828	5.74205
Arhgap11a	-0.0979348	-2.34797	0.0211774	0.131031	7.39694	7.34205
Frmd4a	0.138821	2.34759	0.0211975	0.131067	6.05636	6.1724
Cep192	-0.0954126	-2.34739	0.0212081	0.131067	7.45844	7.39901
Dab2ip	0.150257	2.34677	0.0212416	0.131198	5.08769	5.22054
Mospd3	-0.189402	-2.34591	0.0212872	0.131401	4.6572	4.54456
Hnrnpr	-0.0954144	-2.34569	0.0212994	0.131401	7.42198	7.34051
Crtap	-0.120303	-2.34495	0.0213388	0.13149	5.09835	5.01874
Capg	0.0767592	2.34495	0.0213388	0.13149	9.97518	10.0473
Atpaf1	0.200883	2.34251	0.0214701	0.132221	2.8156	2.88054
Dtnbp1	0.11185	2.34211	0.0214919	0.132278	6.25281	6.41906
Incenp	-0.0999114	-2.34183	0.0215069	0.132293	8.6525	8.5917
Ptpn21	0.178444	2.34136	0.0215323	0.132293	3.84984	4.00696
Hilpda	0.337382	2.34122	0.0215403	0.132293	4.53977	4.79525
Dnajb11	0.0794658	2.34106	0.0215485	0.132293	7.37768	7.46735
Fam162a	-0.148755	-2.34091	0.021557	0.132293	5.36365	5.16297
Gtf2ird1	-0.161911	-2.3404	0.0215842	0.132382	3.8844	3.74282
Zfp953	-0.221938	-2.33984	0.0216151	0.132495	2.66299	2.51419
Sqle	0.105595	2.33929	0.0216448	0.132578	7.65036	7.74925
Tbc1d30	0.365422	2.33912	0.0216538	0.132578	1.04718	1.35365
Zwilch	-0.129605	-2.33845	0.0216902	0.132724	5.90363	5.76522
Csnk1g2	-0.0918027	-2.3375	0.0217422	0.132965	6.44359	6.37344
Tifa	-0.173381	-2.33684	0.0217781	0.133058	5.07391	4.90766
Gna13	0.138916	2.33676	0.0217829	0.133058	6.49981	6.65718
Slc7a5	-0.133458	-2.33596	0.0218262	0.133058	7.58181	7.45472
6430548M08Rik	0.176541	2.33594	0.0218275	0.133058	NA	NA
Fdft1	0.139789	2.33594	0.0218277	0.133058	5.44131	5.52628
2810025M15Rik	0.137989	2.33584	0.0218332	0.133058	NA	NA
Cdc42ep4	0.135854	2.3355	0.0218519	0.133094	5.42328	5.50961
Med11	-0.118776	-2.33434	0.0219155	0.133404	5.48707	5.38423
Tbc1d20	0.109386	2.33293	0.0219928	0.133772	5.99244	6.07672
Chchd10	0.146812	2.33278	0.0220012	0.133772	5.95087	6.10247
Hiat1	-0.104214	-2.33127	0.0220846	0.134202	6.58587	6.46648
Nek7	-0.104802	-2.33073	0.0221146	0.134306	6.52354	6.45173
Creb3	0.134935	2.32898	0.0222118	0.134819	4.80645	4.94923
Zdhhc9	0.146674	2.32875	0.0222247	0.13482	5.13341	5.24858
Armc9	0.139316	2.32809	0.0222613	0.134964	3.92977	4.06375
Apip	0.131338	2.3268	0.0223334	0.135288	4.72609	4.78719
Rcc1	-0.123364	-2.32667	0.0223404	0.135288	7.23445	7.12651
Smim11	-0.190236	-2.3258	0.0223892	0.135416	3.82163	3.79393
2010204K13Rik	-0.228379	-2.32579	0.0223896	0.135416	NA	NA
2810474O19Rik	-0.119628	-2.32561	0.0224001	0.135416	NA	NA
Pion	-0.256587	-2.32491	0.0224394	0.135575	5.65111	5.4881
Dapk3	0.111644	2.3245	0.0224622	0.135636	5.48524	5.52782
Gabpa	-0.131608	-2.32347	0.0225199	0.135906	6.73622	6.63777
Sec11a	-0.128526	-2.32307	0.0225423	0.135921	5.59691	5.52753
Slc17a5	0.126278	2.32297	0.0225482	0.135921	5.03153	5.13358
Itgb5	-0.125779	-2.3222	0.0225919	0.136077	6.083	6.02375
Parn	-0.116276	-2.32205	0.0225999	0.136077	5.25553	5.17954
Glipr1	-0.142743	-2.3215	0.0226311	0.136188	6.86964	6.65725
Rab20	0.177471	2.31927	0.0227577	0.136871	4.93073	5.05543
Rps20	-0.160619	-2.31718	0.0228769	0.137475	8.61432	8.47559
Zfp874a	0.230547	2.31693	0.0228911	0.137475	2.74666	2.9336
Ankrd27	-0.0927811	-2.31682	0.0228973	0.137475	6.20736	6.1348
Pbx3	0.208253	2.31517	0.0229917	0.137963	3.07904	3.09452
Hap1	0.30289	2.31402	0.0230575	0.13828	2.09473	2.25493
Per2	0.200934	2.31324	0.0231027	0.138373	4.11006	4.26567
Wtap	-0.104381	-2.31282	0.0231268	0.138373	6.4815	6.4211
Rev1	-0.128611	-2.31274	0.0231312	0.138373	5.56874	5.4636
Riok2	-0.120748	-2.31267	0.0231357	0.138373	6.20116	6.06862
Otud4	-0.105346	-2.31243	0.0231495	0.138373	8.30871	8.20836
Pla2g5	0.128928	2.31239	0.0231518	0.138373	4.66194	4.694
Slc1a5	-0.0946234	-2.31201	0.0231735	0.138424	8.09047	7.9865
Ipmk	-0.0874382	-2.31047	0.0232629	0.138804	5.95666	5.87767
Mycbp2	-0.114718	-2.31046	0.0232635	0.138804	8.09489	7.98866
Prkca	0.145968	2.31013	0.0232826	0.138812	4.41426	4.54394
Zfp873	-0.352367	-2.30998	0.0232912	0.138812	1.52721	1.29211
Mrps6	0.136998	2.30924	0.0233343	0.13899	5.11828	5.22707
Dap3	-0.105839	-2.30748	0.0234363	0.139519	7.37741	7.30049
Gmip	-0.0933903	-2.30692	0.0234692	0.139604	7.4839	7.38872
Ier5	0.182069	2.30678	0.0234771	0.139604	6.68433	6.75054
Ifitm2	-0.104894	-2.30616	0.0235135	0.139741	7.30902	7.2086
BC021767	0.199382	2.30551	0.0235516	0.139823	2.89914	3.11137
Pitpnm1	-0.134422	-2.30547	0.0235538	0.139823	6.25315	6.08717
Itsn1	-0.117937	-2.30481	0.0235925	0.139974	7.35791	7.23783
Taf4a	-0.125524	-2.30417	0.0236304	0.14012	5.96606	5.81353
Tnks	0.0996313	2.30354	0.0236674	0.14026	6.57526	6.64852
Pip5k1b	0.219334	2.30178	0.0237712	0.140731	3.29256	3.48935
Pet112	-0.111727	-2.30105	0.0238143	0.140731	5.28742	5.2234
Pus7l	-0.11663	-2.30063	0.023839	0.140731	4.99823	4.84319
Ccng2	-0.24172	-2.30057	0.0238424	0.140731	4.06354	3.90151
Rmnd5a	-0.0987947	-2.30046	0.0238489	0.140731	7.1119	7.02568
Txnrd1	-0.0989863	-2.30034	0.0238563	0.140731	9.12873	9.04557
Abl1	-0.122699	-2.30029	0.023859	0.140731	6.34833	6.25475
Emc3	0.088474	2.30027	0.0238606	0.140731	6.94265	7.00478
Stt3b	0.0759618	2.30016	0.0238669	0.140731	7.95516	8.04059
Ccndbp1	0.135997	2.29708	0.0240499	0.14173	4.44747	4.52962
Tbc1d9b	0.117266	2.2966	0.0240788	0.141821	5.50651	5.58592
H6pd	-0.131639	-2.29594	0.0241184	0.141975	5.89645	5.71168
Tnks2	-0.093063	-2.29531	0.0241559	0.142116	8.18384	8.08813
Paxip1	-0.121608	-2.29455	0.0242015	0.142232	6.77676	6.67457
Rab34	0.130125	2.29453	0.0242025	0.142232	5.25762	5.37939
Ankrd13a	0.0812472	2.29431	0.024216	0.142232	7.45067	7.52504
Lrrcc1	-0.136579	-2.29385	0.0242432	0.142254	4.6306	4.59087
Mad2l1	-0.0881342	-2.29379	0.0242468	0.142254	6.9659	6.88647
Mtmr9	0.118453	2.29269	0.0243132	0.142451	5.03797	5.20514
Dhx29	0.0905849	2.29239	0.0243316	0.142451	5.80446	5.83598
Spcs3	-0.108884	-2.29234	0.0243345	0.142451	7.03453	6.94975
Srsf4	-0.120802	-2.29212	0.0243475	0.142451	6.32214	6.24476
Wrap53	0.122473	2.29211	0.024348	0.142451	4.69575	4.78418
Rrp7a	0.086243	2.29137	0.024393	0.142636	7.43837	7.53092
Cyr61	0.495572	2.29078	0.0244285	0.142756	1.72102	1.69346
Samsn1	-0.228932	-2.29058	0.0244407	0.142756	5.01666	4.86009
Gtf2b	0.108911	2.29027	0.0244594	0.142786	6.3046	6.34328
Carhsp1	-0.131093	-2.28989	0.0244825	0.142842	4.48151	4.33894
Wls	0.106179	2.28765	0.0246187	0.143479	6.40204	6.50857
AI987944	-0.190157	-2.28739	0.0246342	0.143479	3.74457	3.67834
Rpl10a	-0.108417	-2.28713	0.0246503	0.143479	8.08078	8.00101
Pank2	-0.130589	-2.28682	0.0246694	0.143479	4.67925	4.54373
Blzf1	0.13119	2.28681	0.0246698	0.143479	5.53573	5.61932
Zmiz1	0.169945	2.28673	0.0246746	0.143479	8.17567	8.33529
Fh1	-0.0930213	-2.28653	0.024687	0.143479	7.12171	7.06362
Pcnxl4	0.151897	2.28606	0.0247155	0.143565	3.71907	3.83983
Map3k3	-0.105465	-2.28523	0.0247665	0.143782	5.96993	5.89125
Tifab	-0.248777	-2.28344	0.0248766	0.144228	4.25925	4.11447
Cyth1	0.152898	2.2834	0.0248789	0.144228	5.25876	5.37529
Ssh3	0.134607	2.28331	0.0248843	0.144228	5.12245	5.24227
Mrps7	0.0843065	2.28183	0.0249757	0.144639	6.54673	6.61472
Paip2	-0.116374	-2.28171	0.0249828	0.144639	5.94686	5.8284
Crtc3	-0.160486	-2.28013	0.0250805	0.145054	4.39085	4.30743
Clec7a	0.205244	2.28011	0.0250819	0.145054	3.74222	3.90319
Atp8a1	-0.0898916	-2.27918	0.0251396	0.145266	6.13168	6.07028
Nuak1	-0.306166	-2.27887	0.0251585	0.145266	1.74054	1.5265
Tpcn1	0.132377	2.27885	0.0251599	0.145266	7.15455	7.30422
Slc17a9	-0.138582	-2.27671	0.0252931	0.145941	4.33521	4.25169
Arrdc1	-0.130755	-2.27653	0.0253045	0.145941	4.69092	4.60613
Sipa1	-0.112753	-2.27569	0.0253565	0.146161	6.82269	6.68212
Gpbp1l1	-0.147933	-2.27467	0.0254207	0.146451	5.2567	5.17405
Gpr19	-0.236592	-2.27352	0.0254929	0.146786	2.60397	2.62899
Stx4a	0.105329	2.27235	0.0255664	0.147097	5.9706	6.07517
Ppp1r3b	0.385111	2.27222	0.0255748	0.147097	1.34847	1.41462
Atad5	-0.128585	-2.27179	0.0256018	0.147172	5.93234	5.86154
Ccdc88c	-0.161187	-2.2707	0.0256701	0.147484	4.76628	4.57616
Lias	0.0997499	2.27026	0.0256981	0.147565	6.00295	6.06784
Slc38a1	-0.0864856	-2.2676	0.025867	0.148454	7.87265	7.76502
Sccpdh	0.172333	2.267	0.0259055	0.148589	3.61861	3.76505
Rnf25	0.0930111	2.26679	0.0259189	0.148589	5.68584	5.75175
Thoc6	-0.10879	-2.26511	0.0260258	0.149121	5.27949	5.18827
Spop	-0.0957659	-2.26469	0.0260525	0.149193	7.44649	7.34934
Mcm5	-0.0670814	-2.26291	0.0261667	0.149766	8.39659	8.35758
Recql	-0.100808	-2.26183	0.0262366	0.150084	5.63561	5.59863
Fam172a	0.108305	2.2615	0.0262579	0.150116	5.18537	5.22651
Appl2	0.137496	2.2613	0.0262707	0.150116	4.68933	4.7705
Ccdc116	-0.266064	-2.26079	0.0263032	0.150221	2.40167	2.07762
Zc3h8	-0.138849	-2.25935	0.0263964	0.150671	4.03661	3.91427
Cuedc2	0.0778172	2.25752	0.0265156	0.151269	7.1801	7.25462
Cdc45	-0.103586	-2.25678	0.0265634	0.15146	6.31435	6.22321
Gpr56	0.219733	2.25583	0.0266258	0.151734	3.25348	3.50413
Tbc1d4	0.15307	2.25499	0.0266804	0.151963	4.14437	4.32178
Gabarap	0.0879696	2.25417	0.0267341	0.152187	7.10997	7.20121
Aebp2	-0.124271	-2.25364	0.026769	0.15224	6.82562	6.7327
Fam120c	0.196306	2.25359	0.0267723	0.15224	3.17275	3.36292
Nsf	0.0767761	2.25305	0.0268078	0.152359	6.85784	6.92721
Hyal2	0.14507	2.25252	0.0268422	0.152458	4.85701	4.92934
Wdtc1	0.142401	2.25219	0.0268642	0.152458	5.02146	5.14957
Peg13	0.31227	2.25177	0.0268914	0.152458	1.99972	2.19482
Prmt2	0.141739	2.25177	0.0268919	0.152458	4.49898	4.5987
Aak1	0.101806	2.25168	0.0268976	0.152458	7.11671	7.21775
Maged1	0.0700412	2.25054	0.0269724	0.1528	7.30949	7.39667
Elovl3	-0.345251	-2.25024	0.0269926	0.152832	1.96365	1.48498
Zcwpw1	-0.232098	-2.24894	0.0270787	0.153173	2.95302	2.83035
Agtrap	0.148413	2.24889	0.0270818	0.153173	4.79063	4.86971
Foxn2	-0.161229	-2.24797	0.0271429	0.153436	6.39098	6.20088
Cdk2	-0.117219	-2.24725	0.027191	0.153626	5.69696	5.58329
Slc7a6	-0.0888091	-2.24685	0.027217	0.15369	6.56547	6.46891
Psmg3	-0.15841	-2.24549	0.027308	0.154121	5.16499	5.01719
Plxnc1	0.105249	2.24486	0.0273502	0.154277	5.82374	5.97137
Pik3cd	-0.125187	-2.24455	0.027371	0.154312	6.52471	6.4027
Unc45a	0.12505	2.24399	0.0274079	0.154403	4.78007	4.91135
Actr1a	0.0727646	2.24351	0.0274402	0.154403	7.79165	7.84776
Tmem38b	0.124536	2.24335	0.027451	0.154403	5.87235	5.95138
Pbx2	-0.124795	-2.24332	0.0274532	0.154403	5.0175	4.89748
Prpf31	-0.0827362	-2.24321	0.0274605	0.154403	6.67863	6.61693
Tmem181b-ps	-0.130779	-2.24243	0.0275125	0.154557	NA	NA
Cdyl2	-0.141705	-2.24236	0.0275172	0.154557	4.68247	4.52879
Zfp809	-0.159701	-2.24197	0.0275436	0.154623	4.32528	4.21569
Ckb	0.092751	2.24079	0.0276235	0.154989	6.94799	7.06356
Id1	-0.275427	-2.24018	0.0276642	0.155134	3.23136	2.69838
Fam210a	-0.0970065	-2.23857	0.0277732	0.155663	6.53741	6.42461
Rnf135	-0.18905	-2.2368	0.0278936	0.156255	3.01744	2.89584
Snw1	0.0704452	2.23603	0.0279456	0.156463	7.44852	7.52755
St3gal4	-0.132618	-2.23408	0.0280784	0.157123	5.04049	4.92381
Tbc1d9	0.194106	2.23311	0.0281451	0.157359	4.58766	4.75778
Trps1	-0.165802	-2.23303	0.0281505	0.157359	6.37705	6.20669
Zfp445	-0.119284	-2.23259	0.0281808	0.157445	7.21062	7.10566
Phkg2	-0.172598	-2.23052	0.0283229	0.158155	3.90957	3.80724
Atp11c	-0.129857	-2.23025	0.028342	0.158178	4.98205	4.78615
Rnf24	0.162887	2.22935	0.0284038	0.158439	4.10306	4.18048
Cbfb	-0.126459	-2.22901	0.0284271	0.158485	7.63519	7.47163
Ube2e3	-0.115872	-2.22872	0.0284471	0.158512	5.42599	5.31238
Slc35a1	-0.202506	-2.22804	0.0284948	0.158694	3.36509	3.17659
Fzd7	-0.156962	-2.22749	0.0285326	0.158821	5.46474	5.33566
Sptan1	0.0693285	2.22632	0.0286138	0.159189	8.33607	8.41066
Gmcl1	0.120466	2.2255	0.0286711	0.159353	4.98723	5.11088
BC003965	-0.104894	-2.22546	0.0286735	0.159353	5.19434	5.12336
Lhpp	0.126194	2.22296	0.0288484	0.16024	4.50805	4.65915
Zeb1	-0.263365	-2.22227	0.0288966	0.160423	2.42038	2.30801
Tnfaip8l2	-0.142324	-2.22104	0.0289827	0.160817	5.18007	5.02332
Cd302	-0.124293	-2.22064	0.0290113	0.160891	6.10016	6.03163
Gatm	-0.101732	-2.22011	0.0290482	0.16101	7.15419	7.00472
Akna	-0.139673	-2.21938	0.0290996	0.161082	4.79511	4.68565
Stxbp1	0.131633	2.21934	0.0291026	0.161082	5.70728	5.86622
Entpd5	0.112401	2.21928	0.029107	0.161082	5.02004	5.11336
Nt5c	-0.114095	-2.21869	0.0291486	0.161228	5.4117	5.30883
Rhobtb2	-0.13219	-2.21744	0.0292371	0.161632	4.46734	4.37128
Smc3	-0.0973037	-2.21717	0.0292564	0.161655	7.99484	7.91785
Uap1	-0.125381	-2.21679	0.0292834	0.161719	5.11576	5.03703
Sfxn5	-0.165726	-2.21622	0.0293235	0.161855	4.69209	4.56626
Enpp4	-0.14745	-2.21577	0.0293552	0.161945	5.24346	5.21262
Trappc6b	0.103354	2.21556	0.0293705	0.161945	5.47685	5.51373
Ctsz	0.0607968	2.21425	0.0294639	0.162375	11.1314	11.1983
Kansl3	-0.0987384	-2.21331	0.0295311	0.16266	6.91366	6.82138
Wbscr16	-0.150678	-2.2123	0.0296029	0.16297	5.5542	5.43822
Plekhg1	-0.256034	-2.21095	0.0297001	0.1634	3.92514	3.70013
Nek4	-0.143882	-2.21078	0.0297119	0.1634	4.06158	4.03959
Plcb2	0.105031	2.21055	0.0297288	0.163407	6.83207	6.9574
Bmp2k	-0.118185	-2.20964	0.0297941	0.163681	5.77138	5.61736
Pitrm1	-0.0719376	-2.20928	0.0298204	0.163718	7.68992	7.6139
Fam174a	-0.139054	-2.20912	0.029832	0.163718	4.21803	4.13835
Ino80	-0.109161	-2.20851	0.0298758	0.163874	6.62159	6.53079
Dtx3l	-0.207668	-2.20762	0.0299403	0.164142	4.95982	4.94184
Frrs1	0.080047	2.20619	0.030044	0.164524	7.06175	7.15919
Cyb5rl	-0.169006	-2.20599	0.0300583	0.164524	3.82034	3.7515
Dffa	0.111199	2.20586	0.0300676	0.164524	5.19411	5.2484
Efnb1	-0.366137	-2.20579	0.0300724	0.164524	1.3448	1.28592
Rce1	-0.0981576	-2.20517	0.0301177	0.164686	5.55901	5.47534
Mad2l2	0.168305	2.20435	0.0301777	0.164929	3.4817	3.61038
Ly6e	-0.143101	-2.20409	0.0301962	0.164944	8.69788	8.61667
Abca7	-0.149083	-2.20357	0.0302342	0.16506	5.96061	5.88317
Capzb	0.0641923	2.20337	0.0302488	0.16506	8.09136	8.16036
Ssbp2	-0.362377	-2.20278	0.0302918	0.16521	1.34746	1.14511
Phf14	-0.113068	-2.20246	0.0303156	0.165254	5.10422	5.06688
Mdm2	0.149001	2.20166	0.0303739	0.165486	7.2996	7.44901
Il10ra	-0.267942	-2.20145	0.0303896	0.165486	3.97711	3.62352
Mars2	0.114193	2.20091	0.0304288	0.165519	5.67757	5.70771
Gar1	-0.0987504	-2.20063	0.0304497	0.165519	6.6615	6.56822
Kdm4a	-0.0968003	-2.20062	0.0304503	0.165519	6.50239	6.42578
Slc39a10	0.131883	2.20051	0.0304584	0.165519	7.1694	7.2469
Ctdsp2	-0.116213	-2.19984	0.0305072	0.165675	6.03453	5.9809
Gdap2	0.100181	2.19969	0.0305186	0.165675	5.51236	5.61029
Pign	-0.111132	-2.19921	0.0305536	0.165779	7.02311	6.92265
Cbx3	-0.126103	-2.19784	0.0306552	0.166245	6.12601	6.01301
Ssfa2	0.0939953	2.19711	0.0307087	0.166449	6.75936	6.85452
Vash2	0.204682	2.19422	0.0309234	0.167527	2.79323	2.92731
Zfp595	-0.198127	-2.19391	0.0309461	0.167564	3.06731	2.92485
Stard8	0.149234	2.19368	0.0309631	0.16757	4.20495	4.37189
Bscl2	0.118895	2.19288	0.0310232	0.167809	5.79422	5.92353
Pld4	0.104215	2.19241	0.0310584	0.167913	6.28176	6.47873
Lipn	0.326612	2.19179	0.0311048	0.168077	1.98468	2.38845
3300005D01Rik	-0.273557	-2.19102	0.0311619	0.168214	NA	NA
Arrdc2	-0.206323	-2.19102	0.0311619	0.168214	3.13569	3.05457
Rab11fip5	0.123364	2.19048	0.0312029	0.168349	5.87485	6.03755
Spg7	-0.0979537	-2.18951	0.0312757	0.168607	5.56612	5.46637
Anks6	0.328428	2.18941	0.0312829	0.168607	1.76472	2.0077
Stom	0.109995	2.18857	0.0313461	0.168827	6.93473	7.06527
Nelfa	-0.111011	-2.18844	0.0313556	0.168827	6.25287	6.11267
Tatdn3	0.215879	2.18661	0.031494	0.169486	2.78002	2.92638
Dhx35	-0.10033	-2.18596	0.031543	0.169662	5.7373	5.72729
Srd5a3	-0.137131	-2.18519	0.0316015	0.169785	4.52104	4.45068
9430008C03Rik	-0.127665	-2.18493	0.0316216	0.169785	NA	NA
Ern1	0.167012	2.18474	0.0316356	0.169785	4.16965	4.3427
Ankrd11	-0.117725	-2.18466	0.0316421	0.169785	8.07457	7.96292
Trmt2a	-0.0811344	-2.18456	0.031649	0.169785	6.63999	6.58792
Exoc2	0.100767	2.18439	0.0316625	0.169785	5.85997	5.9138
Sirt1	-0.12678	-2.18354	0.0317272	0.170046	5.64976	5.54545
Faah	0.235374	2.18324	0.0317497	0.17008	2.23574	2.30389
Pcf11	-0.108965	-2.18238	0.0318153	0.170344	6.45316	6.37377
Stk38l	0.157512	2.18208	0.031838	0.17038	5.03014	5.09983
Gale	0.137349	2.1817	0.031867	0.17038	3.88825	4.01086
Greb1	0.203752	2.18166	0.0318705	0.17038	3.36127	3.55036
Dnajc30	-0.150863	-2.18057	0.0319536	0.170738	3.37487	3.34292
Maz	-0.0825787	-2.17933	0.0320486	0.171159	7.58137	7.52764
Pag1	-0.142306	-2.17864	0.0321013	0.171353	6.26802	6.12773
Nudcd2	-0.107996	-2.17825	0.0321318	0.171429	6.01221	5.90628
B3gntl1	-0.178429	-2.1766	0.0322586	0.172019	3.07224	3.00943
Nphp1	0.137223	2.17531	0.0323582	0.172463	4.12956	4.2104
Josd1	-0.0930376	-2.17469	0.0324064	0.172535	6.51284	6.4094
Fbxl14	-0.104027	-2.1746	0.0324137	0.172535	5.61657	5.51557
Mapk9	-0.109447	-2.17451	0.0324209	0.172535	5.32266	5.23282
Ergic1	0.0820593	2.1735	0.0324992	0.172864	7.12478	7.17783
Ermp1	-0.0888932	-2.17311	0.0325293	0.172937	6.31398	6.2523
Rab43	0.116897	2.17083	0.0327066	0.173792	5.06714	5.1889
Kdm5a	-0.100215	-2.17025	0.0327521	0.173934	6.63919	6.59276
Acad8	-0.12959	-2.17007	0.0327664	0.173934	4.83861	4.80671
Nbeal2	-0.142566	-2.16801	0.0329278	0.174681	6.46546	6.38735
Man2b2	0.119903	2.16785	0.0329402	0.174681	6.84142	6.98556
Slc8a1	-0.138965	-2.1676	0.0329605	0.1747	4.4318	4.29532
St6gal1	0.112251	2.16718	0.032993	0.174759	5.06045	5.23033
Pea15a	0.101602	2.16693	0.0330126	0.174759	7.21377	7.28088
Irf3	-0.111756	-2.16677	0.0330256	0.174759	5.35605	5.24672
Micu1	0.0858259	2.16652	0.0330455	0.174759	5.53874	5.63848
Ctdsp1	-0.0784913	-2.1664	0.0330544	0.174759	6.72623	6.65223
Zfp553	-0.146579	-2.16475	0.0331851	0.17531	4.39026	4.32146
Tom1l2	0.106488	2.16466	0.0331919	0.17531	5.3786	5.46361
Vars	-0.106096	-2.16386	0.0332554	0.175557	8.5582	8.501
Tnfrsf14	-0.475152	-2.16343	0.0332895	0.175649	1.39879	1.17423
Rad54b	-0.174125	-2.1631	0.0333156	0.175651	3.40679	3.21087
Bnip3l	0.114953	2.16301	0.0333232	0.175651	6.58797	6.72756
[truncated: 8,538 more rows]

## Sheet: results_D4
genes	logFC	t	P.Value	adj.P.Val	control_avg_exp	BG_avg_exp
Ctsk	0.676083	14.7993	2.44642e-25	2.5778e-21	10.6599	11.3575
Mfge8	0.464422	11.0552	3.53281e-18	1.86126e-14	7.85525	8.29873
Cpe	0.89258	10.8721	8.20427e-18	2.88161e-14	4.26505	5.19389
Ccnd2	-1.607	-10.3997	7.29543e-17	1.9218e-13	3.42423	1.75956
Slc24a5	0.521808	8.7583	1.5588e-13	3.285e-10	5.32552	5.85358
Tspan7	0.780781	7.61352	3.22168e-11	5.65781e-08	3.45698	4.21755
Ndrg4	0.717779	7.52102	4.93609e-11	7.43023e-08	3.87541	4.53866
Ctsd	0.228724	6.95383	6.60531e-10	8.70001e-07	11.1288	11.3792
Slc39a4	-0.381883	-6.89174	8.74961e-10	1.02438e-06	7.35716	7.02772
Csf1	0.574761	6.78035	1.4467e-09	1.52439e-06	6.62051	7.21867
Slc6a8	0.593514	6.71345	1.95465e-09	1.87238e-06	4.67492	5.30882
Epb4.1l1	0.367848	6.57496	3.63516e-09	3.10495e-06	6.32784	6.67404
Mmp12	0.492853	6.56322	3.83073e-09	3.10495e-06	7.02296	7.45429
Gpnmb	0.263686	6.54332	4.18648e-09	3.15092e-06	12.0778	12.3484
Cfp	-0.357375	-6.22512	1.71232e-08	1.20284e-05	6.81044	6.47059
Gpr132	0.571834	6.18904	2.00593e-08	1.32103e-05	4.3828	4.87773
Pf4	-0.555113	-6.14739	2.40713e-08	1.492e-05	6.5588	6.01405
Col23a1	0.411669	6.12596	2.64351e-08	1.54748e-05	4.59089	5.04763
Ephx1	0.407509	6.06616	3.43086e-08	1.90268e-05	4.82722	5.18742
Vwf	0.509428	5.9498	5.68336e-08	2.99428e-05	3.73179	4.26035
Fat3	0.571207	5.91603	6.57549e-08	3.23562e-05	3.71284	4.28866
Ugp2	0.308185	5.90976	6.75559e-08	3.23562e-05	6.46639	6.76657
Yipf7	0.761161	5.89093	7.32675e-08	3.35661e-05	2.51927	2.991
Slc29a3	0.37315	5.70983	1.5908e-07	6.98426e-05	5.57935	5.91062
Ace	0.582167	5.65942	1.97058e-07	8.30562e-05	1.86335	2.48548
Tulp4	0.321228	5.62291	2.30004e-07	9.32137e-05	5.60419	5.86316
Fgfr1	0.536794	5.56045	2.99348e-07	0.000116824	3.09538	3.76172
Cd52	-0.744353	-5.50231	3.82147e-07	0.00014381	3.55001	2.94346
Serpinb9b	1.10716	5.48525	4.10463e-07	0.00014914	1.65973	2.6029
Serinc3	-0.18756	-5.45284	4.7e-07	0.000160399	10.0826	9.94121
Hmgb2	-0.266895	-5.45188	4.71896e-07	0.000160399	7.84939	7.61589
Tgm2	0.575731	5.4312	5.14408e-07	0.000169385	6.14356	6.64787
Gmfg	-0.806853	-5.35663	7.0127e-07	0.000223918	2.97468	2.55661
Vat1	0.252859	5.25552	1.06419e-06	0.000329806	7.87954	8.1238
Rab15	0.430799	5.23906	1.13861e-06	0.000342786	5.35092	5.83471
Tmod1	0.461776	5.13272	1.7576e-06	0.000514439	2.99353	3.40468
Eps8	0.453251	5.12577	1.80793e-06	0.000514871	4.89766	5.32886
C1qa	-0.657419	-5.1041	1.97405e-06	0.000547383	6.40409	5.74725
Stac2	0.705537	5.08191	2.1596e-06	0.000583481	2.47169	2.96503
Scly	0.259564	5.04085	2.54889e-06	0.000671441	5.66631	5.90751
Atxn10	0.151437	5.02506	2.71622e-06	0.000686243	7.96319	8.11317
Ccbe1	0.571265	5.02332	2.73533e-06	0.000686243	2.79935	3.32889
Rhou	0.592773	4.92549	4.04649e-06	0.000991579	3.02756	3.55519
Trp53inp2	0.293487	4.8518	5.42136e-06	0.00129829	5.25366	5.46035
Rnf32	0.94296	4.8293	5.92515e-06	0.00138741	1.16508	1.45916
Csf3r	-0.501305	-4.82302	6.07391e-06	0.00139132	4.66451	4.17856
Pitpnm2	-0.578289	-4.79996	6.65126e-06	0.00149116	3.89551	3.48725
Itgb3	0.503007	4.78188	7.14093e-06	0.00156758	2.68565	3.25769
Slc6a17	0.340336	4.74094	8.38272e-06	0.00180263	4.41248	4.69612
Pcyt1a	0.234544	4.7006	9.8112e-06	0.00206761	6.42909	6.64842
Map3k5	-0.489957	-4.61665	1.35809e-05	0.00280593	4.67239	4.31754
Hist1h2bc	0.530971	4.59749	1.46206e-05	0.00296263	4.44215	4.91757
Myo5a	0.16629	4.55311	1.73341e-05	0.00344622	8.47959	8.62228
Qpct	0.290612	4.54334	1.79944e-05	0.00351125	4.78994	5.15419
Ctsc	-0.225619	-4.53407	1.86427e-05	0.00357161	8.65259	8.44287
Nckap5l	0.377068	4.51784	1.98338e-05	0.00363999	7.25818	7.55929
Rps6ka2	0.408021	4.51585	1.99842e-05	0.00363999	3.80523	4.14904
Dnmt3a	0.173438	4.51518	2.0036e-05	0.00363999	8.30562	8.46034
P2rx7	-0.167915	-4.49838	2.13585e-05	0.00381449	8.64374	8.46469
Xpr1	0.268066	4.48175	2.27515e-05	0.00390109	7.11702	7.38086
Hist1h1c	0.440881	4.48035	2.28722e-05	0.00390109	5.40342	5.88521
Wfs1	0.468022	4.47941	2.29541e-05	0.00390109	5.11613	5.43295
Gsn	0.175672	4.4682	2.395e-05	0.00400574	7.31818	7.48203
Ccny	0.221501	4.4595	2.47522e-05	0.00407522	7.41069	7.59436
Pcp4l1	0.408344	4.43014	2.7655e-05	0.00448309	3.9257	4.28247
D10Bwg1379e	0.371429	4.40282	3.06503e-05	0.00489337	4.61992	4.95535
Bhlhe41	0.362775	4.37937	3.34703e-05	0.00519735	5.58286	5.91973
Abca5	0.327108	4.37881	3.35408e-05	0.00519735	4.17018	4.45351
C030046E11Rik	0.231637	4.36046	3.59241e-05	0.00542551	6.44446	6.65098
Timp2	0.233961	4.35958	3.60431e-05	0.00542551	6.56839	6.77997
Ndst1	0.371077	4.35488	3.66813e-05	0.00544381	4.81276	5.20488
Pik3cb	0.213195	4.30159	4.47289e-05	0.00654595	6.75691	6.90646
Syngr1	0.285023	4.28733	4.71563e-05	0.00680666	5.35973	5.746
Vcl	0.319751	4.2734	4.96516e-05	0.00706998	6.71621	7.04107
Cd74	-0.426491	-4.23513	5.71732e-05	0.0079635	6.36167	6.04584
Zranb3	0.247566	4.23388	5.74382e-05	0.0079635	5.84549	6.10636
Wdr11	0.172678	4.22406	5.95476e-05	0.00814874	6.53195	6.65909
Litaf	0.221876	4.2051	6.38354e-05	0.00862351	8.57955	8.76717
Me2	-0.142726	-4.161	7.49894e-05	0.0100021	6.93501	6.82043
Haus4	-0.176225	-4.12611	8.51181e-05	0.0112111	5.78767	5.64023
Cd28	0.25415	4.11407	8.89109e-05	0.0115581	6.14077	6.42725
Gstm2	0.681044	4.11086	8.99465e-05	0.0115581	1.93749	2.7385
Anpep	0.302859	4.09003	9.6971e-05	0.0123106	7.98237	8.2267
Actn1	0.170437	4.06487	0.000106161	0.0133166	7.31937	7.43999
Atp13a4	0.631894	4.06158	0.000107423	0.0133166	2.92033	3.50844
Dmpk	-0.658332	-4.03498	0.000118164	0.0144779	2.16508	1.5175
Vegfa	0.560321	4.02568	0.000122155	0.0147947	4.53987	4.94437
Cd109	0.545843	4.02053	0.000124423	0.0148982	1.05726	1.62316
Spp1	0.325953	4.01141	0.000128536	0.0152178	10.5017	10.8284
Flnc	0.381087	3.99878	0.000134449	0.015741	4.8249	5.0908
C1qc	-0.384217	-3.99397	0.000136767	0.0158364	7.31311	6.95968
Gns	0.168092	3.97116	0.000148299	0.0169851	7.8213	7.94737
Arl8b	0.171637	3.96733	0.000150322	0.0170317	8.46617	8.61378
Sgpl1	0.16571	3.95005	0.000159796	0.0177307	7.18464	7.39092
Antxr1	0.228354	3.94994	0.000159857	0.0177307	6.76415	6.97843
AU022793	0.266704	3.94588	0.000162162	0.017799	5.7112	5.97259
Dok7	0.592515	3.93627	0.000167752	0.0182228	4.50385	5.09541
Cerk	0.135502	3.89519	0.000193796	0.0207579	7.78837	7.90074
Atp6v0a1	0.219791	3.89148	0.000196329	0.0207579	6.39406	6.52993
Zyx	0.288354	3.89051	0.000197	0.0207579	6.6634	6.79854
Chst11	0.305108	3.88232	0.000202727	0.0210179	4.70931	4.98015
Rhoj	0.361122	3.88129	0.000203457	0.0210179	4.08763	4.3966
Dhfr	-0.227604	-3.87617	0.000207126	0.0211892	6.19792	6.00705
Lrp12	0.258026	3.86672	0.000214069	0.0216889	7.43839	7.72346
Atp13a2	0.215595	3.85108	0.00022605	0.0226846	7.95597	8.09894
Epas1	0.297011	3.8433	0.00023225	0.023087	5.11703	5.31346
Hpse	0.387112	3.84037	0.000234623	0.0231048	2.83087	3.24579
Efemp2	0.39375	3.82414	0.000248206	0.0242161	3.3836	3.65848
Frrs1	0.151089	3.82132	0.000250648	0.02423	7.10349	7.20831
Arf6	0.131118	3.81678	0.000254611	0.0243894	8.30111	8.40301
Cd200r4	0.447355	3.80486	0.00026532	0.0251863	2.41452	2.9551
Marcksl1	-0.298344	-3.79539	0.00027414	0.0257912	7.0809	6.84374
C77080	0.396498	3.79016	0.000279119	0.0258825	3.15822	3.61514
Syce2	-0.284583	-3.78922	0.000280023	0.0258825	4.43375	4.2388
Ctnnd2	0.449318	3.77826	0.000290785	0.0266435	2.64851	3.13998
Rabep1	0.180812	3.75922	0.00031043	0.0281983	7.06087	7.21043
Ppap2b	0.531069	3.75299	0.000317127	0.0285604	5.55739	6.06902
Med17	-0.189464	-3.74408	0.000326944	0.0291949	5.92767	5.81771
Ppm1e	0.455357	3.73915	0.000332502	0.0294418	2.234	2.75889
Tns1	0.436668	3.73269	0.000339921	0.0298479	2.60044	3.00116
Galnt6	0.195626	3.7228	0.000351577	0.0306163	7.59755	7.77588
Anxa4	0.165463	3.71865	0.000356576	0.0307154	6.84568	7.02842
Pdgfa	0.42716	3.71704	0.000358546	0.0307154	3.75921	4.14146
Stxbp5	0.154793	3.69666	0.000384247	0.0326517	6.63669	6.7872
Ttc7b	0.192969	3.69105	0.000391632	0.033013	6.13659	6.32504
Ncoa4	0.190883	3.68448	0.000400438	0.0334874	5.80956	5.9546
Tgfbi	-0.320768	-3.67942	0.000407354	0.0337976	8.27393	7.91227
Bhlhe40	0.424719	3.67582	0.000412354	0.0339451	5.62645	5.99029
Ptprk	0.251599	3.66663	0.000425359	0.0347443	5.04235	5.17935
Chn2	0.494827	3.6626	0.00043118	0.0349488	2.66266	3.05646
Mreg	0.333618	3.64199	0.000462165	0.0368443	5.25929	5.53635
Raph1	0.249066	3.63963	0.00046584	0.0368443	6.20846	6.41868
Twsg1	0.249571	3.63891	0.000466966	0.0368443	5.06813	5.27847
Rcsd1	-0.279262	-3.6379	0.000468552	0.0368443	4.99542	4.70986
Trap1	-0.111844	-3.59849	0.000534635	0.0417293	7.71705	7.65569
Ptpn18	-0.264715	-3.59534	0.00054029	0.0418606	5.68766	5.46534
E330009J07Rik	0.309158	3.58673	0.000556004	0.0427636	3.97235	4.3538
Rnf128	0.20288	3.5739	0.000580247	0.0443048	6.69906	6.87455
Arrdc4	0.266784	3.56625	0.00059518	0.0451181	4.63046	4.84935
Cdc42bpb	0.172844	3.5556	0.00061656	0.0464049	7.45302	7.58561
Atp2a3	0.245551	3.5511	0.00062581	0.0467671	6.10978	6.31889
Grtp1	0.617387	3.54212	0.000644678	0.0478378	1.02433	1.67068
Myo1e	0.197047	3.53745	0.000654696	0.0481469	7.53375	7.62547
Il1rl1	-0.312828	-3.53593	0.000657981	0.0481469	4.16055	3.95334
Cd84	0.193606	3.52794	0.000675537	0.0490906	5.76161	5.99594
Pkp2	0.269724	3.50921	0.000718475	0.0518532	4.41575	4.7209
Cks2	-0.238875	-3.506	0.000726085	0.052046	5.26664	5.06416
Fam63a	0.183178	3.48772	0.000770917	0.0548861	6.53181	6.71682
Lgals3	0.143199	3.47034	0.000815946	0.0577021	10.1698	10.3453
Msr1	-0.332267	-3.46801	0.000822165	0.0577544	7.27986	7.01364
Rasa2	-0.295527	-3.46596	0.000827665	0.0577557	4.7522	4.62172
Lims2	0.699508	3.46335	0.000834743	0.0578664	1.20676	1.65737
Lhfp	0.366707	3.45802	0.000849353	0.0582016	2.93368	3.34592
Cpeb4	0.307776	3.45756	0.000850626	0.0582016	5.53712	5.87645
Ctsh	-0.231459	-3.45084	0.000869414	0.0587258	6.57961	6.37074
Cdk4	-0.101196	-3.45083	0.000869433	0.0587258	8.47806	8.39784
Flnb	0.186172	3.43077	0.000927908	0.0622762	8.12324	8.30846
Slc37a2	0.147891	3.42849	0.00093478	0.0623403	6.5098	6.65405
Cenpv	-0.403083	-3.42275	0.000952293	0.0626797	3.29207	2.98696
Mcm7	-0.11721	-3.42233	0.000953582	0.0626797	7.98276	7.89226
Cacna1f	-0.370507	-3.42099	0.000957714	0.0626797	3.30432	3.06663
Plxna1	0.259751	3.41606	0.000973093	0.0632931	8.30162	8.52754
Flrt2	0.36365	3.41075	0.000989915	0.0635441	5.77772	6.12045
Sptlc2	0.125601	3.40934	0.00099442	0.0635441	7.23037	7.37965
C1qb	-0.267975	-3.40915	0.000995043	0.0635441	8.18993	7.90834
Samd8	0.207808	3.39311	0.00104778	0.0665086	5.32325	5.49407
Pmf1	-0.154705	-3.37708	0.00110311	0.0696014	6.75847	6.64846
Alox5	-0.273451	-3.36426	0.00114929	0.0720835	4.95012	4.67533
Odc1	-0.126224	-3.36171	0.00115871	0.0722446	9.18817	9.02849
Dner	0.594302	3.35488	0.00118424	0.0731224	1.72235	2.1654
Gas5	-0.139202	-3.35424	0.00118667	0.0731224	8.01426	7.90005
Gab1	-0.400151	-3.35211	0.00119477	0.0731938	3.23686	2.96531
Emr1	-0.281114	-3.34921	0.00120587	0.0734467	8.21959	7.96979
Tle1	-0.287727	-3.34679	0.00121521	0.0735902	4.14698	3.84949
Cdk2ap2	-0.316317	-3.34383	0.00122672	0.0738626	4.87349	4.62071
Ap5s1	0.312152	3.34121	0.00123701	0.0740588	3.42135	3.56268
Ttyh2	0.201534	3.33934	0.00124438	0.0740791	6.33456	6.54945
Gpr137b	0.231011	3.33562	0.00125918	0.0745395	5.36224	5.56683
Pik3cg	-0.15681	-3.33227	0.00127269	0.0747835	6.83572	6.71682
Lrrc58	0.237578	3.33108	0.0012775	0.0747835	6.98599	7.22686
Aifm2	0.172536	3.30936	0.00136855	0.0796706	5.4019	5.53937
Itpk1	0.235792	3.3068	0.00137969	0.0797929	4.78422	5.00459
Tmcc3	0.418893	3.3054	0.00138579	0.0797929	2.488	2.86523
Kif15	-0.153199	-3.3002	0.00140878	0.0806756	6.61563	6.49728
Gstm1	0.181614	3.29818	0.00141775	0.0807506	8.01282	8.18373
Lmnb1	-0.14353	-3.29281	0.00144201	0.0816906	7.87709	7.73143
A830010M20Rik	0.447473	3.29085	0.00145094	0.0817571	2.3343	2.67895
Neurl3	-0.257489	-3.27712	0.00151505	0.0849151	7.15463	6.9821
Ruvbl2	-0.112866	-3.25611	0.00161824	0.0902192	7.9097	7.79598
Spc24	-0.18441	-3.2537	0.0016305	0.0904244	5.16425	5.06481
Dusp6	-0.295053	-3.24036	0.00169993	0.0937808	5.6557	5.32787
Pbx2	-0.215753	-3.22986	0.00175646	0.0959253	4.96241	4.83227
Fam129b	0.131557	3.22976	0.00175701	0.0959253	8.54125	8.65942
Rragc	0.148875	3.21541	0.00183719	0.0997862	6.86474	6.97598
Mtmr9	0.198121	3.21061	0.00186479	0.0998942	5.06382	5.19361
Sdc1	-0.219065	-3.20945	0.00187148	0.0998942	5.8657	5.73228
Mroh1	0.172794	3.20899	0.00187415	0.0998942	6.99924	7.16227
Mfsd12	0.184914	3.20848	0.00187711	0.0998942	6.54138	6.73776
Aff1	0.200512	3.19859	0.00193552	0.102485	6.92262	7.05132
Hmgn2	-0.196034	-3.18754	0.00200279	0.105517	6.50646	6.31603
Hck	-0.314613	-3.18378	0.00202618	0.106218	5.0554	4.78539
Igf2bp2	0.323485	3.1754	0.0020792	0.108349	5.31098	5.53017
Vwa5a	0.17826	3.17412	0.00208739	0.108349	5.90354	6.1544
Snx7	0.194532	3.16529	0.00214486	0.110786	5.84262	6.00093
Klhl36	-0.462088	-3.16131	0.00217128	0.111604	2.40282	2.22329
Clec16a	0.220539	3.15956	0.00218294	0.111658	4.97716	5.05456
Adamtsl5	0.390258	3.1554	0.00221101	0.112548	3.02135	3.40854
Large	0.252959	3.15114	0.00224004	0.113477	4.22004	4.37737
Bnip3l	0.178734	3.14309	0.00229598	0.115144	6.551	6.74503
Uchl1	0.201394	3.14208	0.00230306	0.115144	5.82642	5.98999
Tnni2	-0.510661	-3.14099	0.00231076	0.115144	2.09228	1.75587
Igf2r	0.483032	3.14016	0.00231665	0.115144	2.20659	2.82663
Atp6v0d1	0.132288	3.1386	0.00232769	0.11515	7.11891	7.23633
Rgl1	0.180974	3.13261	0.00237073	0.116731	7.20001	7.36192
P4ha2	0.244591	3.13004	0.00238938	0.117102	4.5992	4.7409
Lpl	0.170538	3.12484	0.00242752	0.11842	10.6247	10.7314
Pde3b	-0.403198	-3.11962	0.00246643	0.119264	3.30096	2.93751
Msh3	-0.231193	-3.11854	0.00247456	0.119264	5.16955	4.95671
Neo1	-0.326197	-3.11798	0.00247877	0.119264	3.48369	3.25268
Fam46c	0.431715	3.11101	0.00253193	0.120086	4.28677	4.7187
Mical2	0.187939	3.10941	0.00254423	0.120086	5.49714	5.66491
Aig1	0.296571	3.10921	0.00254583	0.120086	3.20023	3.54903
Cbs	-0.313859	-3.10799	0.00255528	0.120086	2.61995	2.3492
Gprc5b	0.417104	3.10761	0.00255822	0.120086	2.37806	2.79333
Pdlim5	0.163177	3.10594	0.00257123	0.120086	6.1194	6.21955
Tbc1d8b	0.266187	3.10359	0.00258962	0.120086	4.11421	4.3202
Efr3b	0.327289	3.10186	0.0026032	0.120086	3.92319	4.21894
Wars	0.111606	3.0999	0.00261878	0.120086	7.20674	7.30718
Psap	0.129332	3.09974	0.00262006	0.120086	10.3554	10.4922
Procr	0.209239	3.09959	0.00262123	0.120086	5.58369	5.69606
Cd9	0.156171	3.09693	0.00264244	0.120534	8.28431	8.42545
Coro1a	-0.177145	-3.09506	0.00265741	0.120694	8.39609	8.24908
AI504432	-0.776519	-3.09256	0.0026776	0.12109	0.89261	0.294352
F5	0.289593	3.09003	0.00269824	0.121202	6.30706	6.56245
H1f0	0.167657	3.08943	0.00270309	0.121202	6.73782	6.91264
Foxred2	0.217937	3.08437	0.00274482	0.122552	6.30998	6.47491
Oxct1	0.121749	3.07179	0.00285103	0.126757	8.04524	8.17293
Rassf8	0.302487	3.06867	0.00287794	0.127415	6.1888	6.41268
Lhfpl2	0.19299	3.04878	0.00305524	0.134144	8.36888	8.55576
Wsb2	0.13885	3.04786	0.00306367	0.134144	7.11603	7.28827
Blvrb	-0.288657	-3.04737	0.00306811	0.134144	5.81624	5.52831
Bdh2	0.297411	3.04384	0.00310081	0.135013	2.82444	3.14726
Pip4k2a	0.14713	3.03609	0.00317356	0.136962	6.48642	6.57501
Cmtm6	-0.19989	-3.03528	0.00318122	0.136962	5.37677	5.2556
Phospho1	0.735355	3.03489	0.00318498	0.136962	1.3297	1.81129
Serpinf1	-0.232623	-3.03357	0.00319755	0.136962	4.21022	3.87359
5031439G07Rik	0.124472	3.0292	0.00323959	0.138201	NA	NA
Tshz1	-0.326766	-3.02638	0.00326695	0.138806	4.5339	4.23253
Rilpl1	0.495721	3.0226	0.00330396	0.139815	1.67249	1.91754
Pld4	0.159177	3.01686	0.00336094	0.14128	6.39287	6.54466
Selm	0.251378	3.01444	0.00338531	0.14128	3.7699	3.92832
Eno2	0.383433	3.01394	0.00339037	0.14128	2.82061	3.24333
Sulf2	0.231781	3.01226	0.0034073	0.14128	6.21333	6.38977
Rai14	0.164757	3.01041	0.00342617	0.14128	6.57157	6.7044
Pitrm1	-0.105485	-3.00908	0.00343971	0.14128	7.66545	7.57514
Bzw2	-0.116311	-3.0067	0.0034641	0.14128	7.96947	7.87774
Ext1	0.175515	3.00582	0.00347316	0.14128	5.62656	5.77725
Tesk2	-0.484693	-3.00556	0.00347587	0.14128	2.12443	1.94127
Aif1	-0.404152	-3.00375	0.00349464	0.14128	4.53244	4.27929
Kdr	0.341526	3.00316	0.00350077	0.14128	2.28156	2.67663
Dusp3	0.116598	3.00293	0.00350312	0.14128	7.89824	7.99287
Gnas	0.10046	3.00186	0.00351426	0.14128	10.4109	10.4807
C3	-0.272827	-3.00065	0.00352694	0.14128	8.07011	7.86526
Dclk2	0.235998	2.99943	0.00353972	0.14128	3.80819	3.98067
Fam189a2	0.255998	2.99702	0.00356512	0.14153	3.82955	4.19843
Lrp1	0.219584	2.99577	0.00357831	0.14153	9.52809	9.7008
Hk3	0.146321	2.99429	0.0035941	0.14153	7.61125	7.76189
Tfdp1	-0.0944986	-2.99376	0.00359971	0.14153	7.67189	7.59309
Gas6	0.189966	2.99209	0.00361756	0.141703	4.98381	5.11733
Trappc6a	-0.276209	-2.99024	0.00363748	0.141853	3.98522	3.86292
Ccdc88a	0.215538	2.98923	0.0036483	0.141853	6.20912	6.40187
Gm16576	-0.595443	-2.97814	0.00376992	0.145369	1.99272	1.87639
Tipin	-0.168591	-2.978	0.00377144	0.145369	5.94139	5.85853
Rnf41	0.156382	2.97723	0.00378012	0.145369	5.91549	5.96144
B3galnt2	-0.19382	-2.96511	0.00391764	0.149813	5.41653	5.2922
Parp16	0.375935	2.96369	0.00393399	0.149813	2.71543	2.94581
Ttll1	0.214632	2.96332	0.00393832	0.149813	4.36659	4.51899
Ncapd3	-0.126728	-2.96052	0.00397083	0.150506	6.56355	6.50791
Phb	-0.131921	-2.95264	0.0040639	0.152926	6.35372	6.28762
Plxna2	0.228252	2.95222	0.00406889	0.152926	5.53427	5.78731
Sdk2	0.643273	2.95144	0.00407823	0.152926	-0.0991571	0.411541
Galnt12	0.204344	2.9492	0.00410517	0.153236	4.4658	4.62708
Bin1	0.11372	2.94705	0.00413106	0.153236	7.36621	7.43764
Cx3cr1	-0.832942	-2.94543	0.00415078	0.153236	1.89221	1.24571
Man2b2	0.175211	2.9447	0.0041597	0.153236	6.86827	6.9571
Tmem132a	0.225021	2.94362	0.00417281	0.153236	6.65108	6.78982
Stat3	0.163174	2.94355	0.00417373	0.153236	7.17275	7.29241
Afg3l2	0.108776	2.93914	0.00422798	0.154688	7.36435	7.45335
Srek1	-0.14822	-2.9366	0.00425944	0.155148	6.69211	6.64997
Plin3	0.136436	2.93576	0.00426999	0.155148	6.12553	6.28334
Slc25a44	0.161141	2.93396	0.00429246	0.155428	6.65303	6.79345
Lrwd1	-0.15831	-2.93255	0.00431024	0.155454	5.67055	5.56064
Ckb	0.133626	2.93071	0.00433344	0.155454	6.97049	7.09115
Sh3glb1	0.128854	2.9304	0.00433742	0.155454	7.68239	7.77853
Tspan13	0.264988	2.92728	0.00437711	0.156058	3.98	4.28996
Stt3b	0.104656	2.92675	0.0043839	0.156058	7.99518	8.08466
Col4a1	0.418575	2.92393	0.00442015	0.156358	1.4001	1.74347
Lepre1	0.208596	2.92367	0.0044234	0.156358	5.01778	5.11893
Gpr137b-ps	0.169286	2.9216	0.0044502	0.156358	NA	NA
Endod1	-0.415677	-2.92149	0.00445168	0.156358	2.55347	2.29898
Arhgap10	0.125606	2.91751	0.00450363	0.157657	6.78651	6.89774
Gata3	0.460896	2.91284	0.00456518	0.159282	2.16763	2.43171
Fuca2	0.162872	2.91009	0.00460194	0.160035	6.17381	6.34167
Aplp2	0.12681	2.90799	0.00463007	0.160484	7.14106	7.24104
Arl5c	-0.411582	-2.90287	0.00469946	0.162355	5.05802	4.84311
Hoxa1	-0.279837	-2.90122	0.00472197	0.1626	3.50181	3.36438
Stab1	-0.210043	-2.89267	0.00484051	0.166138	7.85264	7.70098
Rrp15	-0.152347	-2.88862	0.00489759	0.167551	6.33879	6.22101
Ccnb2	-0.11305	-2.88611	0.00493332	0.168228	6.17043	6.08809
Steap3	0.145792	2.88476	0.00495265	0.168342	6.83652	6.97101
Pstpip2	-0.67682	-2.88247	0.00498541	0.168911	5.50951	5.01337
Gar1	-0.145869	-2.87802	0.00504999	0.170008	6.67965	6.50925
S100a4	-0.185333	-2.87801	0.00505006	0.170008	7.19837	7.0262
Atp8b2	-0.159717	-2.87511	0.00509255	0.170474	5.82735	5.743
Jak1	0.0868804	2.87486	0.00509627	0.170474	8.38992	8.47631
Zwint	-0.1248	-2.87018	0.00516541	0.17224	6.39159	6.31107
Pspc1	-0.143583	-2.86745	0.00520621	0.173053	6.32723	6.1915
Laptm4b	0.157364	2.86629	0.00522369	0.173088	5.65099	5.82798
Nrip1	-0.293026	-2.85837	0.00534404	0.176514	3.45141	3.35753
Kif2c	-0.141238	-2.85729	0.00536057	0.176514	6.48248	6.41828
Fgd2	-0.254505	-2.84984	0.00547639	0.178249	5.92582	5.75672
2610203C22Rik	-0.27531	-2.84975	0.00547782	0.178249	NA	NA
Gdnf	0.829251	2.84963	0.00547978	0.178249	1.63408	1.8207
Csf2rb	0.154319	2.84955	0.00548093	0.178249	9.08881	9.23284
Tollip	0.13842	2.84558	0.00554378	0.17902	6.23886	6.34167
Penk	-0.680204	-2.84435	0.00556331	0.17902	1.60987	1.08759
Zfp503	0.235634	2.84394	0.00556989	0.17902	4.8492	4.9876
Atp6v1c1	0.143284	2.84298	0.00558513	0.17902	8.25489	8.41191
Pip4k2c	0.113615	2.84169	0.00560574	0.17902	6.06624	6.15549
2023-09-09	0.126739	2.84079	0.00562027	0.17902	NA	NA
Slpi	-0.293768	-2.84059	0.00562356	0.17902	5.80563	5.5244
Fabp5	0.179903	2.83805	0.00566453	0.179239	8.71887	8.89993
Myof	0.100856	2.83738	0.00567538	0.179239	8.79722	8.88867
Dclre1c	-0.176169	-2.837	0.00568149	0.179239	5.5281	5.49432
C2cd2	0.246477	2.83387	0.00573252	0.180309	3.86542	3.93797
Myc	0.856806	2.827	0.00584607	0.183157	2.22859	2.74142
Prpf18	-0.127568	-2.82486	0.00588193	0.183157	6.06524	5.99451
Mfng	-0.243273	-2.82482	0.00588262	0.183157	4.252	4.0778
Fktn	0.197126	2.82328	0.00590848	0.183157	4.82359	4.9641
2310008H09Rik	0.129427	2.82278	0.00591686	0.183157	NA	NA
Mllt3	0.197928	2.82214	0.00592761	0.183157	5.52158	5.71584
Id2	0.216177	2.82071	0.00595194	0.183157	6.56492	6.76792
Abcd4	0.205472	2.82011	0.00596211	0.183157	4.73807	4.90066
Tcirg1	0.14972	2.81676	0.00601916	0.184372	8.95775	9.1009
Fam49b	-0.151763	-2.81438	0.00606001	0.184776	7.80552	7.6644
Lyst	0.171268	2.81395	0.00606743	0.184776	6.7239	6.88841
Scd1	0.523836	2.8071	0.00618681	0.187869	3.50818	3.91233
Pds5b	-0.123459	-2.80394	0.00624252	0.189015	6.54836	6.45689
8430419L09Rik	0.256425	2.80054	0.00630284	0.190295	NA	NA
Prrg2	0.394555	2.79661	0.00637347	0.190986	2.56522	2.72307
Rspry1	-0.165966	-2.79569	0.00639004	0.190986	5.09262	5.00823
Atp6ap1	0.100217	2.79534	0.00639637	0.190986	7.33399	7.39062
Tecpr1	0.18306	2.79512	0.00640037	0.190986	6.54647	6.70064
Ppp2r5b	0.190449	2.79424	0.00641634	0.190986	4.95154	5.11499
Ctps2	-0.139875	-2.7837	0.00661048	0.195879	5.57262	5.51049
Rad52	-0.229922	-2.78243	0.00663426	0.195879	4.00207	3.82541
Rilpl2	0.186445	2.78231	0.0066365	0.195879	6.53334	6.72609
Hp	-0.431201	-2.78014	0.0066771	0.196527	4.87718	4.48531
Cog6	0.188238	2.77605	0.00675465	0.198256	4.72867	4.87208
Bckdhb	-0.181416	-2.77407	0.00679238	0.198809	4.89095	4.83922
Cep85l	-0.609021	-2.7701	0.00686866	0.199246	0.985452	0.830955
Kdelr2	-0.12609	-2.76869	0.00689602	0.199246	6.47365	6.36602
Luzp1	-0.168326	-2.76818	0.00690601	0.199246	5.96241	5.77817
Rgl3	0.281662	2.76749	0.00691936	0.199246	3.40718	3.53771
Cxcl16	-0.227438	-2.76744	0.00692036	0.199246	6.60026	6.41991
Src	0.381103	2.76742	0.00692075	0.199246	5.37644	5.77054
Il13ra1	0.206552	2.76626	0.00694336	0.199352	4.77174	4.93454
Cdc42ep4	0.186412	2.75888	0.00708872	0.202972	5.37524	5.47375
Nanos1	-0.327091	-2.75718	0.00712268	0.202999	3.01808	2.78321
Tmem144	0.157376	2.75607	0.00714493	0.202999	5.76429	5.91024
Usf1	-0.145582	-2.75482	0.00716996	0.202999	5.87679	5.83672
Tnfsf15	1.42398	2.75384	0.00718964	0.202999	2.48731	3.00267
Sgk3	-0.222889	-2.75347	0.00719706	0.202999	5.92018	5.74538
2310044G17Rik	0.161472	2.75307	0.00720525	0.202999	NA	NA
Nob1	-0.125979	-2.75164	0.00723406	0.203267	6.60159	6.53919
Tmem74	-0.473814	-2.75009	0.00726556	0.20361	0.934282	0.804053
Cd274	0.329417	2.74826	0.00730294	0.204059	4.45056	4.74289
Cd36	0.160125	2.74675	0.00733388	0.204059	9.4497	9.63587
Cd5	0.288507	2.74562	0.00735704	0.204059	2.99628	3.28877
Park7	-0.112064	-2.74552	0.00735905	0.204059	7.15228	7.06403
Pid1	-0.24106	-2.7437	0.00739659	0.204415	5.94269	5.68847
Myo1d	0.204456	2.74302	0.00741071	0.204415	5.34293	5.48026
Vash1	0.196535	2.73555	0.00756702	0.208028	4.97403	5.10114
Adhfe1	-0.281242	-2.73488	0.00758118	0.208028	4.28932	4.16107
Fam114a2	-0.136934	-2.73065	0.0076711	0.209949	5.953	5.90368
Fmnl1	-0.170815	-2.72608	0.00776922	0.211979	7.48041	7.27627
Ap3b1	0.0965528	2.724	0.00781438	0.211979	7.34107	7.40315
Tjp2	0.157399	2.72162	0.00786631	0.211979	7.18061	7.32173
Med11	-0.161375	-2.72138	0.00787151	0.211979	5.49342	5.41268
Pus7l	-0.176778	-2.72055	0.00788972	0.211979	5.01785	4.91438
Marco	-0.733179	-2.71922	0.00791909	0.211979	6.29889	5.79698
Gda	-0.175685	-2.71903	0.00792319	0.211979	6.05619	5.95567
Dennd4c	0.160008	2.71868	0.00793095	0.211979	6.58377	6.70387
Tmem104	0.229792	2.71748	0.00795733	0.211979	4.91425	5.07292
Abcg1	0.299117	2.71601	0.00799	0.211979	4.69782	5.0554
Larp7	-0.1242	-2.71467	0.00801977	0.211979	7.1736	7.09588
Ptpn14	0.718163	2.71267	0.0080643	0.211979	0.297832	1.0525
Isy1	-0.145839	-2.71212	0.00807666	0.211979	6.74256	6.63489
Cd63	0.119533	2.71208	0.00807756	0.211979	8.19953	8.32476
Chst7	-0.596515	-2.71208	0.00807756	0.211979	1.9032	1.60781
Ptpre	0.126486	2.71156	0.00808925	0.211979	6.24652	6.30794
Prpf31	-0.112159	-2.71089	0.00810432	0.211979	6.67711	6.59986
Ccnj	0.261258	2.71075	0.0081074	0.211979	4.16459	4.25982
Adck5	-0.202621	-2.70568	0.00822223	0.214389	4.95471	4.85848
Rasgrp3	0.212518	2.70416	0.00825671	0.214389	5.97645	6.17466
Tcea1	-0.125249	-2.70399	0.0082606	0.214389	6.71443	6.63084
Slc9a3r1	0.140002	2.69969	0.0083595	0.216423	6.18064	6.31212
Tax1bp1	0.118448	2.69843	0.00838881	0.216649	8.68152	8.82098
Cyp27a1	-0.235769	-2.69598	0.0084457	0.217585	3.66022	3.58194
Hirip3	-0.131348	-2.69115	0.00855904	0.219028	7.07505	6.9648
Afap1	0.268137	2.69115	0.00855912	0.219028	4.07177	4.2883
Plod1	0.0955635	2.69094	0.00856407	0.219028	7.23341	7.32476
Fam131a	-0.330755	-2.68945	0.00859941	0.219079	2.45049	2.29326
Skiv2l2	-0.105661	-2.6891	0.00860766	0.219079	7.69033	7.65643
Clk3	-0.15611	-2.68734	0.00864962	0.219272	5.54121	5.46147
Irak2	0.208066	2.68704	0.00865684	0.219272	6.52667	6.64767
Lamp1	0.0686413	2.68468	0.00871324	0.219744	9.78401	9.85581
Gpkow	-0.125555	-2.68452	0.00871719	0.219744	5.89633	5.86427
Slc25a53	-0.477086	-2.68035	0.00881782	0.221578	1.34515	1.24623
Cenpc1	-0.157783	-2.67976	0.00883198	0.221578	5.98485	5.84908
Ccl5	0.542627	2.67828	0.00886821	0.221958	3.77793	4.01957
Guk1	-0.174794	-2.6761	0.00892149	0.222668	4.95316	4.87636
Mrgpre	0.430809	2.67457	0.00895896	0.222668	1.69797	1.91656
Fcgr4	0.287638	2.67453	0.00895996	0.222668	4.03541	4.26603
Id1	-0.389307	-2.67264	0.00900675	0.223304	3.17363	2.70703
Mtmr7	0.647373	2.67049	0.00906009	0.224099	2.4016	2.75539
Rph3a	0.63769	2.66702	0.00914675	0.225583	0.864488	1.2866
Plxnc1	0.138882	2.66564	0.00918146	0.225583	5.85477	5.9936
Sin3a	-0.1217	-2.66552	0.00918432	0.225583	6.90207	6.78009
Atp5s	0.354935	2.66012	0.00932133	0.227927	2.94035	3.08526
Nrep	0.453165	2.65975	0.00933086	0.227927	1.40015	1.70957
2410006H16Rik	-0.222664	-2.65914	0.00934633	0.227927	NA	NA
4930404N11Rik	0.189605	2.65836	0.00936625	0.227927	NA	NA
Eif1b	0.173401	2.6565	0.00941422	0.228566	4.87602	4.96322
Rab1	0.11411	2.6553	0.00944512	0.228789	8.02148	8.1163
Abi3	0.314621	2.65433	0.00947028	0.228872	4.81476	5.03391
Dync1li1	0.0991392	2.65112	0.00955371	0.230135	7.01473	7.07255
Dlst	0.087243	2.65064	0.00956621	0.230135	8.32453	8.38807
Kdm1a	-0.132451	-2.64855	0.00962087	0.230923	6.73189	6.63068
Commd1	-0.169526	-2.64615	0.00968413	0.231913	5.36571	5.2892
Hsd17b14	0.437908	2.6434	0.00975699	0.233128	2.02259	2.29948
Tagap1	-0.236449	-2.64038	0.00983766	0.234503	4.45393	4.31605
Rrad	-0.261425	-2.63946	0.00986248	0.234503	4.31453	4.12644
Pou3f1	0.821596	2.63835	0.00989219	0.234503	1.22743	1.73006
Ntn1	0.286533	2.63719	0.0099235	0.234503	3.36272	3.5472
Scd2	0.441125	2.63711	0.00992581	0.234503	8.1686	8.52267
Soat1	0.0857608	2.63554	0.00996825	0.234979	9.16955	9.2839
Cep68	-0.187979	-2.6317	0.010073	0.236751	4.89686	4.7543
Gpr84	-0.32431	-2.63075	0.0100989	0.236751	7.28419	6.9852
Cish	-0.887443	-2.63032	0.0101108	0.236751	0.68399	0.518617
Limd2	-0.12564	-2.62768	0.0101835	0.237923	6.42019	6.28839
Tfrc	0.189193	2.62452	0.0102714	0.238699	9.48928	9.7268
Ppp2r5e	0.138835	2.62422	0.0102796	0.238699	5.93398	6.01498
Npepl1	-0.112861	-2.62404	0.0102847	0.238699	7.65339	7.54998
Psma1	-0.103553	-2.62284	0.0103182	0.238951	7.62365	7.55979
Map1b	0.199741	2.62107	0.0103678	0.239574	5.75872	5.91511
1110004E09Rik	-0.15637	-2.61254	0.0106103	0.24372	NA	NA
Adam17	-0.104344	-2.6124	0.0106141	0.24372	8.48159	8.42987
Cfl2	0.221678	2.61232	0.0106166	0.24372	4.43131	4.65357
Pip5k1b	0.307389	2.6112	0.0106487	0.243925	3.2633	3.50378
Emd	-0.137382	-2.60975	0.0106907	0.24424	5.35394	5.26603
Ermp1	-0.120077	-2.60912	0.0107088	0.24424	6.31903	6.26841
Abcc2	0.545001	2.60432	0.0108485	0.246597	1.75533	2.01165
Nup54	-0.100362	-2.60396	0.010859	0.246597	7.27248	7.21976
Acap1	-0.550723	-2.60217	0.0109116	0.246946	0.633172	0.245291
Fam211a	0.176073	2.60169	0.0109258	0.246946	5.2159	5.31196
Ilkap	-0.125958	-2.60105	0.0109447	0.246946	6.08063	5.99538
Pla2g4a	-0.132854	-2.59747	0.0110508	0.248655	8.18678	8.06557
Cct6a	-0.105536	-2.59691	0.0110676	0.248655	8.70276	8.6524
Sema6b	-0.204217	-2.59547	0.0111106	0.249091	4.64724	4.51022
Dffb	-0.234725	-2.59039	0.0112636	0.251205	3.31245	3.21414
Htra1	0.436259	2.58967	0.0112852	0.251205	1.98923	2.31083
Vrk2	-0.207466	-2.58891	0.0113085	0.251205	4.24994	4.1393
Cnksr3	0.203721	2.58781	0.0113419	0.251205	4.40973	4.5694
Coro1c	0.0869046	2.5878	0.0113423	0.251205	8.91335	8.98872
Trim2	0.229275	2.58746	0.0113525	0.251205	3.63943	3.96312
Zdhhc4	-0.201936	-2.58683	0.0113718	0.251205	4.37724	4.27271
Ninl	-0.161954	-2.58557	0.0114103	0.251234	5.03988	4.92662
Bdh1	0.127195	2.58523	0.0114208	0.251234	5.59241	5.65587
Abcc1	-0.132265	-2.57961	0.0115946	0.253897	8.32211	8.21263
Smpdl3b	-0.111233	-2.5771	0.0116727	0.253897	7.72287	7.62293
Kidins220	0.10918	2.57708	0.0116735	0.253897	7.48528	7.57466
Grb2	0.107063	2.5768	0.0116821	0.253897	6.96013	6.99913
Snx2	-0.109689	-2.57575	0.0117152	0.253897	7.69515	7.60453
Psmc2	-0.0998664	-2.57537	0.011727	0.253897	7.62032	7.57035
Ahrr	-0.34586	-2.57466	0.0117492	0.253897	2.653	2.46979
Thyn1	-0.214545	-2.57445	0.0117559	0.253897	4.25147	4.16392
Tle6	-0.301965	-2.57436	0.0117587	0.253897	2.4885	2.38025
Exosc8	-0.138249	-2.57071	0.0118742	0.255544	5.49354	5.42968
Cyfip2	0.195107	2.57042	0.0118835	0.255544	5.60399	5.80257
Dcaf8	-0.10219	-2.56962	0.0119091	0.255573	6.78159	6.72311
Renbp	0.11265	2.56836	0.0119491	0.255909	6.01214	6.14944
Peli2	0.193266	2.56644	0.0120107	0.256605	4.8051	4.88701
Abhd11	-0.139377	-2.56536	0.0120453	0.256605	5.46523	5.36742
Camk2d	0.128907	2.56507	0.0120546	0.256605	6.59616	6.7217
Dip2c	0.141185	2.56375	0.0120974	0.256997	5.48222	5.6388
Kif1c	0.127385	2.56201	0.0121537	0.257672	7.46432	7.56807
Dstn	0.131529	2.55963	0.0122311	0.258793	7.24821	7.32484
Traf3ip3	-0.234252	-2.55872	0.0122609	0.258904	4.01584	3.78261
Fam198b	0.242123	2.54577	0.012691	0.267291	3.46334	3.68192
Mef2c	-0.170636	-2.54524	0.0127088	0.267291	6.06585	5.91859
Kctd6	-0.33537	-2.54362	0.0127639	0.267916	2.01884	1.95071
Pkp4	0.115648	2.54274	0.0127938	0.268008	6.71764	6.82856
1500004A13Rik	0.297031	2.53978	0.0128947	0.269413	NA	NA
Fignl1	-0.153041	-2.53927	0.012912	0.269413	5.87077	5.81904
Apobec3	-0.157262	-2.53851	0.0129381	0.269421	6.696	6.59844
Sgcb	0.22052	2.53777	0.0129635	0.269421	3.45113	3.62241
Emp3	-0.128666	-2.53549	0.0130424	0.27005	6.95061	6.88816
Rtn3	0.0743459	2.53499	0.0130596	0.27005	8.29948	8.34568
Evi5l	0.431934	2.53467	0.0130707	0.27005	2.20306	2.41764
Fhl3	0.175156	2.53363	0.0131068	0.270267	5.43634	5.47311
Grina	0.142623	2.53181	0.0131701	0.270856	6.69781	6.79459
Bloc1s1	-0.188258	-2.53133	0.0131868	0.270856	4.10208	4.07259
Plekhm2	0.156993	2.52614	0.0133693	0.273546	6.12654	6.21401
Ssrp1	-0.0743691	-2.52613	0.0133697	0.273546	8.50465	8.44379
Eif2c2	0.146114	2.52353	0.0134616	0.274894	7.63353	7.76193
Ints8	-0.147384	-2.52267	0.0134923	0.274986	5.73409	5.64665
Srsf7	-0.113781	-2.52092	0.013555	0.275732	8.10977	8.04304
Clec4d	-0.146362	-2.51767	0.0136719	0.277524	7.67482	7.57123
Rnf130	-0.153766	-2.517	0.0136958	0.277524	6.13721	6.02892
Uba2	-0.0798321	-2.51496	0.0137697	0.278112	7.76299	7.71756
Btd	-0.187609	-2.51475	0.0137776	0.278112	4.26198	4.20826
Il7r	0.253527	2.51056	0.0139306	0.280663	6.66953	6.9715
Gen1	-0.152175	-2.50966	0.0139634	0.280786	5.41912	5.37609
Tbrg1	0.105588	2.50548	0.0141179	0.283354	6.15618	6.19827
Itgb7	-0.425365	-2.50276	0.0142194	0.284847	3.40732	3.00272
Gpr176	0.195835	2.50126	0.0142753	0.285146	4.25459	4.48876
Map1lc3a	0.294206	2.50091	0.0142884	0.285146	3.68248	3.93889
Csf2rb2	0.156627	2.49949	0.0143422	0.285337	8.17353	8.34751
Mkl1	0.171079	2.49922	0.0143521	0.285337	6.74999	6.853
Pdcd6ip	0.0940861	2.497	0.0144361	0.286466	8.1175	8.14233
Il18rap	-0.255199	-2.49187	0.0146317	0.28937	4.0472	3.86804
Dut	-0.142472	-2.49112	0.0146604	0.28937	6.11932	5.97929
Srd5a1	-0.296818	-2.49039	0.0146884	0.28937	2.85764	2.73006
Optn	0.251784	2.49029	0.0146923	0.28937	3.53188	3.72513
Nceh1	0.1427	2.48774	0.0147907	0.290473	6.07048	6.1891
Nme1	-0.115053	-2.48741	0.0148035	0.290473	7.33675	7.27049
Ssna1	-0.2093	-2.48242	0.014998	0.293688	4.86091	4.78402
Sppl2a	-0.12382	-2.48178	0.0150231	0.293688	6.4282	6.3895
Pcx	0.149373	2.47912	0.0151281	0.294805	6.18982	6.2918
Stxbp1	0.167239	2.47891	0.0151362	0.294805	5.72963	5.8422
Fam129a	-0.123171	-2.47585	0.0152575	0.29662	7.03895	6.90558
Mdm4	-0.14312	-2.4691	0.0155284	0.30133	6.63147	6.57637
Dnmbp	0.222744	2.46664	0.0156282	0.30271	4.56148	4.67057
Orai2	-0.221767	-2.46446	0.0157171	0.303611	5.58632	5.44767
Mcu	0.141179	2.46409	0.0157323	0.303611	5.10637	5.21323
Ddx46	-0.0956123	-2.46334	0.0157628	0.303642	8.06976	8.00445
N6amt2	-0.185551	-2.46105	0.0158571	0.304212	4.60287	4.53419
Bri3bp	-0.0956113	-2.4606	0.0158758	0.304212	7.47038	7.38837
Zfp608	-0.219966	-2.46052	0.015879	0.304212	4.12401	3.9557
Pilra	-0.5759	-2.45328	0.0161802	0.30942	5.65515	5.22202
Dgkg	-0.361881	-2.45198	0.0162349	0.30988	2.5411	2.04869
Fyb	-0.223274	-2.45131	0.016263	0.30988	8.23311	8.03033
Dnajc11	-0.0885739	-2.44748	0.0164253	0.312296	7.44329	7.3999
Aoah	-0.195492	-2.44692	0.0164491	0.312296	5.67253	5.43438
Rac2	0.109173	2.44608	0.0164849	0.312412	8.41024	8.47749
Pilrb1	-0.791759	-2.44461	0.0165475	0.313036	3.82444	3.38955
Vamp4	0.191478	2.44178	0.0166691	0.314771	4.07437	4.25922
Fabp3	0.200356	2.43904	0.0167878	0.316445	4.36668	4.5965
Tmem158	0.259903	2.4367	0.0168893	0.317789	4.05865	4.25174
Rpa3	-0.199929	-2.43518	0.0169559	0.318475	3.95912	3.78141
Clec7a	0.268001	2.43421	0.0169983	0.318704	3.63248	3.87766
Zfp758	0.311951	2.43272	0.0170639	0.319211	2.85321	3.05888
Rbm17	-0.153614	-2.43207	0.0170926	0.319211	6.90596	6.79579
Siah1a	-0.249715	-2.43132	0.0171254	0.319211	3.32857	3.14937
Ruvbl1	-0.122988	-2.43062	0.0171566	0.319211	6.9063	6.79288
Slc35e4	0.160069	2.42985	0.0171903	0.319211	5.98902	6.1062
Fastkd5	-0.146695	-2.42947	0.0172072	0.319211	5.11153	5.06183
Abhd5	0.168464	2.42413	0.0174455	0.321804	5.43597	5.49897
Pdxk	0.116735	2.42409	0.0174474	0.321804	7.38301	7.48676
Ppap2c	0.168395	2.4237	0.0174647	0.321804	5.03157	5.15228
Rdh11	0.155003	2.4236	0.0174691	0.321804	5.72524	5.84588
Selenbp1	0.440301	2.42267	0.0175111	0.322016	2.15117	2.34231
Nup85	-0.0935321	-2.41919	0.0176685	0.324344	7.37934	7.32744
S100a11	-0.245824	-2.41532	0.017845	0.326075	5.70091	5.48524
Ralgps2	-0.218103	-2.41463	0.0178765	0.326075	4.04073	3.90756
Hars	-0.0978931	-2.41446	0.0178844	0.326075	7.50589	7.44961
A630001G21Rik	-0.160481	-2.41367	0.0179205	0.326075	5.41815	5.33773
Laptm5	0.144489	2.41353	0.017927	0.326075	8.89203	8.98254
Top2a	-0.120055	-2.41306	0.0179485	0.326075	8.9652	8.90553
Olfml3	-0.294061	-2.41101	0.0180433	0.327072	3.44116	3.17899
Birc3	-0.21776	-2.40995	0.0180922	0.327072	6.1951	6.06644
Cpsf3	-0.0793707	-2.40986	0.0180965	0.327072	7.75566	7.68487
Cyb561	0.340969	2.40908	0.0181329	0.327164	2.09372	2.46565
Zfp442	-0.422257	-2.40796	0.018185	0.327164	1.22201	1.20579
1810033B17Rik	-0.332381	-2.40775	0.0181948	0.327164	NA	NA
Wbscr27	0.329825	2.40686	0.0182361	0.327334	2.31351	2.58998
5730508B09Rik	0.304046	2.40621	0.0182663	0.327334	NA	NA
Zbtb3	-0.440478	-2.4044	0.0183511	0.327624	1.81218	1.65419
Nup50	0.0810741	2.4041	0.0183652	0.327624	7.82489	7.88776
Lrpap1	0.0926375	2.40367	0.0183855	0.327624	8.27076	8.39154
Cpeb3	0.290032	2.40322	0.0184069	0.327624	2.79978	3.04336
Coro1b	-0.105941	-2.40117	0.0185037	0.327931	6.85534	6.7548
Snora28	-0.445671	-2.40106	0.0185086	0.327931	1.30378	1.18713
Anxa1	0.175479	2.40087	0.0185175	0.327931	7.84333	8.07086
Wbp2	0.155445	2.39718	0.0186933	0.330446	6.17374	6.2625
Ttc13	-0.124835	-2.39589	0.0187547	0.330446	5.82922	5.71057
Eef2k	0.158572	2.39483	0.0188057	0.330446	4.70529	4.7687
Mr1	0.211869	2.39379	0.0188554	0.330446	3.29118	3.52025
Alcam	0.11793	2.39354	0.0188674	0.330446	6.57867	6.68868
Gstt3	-0.246676	-2.39331	0.0188785	0.330446	3.13765	3.05352
Arhgap6	0.298041	2.3924	0.0189226	0.330446	3.73949	3.99342
Gm10485	0.450479	2.39216	0.0189343	0.330446	1.04532	1.39543
Atp6v1g1	0.117885	2.392	0.0189418	0.330446	6.68582	6.78968
2023-09-10	-0.183833	-2.3898	0.0190485	0.331586	NA	NA
Nipal3	0.238229	2.38918	0.0190782	0.331586	3.25916	3.30238
Cul7	0.152284	2.38849	0.0191119	0.331586	5.28871	5.35558
Notch1	-0.391932	-2.38806	0.019133	0.331586	5.21041	4.90744
Tbxas1	-0.331862	-2.38621	0.0192231	0.3326	2.51726	2.40384
Adam8	-0.152506	-2.38519	0.019273	0.332918	7.12617	6.91657
Cs	0.0719772	2.3826	0.0194005	0.334489	8.65135	8.68676
Faah	0.323675	2.38169	0.0194458	0.334489	2.24609	2.30993
Ogdh	0.142643	2.38108	0.0194755	0.334489	7.69658	7.78661
Rttn	0.169616	2.38057	0.0195011	0.334489	5.10738	5.18966
Nedd4l	0.170228	2.38013	0.0195227	0.334489	5.45722	5.64993
Nmnat3	0.259612	2.37846	0.0196057	0.335366	3.26825	3.31599
Aox1	-0.293394	-2.37737	0.0196603	0.335754	3.02333	2.93017
Wdr82	-0.0824573	-2.37569	0.0197443	0.336604	7.14971	7.11635
Alox5ap	-0.107151	-2.37439	0.0198096	0.336604	6.75764	6.65504
Trp53bp1	-0.0982237	-2.3737	0.019844	0.336604	6.45085	6.3848
Recql	-0.12229	-2.37349	0.0198549	0.336604	5.63118	5.58376
Grn	0.12218	2.37319	0.0198698	0.336604	9.06534	9.17113
Klk1b11	0.396298	2.37058	0.0200017	0.337402	0.685177	0.852065
Sik1	0.220204	2.36995	0.0200338	0.337402	4.75255	4.85472
Fnip2	0.208855	2.36991	0.0200356	0.337402	8.32006	8.5006
Col4a2	0.596043	2.36973	0.0200449	0.337402	2.5576	2.88773
Arhgdib	-0.0959644	-2.36679	0.0201948	0.338641	9.15212	9.07452
Gcm2	-0.392906	-2.36615	0.0202272	0.338641	2.2243	1.84923
Slc20a1	0.115538	2.36613	0.0202286	0.338641	7.18431	7.23262
B3gnt2	0.159726	2.36572	0.0202495	0.338641	5.89762	6.01784
Anapc13	-0.181393	-2.36514	0.0202793	0.338641	4.07798	3.98019
Cybb	-0.142392	-2.36228	0.0204266	0.340562	10.4128	10.3123
Capn1	0.133752	2.36131	0.0204767	0.340858	5.87083	5.96521
Cep112	0.407513	2.35961	0.0205649	0.341785	1.16977	1.38132
Traf1	-0.556797	-2.35544	0.0207825	0.344585	3.75311	3.57318
Fam98b	-0.108829	-2.35506	0.0208022	0.344585	5.92828	5.86755
Rplp0	-0.101414	-2.35399	0.0208584	0.344585	10.6411	10.5817
Tpcn1	0.149157	2.35388	0.0208641	0.344585	7.20787	7.30482
Daam1	0.144221	2.35117	0.0210071	0.346404	5.99934	6.13848
Nr3c1	-0.138645	-2.35045	0.0210453	0.346491	6.47573	6.43925
Chchd7	0.193781	2.34699	0.0212297	0.348981	3.93926	4.00777
Nrbp1	-0.0967776	-2.34524	0.0213235	0.349467	6.26494	6.25434
Atf5	0.186312	2.34479	0.0213476	0.349467	4.14551	4.31294
Galc	0.135844	2.3431	0.0214386	0.349467	5.70458	5.88491
Serpinb9	0.199834	2.343	0.0214439	0.349467	4.32204	4.49485
Erp29	-0.0898954	-2.34295	0.0214465	0.349467	8.01145	7.97779
Cds2	0.121869	2.34273	0.0214582	0.349467	6.23175	6.32274
Fam219a	0.209195	2.34135	0.0215329	0.350119	5.30663	5.43872
Atg4d	0.182819	2.34076	0.0215647	0.350119	4.39439	4.54248
Dctd	-0.134921	-2.33832	0.0216977	0.351228	5.2343	5.11479
Fto	0.109342	2.33699	0.0217702	0.351228	6.11094	6.14816
Runx3	0.159878	2.33694	0.021773	0.351228	6.00856	6.0899
Spsb2	0.194082	2.33671	0.0217851	0.351228	3.49778	3.55085
Tsc2	0.125521	2.33645	0.0217997	0.351228	6.67416	6.75084
Ube3b	0.141619	2.33524	0.0218659	0.351758	6.22079	6.27861
Gpr107	0.141939	2.33357	0.0219575	0.352692	5.31622	5.41102
Fbxo36	-0.238647	-2.33272	0.0220047	0.352913	2.98142	2.88831
Gtl3	-0.130649	-2.33193	0.022048	0.353069	5.36779	5.26318
Tbc1d16	0.126038	2.32843	0.0222421	0.355277	6.26158	6.3878
Hebp1	0.231992	2.32823	0.0222533	0.355277	2.67103	2.88487
Marcks	0.30204	2.32662	0.0223435	0.355313	6.32988	6.58736
Ifngr1	-0.159162	-2.3265	0.0223503	0.355313	5.60809	5.50903
Gart	-0.0789884	-2.32638	0.0223567	0.355313	8.2363	8.17739
Bub1b	-0.0970486	-2.32333	0.0225279	0.357495	7.77811	7.6856
Clpp	-0.113635	-2.32192	0.0226074	0.357847	5.95105	5.85428
Ppfia3	0.349153	2.32173	0.022618	0.357847	2.29064	2.51315
Gramd1b	0.160499	2.32028	0.0227002	0.358609	5.09884	5.22015
Atp5o	-0.0826881	-2.3188	0.0227844	0.3594	7.73072	7.67901
Smim3	0.311964	2.3174	0.0228641	0.360117	3.75127	4.0023
Gm17296	-0.169824	-2.31636	0.0229234	0.36032	5.30301	5.14623
Gne	-0.169212	-2.31598	0.0229453	0.36032	4.55544	4.43442
Smurf1	0.184574	2.31495	0.0230043	0.360708	4.87661	5.06398
Trmt2a	-0.0946459	-2.31362	0.0230807	0.361009	6.62698	6.57724
Rps28	-0.13605	-2.31342	0.023092	0.361009	7.17332	7.07262
Rpap2	-0.185489	-2.31135	0.0232114	0.362042	4.20911	4.09008
Zfp707	-0.249359	-2.31064	0.0232526	0.362042	2.80324	2.79833
Nat6	0.279363	2.31002	0.0232887	0.362042	3.84507	4.05918
Ncf2	-0.0995957	-2.3099	0.0232955	0.362042	8.17226	8.12306
C5ar2	-0.399448	-2.30628	0.0235065	0.364784	1.35517	1.14261
Plcb2	0.119942	2.3046	0.0236049	0.365484	6.88578	6.94999
Mtss1	0.125991	2.30433	0.023621	0.365484	7.18242	7.2841
Rplp1	-0.101884	-2.30297	0.0237007	0.365949	9.71573	9.65309
Zfp827	0.240469	2.30231	0.02374	0.365949	4.59872	4.75344
Mtfr2	-0.160697	-2.30203	0.0237562	0.365949	5.18698	5.08992
Nt5dc3	0.164974	2.30146	0.02379	0.365949	5.92205	6.07252
Vgll4	-0.165462	-2.30022	0.0238633	0.366208	4.74542	4.56451
St3gal2	0.194274	2.3	0.0238763	0.366208	4.8674	5.00402
Prkcb	0.249641	2.2993	0.023918	0.366314	3.99281	4.23908
Fblim1	0.160294	2.29814	0.0239866	0.366495	5.63886	5.7752
D330045A20Rik	-0.152958	-2.29793	0.0239994	0.366495	4.91834	4.82735
Slc36a4	0.158938	2.29627	0.0240987	0.367113	4.94901	5.0527
Insig2	0.168203	2.29609	0.0241095	0.367113	4.82485	5.03611
Scai	0.24106	2.29409	0.0242293	0.368405	3.66961	3.78853
N4bp3	0.24832	2.29135	0.0243941	0.36987	3.11299	3.32347
Mlf2	0.110676	2.29132	0.0243959	0.36987	7.38435	7.42913
2610524H06Rik	0.220462	2.2903	0.0244574	0.37027	NA	NA
Lins	0.186737	2.2893	0.0245185	0.370403	3.87718	3.93429
Trem3	-0.432378	-2.28805	0.0245941	0.370403	2.35638	1.94858
Actn4	0.0813286	2.28774	0.024613	0.370403	8.73834	8.79017
Pdss1	-0.178175	-2.2873	0.0246397	0.370403	4.54957	4.48337
Slc15a3	0.144295	2.28608	0.0247146	0.370403	8.35982	8.46473
Ube2a	0.145852	2.28594	0.0247227	0.370403	5.49551	5.58492
Tmem51	0.259026	2.28582	0.0247304	0.370403	3.41819	3.44417
Cdc40	-0.124867	-2.28554	0.0247475	0.370403	6.33258	6.25358
Pigg	-0.214499	-2.28314	0.0248946	0.372077	3.94671	3.89056
Rnasek	0.144137	2.28154	0.0249936	0.373028	5.91078	5.98995
Trmt1l	-0.141338	-2.2807	0.0250449	0.373265	5.39533	5.325
Fbxo18	-0.12213	-2.27969	0.025108	0.373676	5.55916	5.51715
Emg1	-0.106114	-2.27859	0.0251761	0.373912	6.75494	6.70223
Sel1l	0.101004	2.2782	0.0252005	0.373912	7.28378	7.38449
Rpl21	-0.108305	-2.27768	0.0252326	0.373912	9.086	8.98613
Btbd9	0.11972	2.27605	0.0253343	0.373912	5.86968	5.94268
Ahcyl1	0.0701521	2.27552	0.0253675	0.373912	8.50157	8.5874
Parl	-0.106193	-2.27473	0.0254171	0.373912	6.56625	6.49899
Cdca2	-0.116356	-2.27451	0.0254304	0.373912	6.06282	5.99932
Abcg2	0.136352	2.2744	0.0254376	0.373912	5.54429	5.72408
Hsd3b7	0.175102	2.27431	0.0254432	0.373912	3.517	3.79063
Sh3bgrl	0.210675	2.27298	0.0255266	0.374615	6.83341	7.0174
Trpm1	0.212875	2.27162	0.0256126	0.374954	3.63507	3.90116
Arrb1	0.10446	2.27149	0.0256208	0.374954	7.21257	7.30185
Sephs2	-0.0803245	-2.26864	0.0258012	0.37707	6.93836	6.87435
Serpinb1c	0.327146	2.2644	0.0260716	0.380193	1.65995	2.21001
Tmem98	0.205981	2.26415	0.0260871	0.380193	4.30007	4.37092
Commd10	0.152637	2.25988	0.0263623	0.383304	5.10866	5.16315
Dtd1	-0.16169	-2.25971	0.0263733	0.383304	4.58966	4.45033
Wdr7	0.11324	2.25653	0.0265797	0.385326	5.522	5.63896
Anapc5	-0.0727737	-2.25644	0.0265856	0.385326	7.3967	7.33667
Itgax	0.38458	2.25545	0.0266502	0.385732	2.36176	2.66744
Ppp2r2a	0.0996432	2.25348	0.0267794	0.387071	7.09127	7.11781
Ift74	-0.159273	-2.24948	0.0270431	0.390347	4.46396	4.41667
4933430I17Rik	0.391995	2.2483	0.0271207	0.390931	NA	NA
Dcps	-0.143268	-2.24736	0.0271831	0.391295	5.30073	5.25651
4833439L19Rik	-0.123971	-2.24505	0.027337	0.392005	NA	NA
Lphn1	-0.209867	-2.24494	0.0273445	0.392005	4.58182	4.39696
Vps33b	0.137291	2.24457	0.0273695	0.392005	4.8549	4.88854
Kif19a	0.240806	2.24439	0.0273812	0.392005	3.37185	3.48615
Lpcat2	-0.234461	-2.24382	0.0274194	0.392019	5.08143	4.86069
Tmem258	-0.1095	-2.24324	0.0274585	0.392046	6.07911	6.01923
Ifi30	-0.110902	-2.23917	0.0277324	0.393248	8.39825	8.28439
Arid5a	0.307713	2.23911	0.0277368	0.393248	3.71719	3.90448
Tmem154	0.167332	2.23905	0.0277407	0.393248	4.97236	5.10611
Taf3	0.165291	2.23883	0.0277557	0.393248	5.1649	5.2059
Acsl5	-0.0698202	-2.23837	0.0277866	0.393248	8.96768	8.92707
Sqrdl	-0.151119	-2.23832	0.0277902	0.393248	4.87395	4.7696
Lars	-0.103689	-2.23812	0.0278039	0.393248	7.88241	7.84422
Pip4k2b	-0.10611	-2.23701	0.0278792	0.393784	6.40483	6.34086
Qtrtd1	-0.158103	-2.2349	0.0280224	0.395278	5.05218	5.02217
Dnmt3b	-0.193757	-2.23343	0.0281231	0.396167	4.34699	4.21531
Snw1	0.0759091	2.23107	0.0282851	0.397918	7.44783	7.51319
Tnfsf12	0.261563	2.22886	0.0284379	0.399534	2.40508	2.8399
Gnptab	0.100676	2.2273	0.0285454	0.400511	7.19366	7.27086
Las1l	-0.101106	-2.22638	0.0286099	0.400881	6.28512	6.23614
Erlin1	-0.0967603	-2.22438	0.028749	0.401922	6.62999	6.55999
Tut1	-0.0986662	-2.22421	0.0287605	0.401922	6.40032	6.33062
Hdgfrp3	-0.335018	-2.22361	0.0288024	0.401975	2.2095	1.87486
Sft2d1	-0.254304	-2.2228	0.0288594	0.402237	4.09006	3.97614
Cnih4	-0.0938926	-2.22079	0.0290002	0.403666	6.73946	6.69153
Ssbp3	0.158486	2.21857	0.0291573	0.404759	5.85433	5.9632
Swap70	-0.151476	-2.21842	0.0291675	0.404759	6.99334	6.91452
Cep57l1	-0.186944	-2.21805	0.029194	0.404759	4.00332	3.867
Depdc7	-0.217488	-2.21749	0.0292332	0.40477	3.74182	3.63976
Hsdl2	0.166432	2.21615	0.0293286	0.405558	4.2285	4.28527
Hnrnph3	-0.284366	-2.21264	0.0295785	0.407322	2.63941	2.51738
Wdr34	-0.185411	-2.21244	0.029593	0.407322	4.78756	4.63739
Slamf8	-0.328919	-2.21226	0.029606	0.407322	3.66218	3.528
Snx15	0.140667	2.2121	0.0296178	0.407322	5.07758	5.18638
C5ar1	-0.226468	-2.21135	0.0296712	0.407322	6.60296	6.3998
Mospd2	-0.179966	-2.21112	0.029688	0.407322	4.31082	4.29173
Uqcr11	-0.122769	-2.21028	0.0297485	0.40762	5.80698	5.7385
Lxn	0.327742	2.2078	0.0299274	0.408913	2.11326	2.18545
Pcnx	0.135462	2.20755	0.0299452	0.408913	5.82145	5.98132
Ankrd27	-0.10208	-2.20666	0.0300094	0.408913	6.27006	6.22872
Hcls1	-0.0929283	-2.20663	0.0300115	0.408913	7.71555	7.62653
Zfp462	0.192212	2.2058	0.0300723	0.408913	5.65854	5.84747
Eif3i	-0.103261	-2.20521	0.0301146	0.408913	7.92161	7.87704
Rpp40	-0.157965	-2.20506	0.0301255	0.408913	4.67905	4.58839
Pdia5	0.169043	2.20468	0.0301533	0.408913	4.06209	4.14277
Kctd20	-0.107671	-2.20394	0.030207	0.409115	6.17032	6.1238
Thra	-0.275875	-2.20267	0.0303003	0.409851	3.66081	3.4441
Pdss2	-0.226003	-2.19958	0.0305263	0.412379	3.22887	3.21132
Bcl2l2	0.139371	2.19838	0.0306151	0.41305	4.8854	4.92043
Cep44	-0.196755	-2.19677	0.030734	0.414123	3.84713	3.80689
Glrx	-0.190109	-2.194	0.0309392	0.41601	5.06882	4.90199
Zfp946	0.224074	2.19361	0.0309688	0.41601	3.33023	3.35809
B3gnt3	0.192875	2.19176	0.0311069	0.41601	3.77728	3.898
Gm16515	0.162375	2.19167	0.0311135	0.41601	4.07222	4.2272
Kif13a	0.107952	2.1911	0.0311563	0.41601	6.04382	6.07939
Cgnl1	0.105025	2.19081	0.031178	0.41601	7.73851	7.81615
Anxa11	0.118285	2.19078	0.0311802	0.41601	5.62845	5.74498
Oaf	-0.268065	-2.19065	0.0311901	0.41601	3.89363	3.7119
Nit2	-0.145081	-2.19008	0.0312328	0.41601	4.954	4.85064
Npc2	0.0998306	2.1896	0.0312689	0.41601	8.61317	8.7592
Prdm5	-0.281082	-2.18902	0.0313122	0.416061	2.78064	2.62126
Lrrc27	0.169085	2.18715	0.0314532	0.417408	4.12263	4.2296
Atp6v1a	0.114123	2.18632	0.0315162	0.417718	8.88351	9.0386
Cmtm4	0.147451	2.18485	0.031627	0.417783	5.42454	5.57429
Prkaca	0.10374	2.18429	0.0316696	0.417783	6.23074	6.30207
Hist1h1d	0.5738	2.18354	0.0317266	0.417783	1.90575	2.70904
Sos1	0.151826	2.18322	0.0317515	0.417783	5.79221	5.83589
Slc25a10	0.120291	2.18292	0.0317737	0.417783	6.02432	6.15738
Slc41a2	0.173631	2.18267	0.0317935	0.417783	4.65045	4.79804
Sptbn2	0.258623	2.18195	0.0318481	0.417783	3.2646	3.46095
Kif4	-0.106258	-2.18138	0.0318919	0.417783	6.13685	6.11326
Pde2a	-0.119852	-2.18118	0.0319071	0.417783	6.90802	6.82354
2410018M08Rik	-0.288918	-2.18104	0.0319176	0.417783	NA	NA
BC037034	-0.174509	-2.17874	0.0320937	0.418113	5.11662	4.95432
Hey1	0.257142	2.17869	0.0320976	0.418113	2.6196	2.76305
Car13	0.169135	2.17809	0.0321439	0.418113	4.76032	4.97382
Zfp277	-0.129577	-2.17791	0.0321576	0.418113	5.56133	5.49533
Rwdd2b	-0.163514	-2.17761	0.0321808	0.418113	3.96924	3.99303
Ltb	-0.344746	-2.17743	0.0321946	0.418113	2.94969	2.67619
Atp6v1d	0.133573	2.1771	0.0322205	0.418113	6.72638	6.84458
Tmem63b	0.156785	2.1743	0.0324368	0.419975	5.41932	5.52469
Scamp1	0.133223	2.17421	0.0324437	0.419975	5.92984	6.03231
Fam134b	0.0964717	2.17318	0.0325241	0.420498	6.78351	6.83876
Tm2d2	-0.133797	-2.17206	0.0326109	0.421104	5.42438	5.36738
Melk	-0.10882	-2.16966	0.0327985	0.421817	5.84113	5.7962
Lyz2	-0.104377	-2.16857	0.0328837	0.421817	10.9222	10.8471
Abl2	0.13408	2.16856	0.0328845	0.421817	7.58386	7.66059
Tgfbrap1	0.13119	2.16845	0.0328933	0.421817	5.50868	5.56842
Hs6st1	0.139013	2.16804	0.0329255	0.421817	6.35314	6.41445
1810026J23Rik	0.103122	2.16772	0.0329505	0.421817	NA	NA
Dock5	0.133913	2.16759	0.0329612	0.421817	5.82384	5.90508
Cog7	0.113493	2.16727	0.0329863	0.421817	5.50279	5.57521
Zmym2	-0.139355	-2.16614	0.0330757	0.422222	5.77577	5.66952
Hras1	0.105802	2.16571	0.033109	0.422222	5.68717	5.73861
Ddx24	0.100855	2.16508	0.0331594	0.422222	7.91218	7.98247
Kif22	-0.0896685	-2.16444	0.0332094	0.422222	6.56728	6.48465
Plekho2	0.121547	2.16371	0.0332673	0.422222	7.95892	8.01382
Krit1	-0.123015	-2.16368	0.0332698	0.422222	5.73429	5.68744
Ypel3	0.309645	2.16332	0.0332985	0.422222	1.95301	2.02059
Ubtd1	0.169475	2.16266	0.0333509	0.422378	5.13623	5.25263
Ndst2	0.179214	2.16163	0.0334332	0.422865	4.03366	4.20482
Fuk	-0.174631	-2.16117	0.0334696	0.422865	4.15635	4.09791
Snrpd2	-0.13537	-2.15715	0.0337909	0.425912	6.05444	5.92943
Atg13	0.120155	2.15715	0.0337916	0.425912	6.65496	6.79478
Parp2	-0.123582	-2.15434	0.0340175	0.428246	5.52043	5.42059
Usp18	0.371518	2.15318	0.0341117	0.42892	4.44424	4.78635
Kctd10	0.129969	2.15187	0.0342185	0.42975	5.39565	5.46331
Edem2	0.104623	2.15042	0.0343361	0.430714	6.72659	6.81358
Snrnp40	-0.0974674	-2.1474	0.0345833	0.433111	6.41968	6.32917
Tnfaip8l2	-0.15701	-2.14633	0.0346713	0.433111	5.12803	5.02259
Bora	-0.120856	-2.1461	0.0346896	0.433111	6.00453	5.90765
Zfp12	-0.161738	-2.14569	0.0347236	0.433111	4.05669	3.9168
Crcp	-0.132149	-2.14558	0.0347328	0.433111	5.54802	5.42345
Nup205	-0.0831876	-2.14415	0.0348504	0.43373	8.74427	8.71768
Trappc5	-0.112295	-2.14398	0.0348647	0.43373	5.61704	5.5665
Galnt4	-0.201601	-2.14317	0.0349313	0.434046	3.63292	3.61926
Iqsec1	0.132986	2.14222	0.03501	0.434511	6.79467	6.86519
Fam212a	-0.393551	-2.14172	0.0350521	0.434522	1.50179	1.35448
Dnm2	0.103933	2.14095	0.0351155	0.434797	7.34328	7.38435
Slc50a1	-0.161628	-2.13964	0.0352246	0.43509	4.69686	4.5931
Snrpc	-0.136917	-2.13959	0.0352289	0.43509	5.85481	5.7813
Ccdc120	-0.287414	-2.13918	0.035263	0.43509	2.47516	2.34399
Timeless	-0.107556	-2.13868	0.035305	0.435098	6.39805	6.29984
Txndc17	-0.113454	-2.13502	0.0356119	0.437316	6.0083	5.94961
Sc5d	0.15467	2.13492	0.03562	0.437316	5.17771	5.28379
Tns3	0.105607	2.13419	0.0356814	0.437316	7.83633	7.93697
Aldh7a1	0.178091	2.13406	0.0356923	0.437316	4.21877	4.33536
Fabp4	0.14958	2.13384	0.0357106	0.437316	7.15128	7.26819
Abcf2	-0.0636825	-2.13357	0.035734	0.437316	8.00926	7.94654
Stk17b	-0.1638	-2.13215	0.0358542	0.438278	6.53136	6.43797
Zcwpw1	-0.291564	-2.13041	0.0360015	0.439073	3.01978	2.76267
Ctsb	0.0645141	2.1297	0.0360613	0.439073	11.004	11.0933
Casc5	-0.169294	-2.1297	0.0360616	0.439073	6.4232	6.3012
Jag1	-0.504915	-2.12942	0.0360859	0.439073	1.07472	0.834973
Anxa6	0.141273	2.12822	0.0361877	0.439804	6.29309	6.46312
Chchd10	0.153321	2.12592	0.0363843	0.441684	5.95318	6.03138
Dna2	-0.128878	-2.12299	0.0366362	0.443571	5.79205	5.70908
Jup	0.209238	2.12235	0.0366913	0.443571	3.14826	3.27824
Fgd6	0.146509	2.12219	0.0367054	0.443571	5.61127	5.67753
Csnk2a1	-0.0973962	-2.12216	0.0367082	0.443571	6.77114	6.77003
Entpd1	0.178081	2.12042	0.0368587	0.444333	4.22796	4.41677
Tspan32	-0.340826	-2.12005	0.0368905	0.444333	2.45614	2.05727
Ube2c	-0.0800248	-2.11997	0.0368978	0.444333	8.25037	8.17984
Lamc2	0.54445	2.11778	0.0370881	0.445883	1.46342	1.96148
Gm20605	-0.538316	-2.11752	0.0371111	0.445883	1.20232	1.03979
Ethe1	0.158691	2.11643	0.0372055	0.446509	4.1551	4.19997
Zfp938	-0.405696	-2.11464	0.0373623	0.44788	1.29601	1.15276
Hexa	0.0699886	2.11218	0.0375786	0.449961	7.86387	7.90793
Mpp1	0.0889774	2.10716	0.0380234	0.45477	7.00856	7.13522
Celsr3	0.211026	2.10505	0.0382124	0.456235	4.16295	4.25746
Myo18b	0.4574	2.10482	0.0382325	0.456235	0.160444	0.738446
Mgat5	0.130068	2.10406	0.0383006	0.45649	5.56965	5.7279
Celsr1	0.378683	2.10299	0.0383965	0.45649	1.69742	2.14658
Ccdc15	-0.347089	-2.10268	0.0384242	0.45649	2.33061	2.14904
Tbc1d4	0.173074	2.10256	0.0384355	0.45649	4.16192	4.36551
Utp20	-0.0886666	-2.10179	0.0385046	0.45649	8.14177	8.09985
Hist2h2be	0.178635	2.10169	0.0385138	0.45649	4.18666	4.39254
Prkx	0.176399	2.09993	0.0386726	0.457718	4.51874	4.57289
Uchl5	-0.0955823	-2.09958	0.0387042	0.457718	7.23683	7.17048
C2cd2l	0.166946	2.098	0.038847	0.458892	4.79575	4.89454
Tmem107	-0.224699	-2.09737	0.0389039	0.458936	3.26831	3.09134
Prdx5	-0.0970515	-2.09687	0.0389497	0.458936	7.48561	7.40241
Aldh1l2	-0.179775	-2.09565	0.0390611	0.458936	3.71605	3.58814
Inf2	0.131743	2.09517	0.0391044	0.458936	7.10275	7.21088
Hipk2	0.215913	2.09457	0.0391598	0.458936	6.59197	6.77491
Haus1	-0.137609	-2.0943	0.0391837	0.458936	4.77482	4.74283
Nfe2l1	0.0916556	2.09393	0.039218	0.458936	7.80212	7.84563
Ddx41	-0.0814587	-2.09384	0.0392257	0.458936	7.11033	7.03887
Smcr7	0.202823	2.09366	0.0392428	0.458936	3.23703	3.31948
Atg12	0.16502	2.09181	0.0394123	0.460407	5.77312	5.91174
Eml5	0.194604	2.09001	0.0395783	0.461834	3.79525	3.94323
Nrm	-0.163739	-2.08931	0.0396426	0.462073	4.24907	4.14468
Sirt2	0.123959	2.08746	0.0398136	0.463554	5.22648	5.28993
Sptbn1	0.223242	2.08582	0.0399654	0.464808	3.13871	3.31533
Pdgfc	0.452545	2.08331	0.0401996	0.467016	0.807861	1.01999
Tle3	0.137767	2.08176	0.0403453	0.46817	6.67566	6.77119
Acox1	0.0850516	2.0813	0.0403878	0.46817	6.47851	6.55667
Zfp961	-0.165808	-2.07818	0.0406816	0.469835	3.8623	3.77885
Ost4	-0.119639	-2.07817	0.0406827	0.469835	5.83893	5.77827
Tbc1d17	0.142978	2.07771	0.0407263	0.469835	5.0816	5.16123
Rpl36a	-0.110288	-2.07763	0.0407335	0.469835	7.77062	7.70826
Psen2	0.0994503	2.07695	0.0407977	0.469835	6.98646	7.07096
Tusc1	0.262694	2.07694	0.040799	0.469835	3.18327	3.27445
Rfc2	-0.0899117	-2.074	0.0410784	0.471503	6.00853	5.95146
Dennd3	0.178672	2.07385	0.0410919	0.471503	3.55901	3.6876
Bcl2l1	0.1649	2.07363	0.0411136	0.471503	5.20139	5.2597
Mettl6	-0.125906	-2.07281	0.0411916	0.471503	5.18152	5.12265
Stx3	0.135781	2.07246	0.0412244	0.471503	6.27797	6.47232
Gm996	0.316856	2.07246	0.0412248	0.471503	1.64123	1.95693
Adipor1	0.0674171	2.07212	0.0412571	0.471503	7.34228	7.39639
Inpp5a	0.140977	2.07093	0.0413715	0.472298	4.22198	4.34489
Rcl1	-0.0998833	-2.0693	0.0415274	0.473028	6.90908	6.85565
Chst10	0.34329	2.06898	0.0415586	0.473028	1.60423	1.87502
Gpatch11	0.207515	2.0684	0.0416144	0.473028	4.0454	4.10475
Dyrk3	-0.160283	-2.06795	0.0416578	0.473028	4.75464	4.66645
Lrmp	-0.0844991	-2.06793	0.0416599	0.473028	6.42712	6.39682
Ap2a1	0.101092	2.06663	0.041785	0.473938	7.0876	7.13926
Exoc3l4	0.180717	2.06531	0.0419125	0.474246	4.80525	4.97177
Zhx3	0.179111	2.0648	0.0419623	0.474246	3.82822	3.9209
Pou2f2	-0.339721	-2.06471	0.0419708	0.474246	5.98701	5.67407
Dhx57	-0.157487	-2.06402	0.042038	0.474246	4.35292	4.25693
Clic4	0.0999869	2.06399	0.0420408	0.474246	8.77295	8.85143
Cnpy4	-0.190896	-2.06285	0.0421518	0.474246	3.69732	3.63625
Ssbp1	-0.118277	-2.06241	0.0421947	0.474246	5.66448	5.54792
Impdh1	-0.130044	-2.06231	0.0422036	0.474246	5.78042	5.66205
Bax	-0.085888	-2.06217	0.0422172	0.474246	7.33513	7.23401
Uck1	-0.128913	-2.06134	0.0422989	0.474657	4.68748	4.66108
Ncapd2	-0.0825723	-2.06025	0.0424054	0.474952	7.82623	7.71357
Shmt1	-0.0952921	-2.05976	0.0424533	0.474952	6.39589	6.3595
Hip1r	-0.444339	-2.05969	0.0424603	0.474952	1.64878	1.29311
Sav1	0.107405	2.05821	0.0426049	0.475585	6.49288	6.62142
Fbl	-0.114754	-2.05819	0.0426072	0.475585	7.13729	7.03009
Nipa1	0.366065	2.05773	0.0426525	0.475587	1.76522	1.98148
Cep78	-0.103867	-2.05627	0.0427957	0.476575	6.30249	6.24635
Angpt2	0.194433	2.05557	0.0428656	0.476575	3.09369	3.28749
Elof1	-0.116406	-2.05545	0.0428768	0.476575	5.57357	5.52297
Pfkm	0.0995683	2.05471	0.0429501	0.476887	5.41627	5.50754
Prmt10	-0.170999	-2.0525	0.0431689	0.478606	4.15835	4.17903
Scamp3	0.114713	2.05179	0.0432403	0.478606	6.73925	6.80418
Wsb1	-0.101071	-2.05178	0.0432412	0.478606	7.05047	6.98614
Basp1	0.175804	2.05109	0.0433092	0.478791	8.18714	8.232
Arhgef7	0.101616	2.0507	0.0433488	0.478791	7.75167	7.78191
Gipc1	-0.102942	-2.04976	0.0434424	0.479322	5.85853	5.85045
Ppfibp1	0.0761127	2.04744	0.0436749	0.479549	8.1478	8.24225
Dhrs7b	-0.138918	-2.04733	0.0436859	0.479549	4.97679	4.94764
Pkdcc	0.365302	2.04701	0.0437181	0.479549	1.63012	2.10334
Fam118b	0.129198	2.04687	0.0437322	0.479549	4.88681	4.99004
0610009D07Rik	-0.105634	-2.04671	0.0437483	0.479549	NA	NA
Ell	0.156517	2.04649	0.0437704	0.479549	5.06303	5.11165
Kif20a	-0.0841749	-2.04603	0.0438168	0.479549	7.60314	7.53163
Prmt1	-0.120207	-2.04583	0.043837	0.479549	7.78752	7.72454
Ttll12	0.12163	2.04524	0.0438958	0.479549	6.73854	6.80861
Ppp1r14b	-0.0991068	-2.04502	0.043918	0.479549	7.39281	7.32358
Cyp4v3	0.165559	2.04351	0.0440702	0.480712	3.96714	4.10006
1110007C09Rik	0.136781	2.0419	0.0442337	0.481996	NA	NA
Exd2	0.180841	2.04089	0.0443366	0.482618	4.03465	4.20306
Cd300a	0.123936	2.0398	0.044447	0.483321	6.44621	6.63033
Enox2	-0.166137	-2.03873	0.0445566	0.483781	4.20992	4.12931
Mapk3	0.111747	2.03824	0.0446069	0.483781	6.21848	6.30225
Cast	0.108859	2.03757	0.0446754	0.483781	5.51022	5.60041
Cbll1	0.194547	2.03734	0.0446989	0.483781	5.29609	5.34951
Rpl22	-0.0958783	-2.03597	0.0448386	0.483781	8.17299	8.11774
Plk3	-0.283279	-2.03566	0.0448704	0.483781	3.78264	3.48315
9030617O03Rik	-0.111462	-2.03566	0.0448706	0.483781	NA	NA
Arhgef4	0.2487	2.03534	0.0449035	0.483781	2.88383	3.01778
Rin1	-0.180057	-2.03521	0.0449174	0.483781	4.83594	4.73558
Hdgf	-0.0577213	-2.03465	0.0449747	0.483781	9.89248	9.81743
Ndc80	-0.108046	-2.03438	0.0450022	0.483781	6.18123	6.16794
Cisd3	-0.153378	-2.03342	0.0451012	0.483781	4.77431	4.7168
Tex10	-0.113372	-2.03281	0.0451646	0.483781	6.47273	6.42088
Ppp1r8	-0.0932561	-2.03279	0.0451663	0.483781	6.40051	6.33596
Adam9	-0.090614	-2.03268	0.045178	0.483781	6.93776	6.88061
Rgs3	-0.319537	-2.03151	0.0452987	0.484393	2.51068	2.48098
Nfx1	-0.0735429	-2.03124	0.0453271	0.484393	7.10371	7.0277
Tsc22d2	0.17461	2.03044	0.0454093	0.48478	4.35593	4.41549
Snx25	-0.195739	-2.02983	0.0454735	0.484974	3.79955	3.7129
Maoa	0.138574	2.02929	0.0455289	0.485073	5.23362	5.38148
4933436C20Rik	-0.229018	-2.02779	0.0456859	0.485943	NA	NA
Taf6l	-0.14248	-2.02762	0.0457027	0.485943	4.3352	4.24608
Wrap53	0.132967	2.02675	0.0457941	0.486423	4.74706	4.78777
Cmc2	-0.163218	-2.02504	0.0459731	0.487118	4.11252	4.07137
Zbtb5	-0.17992	-2.02494	0.0459839	0.487118	3.81524	3.74157
Fam162a	-0.153826	-2.0248	0.0459981	0.487118	5.3638	5.22234
Arhgap39	0.167605	2.02361	0.0461231	0.487951	5.30687	5.39156
1810013L24Rik	0.150146	2.02257	0.0462326	0.488438	NA	NA
Dph1	-0.149206	-2.02229	0.0462618	0.488438	4.77075	4.78473
Pde8a	0.151507	2.02182	0.0463121	0.488479	4.9839	5.08723
Mctp1	0.407908	2.02067	0.0464338	0.488834	1.93472	2.21349
Ehbp1l1	0.0782366	2.02062	0.0464385	0.488834	8.36336	8.40517
Wdr12	-0.0888506	-2.01926	0.0465827	0.489863	7.58442	7.52798
Slc36a2	0.187913	2.0182	0.0466952	0.490036	3.82999	4.03215
Taf13	0.216835	2.01754	0.046766	0.490036	3.44057	3.5251
Top3b	0.118002	2.01733	0.0467879	0.490036	5.3972	5.44136
Stx11	0.268339	2.01658	0.0468675	0.490036	3.75932	4.02261
Dpcd	-0.126548	-2.01611	0.046918	0.490036	5.14238	5.10657
Inpp4a	0.164913	2.01607	0.0469226	0.490036	4.51726	4.69545
Zfyve16	-0.161302	-2.01605	0.0469247	0.490036	4.63809	4.60927
Dtx3	0.145923	2.01551	0.0469823	0.490151	5.00437	5.12148
Aldh1b1	0.156986	2.01376	0.0471694	0.491326	4.1258	4.25099
Trem1	-0.257741	-2.01358	0.0471882	0.491326	5.11211	4.8985
Tsfm	-0.132101	-2.01194	0.0473644	0.491795	5.3935	5.33327
Pparg	0.152246	2.01188	0.0473717	0.491795	4.79593	4.92522
D11Wsu47e	-0.12982	-2.01186	0.0473732	0.491795	4.66318	4.6078
Zfp783	0.241014	2.00999	0.0475747	0.493132	3.51375	3.61861
Nelfa	-0.117677	-2.0098	0.0475956	0.493132	6.29711	6.18515
Pigx	-0.173334	-2.00842	0.0477452	0.494003	3.96968	3.91997
M6pr	-0.0734529	-2.00816	0.0477735	0.494003	8.68973	8.64319
Mob3a	-0.145178	-2.00708	0.04789	0.494723	4.88972	4.79657
Hdac2	-0.106639	-2.00633	0.0479714	0.495028	6.90945	6.81972
Als2	0.0890795	2.00594	0.0480136	0.495028	5.70975	5.83203
Prc1	-0.0891748	-2.00437	0.0481857	0.49534	7.23274	7.18778
Spats2	-0.098129	-2.00415	0.0482098	0.49534	6.01609	5.95238
Oas1g	0.208477	2.00412	0.0482125	0.49534	3.86051	3.98956
Dus1l	-0.0874725	-2.00394	0.0482319	0.49534	6.49931	6.47158
Rbms2	0.143526	2.00246	0.0483936	0.496518	4.75612	4.82323
Aak1	0.098734	2.0016	0.0484887	0.497009	7.12219	7.20795
Rcor1	0.117776	2.00103	0.0485512	0.497166	5.94105	6.03876
Gpr183	-0.267072	-2.00012	0.0486511	0.497705	2.87048	2.71027
Tlr5	-0.271199	-1.99863	0.0488151	0.498899	2.17608	2.11448
0610031J06Rik	0.0836942	1.99752	0.0489382	0.499613	NA	NA
Rapgef1	0.103331	1.99714	0.0489798	0.499613	7.58591	7.65269
Sod1	-0.0986857	-1.99573	0.0491365	0.500727	7.80789	7.72579
Plekho1	0.126704	1.99528	0.0491869	0.500756	7.44281	7.58443
Plxdc1	-0.159432	-1.99479	0.0492408	0.500821	4.88514	4.88943
Gsk3b	0.102161	1.99426	0.0493002	0.500941	6.5071	6.5924
Slc19a2	-0.146684	-1.99344	0.0493909	0.501379	4.12799	4.0785
Mkl2	0.13299	1.99246	0.0495009	0.50163	5.94044	6.06965
Npc1	0.108546	1.99201	0.0495505	0.50163	6.83127	6.91908
Dusp18	0.201745	1.99194	0.0495584	0.50163	4.18715	4.43964
Inpp4b	-0.274973	-1.99078	0.0496889	0.502468	2.64581	2.44547
Urb2	-0.0879581	-1.9898	0.0497991	0.503099	7.1332	7.10074
Rad54b	-0.19999	-1.9886	0.0499333	0.503595	3.28684	3.21384
Ccdc127	0.106196	1.98839	0.0499578	0.503595	5.80546	5.8064
Brwd1	0.111276	1.98809	0.0499915	0.503595	5.86027	5.88084
Wdr1	0.0662585	1.98746	0.0500622	0.503825	8.93194	8.98299
Flt1	0.25089	1.9868	0.0501361	0.504088	3.49752	3.69954
Tram1	0.116198	1.98597	0.0502309	0.504559	7.61906	7.69854
Zdhhc9	0.150087	1.98442	0.0504056	0.505444	5.17394	5.28093
Magoh	-0.134506	-1.98378	0.0504781	0.505444	6.20394	6.07775
Aurka	-0.075649	-1.98267	0.0506054	0.505444	8.403	8.36324
Rfc1	-0.0734067	-1.98247	0.0506279	0.505444	7.7539	7.72636
Utp14a	-0.12249	-1.9824	0.0506354	0.505444	5.71848	5.66
Myh10	0.128943	1.98231	0.050646	0.505444	6.05904	6.16003
Smyd3	0.121119	1.98223	0.0506547	0.505444	4.60351	4.65834
Fbxo38	-0.0842432	-1.98148	0.0507406	0.505822	6.39445	6.35025
Atp6v1b2	0.109057	1.98024	0.0508822	0.506248	8.65572	8.80081
1500012F01Rik	-0.142394	-1.97993	0.0509179	0.506248	NA	NA
Gfpt1	0.0928976	1.97952	0.0509641	0.506248	7.21962	7.29153
Bfar	-0.133247	-1.97942	0.0509756	0.506248	4.9678	4.96665
Acsf2	0.174559	1.97834	0.0510995	0.506561	3.80964	3.95258
D930048N14Rik	0.28657	1.97831	0.0511032	0.506561	1.50403	1.95002
Cttn	0.115534	1.97758	0.0511866	0.506911	5.23488	5.33081
Hsf4	0.246328	1.97691	0.0512638	0.507198	2.40376	2.4998
Dbf4	-0.0906865	-1.97615	0.0513522	0.507596	6.83743	6.74912
Slc6a12	0.124097	1.97566	0.0514081	0.507673	7.07783	7.21756
Arl6ip5	0.0822069	1.97382	0.0516207	0.509168	7.12604	7.18646
Arpc1b	-0.0760407	-1.9731	0.051705	0.509168	9.2375	9.18092
Chmp4b	0.0801615	1.97284	0.0517345	0.509168	8.0426	8.07224
Rps6ka3	0.123593	1.97268	0.0517528	0.509168	5.36944	5.44474
Cpsf6	0.0956297	1.97105	0.0519429	0.509694	7.66655	7.71816
Mrps15	-0.115328	-1.97081	0.0519707	0.509694	6.53351	6.41484
Lman2	-0.0662108	-1.97065	0.0519897	0.509694	8.05662	8.02072
Bola1	-0.160406	-1.97038	0.0520204	0.509694	4.47995	4.39622
Ercc6l	-0.128436	-1.97014	0.0520481	0.509694	5.69375	5.67193
Jmy	-0.11612	-1.9692	0.0521578	0.510294	5.38378	5.30947
Fancg	0.142415	1.96791	0.052309	0.511151	4.18341	4.23305
Rasa3	0.102991	1.96763	0.0523424	0.511151	6.82652	6.8944
Rab5a	-0.145918	-1.96645	0.0524799	0.51202	5.5343	5.44461
Cradd	-0.344933	-1.96468	0.052689	0.513315	1.62825	1.47525
Cp	0.441295	1.9645	0.0527101	0.513315	2.32542	2.47714
Nup88	-0.0709533	-1.9634	0.05284	0.514104	7.1772	7.13145
Sgms2	0.215583	1.96222	0.0529792	0.514742	4.92049	5.23006
Pank4	-0.10764	-1.96146	0.0530698	0.514742	5.59123	5.55759
Elp4	-0.176688	-1.96124	0.0530952	0.514742	3.76626	3.65195
Mtrr	0.0992973	1.96092	0.0531333	0.514742	6.0749	6.10324
Leprotl1	0.129338	1.96078	0.0531498	0.514742	5.05818	5.14725
Baiap2	0.133443	1.95978	0.0532692	0.515425	5.79216	5.89387
Angel2	-0.0857045	-1.95913	0.0533456	0.515469	6.22631	6.20825
Triobp	-0.149025	-1.95892	0.0533716	0.515469	5.20865	5.10556
Ccdc137	-0.102736	-1.95834	0.0534398	0.515561	5.74768	5.67143
Mob1b	0.156549	1.95762	0.0535261	0.515561	5.56551	5.67203
Fntb	0.140669	1.95739	0.0535541	0.515561	4.86109	4.95599
Cep95	-0.163663	-1.95687	0.0536162	0.515561	4.11977	4.03911
Nus1	0.0935769	1.95679	0.0536258	0.515561	7.35791	7.41254
Rgs12	0.1712	1.95593	0.053728	0.515981	3.63592	3.78815
Rxrb	-0.0997339	-1.9553	0.0538041	0.515981	6.45916	6.39526
Cdk1	-0.105625	-1.9552	0.0538163	0.515981	7.46546	7.42847
Nmi	-0.169721	-1.95439	0.0539129	0.516221	4.40048	4.31709
Tmco4	-0.154094	-1.95417	0.0539394	0.516221	4.75151	4.61659
Itga10	-0.468013	-1.95201	0.0542	0.518042	1.05128	0.892433
F8a	0.341388	1.95084	0.0543409	0.518042	1.89413	1.9939
Arl6	0.164519	1.94942	0.0545126	0.518042	3.51419	3.64954
Apbb2	0.151804	1.94917	0.0545433	0.518042	5.89845	6.08376
Tsc22d3	0.175407	1.94909	0.0545535	0.518042	3.58202	3.91031
Ugcg	0.155798	1.94885	0.0545823	0.518042	5.88761	6.02075
Cinp	0.102169	1.94873	0.054597	0.518042	5.6044	5.67539
Pnpla7	0.0977721	1.94861	0.0546108	0.518042	6.2166	6.31413
Aurkb	-0.101073	-1.94854	0.0546198	0.518042	6.80373	6.7345
Slc25a12	-0.0698192	-1.94833	0.0546453	0.518042	7.17749	7.15081
Spsb1	-0.479087	-1.94812	0.0546705	0.518042	1.22701	1.01636
Anapc15	-0.117537	-1.9475	0.0547459	0.51829	5.31435	5.26566
Cecr5	-0.185899	-1.94652	0.054866	0.518961	3.66444	3.62691
Clec12a	-0.468416	-1.94551	0.0549887	0.519622	2.52725	1.93733
Eepd1	0.148869	1.94514	0.0550344	0.519622	5.62577	5.72435
Tpcn2	0.113931	1.94464	0.0550956	0.519734	5.82241	5.91
Ebi3	-0.508306	-1.94373	0.0552066	0.520076	2.5685	1.96048
Fbxo10	-0.259584	-1.94354	0.0552306	0.520076	2.28949	2.21763
Rab20	0.20013	1.94165	0.0554618	0.521608	4.99728	5.09577
Rmnd5b	0.142287	1.94141	0.0554924	0.521608	4.65646	4.79159
Clp1	-0.184153	-1.94074	0.0555739	0.521909	4.53607	4.52426
Tbc1d14	-0.104612	-1.93832	0.0558728	0.524249	6.19422	6.146
Zswim6	-0.157378	-1.93646	0.0561043	0.525502	5.43823	5.31127
Tbc1d1	0.0857681	1.93616	0.0561417	0.525502	6.85435	6.92346
Pde7b	0.244492	1.93593	0.0561703	0.525502	2.50966	2.76339
Grap	-0.14744	-1.93564	0.0562058	0.525502	5.03631	5.00955
N6amt1	-0.120964	-1.93443	0.0563567	0.526324	4.99556	4.93506
Wwc2	0.10799	1.93403	0.0564073	0.526324	5.46637	5.54158
Isg20l2	-0.0848854	-1.93374	0.0564436	0.526324	6.87632	6.79794
Zfp52	-0.135493	-1.93066	0.0568284	0.527495	4.38784	4.41008
Rnf38	-0.135828	-1.93044	0.0568565	0.527495	5.57329	5.43767
Ddah1	0.156032	1.93033	0.0568705	0.527495	4.42839	4.624
Gpr108	-0.0955529	-1.93	0.0569122	0.527495	5.77001	5.74778
Zc4h2	0.275937	1.92965	0.0569562	0.527495	2.33911	2.48405
Zc3h14	0.0883715	1.92963	0.0569585	0.527495	6.8506	6.88913
Zbtb38	0.185949	1.9296	0.0569624	0.527495	3.61458	3.81491
Hk1	0.131652	1.92954	0.0569697	0.527495	6.97854	7.07625
Ccnk	0.11358	1.92855	0.0570949	0.5281	6.75833	6.82579
Cd68	0.117429	1.92754	0.0572216	0.5281	9.36572	9.4636
Ccdc12	-0.11948	-1.9268	0.0573153	0.5281	5.39614	5.33009
1700086O06Rik	0.224188	1.92586	0.0574342	0.5281	NA	NA
Timm10	-0.137305	-1.92583	0.0574384	0.5281	4.98845	4.92597
Ksr2	0.273042	1.92581	0.0574405	0.5281	2.19892	2.36956
Cyp4f18	-0.283937	-1.92532	0.0575034	0.5281	2.96883	2.66692
Pde1c	-0.281307	-1.92532	0.0575035	0.5281	3.03779	2.77787
Lancl2	0.104894	1.92523	0.0575148	0.5281	5.93869	6.02966
St3gal1	0.171229	1.92506	0.0575362	0.5281	6.99403	7.1676
Wtap	-0.098858	-1.92345	0.0577409	0.529518	6.5344	6.48036
Nadk	-0.106473	-1.92209	0.0579146	0.530649	8.72179	8.62033
Kat8	-0.157458	-1.91922	0.0582811	0.533138	4.26559	4.179
Itgb5	-0.117736	-1.91917	0.0582875	0.533138	6.09739	6.00827
Dync1h1	0.16304	1.91826	0.0584044	0.533614	9.52344	9.65306
Pcbd2	-0.216661	-1.9176	0.0584895	0.533614	3.57439	3.41606
Tnfsf9	-0.249726	-1.91759	0.0584914	0.533614	5.19067	5.09262
Tmed10	0.0551812	1.91632	0.0586545	0.534493	8.0107	8.04049
Ccdc102a	-0.306455	-1.91605	0.0586892	0.534493	1.66609	1.41863
Fnip1	0.106357	1.91518	0.0588019	0.535057	6.46692	6.57427
Glyctk	-0.333325	-1.91311	0.0590702	0.53683	2.37996	2.21593
1300002K09Rik	0.181431	1.91276	0.0591156	0.53683	NA	NA
Casp3	0.0999634	1.91241	0.0591614	0.53683	5.52137	5.58813
Lst1	-0.412673	-1.91211	0.0592005	0.53683	2.04195	1.79457
F13a1	-0.469945	-1.91094	0.0593528	0.537748	0.766184	0.661471
Cenpl	-0.147638	-1.91025	0.0594429	0.537759	4.87786	4.8691
Zkscan1	-0.120137	-1.91015	0.0594561	0.537759	5.26831	5.27677
Zfp830	-0.134855	-1.90937	0.059558	0.538219	4.65872	4.53825
Rps9	-0.0753004	-1.90876	0.0596374	0.538474	9.73266	9.66773
Lmbrd1	0.118954	1.90827	0.0597012	0.538539	5.99575	6.07383
Wdr41	-0.111987	-1.90756	0.0597951	0.538539	5.6101	5.54949
Tssc4	-0.121549	-1.90735	0.0598222	0.538539	4.87992	4.83141
Grcc10	-0.22855	-1.90715	0.059849	0.538539	3.01495	2.76651
Ctbp2	-0.0991148	-1.9062	0.0599731	0.538843	6.46215	6.38841
Lef1	0.298753	1.90611	0.0599851	0.538843	3.55947	3.74585
Crlf3	-0.128211	-1.90462	0.0601807	0.539893	5.85008	5.73463
Tomm7	-0.122034	-1.9042	0.0602367	0.539893	5.93743	5.8847
Rcbtb1	-0.147918	-1.90406	0.0602557	0.539893	4.1478	4.08998
4833427F10Rik	-0.365722	-1.9031	0.0603825	0.54057	NA	NA
Rpl10a	-0.0972254	-1.90137	0.0606105	0.541996	8.10885	8.02452
Cdk18	0.110989	1.90112	0.0606447	0.541996	8.10133	8.14335
Orc6	-0.0971073	-1.90033	0.0607493	0.542141	5.96532	5.95733
Eif4b	-0.052423	-1.89958	0.0608492	0.542141	10.0458	10.0101
Fbxl20	-0.167317	-1.89911	0.060911	0.542141	4.15519	3.98302
BC031181	0.119347	1.89884	0.0609474	0.542141	5.40405	5.44436
Rpsa	-0.0809953	-1.89876	0.0609583	0.542141	10.1617	10.0785
Dars2	-0.111194	-1.89868	0.0609696	0.542141	6.14989	6.10921
Mgat4a	-0.135684	-1.89741	0.0611383	0.542886	6.59067	6.51452
Parvb	0.0903787	1.89694	0.0612009	0.542886	7.50093	7.55632
Sgol1	-0.117829	-1.89665	0.0612395	0.542886	5.89147	5.86113
Trip6	-0.32074	-1.89646	0.0612656	0.542886	2.25412	2.1128
Snx27	0.0732237	1.89612	0.061311	0.542886	7.61339	7.68116
Slc25a17	-0.115542	-1.89539	0.0614094	0.543301	6.14561	6.09046
Nrxn2	0.525914	1.89425	0.061562	0.543783	-0.580816	-0.0578942
D2hgdh	-0.175611	-1.89421	0.0615672	0.543783	3.73786	3.67662
Mastl	-0.166945	-1.89257	0.0617886	0.544922	4.29048	4.21149
Prepl	-0.121303	-1.89249	0.0617996	0.544922	4.9231	4.90818
Sema3c	0.301021	1.8916	0.0619184	0.545002	3.31381	3.5221
Acy1	-0.0894673	-1.89149	0.0619346	0.545002	6.48511	6.40501
Adprh	0.103784	1.89127	0.0619637	0.545002	5.68765	5.77533
Top2b	-0.0934793	-1.89032	0.0620919	0.545673	6.93802	6.86132
Zfp365	0.351241	1.88787	0.0624252	0.54664	1.98524	2.19866
Fam78b	0.234676	1.88783	0.0624306	0.54664	2.45265	2.51905
Parvg	-0.0598117	-1.88773	0.0624439	0.54664	8.18164	8.14424
Wdr73	-0.128101	-1.88766	0.0624536	0.54664	5.31326	5.27595
Usp38	0.113797	1.8876	0.0624613	0.54664	5.76476	5.80176
Fxyd2	0.262625	1.88658	0.0626008	0.547064	3.44275	3.56205
Mfn2	0.103464	1.88648	0.0626135	0.547064	6.58458	6.63602
Cst3	-0.0850225	-1.88574	0.0627149	0.547495	8.66548	8.57794
Mul1	0.120719	1.88459	0.0628727	0.548419	5.09626	5.1346
Prr5	-0.178255	-1.88416	0.0629315	0.548477	4.05361	3.8997
Snora7a	0.370034	1.88361	0.0630063	0.548649	0.965784	1.12911
Rnft1	0.125568	1.88246	0.0631642	0.548649	5.02746	5.08468
Rpl14	-0.0971716	-1.88226	0.0631913	0.548649	9.44552	9.37024
AI414108	-0.351876	-1.88192	0.0632382	0.548649	1.6527	1.68079
Znrf2	0.0997448	1.88191	0.0632398	0.548649	6.49806	6.50481
Metrnl	0.133825	1.88174	0.0632637	0.548649	5.75538	5.88756
Eya4	0.222347	1.87896	0.063646	0.551511	2.23561	2.64712
Lrrfip1	-0.0778753	-1.87781	0.0638051	0.552129	7.8452	7.76153
Ly96	-0.226747	-1.87769	0.063822	0.552129	3.1009	3.06435
Fnbp4	-0.0990984	-1.87676	0.0639508	0.552789	6.56578	6.52312
Xpo5	-0.0750645	-1.87632	0.0640123	0.552867	7.24713	7.19596
8430410A17Rik	0.234268	1.87348	0.0644075	0.555824	NA	NA
9830001H06Rik	0.137785	1.8727	0.0645161	0.556306	NA	NA
Npepps	0.0795671	1.87186	0.0646346	0.556872	7.24557	7.32129
Ankle2	0.094818	1.8709	0.0647682	0.557013	5.82244	5.90038
S100a13	-0.136707	-1.87087	0.0647735	0.557013	4.21263	4.11402
Cdca7	-0.0930958	-1.87022	0.0648639	0.557013	6.3655	6.30268
Ube2l6	0.152209	1.86949	0.0649666	0.557013	4.80549	5.01675
Dnajb9	0.188477	1.86943	0.064975	0.557013	3.62193	3.71777
Phpt1	-0.147578	-1.86926	0.0649989	0.557013	4.42871	4.29309
Phf16	-0.164194	-1.86865	0.0650856	0.557013	3.96741	3.91115
Mrpl49	-0.0801707	-1.86855	0.0650987	0.557013	5.99136	5.93238
Psma7	-0.0895744	-1.86811	0.0651613	0.557013	8.28649	8.19017
Rab9	0.143969	1.86764	0.0652276	0.557013	4.54756	4.61636
Psmd8	0.0834171	1.86739	0.0652632	0.557013	8.20472	8.25285
Ptpn11	-0.0732491	-1.86584	0.0654822	0.557013	7.53711	7.48965
Tlk1	0.0979978	1.86566	0.0655081	0.557013	6.78214	6.84083
Uimc1	-0.118365	-1.86556	0.065522	0.557013	5.36142	5.25177
Impdh2	-0.0742089	-1.86462	0.0656544	0.557013	8.19986	8.13888
Jazf1	0.272241	1.86452	0.0656697	0.557013	3.02041	3.18002
Gtdc2	0.219024	1.86448	0.0656742	0.557013	3.17813	3.23568
Ebna1bp2	-0.0839066	-1.86448	0.0656754	0.557013	7.44263	7.37278
Acsl4	0.104885	1.86436	0.0656922	0.557013	7.43298	7.51983
Elovl5	0.0979968	1.86424	0.0657082	0.557013	6.32504	6.37288
Shcbp1	-0.130122	-1.86368	0.0657887	0.557197	5.85293	5.81862
Scpep1	0.0881543	1.86306	0.0658772	0.557197	7.22093	7.31717
Bcl10	-0.113788	-1.86268	0.0659313	0.557197	6.37859	6.3087
Ccm2	-0.176583	-1.86248	0.0659594	0.557197	4.4138	4.3313
Coa3	0.094613	1.86207	0.0660174	0.557197	5.87723	5.94859
Pcf11	-0.106439	-1.86186	0.0660471	0.557197	6.44576	6.35919
Morc3	-0.0990523	-1.85991	0.0663259	0.559101	6.75049	6.72892
Zfand3	0.0984529	1.85886	0.0664767	0.559924	5.36399	5.39064
Nip7	-0.105269	-1.85772	0.0666403	0.560853	6.58669	6.56916
Rnf121	0.163501	1.85688	0.0667609	0.561028	4.36236	4.46496
Rnf214	0.159593	1.85649	0.0668174	0.561028	4.70546	4.75434
Lsm4	-0.101404	-1.85646	0.0668208	0.561028	6.63316	6.55466
Fastkd2	-0.108368	-1.85599	0.0668887	0.561152	6.38973	6.36403
Lpin1	0.225328	1.85519	0.0670049	0.561679	3.43852	3.70145
Trip12	0.0622595	1.85424	0.0671413	0.562375	9.27525	9.35052
Pdcd2l	-0.142126	-1.85279	0.0673519	0.563513	4.28744	4.26344
Lig4	0.155242	1.85225	0.0674302	0.563513	3.4845	3.54564
Churc1	0.173299	1.8522	0.0674376	0.563513	4.48979	4.63972
Pvr	0.169947	1.85158	0.067527	0.56352	4.68008	4.75742
Nrbf2	0.165204	1.85139	0.067555	0.56352	3.58009	3.58486
Ptafr	0.281782	1.85098	0.0676145	0.56352	3.7301	3.96723
Alg8	-0.0914661	-1.85065	0.0676629	0.56352	5.8015	5.68358
Hnrnpk	-0.0658528	-1.84851	0.0679752	0.56352	9.71635	9.67911
Fem1a	0.100664	1.84848	0.0679794	0.56352	6.56106	6.602
Pask	-0.12017	-1.84833	0.0680009	0.56352	4.82459	4.75383
St6gal1	0.110229	1.84824	0.0680139	0.56352	5.1159	5.20707
Ddx47	-0.0809477	-1.848	0.0680494	0.56352	6.61846	6.59498
Rgs11	0.325213	1.84777	0.0680825	0.56352	2.21652	2.35531
Oaz2	-0.16596	-1.84747	0.0681258	0.56352	4.12961	4.02269
Clic1	-0.0604347	-1.84728	0.068154	0.56352	8.20397	8.15011
Taf4b	-0.129976	-1.8472	0.0681665	0.56352	5.42576	5.33716
Snd1	0.0889426	1.84586	0.068363	0.56352	7.74212	7.80068
Rbm3	-0.124658	-1.84562	0.068398	0.56352	7.23233	7.16111
Ccdc57	-0.176009	-1.84552	0.0684124	0.56352	3.91844	3.91199
U2af1	-0.0694918	-1.84517	0.0684633	0.56352	7.36334	7.29208
Rgs7bp	0.411821	1.84508	0.0684774	0.56352	0.832789	1.35817
Tmem219	-0.184164	-1.84491	0.0685017	0.56352	4.15883	4.09
Gsta3	-0.345891	-1.84487	0.068508	0.56352	2.77091	2.62243
Brd8	-0.0749749	-1.84347	0.0687138	0.563996	7.12983	7.06574
Gm14325	-0.249633	-1.84335	0.0687324	0.563996	2.43475	2.40198
Enc1	0.175846	1.84325	0.0687468	0.563996	4.20633	4.28405
Hmgcs1	0.138623	1.84279	0.0688145	0.563996	6.13735	6.19994
Clcn7	0.14021	1.84254	0.0688506	0.563996	6.86001	7.06602
Cd164	0.0968383	1.84204	0.0689255	0.563996	8.03359	8.13362
Parp4	0.15857	1.84171	0.0689741	0.563996	4.77525	4.84078
Ifitm3	-0.164443	-1.84128	0.0690372	0.563996	8.2368	8.10248
Helz	0.13995	1.84121	0.0690476	0.563996	6.01401	6.0848
Il18	-0.301626	-1.83896	0.0693811	0.566005	2.32206	2.15231
Cox6a1	-0.0907088	-1.83883	0.069401	0.566005	7.27843	7.18249
Wdr3	-0.0862236	-1.83727	0.0696325	0.566829	7.89796	7.85857
Nfkb1	-0.148696	-1.83705	0.0696661	0.566829	8.27256	8.17505
Trafd1	-0.160176	-1.83698	0.069677	0.566829	5.42263	5.36824
Cisd1	-0.163744	-1.83671	0.0697173	0.566829	5.14577	5.05562
Tmem184b	0.116119	1.83615	0.0698008	0.566933	6.65308	6.72977
Ankrd16	-0.167403	-1.8359	0.0698376	0.566933	3.88286	3.83074
Homer3	-0.202974	-1.8348	0.0700018	0.56771	2.96745	2.86214
Bnip2	-0.0827982	-1.83435	0.0700697	0.56771	6.29002	6.24903
Fam120aos	0.381495	1.83396	0.0701278	0.56771	1.73454	1.81787
Sergef	-0.154314	-1.83317	0.0702468	0.56771	3.63417	3.6591
Dicer1	0.0855315	1.83276	0.0703075	0.56771	7.08378	7.12944
Megf9	0.370669	1.83275	0.0703102	0.56771	2.35878	2.4753
Lrrcc1	-0.134118	-1.83274	0.0703105	0.56771	4.70006	4.58655
Copg1	0.0636654	1.83186	0.0704438	0.567846	8.26548	8.30977
Grk5	0.264505	1.83134	0.070522	0.567846	2.73048	2.78261
Ppp3r1	0.100555	1.8311	0.0705573	0.567846	6.61499	6.66006
Rala	0.150839	1.8303	0.0706783	0.567846	5.41055	5.47766
Gadd45a	0.389044	1.83003	0.0707199	0.567846	3.73192	3.71858
Cacna1b	0.27212	1.82937	0.0708193	0.567846	2.4649	2.47077
Tm4sf19	0.270405	1.82932	0.0708259	0.567846	2.30112	2.74124
Rell1	0.164887	1.82908	0.0708633	0.567846	4.67877	4.87038
AI427809	0.253223	1.82898	0.0708786	0.567846	3.35237	3.59811
Lamtor4	-0.131558	-1.82839	0.0709674	0.567846	5.4277	5.28
Ogg1	-0.147608	-1.82837	0.0709709	0.567846	4.56644	4.4742
Cdadc1	-0.140514	-1.8282	0.0709959	0.567846	4.26126	4.18128
Mrpl23	-0.239061	-1.82798	0.07103	0.567846	2.47765	2.27543
Rpl37	-0.0895886	-1.82762	0.0710845	0.567846	8.82284	8.77344
Phlda1	-0.45235	-1.82711	0.0711616	0.567846	3.17347	2.92044
Bccip	-0.0943888	-1.82692	0.0711895	0.567846	6.32608	6.27911
Chpt1	0.163918	1.8255	0.0714055	0.568729	4.22302	4.35754
E130308A19Rik	0.273604	1.82503	0.0714777	0.568729	2.30823	2.42004
Nr6a1	0.230226	1.82489	0.0714993	0.568729	2.93168	3.04452
Sirt3	-0.190174	-1.82478	0.0715162	0.568729	2.79805	2.79852
Mthfd2l	-0.274076	-1.82412	0.0716171	0.569102	2.18037	1.99173
Sord	0.0835381	1.82092	0.072106	0.572166	6.49819	6.60432
Hif1a	0.111598	1.82089	0.0721112	0.572166	8.09401	8.17657
Slc30a5	-0.0872626	-1.81997	0.0722516	0.57255	6.56664	6.50182
Slc38a1	-0.0745936	-1.81948	0.0723281	0.57255	7.86755	7.79085
Akap2	0.629407	1.81939	0.0723413	0.57255	4.22328	4.78118
Cd97	0.327746	1.81916	0.072377	0.57255	4.76492	5.12365
Mrpl11	-0.0870951	-1.81588	0.072883	0.575473	6.26446	6.2308
Ttk	-0.0876109	-1.81584	0.0728897	0.575473	5.95624	5.89065
Btbd1	-0.137106	-1.8157	0.0729104	0.575473	5.09	5.00755
Nudt1	-0.143223	-1.81533	0.0729687	0.575502	3.99103	3.88185
Rev3l	-0.102344	-1.81396	0.07318	0.576731	5.37611	5.3482
Gm9833	-0.345831	-1.81362	0.0732339	0.576731	2.0761	2.20708
Wbp1l	0.0953813	1.81254	0.0734009	0.577312	7.2394	7.27586
2700046G09Rik	-0.4632	-1.81236	0.0734305	0.577312	NA	NA
Cxcl14	0.120046	1.81209	0.0734721	0.577312	5.81678	5.7969
Gclm	-0.100574	-1.81154	0.0735577	0.57753	7.89382	7.78592
Itgb2	0.0887129	1.81121	0.0736095	0.57753	7.40758	7.45092
Tmem106a	0.107303	1.81007	0.0737865	0.578488	5.77023	5.83926
Akna	-0.133804	-1.80953	0.0738722	0.57873	4.72944	4.68207
Psmg1	-0.115992	-1.80898	0.0739579	0.578799	5.38592	5.36303
Casp9	0.088648	1.80831	0.0740637	0.578799	5.83106	5.8495
Vps18	0.09722	1.80817	0.0740854	0.578799	6.54295	6.62067
Ppp3cc	-0.2686	-1.80762	0.0741718	0.578799	2.6772	2.53774
Mtch1	-0.0667594	-1.80757	0.0741796	0.578799	7.21592	7.15596
Pttg1	-0.112686	-1.80737	0.0742107	0.578799	5.64634	5.55376
Eef1a1	-0.0474471	-1.80666	0.0743224	0.578909	12.6498	12.6184
Nupr1	-0.302261	-1.80658	0.0743347	0.578909	2.70655	2.43808
Aldh1l1	0.286235	1.80623	0.0743896	0.578909	1.84178	1.97897
Mlkl	0.117317	1.80523	0.0745473	0.579708	5.30304	5.33582
Vdac2	0.0517476	1.80353	0.0748168	0.580966	8.9729	9.00287
Mrpl33	-0.144179	-1.80351	0.0748193	0.580966	5.24842	5.18328
Swsap1	-0.222436	-1.80193	0.0750704	0.582486	2.81109	2.69649
Manea	-0.162345	-1.80056	0.0752869	0.583548	4.57505	4.47378
Ebp	-0.107824	-1.80023	0.0753398	0.583548	5.04955	5.00674
Tmtc3	-0.135108	-1.80002	0.0753734	0.583548	5.77485	5.70333
Cenpm	-0.163094	-1.79913	0.0755155	0.584219	4.5646	4.43533
Snap47	0.099141	1.79695	0.0758638	0.586484	5.54182	5.6494
Kif24	-0.142072	-1.7957	0.0760642	0.587601	4.47175	4.37325
Wbscr22	-0.0811461	-1.79491	0.076191	0.58815	6.36797	6.30512
Spast	-0.0987332	-1.79379	0.0763716	0.589112	5.90097	5.8306
Acadvl	-0.100377	-1.79336	0.0764397	0.589207	5.85887	5.80632
Rps6kb2	0.139583	1.79248	0.0765823	0.589488	4.87906	4.92988
Ddt	0.171064	1.79232	0.0766084	0.589488	3.87653	3.89642
Zfc3h1	-0.106384	-1.79206	0.0766505	0.589488	5.98726	5.97325
Klhl20	0.134634	1.79143	0.0767518	0.589488	5.13953	5.1983
Ctdspl	-0.196427	-1.79126	0.0767794	0.589488	3.74799	3.58383
Lgals9	0.132296	1.79106	0.0768119	0.589488	5.63587	5.7923
Gadd45g	0.332073	1.78837	0.0772475	0.590398	2.44122	2.69593
Mib2	0.130666	1.78835	0.0772509	0.590398	4.84535	4.85126
Wdr5	-0.0637216	-1.78822	0.077272	0.590398	6.83669	6.77807
3110082I17Rik	-0.11232	-1.78806	0.0772972	0.590398	NA	NA
Ppie	-0.109735	-1.7877	0.0773557	0.590398	4.97247	4.87698
Gmpr	0.138193	1.78766	0.0773631	0.590398	4.30599	4.36286
Kitl	0.147286	1.78766	0.0773632	0.590398	5.10154	5.28543
Chsy1	-0.136638	-1.78756	0.0773787	0.590398	4.6585	4.60922
Prss50	0.135547	1.78695	0.0774791	0.590655	4.82236	5.00572
Dnajc13	0.0632877	1.78667	0.0775246	0.590655	8.08011	8.11857
Mlec	-0.0529264	-1.78614	0.0776111	0.590887	8.08606	8.07111
Mad2l1	-0.0754504	-1.78557	0.0777032	0.591103	6.97102	6.93092
Erf	-0.117137	-1.78514	0.0777731	0.591103	6.43188	6.32542
Psmg2	-0.12969	-1.78493	0.0778077	0.591103	5.19316	5.16039
Cd81	-0.120661	-1.7844	0.0778946	0.591251	4.26762	4.21662
Fcgr2b	0.138484	1.78362	0.0780217	0.591251	5.70477	5.80218
Cenpf	-0.0963965	-1.78335	0.0780665	0.591251	7.89013	7.82676
Tbc1d9	0.189088	1.78282	0.078153	0.591251	4.58319	4.75848
Abca9	-0.11105	-1.78277	0.0781622	0.591251	6.36495	6.28362
Rbck1	-0.0704966	-1.78249	0.0782087	0.591251	7.27972	7.2503
Parp12	0.137202	1.78239	0.078224	0.591251	5.85876	5.9559
Cd276	0.115629	1.7819	0.0783048	0.591251	5.59333	5.66192
Eci2	-0.111354	-1.78173	0.0783322	0.591251	5.32315	5.29484
Lat2	0.120818	1.78137	0.0783919	0.591278	6.3441	6.46225
Hmgb1	-0.10727	-1.78047	0.0785404	0.591891	8.28012	8.16595
BC018242	0.231169	1.78019	0.0785855	0.591891	2.84806	2.91867
Gm14295	0.294262	1.77873	0.0788276	0.592873	1.80603	1.85551
Zfp408	-0.147803	-1.77867	0.0788374	0.592873	4.53826	4.45034
Lamtor1	-0.094187	-1.77815	0.0789234	0.592873	6.30208	6.23687
Prmt6	0.104357	1.7776	0.0790142	0.592873	5.67028	5.66043
Ogfod1	0.100906	1.77759	0.0790162	0.592873	5.72156	5.75988
Arl6ip4	-0.0906321	-1.77699	0.0791157	0.592873	6.39196	6.31077
Oxnad1	-0.120256	-1.77621	0.0792446	0.592873	4.86881	4.85847
Chmp2b	0.100053	1.7758	0.0793119	0.592873	5.64497	5.7032
Dhx33	-0.0810051	-1.77579	0.0793149	0.592873	6.92921	6.85048
Uaca	0.0843487	1.77545	0.0793712	0.592873	6.29966	6.31471
Derl2	0.0915807	1.7752	0.0794119	0.592873	5.94296	5.99452
Btbd6	-0.140234	-1.77439	0.0795467	0.592873	4.3743	4.38276
Med12	0.11265	1.77434	0.0795557	0.592873	7.27956	7.3064
Gldc	0.236747	1.77432	0.079558	0.592873	1.51636	1.76854
Slc18a1	0.359339	1.77431	0.0795599	0.592873	0.59021	1.01337
Fam120a	0.0857987	1.77325	0.0797378	0.59373	8.86036	8.90438
Fam107b	-0.0908517	-1.77295	0.0797875	0.59373	6.15738	6.04101
Isyna1	-0.0850499	-1.77253	0.0798574	0.59383	7.81029	7.70188
1500017E21Rik	0.330434	1.77108	0.0800993	0.594904	NA	NA
Sccpdh	0.176504	1.7708	0.0801474	0.594904	3.65884	3.83031
Pick1	0.146217	1.77049	0.080198	0.594904	4.31215	4.35475
Trim11	-0.130952	-1.77029	0.0802318	0.594904	4.46614	4.34994
Rnf115	0.0735943	1.76986	0.0803045	0.594904	6.82795	6.87034
Taf15	-0.0916921	-1.76964	0.0803405	0.594904	7.35915	7.2841
Aktip	0.15616	1.76865	0.0805083	0.595243	3.85671	3.96902
Sesn1	-0.125553	-1.76858	0.08052	0.595243	4.685	4.63593
Psme1	-0.095383	-1.76836	0.0805558	0.595243	6.76304	6.67831
Mkrn1	0.0693544	1.76778	0.0806541	0.59536	6.85413	6.91676
Rasgrp4	-0.269731	-1.76688	0.0808061	0.59536	2.69948	2.45453
Zfp777	-0.14733	-1.7667	0.0808357	0.59536	4.15603	3.98071
Tmem131	0.132318	1.76624	0.0809145	0.59536	8.03925	8.08912
Ppapdc2	0.190443	1.76615	0.0809281	0.59536	2.98981	3.06462
Leng9	0.339272	1.76605	0.0809463	0.59536	1.26359	1.29767
Lrrc47	0.0920572	1.76568	0.081008	0.59536	6.36095	6.37415
Pdcd2	-0.11915	-1.76512	0.0811029	0.59536	4.91589	4.84144
Nucb1	0.0898681	1.76495	0.0811314	0.59536	7.17234	7.23248
Jarid2	-0.142625	-1.76456	0.0811981	0.59536	5.86936	5.6611
Hist3h2a	0.315094	1.76434	0.0812356	0.59536	2.26906	2.55359
Gclc	-0.0934357	-1.76425	0.0812497	0.59536	6.67792	6.6045
Klhdc3	-0.0733777	-1.76362	0.0813568	0.595731	6.9529	6.8608
Plekhn1	0.17049	1.76257	0.0815354	0.596624	3.88244	4.02744
Ankrd33b	0.144267	1.76133	0.0817464	0.5977	4.18288	4.22223
1810043H04Rik	-0.250723	-1.7603	0.0819216	0.5977	NA	NA
Vopp1	0.154319	1.76024	0.0819329	0.5977	4.38548	4.56681
Pld1	0.251886	1.76022	0.0819348	0.5977	2.49328	2.60385
Fam135a	0.211425	1.75999	0.0819744	0.5977	2.79134	2.87768
Ranbp9	0.0921813	1.75971	0.0820229	0.5977	6.25149	6.27918
Becn1	-0.0850597	-1.75848	0.0822333	0.59882	6.35184	6.33186
Gtf3c6	-0.153267	-1.75778	0.0823523	0.599273	4.69991	4.60006
Ppt1	-0.0909681	-1.75695	0.0824955	0.599531	5.90903	5.87186
Syk	0.0961588	1.75663	0.0825506	0.599531	7.9232	8.02399
Prkab1	-0.110931	-1.75658	0.0825586	0.599531	5.33892	5.28193
Zcchc8	-0.0767772	-1.75588	0.0826796	0.599834	6.49398	6.41159
Pi4ka	0.076714	1.75539	0.0827631	0.599834	7.26857	7.31068
Rnase4	-0.220123	-1.75534	0.0827711	0.599834	2.66409	2.5528
Snhg5	-0.1055	-1.75428	0.0829543	0.600749	5.43454	5.3539
Dusp4	0.154916	1.75344	0.0830989	0.601013	6.84815	6.97289
Col27a1	-0.341273	-1.75341	0.0831048	0.601013	1.97218	1.77295
Rbmxl1	-0.103034	-1.75305	0.0831667	0.601027	5.90616	5.8254
Elac2	0.0869487	1.75273	0.0832209	0.601027	6.69895	6.76354
Pole2	0.0964466	1.75201	0.083346	0.601421	5.34996	5.42179
Phf7	-0.181652	-1.75161	0.0834156	0.601421	3.13042	3.05077
Tmem62	-0.260569	-1.75106	0.0835107	0.601421	2.3517	2.34047
Pik3r5	0.121462	1.75104	0.0835141	0.601421	8.19773	8.30129
Lamtor3	0.0772454	1.75044	0.0836182	0.601421	6.35711	6.40064
Abcc5	0.122876	1.75039	0.0836273	0.601421	7.23174	7.36651
Ric8	-0.092404	-1.75011	0.0836749	0.601421	5.91234	5.87437
Tln1	0.0927837	1.74944	0.0837916	0.601601	9.4849	9.53704
Trim34a	0.448767	1.74931	0.0838142	0.601601	1.63612	1.73902
Nhp2l1	-0.088494	-1.74803	0.0840379	0.602796	6.96286	6.92896
Zmym3	-0.104856	-1.74757	0.0841179	0.60296	4.67268	4.65947
Golga1	-0.131641	-1.747	0.0842165	0.603256	4.6024	4.50925
Kctd17	0.097787	1.74648	0.0843071	0.603494	5.75848	5.82887
F730043M19Rik	0.389807	1.74581	0.0844244	0.603924	2.35507	2.50995
Lbr	-0.0751152	-1.74545	0.0844879	0.603968	7.84691	7.76259
Plekhm1	0.138371	1.74479	0.0846035	0.604384	7.03585	7.11734
Tmem189	0.115466	1.74426	0.0846956	0.604633	8.58802	8.65559
Gpn1	-0.0806761	-1.7438	0.0847763	0.604799	6.57178	6.5303
Nup155	-0.0716054	-1.74276	0.0849595	0.605696	8.11852	8.11018
Pex12	-0.13349	-1.74217	0.0850625	0.605971	4.1645	4.1447
Ppil1	-0.0876688	-1.74189	0.0851132	0.605971	5.32273	5.30161
Cryzl1	-0.116285	-1.74147	0.085187	0.606088	5.03418	4.9818
A230050P20Rik	0.116776	1.74044	0.0853676	0.60662	5.37076	5.39103
Crat	0.101147	1.74039	0.085377	0.60662	5.01832	5.00915
Rfx5	-0.124633	-1.73971	0.0854971	0.607064	4.95856	4.89968
Trim25	0.120787	1.73919	0.0855891	0.607308	8.01721	8.15266
Tmem86a	0.235318	1.73817	0.0857705	0.608185	2.71538	2.82738
Rbm8a	-0.103637	-1.73778	0.0858389	0.608219	7.29556	7.20505
Egfl7	-0.175364	-1.73749	0.0858907	0.608219	3.8339	3.72189
Rabgap1	-0.0848401	-1.73651	0.0860638	0.608666	5.85297	5.81512
Osgin2	0.159571	1.73648	0.0860693	0.608666	5.26793	5.32012
Commd7	-0.102711	-1.73519	0.0862981	0.60969	5.59666	5.55462
Pfkp	0.111143	1.73502	0.0863298	0.60969	6.95712	7.05561
Fam102a	0.108248	1.73442	0.0864353	0.609814	5.57276	5.66828
Nemf	0.0898981	1.73404	0.0865036	0.609814	6.84656	6.89227
Wdr60	0.15387	1.73368	0.0865687	0.609814	3.84913	3.98461
Mrpl54	-0.102464	-1.73362	0.0865788	0.609814	5.74888	5.67765
Tnfrsf14	-0.47581	-1.73293	0.0867017	0.609907	1.74011	1.30288
Prkag2	0.12924	1.73266	0.0867511	0.609907	3.98895	3.96561
Wdsub1	-0.211893	-1.73181	0.0869032	0.609907	2.88474	2.8538
Rps16	-0.0831781	-1.73137	0.0869813	0.609907	8.31016	8.27349
Sgsm1	0.138949	1.73093	0.0870599	0.609907	4.66509	4.79339
Map3k8	0.263984	1.73021	0.08719	0.609907	3.90051	3.95404
Wee1	0.12104	1.72931	0.0873519	0.609907	5.29382	5.34028
Dhrs4	-0.120837	-1.72879	0.0874452	0.609907	4.68083	4.58904
Dynlt3	0.133597	1.72877	0.0874488	0.609907	5.3049	5.44192
Evi2b	-0.124402	-1.72846	0.0875048	0.609907	6.3952	6.22882
1110018G07Rik	0.0849643	1.72833	0.0875272	0.609907	NA	NA
Ahcy	-0.108628	-1.72819	0.0875526	0.609907	6.6707	6.59481
Reps2	0.228987	1.72779	0.0876249	0.609907	2.3612	2.67951
Adarb1	0.179699	1.72756	0.0876668	0.609907	4.40293	4.45842
Phf10	-0.102043	-1.72749	0.0876788	0.609907	5.86106	5.78988
Rpia	-0.0977475	-1.72726	0.0877206	0.609907	5.53625	5.4682
Gtf2e1	-0.105207	-1.72725	0.0877232	0.609907	5.23691	5.13553
Stxbp3a	-0.107529	-1.72714	0.0877428	0.609907	5.70242	5.63714
Mb21d2	0.174733	1.72712	0.0877451	0.609907	3.1273	3.30331
Arhgap8	0.114716	1.727	0.0877683	0.609907	4.46781	4.62334
Mcm5	-0.0552191	-1.72672	0.0878173	0.609907	8.40284	8.38502
Snta1	0.14187	1.72646	0.0878656	0.609907	3.60254	3.76864
Emc10	-0.0846643	-1.72547	0.0880435	0.610329	6.21317	6.15099
Fem1c	0.0967943	1.72542	0.0880525	0.610329	5.04163	5.081
Josd2	-0.157305	-1.72367	0.0883697	0.610329	4.57458	4.42237
Mapk1ip1	-0.276164	-1.72364	0.0883768	0.610329	2.41995	2.28675
Slc27a3	-0.333972	-1.72349	0.0884026	0.610329	1.91205	1.689
Dhrs3	0.154362	1.72309	0.0884761	0.610329	6.11357	6.21733
Traip	-0.0872401	-1.7229	0.088511	0.610329	5.28071	5.23565
Gadd45b	0.165805	1.72276	0.0885356	0.610329	5.05223	5.25939
Rcbtb2	-0.103536	-1.72271	0.0885458	0.610329	6.189	6.11595
Mrpl21	-0.0970239	-1.72269	0.0885484	0.610329	5.96635	5.92944
1110037F02Rik	-0.0726263	-1.7223	0.0886189	0.610329	NA	NA
Plxnd1	0.107385	1.72227	0.0886244	0.610329	8.5225	8.6407
Pdlim1	0.148775	1.72179	0.0887125	0.610329	3.68325	3.86768
Snx13	0.117691	1.7214	0.0887832	0.610329	5.5804	5.63752
Ap3s1	0.142585	1.72124	0.0888124	0.610329	6.25583	6.35731
Zc3hav1	0.102517	1.72102	0.088853	0.610329	6.85928	6.9861
Pikfyve	0.0827264	1.72068	0.0889154	0.610359	6.86622	6.96052
Smim14	0.116976	1.71973	0.0890886	0.610821	4.06398	4.16283
Mphosph9	-0.107413	-1.71938	0.0891515	0.610821	5.46226	5.37939
Lama5	0.352001	1.71936	0.0891565	0.610821	1.28365	1.66409
Slc5a3	0.151638	1.71804	0.0893977	0.611774	5.41754	5.58
Chaf1b	0.0908477	1.71777	0.0894466	0.611774	6.03358	6.1252
Abtb2	0.332316	1.71765	0.0894699	0.611774	4.55019	4.65052
Irf2bpl	0.13662	1.71688	0.0896097	0.612333	6.05032	6.13141
Mia3	0.0749706	1.71653	0.0896753	0.612384	6.87525	6.9288
Hddc2	-0.16862	-1.71586	0.0897977	0.612585	3.44766	3.36446
Psmb9	-0.189782	-1.71573	0.089821	0.612585	3.74399	3.61148
Tpm1	0.0913511	1.71512	0.0899336	0.612956	6.43026	6.50786
Asns	-0.0851854	-1.71467	0.0900179	0.613128	7.39568	7.335
Taf5l	-0.0964494	-1.71432	0.0900812	0.613128	5.52987	5.47384
Sorl1	-0.137319	-1.71377	0.0901824	0.613128	6.10385	6.04229
Ndufa3	-0.13384	-1.71372	0.0901916	0.613128	5.29799	5.24985
Prkcsh	0.0727028	1.71325	0.09028	0.613333	7.43924	7.47623
Rpl24	-0.0839113	-1.71249	0.0904201	0.61389	7.60016	7.56513
AA987161	-0.165167	-1.71133	0.0906347	0.614773	4.1351	4.0317
Asf1a	-0.118067	-1.71044	0.0907987	0.614773	5.00445	4.97961
Racgap1	-0.0588759	-1.70978	0.0909223	0.614773	7.91441	7.88589
Dennd2a	-0.156372	-1.70944	0.0909846	0.614773	4.12597	4.04113
H3f3b	-0.0663681	-1.70939	0.0909953	0.614773	9.45817	9.42308
Rhbdd3	-0.150208	-1.70936	0.0909995	0.614773	4.35431	4.22714
Tgif1	0.113007	1.7093	0.0910121	0.614773	6.00925	6.04127
Msh6	-0.0787833	-1.70903	0.0910617	0.614773	6.77207	6.67354
Rgcc	0.308942	1.70896	0.0910753	0.614773	1.46168	1.61223
Cbx1	-0.102163	-1.70851	0.0911579	0.614879	5.73066	5.64376
Ubtf	-0.062945	-1.70819	0.0912178	0.614879	8.01893	7.94983
Ndufa13	-0.100973	-1.70778	0.0912945	0.614879	6.03637	5.94628
Kbtbd7	0.201018	1.70757	0.0913331	0.614879	3.02144	3.04606
Arsb	-0.131767	-1.70716	0.0914101	0.614879	4.65629	4.63845
Prkag1	-0.0780743	-1.70669	0.0914985	0.614879	6.76168	6.75054
Mdfic	0.117957	1.70654	0.0915258	0.614879	6.00302	6.09195
Zfp934	0.35141	1.70578	0.0916684	0.614879	1.3025	1.41351
Abca6	0.28996	1.70561	0.0917003	0.614879	1.67723	1.91714
Dtnbp1	0.0915352	1.70557	0.0917073	0.614879	6.22838	6.30063
Gbf1	0.0917575	1.70543	0.091733	0.614879	7.02033	7.05835
Fam105a	-0.141421	-1.70497	0.0918198	0.61507	5.87285	5.72985
Hnrnpm	-0.0658001	-1.7042	0.091965	0.615254	9.23147	9.16447
Mbtps2	0.113081	1.70399	0.092003	0.615254	5.66286	5.71891
Jmjd4	0.13215	1.70389	0.0920224	0.615254	4.67779	4.71465
Acat1	-0.0780541	-1.70311	0.0921689	0.615843	6.65259	6.58288
Cep135	-0.105453	-1.70244	0.0922938	0.616286	5.39162	5.34146
Trim29	0.225352	1.70089	0.0925866	0.617452	1.68658	2.00293
Cyb5d1	0.180824	1.70055	0.0926503	0.617452	2.96188	3.0957
Tnfrsf23	0.131704	1.70032	0.0926936	0.617452	4.65848	4.78746
Abcd3	0.0717146	1.70018	0.0927208	0.617452	6.49453	6.56185
Tex2	0.0915568	1.69997	0.0927613	0.617452	5.3923	5.47954
Fam53b	0.117349	1.69946	0.0928574	0.617457	5.08949	5.1942
Sdhb	-0.0741003	-1.69934	0.0928794	0.617457	6.89656	6.87711
Ilk	0.0806201	1.69833	0.09307	0.618335	6.3178	6.35592
Nes	0.135356	1.69734	0.0932586	0.619197	5.09557	5.13715
Wdr91	0.0997535	1.69648	0.0934215	0.619791	6.75829	6.87144
Myo1c	-0.0730915	-1.69613	0.0934878	0.619791	6.99241	6.92991
Dis3l2	0.12521	1.69559	0.0935907	0.619791	4.5562	4.562
Tmem38b	0.103919	1.6954	0.0936275	0.619791	5.82192	5.92449
Nup93	-0.069954	-1.69532	0.0936422	0.619791	7.41711	7.3868
Ada	0.0788022	1.69496	0.0937108	0.619856	6.41576	6.4969
Xpnpep1	0.0466631	1.69391	0.0939112	0.620792	8.05252	8.08321
Mark3	0.0732407	1.69172	0.0943294	0.622389	6.46433	6.50804
Cyld	-0.0999624	-1.69119	0.0944317	0.622389	5.77883	5.78428
Ugdh	0.0851998	1.69048	0.0945676	0.622389	6.17675	6.2414
Oard1	-0.125265	-1.69022	0.0946169	0.622389	4.62744	4.52982
Lmnb2	-0.069083	-1.69012	0.094636	0.622389	6.61312	6.5532
Chrac1	-0.0918945	-1.68984	0.09469	0.622389	5.54798	5.4939
Zswim1	0.113074	1.68964	0.0947289	0.622389	5.31802	5.38005
Mfsd1	-0.068213	-1.68959	0.0947378	0.622389	7.33654	7.29308
Zfp235	-0.243727	-1.68894	0.0948631	0.622389	1.99165	1.87855
Tmem165	-0.0785857	-1.68874	0.0949012	0.622389	6.49306	6.42815
Efna2	0.422147	1.68867	0.094916	0.622389	1.57797	1.71149
Tmem71	0.310599	1.68861	0.0949261	0.622389	1.08193	1.47695
Frmd4b	-0.101414	-1.68844	0.0949599	0.622389	6.8815	6.80976
Smarce1	-0.109519	-1.68834	0.0949798	0.622389	6.28256	6.17272
Utp15	-0.0802428	-1.68783	0.0950776	0.622643	6.54148	6.48115
Aldh6a1	0.173621	1.6867	0.0952955	0.623159	3.50239	3.57856
Cpsf4	-0.100422	-1.6855	0.0955278	0.623159	5.45442	5.34038
2023-09-02	-0.0784221	-1.6854	0.0955459	0.623159	NA	NA
Gpc1	0.183376	1.68514	0.0955975	0.623159	3.46575	3.60808
Apba1	0.246203	1.68514	0.0955976	0.623159	2.24293	2.44762
Zfp748	-0.181067	-1.68429	0.0957612	0.623159	3.30491	3.29641
Hexdc	0.281165	1.68409	0.0957999	0.623159	2.28409	2.41717
Wnt6	-0.268438	-1.68372	0.0958727	0.623159	3.40534	3.25506
Cass4	0.184456	1.68371	0.0958732	0.623159	3.06093	3.04243
Polr2j	-0.12896	-1.68367	0.0958816	0.623159	5.75015	5.61602
Taf5	-0.126836	-1.68359	0.0958979	0.623159	4.65914	4.57166
Fkbp4	-0.058303	-1.68332	0.0959506	0.623159	8.67187	8.62587
Lyar	-0.0972683	-1.68327	0.0959595	0.623159	7.66721	7.55916
Tbc1d2	0.183998	1.68266	0.0960786	0.623159	2.87733	3.00431
Akr1b8	-0.0945304	-1.68262	0.096085	0.623159	7.07276	7.02804
Mfsd10	-0.0996484	-1.6822	0.0961672	0.623159	6.33853	6.23304
Zfp740	-0.0856945	-1.68174	0.0962579	0.623159	6.35994	6.29289
Ubxn2b	0.159692	1.68173	0.0962598	0.623159	3.95223	4.031
Pla2g2e	0.340426	1.68137	0.0963299	0.623159	0.673543	1.11223
Tia1	-0.103966	-1.68129	0.096345	0.623159	5.32594	5.25742
N4bp2	-0.125646	-1.68102	0.0963983	0.623159	4.84067	4.66411
Smchd1	-0.0747663	-1.67986	0.0966241	0.624236	7.45311	7.42431
Rasgef1b	-0.24159	-1.67934	0.0967256	0.624392	6.38004	6.23114
Scarb2	0.0716557	1.67913	0.0967669	0.624392	6.82749	6.92045
Trip10	-0.114046	-1.67849	0.0968911	0.624811	5.62724	5.56428
Gng2	-0.102358	-1.67685	0.0972128	0.626053	6.46433	6.40459
Dpys	0.276223	1.67677	0.0972296	0.626053	2.38681	2.37477
Erap1	-0.0819161	-1.6766	0.0972619	0.626053	6.61034	6.58529
Col4a3bp	0.0968707	1.6762	0.097341	0.626086	5.46246	5.56724
Csnk1g1	0.118212	1.67593	0.0973946	0.626086	4.81346	4.9148
Mthfd1l	-0.0691041	-1.6752	0.0975366	0.626086	7.42959	7.35992
Foxf2	0.166392	1.67508	0.0975604	0.626086	4.10187	4.1628
Zfp266	-0.11978	-1.67435	0.0977052	0.626086	4.70118	4.64243
Rhd	0.358878	1.67415	0.0977433	0.626086	0.986116	1.56648
Tnfrsf22	0.143244	1.67375	0.0978235	0.626086	4.41101	4.51814
Stard10	0.328643	1.67367	0.0978396	0.626086	1.31116	1.51866
Prpf19	-0.0477336	-1.67366	0.0978399	0.626086	8.7865	8.75394
Fan1	-0.222932	-1.67356	0.0978613	0.626086	2.26608	2.19531
4930503L19Rik	-0.119444	-1.67281	0.0980089	0.62665	NA	NA
Ppat	-0.0782907	-1.67243	0.0980843	0.626752	7.69948	7.63988
Naa10	-0.104641	-1.67202	0.0981653	0.62689	5.56568	5.47052
Mecp2	-0.0999242	-1.67149	0.0982699	0.627177	5.50342	5.46389
Zfp7	-0.110284	-1.67058	0.0984493	0.627941	4.15934	4.14853
Slc22a23	-0.357506	-1.67028	0.0985087	0.627941	0.965965	0.90156
Magt1	-0.0901505	-1.66884	0.0987953	0.628798	6.74753	6.71026
Abhd15	-0.160619	-1.66869	0.0988264	0.628798	3.48139	3.3837
Pex19	0.0677895	1.66835	0.0988934	0.628798	6.61852	6.69303
Pigl	-0.223032	-1.66817	0.0989282	0.628798	2.92528	2.87265
Ngly1	-0.199146	-1.66811	0.0989416	0.628798	3.70151	3.60953
Dbp	-0.41169	-1.66669	0.0992242	0.628952	1.17905	1.03909
Wdfy1	0.0741721	1.66649	0.0992638	0.628952	6.392	6.48657
Ccrl2	0.418248	1.66646	0.0992699	0.628952	3.90215	4.29958
Tatdn2	0.0889326	1.66636	0.0992891	0.628952	7.8829	7.93545
St3gal6	-0.326942	-1.66616	0.099329	0.628952	1.68952	1.32588
Cacul1	0.0669968	1.66582	0.0993983	0.628952	7.73732	7.80653
Rac1	-0.0576158	-1.66523	0.0995162	0.628952	8.13644	8.06484
Dhx9	-0.0535188	-1.66504	0.0995529	0.628952	9.59691	9.55123
Lrrc14b	0.251375	1.665	0.0995622	0.628952	1.21248	1.37588
Polr2h	-0.132926	-1.66484	0.0995941	0.628952	5.22161	5.07965
E2f2	0.132617	1.6647	0.0996223	0.628952	4.69423	4.86464
Zwilch	-0.107306	-1.66432	0.0996978	0.629002	5.90449	5.86292
Picalm	-0.0833375	-1.66387	0.0997889	0.629002	8.40215	8.32837
Mpp7	0.216782	1.66376	0.0998094	0.629002	3.21069	3.40717
Med19	0.119221	1.6632	0.0999229	0.629289	5.03976	5.10874
Ndufa2	-0.139372	-1.66222	0.100119	0.629289	6.09723	6.03053
Itga5	0.132098	1.66218	0.100127	0.629289	7.9915	8.07289
Zfp689	0.184357	1.66213	0.100138	0.629289	3.2146	3.22314
Ndufaf4	0.107855	1.66205	0.100154	0.629289	5.7243	5.73393
Sec23a	0.107117	1.66157	0.10025	0.629517	5.43951	5.46537
Asic1	0.30873	1.66099	0.100368	0.629566	1.4152	1.32959
Olfm1	-0.151467	-1.66094	0.100377	0.629566	5.05822	4.85756
D030028A08Rik	-0.213774	-1.66059	0.100448	0.62964	3.1525	3.0535
Ccdc53	-0.121148	-1.6594	0.100687	0.630763	4.76751	4.73468
Gga3	0.113581	1.6587	0.10083	0.63128	5.70103	5.74115
Ppp2cb	-0.0816025	-1.65774	0.101024	0.632121	6.04007	5.9477
Mbip	0.12282	1.65637	0.101301	0.633425	4.34164	4.37463
Adcy9	0.183339	1.6561	0.101356	0.633425	3.16733	3.30091
Nkain1	0.0994197	1.65573	0.101431	0.633425	5.63796	5.73495
Herc4	-0.0853978	-1.65531	0.101517	0.633425	6.46841	6.37772
Gpcpd1	0.111188	1.65523	0.101533	0.633425	5.89731	6.02734
Letmd1	0.0931716	1.65356	0.101874	0.635172	5.99166	6.02841
Paip2	-0.0940685	-1.65247	0.102096	0.636182	5.89477	5.81836
Synj2	0.108344	1.65156	0.102281	0.636959	5.62576	5.65578
Colec12	0.0836811	1.65091	0.102414	0.637247	8.37603	8.47627
Aimp2	-0.0844666	-1.65074	0.102448	0.637247	6.09627	5.99515
R3hcc1l	-0.100749	-1.64983	0.102636	0.638036	5.61246	5.55389
Dap	0.130278	1.64924	0.102757	0.638413	5.45689	5.54995
Ydjc	-0.157881	-1.64892	0.102822	0.638445	5.97457	5.81299
Max	0.0853616	1.64738	0.103139	0.639059	7.47393	7.51279
Gys1	0.101954	1.64697	0.103224	0.639059	6.21327	6.19612
Alad	0.0886372	1.64685	0.103248	0.639059	5.78348	5.85069
Hrsp12	-0.138225	-1.6466	0.103299	0.639059	3.70291	3.69845
Fam167b	0.120281	1.64651	0.103319	0.639059	4.94892	5.04617
Ankrd23	0.228889	1.64628	0.103367	0.639059	2.58432	2.61504
Atf1	0.085077	1.64584	0.103456	0.639059	6.78723	6.82239
Tnks2	-0.0713833	-1.64538	0.103552	0.639059	8.17203	8.13371
Zfand5	0.105522	1.64521	0.103586	0.639059	7.31383	7.40647
Hnrnpr	-0.072838	-1.64521	0.103587	0.639059	7.3917	7.3246
Ptgfrn	0.111993	1.6452	0.103589	0.639059	5.593	5.64372
Paqr4	0.338026	1.64387	0.103865	0.639772	0.866205	1.04495
Lmbrd2	0.123371	1.64355	0.10393	0.639772	5.0645	5.20992
Toe1	-0.117404	-1.64335	0.103971	0.639772	4.80628	4.74952
Nif3l1	-0.0791187	-1.64326	0.10399	0.639772	5.96506	5.98316
Igfbp4	-0.0961343	-1.64289	0.104067	0.639772	8.02387	7.9215
Rps15	-0.0674663	-1.64288	0.104068	0.639772	8.95225	8.90479
Nfix	-0.1492	-1.64259	0.10413	0.639777	4.37202	4.19886
Map4k4	0.0846819	1.64065	0.104533	0.640997	8.03118	8.09481
Itgam	-0.105644	-1.64063	0.104537	0.640997	7.65575	7.55137
Atp1a3	0.102863	1.64058	0.104546	0.640997	7.61974	7.67955
Usp3	-0.104955	-1.64046	0.104572	0.640997	5.06213	5.03183
Erp44	0.082041	1.63963	0.104745	0.641185	6.45758	6.49164
Sec24d	0.0777129	1.63947	0.104779	0.641185	6.42211	6.52276
Btrc	0.0997306	1.63944	0.104785	0.641185	5.18643	5.26813
Ube2h	-0.120818	-1.63889	0.1049	0.641192	4.80551	4.76069
Upp1	0.346236	1.63885	0.104908	0.641192	1.66236	1.77419
Pcdhac2	-0.137831	-1.63758	0.105173	0.642223	4.45007	4.32965
Gnaq	0.0727579	1.63746	0.105198	0.642223	7.91994	7.99058
Snx33	0.132425	1.63712	0.10527	0.642289	4.16414	4.27992
H2afz	-0.0896179	-1.63643	0.105414	0.642793	8.71793	8.65146
Tmbim1	0.0845495	1.63609	0.105485	0.642856	6.75918	6.80794
D19Bwg1357e	-0.0603586	-1.63487	0.105741	0.644035	8.19778	8.12803
Gpr180	-0.160966	-1.6343	0.105861	0.644035	3.96762	3.85932
Mettl16	-0.080967	-1.6343	0.105862	0.644035	6.69697	6.62053
Eefsec	-0.113641	-1.63378	0.10597	0.644074	5.5375	5.48016
P2ry6	-0.19046	-1.63364	0.106001	0.644074	3.88805	3.6709
Gt(ROSA)26Sor	0.305947	1.63339	0.106052	0.644074	NA	NA
Pgam1	0.0956811	1.63262	0.106215	0.644692	8.26599	8.38116
Osbpl8	0.100765	1.63231	0.10628	0.644717	8.42774	8.5282
Iglon5	0.422388	1.63063	0.106636	0.645883	1.76129	2.16368
Fcna	0.29999	1.63039	0.106686	0.645883	1.41009	1.57179
Themis2	-0.206055	-1.63003	0.106763	0.645883	4.4695	4.3316
Intu	0.203736	1.62972	0.106829	0.645883	2.49229	2.5849
Syt11	-0.102067	-1.62971	0.106831	0.645883	5.73664	5.64708
Ctss	-0.0792469	-1.62966	0.10684	0.645883	8.61938	8.57364
Slc16a6	-0.117991	-1.62847	0.107092	0.647036	5.02339	4.992
Kansl3	-0.080583	-1.62626	0.107564	0.649335	6.91021	6.81863
Gtf2e2	-0.0884968	-1.62611	0.107596	0.649335	5.52515	5.50351
Ttc39a	0.14419	1.62564	0.107695	0.649559	3.50174	3.60264
Ccdc77	-0.132759	-1.62496	0.107841	0.650067	4.37311	4.28797
Fance	-0.11827	-1.62461	0.107915	0.650143	4.22849	4.1308
Btaf1	-0.072348	-1.624	0.108045	0.650557	7.89592	7.84226
Acot2	0.144322	1.6234	0.108173	0.650953	3.78892	3.88297
Aarsd1	-0.0860338	-1.62247	0.108373	0.651787	5.72909	5.67508
Suclg2	-0.078239	-1.62152	0.108577	0.65264	6.77005	6.75204
Plekhb2	0.0705	1.62061	0.108773	0.653327	6.75013	6.83879
Itpripl2	0.0956885	1.62029	0.108842	0.653327	6.87363	6.93229
Ppp1r3e	0.220324	1.61955	0.109001	0.653327	2.51246	2.50557
Pdcd5	-0.104233	-1.61916	0.109085	0.653327	5.82123	5.7674
4930432K21Rik	-0.269636	-1.61892	0.109136	0.653327	NA	NA
Erich1	-0.153936	-1.61861	0.109203	0.653327	3.99516	3.93146
Vps72	-0.101802	-1.61853	0.10922	0.653327	6.28042	6.21634
Mast2	0.101535	1.61811	0.109311	0.653327	6.6048	6.64766
Prune2	0.29294	1.61797	0.109341	0.653327	1.83887	2.07577
Adi1	0.0756312	1.6179	0.109356	0.653327	6.03872	6.08236
Usp6nl	0.0959755	1.61771	0.109397	0.653327	5.44556	5.5181
Tbc1d24	0.119755	1.61753	0.109435	0.653327	5.00561	5.07296
Fads1	0.0993075	1.61689	0.109574	0.653642	7.44843	7.51203
Prune	0.108549	1.61671	0.109612	0.653642	4.94406	5.01045
Dbr1	-0.113748	-1.61615	0.109733	0.653939	5.01499	4.93911
Cnnm2	0.151322	1.61581	0.109809	0.653939	3.84441	3.92557
Lmo2	0.0896745	1.61562	0.109848	0.653939	6.90873	7.01627
Ckap2	-0.110359	-1.61532	0.109915	0.653952	4.79823	4.73128
Gm15417	-0.327277	-1.61481	0.110024	0.653952	1.19287	0.995318
Sh3pxd2b	0.107407	1.61475	0.110037	0.653952	7.7536	7.82812
Snhg7	-0.184708	-1.61234	0.110562	0.656701	3.49696	3.44596
Rbm5	-0.105788	-1.61154	0.110736	0.65712	5.65832	5.57187
4930579G24Rik	-0.108377	-1.61102	0.11085	0.65712	NA	NA
Tanc1	0.0948632	1.6108	0.110898	0.65712	6.93976	6.99068
Neat1	0.212919	1.61012	0.111045	0.65712	9.38257	9.50338
Anxa3	0.0824005	1.60981	0.111115	0.65712	7.72204	7.8358
Usp45	-0.115511	-1.60861	0.111377	0.65712	5.78248	5.70633
Fam160b2	0.132021	1.60855	0.11139	0.65712	4.73711	4.84019
Cpox	0.119093	1.60822	0.111462	0.65712	5.20627	5.2389
Sort1	0.0737411	1.60788	0.111537	0.65712	6.60056	6.68941
Agtpbp1	-0.0953688	-1.60783	0.111548	0.65712	5.36532	5.32013
Spg20	-0.125572	-1.6077	0.111576	0.65712	3.92245	3.92067
Ensa	-0.078268	-1.60707	0.111714	0.65712	6.66657	6.64326
Tmem65	0.116494	1.60694	0.111742	0.65712	5.80121	5.95262
Dnajc2	-0.0757305	-1.60668	0.111799	0.65712	7.43976	7.36393
Kif11	-0.07943	-1.60664	0.111809	0.65712	8.25033	8.19715
Diap1	0.067344	1.6065	0.11184	0.65712	6.77277	6.86528
Oma1	0.126054	1.60646	0.111849	0.65712	4.09513	4.17771
Cep120	-0.101969	-1.60585	0.111982	0.65712	5.02899	4.93075
Cox11	0.150002	1.60584	0.111985	0.65712	4.40568	4.44003
Ccdc6	0.0893108	1.6057	0.112015	0.65712	6.32634	6.34591
Med23	0.0773862	1.60563	0.11203	0.65712	5.95134	6.00673
Cacna1d	-0.286197	-1.60552	0.112056	0.65712	2.20069	2.0888
Ptpn2	-0.0777018	-1.60547	0.112067	0.65712	5.90436	5.85368
Fcgrt	0.176365	1.6051	0.112149	0.657235	2.78762	2.7126
Nol6	0.0867194	1.604	0.11239	0.658284	7.25977	7.2907
Zbtb48	-0.126948	-1.60355	0.112489	0.658497	4.00378	3.89774
Slc9a4	-0.0828817	-1.60293	0.112627	0.658644	5.97267	5.983
Cdc23	-0.0777514	-1.60287	0.112639	0.658644	6.32606	6.30074
Atp5g1	-0.10907	-1.60232	0.112761	0.658992	6.79873	6.7501
Hspa14	-0.065709	-1.60162	0.112916	0.659209	6.49329	6.45979
Qsox1	0.121275	1.60086	0.113084	0.659209	4.42019	4.51713
Armc2	0.335723	1.60043	0.113181	0.659209	0.708307	1.03377
Sgol2	-0.115658	-1.60029	0.113212	0.659209	6.17183	6.12744
Numb	0.0898349	1.60017	0.113238	0.659209	6.17981	6.29977
Slc5a6	-0.0845879	-1.6001	0.113254	0.659209	5.4732	5.4779
Rundc3b	0.189612	1.60006	0.113261	0.659209	2.90265	3.06909
Fibp	-0.0802618	-1.5999	0.113299	0.659209	6.06088	6.0107
Aars2	0.0973736	1.59952	0.113382	0.659328	5.21684	5.24713
Tprgl	0.0906991	1.59871	0.113562	0.660014	5.59848	5.65887
Rnf24	0.146849	1.59823	0.11367	0.660277	4.04267	4.23749
Wipf2	0.103787	1.59776	0.113773	0.660385	5.4457	5.42999
Rab6a	0.0912938	1.59758	0.113814	0.660385	6.66711	6.66895
Caml	-0.108044	-1.59672	0.114006	0.661135	4.40029	4.34057
Smc5	0.0860213	1.59626	0.114108	0.661179	7.45327	7.5105
Edc4	0.0798765	1.59597	0.114173	0.661179	6.94118	6.95553
Rsph3a	0.24972	1.59547	0.114286	0.661179	2.81253	2.80476
Mapk6	0.0742682	1.59545	0.114289	0.661179	7.88267	7.94498
Pitpnm1	-0.104537	-1.59528	0.114327	0.661179	6.26401	6.16729
Psmb8	-0.0878701	-1.59393	0.114631	0.661985	6.21178	6.17823
Irak1	0.079422	1.59347	0.114733	0.661985	6.28176	6.25728
Rapgef6	0.0918152	1.59312	0.114812	0.661985	6.32116	6.33798
Lasp1	0.0681736	1.5929	0.114861	0.661985	8.37709	8.42613
Katnb1	0.112632	1.59281	0.114882	0.661985	4.83438	4.86478
Ccl12	-0.40212	-1.59274	0.114898	0.661985	2.71953	2.56867
Thap11	-0.0969617	-1.5927	0.114907	0.661985	5.5186	5.46522
Pdgfb	0.219252	1.59218	0.115023	0.66221	5.71133	5.81031
Rp2h	-0.127531	-1.59197	0.115071	0.66221	4.78175	4.6908
Ogfrl1	-0.115756	-1.5912	0.115243	0.662838	5.48692	5.33333
Hint2	-0.197671	-1.58959	0.115607	0.664079	3.04672	3.04111
Ankrd28	-0.071055	-1.58936	0.11566	0.664079	7.14455	7.13815
Nav2	0.129023	1.58916	0.115703	0.664079	6.43661	6.51443
Rad50	-0.0846214	-1.58896	0.115749	0.664079	6.82502	6.78359
Psen1	0.0649826	1.58885	0.115774	0.664079	7.29051	7.34486
Unc93b1	-0.0779307	-1.58847	0.115859	0.664115	8.29087	8.19892
Thrap3	-0.0635003	-1.58826	0.115906	0.664115	7.87412	7.81676
Atp5c1	-0.0619933	-1.5874	0.116101	0.664494	8.04992	8.01444
Dnajc3	0.077245	1.58728	0.116129	0.664494	6.32161	6.34239
Taf2	-0.0739528	-1.58714	0.116162	0.664494	6.63498	6.59204
Cops7b	-0.0920481	-1.58631	0.116349	0.665202	5.65326	5.64225
Slc9a6	0.122285	1.58576	0.116474	0.665272	4.51013	4.55207
Kdm3b	-0.0808772	-1.5857	0.116487	0.665272	6.65398	6.60794
Neu1	0.0909427	1.5854	0.116556	0.665304	5.34219	5.40762
Entpd5	0.0961461	1.58462	0.116733	0.665953	5.01096	5.12064
Mbtd1	-0.106801	-1.5839	0.116897	0.666159	5.85602	5.76831
Gosr1	-0.06985	-1.58388	0.116902	0.666159	6.07716	6.07074
Smc1a	-0.0725771	-1.58363	0.116959	0.666159	8.02321	7.96689
Mesdc2	0.0798511	1.58299	0.117104	0.666628	6.23884	6.27733
2700097O09Rik	0.171238	1.58207	0.117314	0.666778	NA	NA
H2-K1	-0.0675378	-1.58172	0.117395	0.666778	NA	NA
Pde10a	0.136901	1.58162	0.117418	0.666778	4.38991	4.45118
Rpusd4	-0.102039	-1.58149	0.117446	0.666778	4.89395	4.90329
Ubqln1	0.0843544	1.58149	0.117447	0.666778	7.75839	7.7779
Grpel2	0.100195	1.57982	0.117829	0.667967	5.04616	5.14931
1700010I14Rik	0.268571	1.57963	0.117873	0.667967	NA	NA
Cxxc1	-0.0828086	-1.57962	0.117876	0.667967	6.5003	6.39886
Prkrir	-0.0854612	-1.57947	0.11791	0.667967	5.94595	5.8493
Casd1	-0.113696	-1.57802	0.118242	0.669134	5.10514	5.05278
Cwc22	-0.0810609	-1.57796	0.118255	0.669134	6.12295	6.0653
Tmem66	0.0826273	1.57774	0.118307	0.669134	6.11908	6.20629
Cd24a	0.274747	1.57698	0.118481	0.669762	2.04205	2.09519
Pigu	-0.0691134	-1.57608	0.118689	0.670541	6.45527	6.44015
Ugt1a6a	-0.185945	-1.57516	0.118901	0.670541	2.50384	2.43719
Akirin1	0.0896561	1.57484	0.118974	0.670541	5.57112	5.60702
Hivep2	0.154293	1.57461	0.119029	0.670541	4.73527	4.93999
Birc2	-0.145139	-1.57447	0.11906	0.670541	4.06371	4.09012
Psma5	-0.106501	-1.57439	0.119079	0.670541	7.81011	7.75428
Nop56	-0.0575882	-1.57387	0.1192	0.670541	8.43882	8.36937
Nmral1	-0.100447	-1.57385	0.119204	0.670541	5.02125	4.98798
Poli	-0.157189	-1.57314	0.119369	0.670541	3.71678	3.59904
Ascc2	0.0830147	1.57312	0.119373	0.670541	6.41623	6.43272
Ankrd54	-0.0937103	-1.57294	0.119415	0.670541	5.36503	5.28893
Papola	0.0552245	1.57293	0.119417	0.670541	9.27032	9.32616
Syne1	0.0926509	1.57277	0.119455	0.670541	7.28727	7.38178
Smim12	-0.111803	-1.57237	0.119547	0.670541	4.04708	3.96596
9930012K11Rik	-0.216475	-1.57225	0.119574	0.670541	NA	NA
Ptplad2	0.240908	1.57174	0.119692	0.670629	2.28352	2.56413
Shf	0.268143	1.57164	0.119716	0.670629	2.35626	2.44775
Bsn	0.114012	1.57101	0.119862	0.671089	5.65575	5.71614
Fasn	0.0962684	1.57013	0.120066	0.671201	9.01469	9.04981
Scrn2	-0.168928	-1.56986	0.120131	0.671201	2.65011	2.69983
Minpp1	0.0700082	1.56982	0.120139	0.671201	6.68191	6.75283
S100pbp	-0.138686	-1.56966	0.120175	0.671201	4.28295	4.19196
Tnn	0.27883	1.56955	0.120201	0.671201	4.53911	4.78426
Saa3	-0.324803	-1.56815	0.120527	0.672668	8.87614	8.73085
Tmem208	-0.150705	-1.5678	0.12061	0.672675	5.09188	5.00155
Vps13d	0.0798383	1.5676	0.120656	0.672675	6.75788	6.85171
Cox10	0.0980699	1.56658	0.120894	0.673644	5.62665	5.73225
Synrg	0.0988805	1.56478	0.121316	0.675638	5.47607	5.56268
Agbl5	0.14908	1.5632	0.121688	0.67735	3.55675	3.67933
Mcl1	0.0717379	1.56273	0.121798	0.677498	9.31022	9.32008
Polr2e	-0.0634647	-1.56254	0.121843	0.677498	7.01709	6.95526
Gltp	0.0704145	1.56215	0.121936	0.677656	7.05177	7.08133
Tuba4a	-0.077568	-1.5617	0.122042	0.67789	6.22649	6.13593
Adap1	-0.0920974	-1.561	0.122207	0.67845	6.78564	6.73125
Rpl23a	-0.0737217	-1.5604	0.122347	0.678603	7.89961	7.86425
Cdk12	0.0937959	1.56033	0.122364	0.678603	6.80666	6.84109
Prelid1	-0.0664856	-1.55946	0.122569	0.679383	7.7237	7.67057
Gna13	0.103932	1.55869	0.122753	0.679467	6.4873	6.6361
Atp5f1	-0.0557248	-1.55841	0.122818	0.679467	8.55035	8.5358
Zfp949	-0.265189	-1.55834	0.122836	0.679467	1.58024	1.61063
Smox	-0.13024	-1.55831	0.122842	0.679467	5.52696	5.26645
Pnp	-0.123406	-1.55776	0.122973	0.679554	6.40046	6.35987
Hmga1	0.337741	1.55695	0.123164	0.679554	2.1758	2.2442
Dot1l	0.12125	1.55676	0.123209	0.679554	7.40071	7.46662
Pex16	0.132423	1.55672	0.123219	0.679554	4.51933	4.50817
Cul1	-0.0556674	-1.5567	0.123225	0.679554	8.11125	8.09723
Cog3	0.103164	1.55661	0.123245	0.679554	5.78699	5.87284
Glipr1	-0.106219	-1.5563	0.12332	0.679614	6.83886	6.68292
Tmem181a	0.0980579	1.55561	0.123484	0.679947	4.7811	4.86653
Poldip2	-0.0665078	-1.55529	0.123559	0.679947	6.04023	5.95625
Xdh	0.0761577	1.55523	0.123574	0.679947	6.43193	6.51332
Pink1	0.134051	1.55401	0.123864	0.68116	4.32091	4.37678
Fpgt	0.129298	1.55376	0.123924	0.68116	5.16931	5.28796
Elavl4	0.32287	1.55324	0.124047	0.681484	2.52932	2.78706
Endog	0.229046	1.55252	0.12422	0.681596	3.17476	3.0688
Atp6v1f	0.0866141	1.55237	0.124256	0.681596	6.12608	6.22063
Ddx58	0.173953	1.55201	0.124342	0.681596	5.57021	5.71075
Prmt3	-0.0839894	-1.55179	0.124395	0.681596	6.25721	6.23693
Eif3h	-0.0499106	-1.55161	0.124437	0.681596	8.63934	8.59006
Aldoa	0.0597661	1.55153	0.124456	0.681596	10.7295	10.7669
Mt2	-0.127402	-1.5504	0.124728	0.68237	6.86186	6.68805
Prnp	0.127807	1.55023	0.124768	0.68237	3.65039	3.84339
Fgfr1op	-0.095937	-1.55013	0.124791	0.68237	5.77158	5.73007
Atr	-0.0959288	-1.54945	0.124955	0.682573	6.32541	6.31375
Prrc2b	0.100372	1.54925	0.125003	0.682573	7.72111	7.77744
Ube2t	-0.103383	-1.54917	0.125023	0.682573	4.68404	4.65994
Sbf1	0.0845959	1.54846	0.125193	0.683147	7.47194	7.51907
Ehd4	0.067002	1.54757	0.125407	0.683962	6.8721	6.90302
Zfp438	-0.242762	-1.54672	0.125612	0.684545	2.29087	2.29987
Gas7	0.145729	1.54659	0.125644	0.684545	8.34377	8.48393
Psmd5	-0.0919941	-1.54506	0.126013	0.685952	6.42807	6.4079
Pnkd	0.109109	1.54498	0.126032	0.685952	4.96794	5.06343
Pxmp4	0.191627	1.54451	0.126148	0.686225	2.66757	2.73157
Psmc3ip	-0.145587	-1.54404	0.12626	0.68624	3.83887	3.73678
Mast1	0.115012	1.54367	0.126351	0.68624	5.01002	5.05217
Brpf3	-0.122371	-1.54353	0.126383	0.68624	4.63758	4.53082
1700025G04Rik	-0.0728058	-1.54342	0.126411	0.68624	NA	NA
Cebpa	-0.281363	-1.54272	0.126579	0.686589	1.81007	1.46853
Gadd45gip1	0.090123	1.54262	0.126605	0.686589	6.50358	6.49239
Trio	0.0827175	1.54226	0.126692	0.686702	7.77395	7.8154
Atp11a	0.0876865	1.54179	0.126806	0.686744	6.10063	6.13349
Tmf1	-0.0796784	-1.54169	0.12683	0.686744	6.1902	6.16246
Nek1	-0.123425	-1.54093	0.127014	0.68695	4.45814	4.34405
Zranb1	0.136752	1.54092	0.127018	0.68695	4.39632	4.43604
Slc6a9	0.148078	1.54054	0.12711	0.68695	4.3914	4.39232
Zfp28	-0.251765	-1.54024	0.127184	0.68695	2.35725	2.20765
Golga2	0.0888598	1.5402	0.127194	0.68695	6.14778	6.20271
Tmx1	0.119499	1.53993	0.127259	0.68695	6.94665	7.05968
Rasal1	0.120499	1.5394	0.127388	0.687102	4.31418	4.36524
Hint1	-0.0776503	-1.53928	0.127417	0.687102	7.5221	7.49487
Klc2	0.132527	1.53836	0.127641	0.687327	4.65443	4.7242
Lonrf3	0.107526	1.53836	0.127643	0.687327	6.99677	7.11745
Otud1	-0.309395	-1.53831	0.127655	0.687327	2.8825	2.70098
Mogs	-0.0613626	-1.53793	0.127748	0.687475	7.91736	7.87908
Abca2	-0.141812	-1.53728	0.127907	0.687982	4.73074	4.57724
Edem1	0.0580301	1.53691	0.127996	0.688111	8.11461	8.16192
Mmaa	0.211522	1.53637	0.128129	0.688474	2.82932	2.82675
Tmem251	0.128622	1.53555	0.12833	0.6892	4.98648	5.10947
Ccng1	0.111298	1.53435	0.128623	0.690209	5.19923	5.24688
Zc3h3	0.153039	1.53425	0.128649	0.690209	3.84887	3.90798
Fam168a	0.0924536	1.53357	0.128815	0.690583	5.65829	5.71262
Gp49a	0.0762913	1.53343	0.128849	0.690583	7.98809	8.03212
Cct5	-0.060598	-1.53313	0.128925	0.690639	9.81735	9.79227
Slc39a10	0.0996095	1.53285	0.128994	0.690658	7.1362	7.2347
Mrps35	-0.0749192	-1.53188	0.129232	0.690891	5.62513	5.58944
Fam126b	0.127019	1.5315	0.129326	0.690891	5.4006	5.52451
Bco2	-0.272428	-1.53132	0.129371	0.690891	1.68865	1.4719
Plp2	-0.0984455	-1.53125	0.129388	0.690891	6.67942	6.60749
Polr2g	0.0912155	1.53121	0.129398	0.690891	6.19757	6.26321
Mre11a	-0.0810224	-1.53107	0.129431	0.690891	5.84534	5.83597
Nnat	0.315726	1.53075	0.129511	0.690965	1.13053	1.26817
Ufc1	-0.100929	-1.53033	0.129615	0.691169	6.13312	6.07797
Enoph1	-0.0688836	-1.52982	0.129741	0.691197	6.60009	6.57587
Ptpn23	0.127469	1.52959	0.129797	0.691197	7.03993	7.11634
Rfxap	0.20789	1.52941	0.129843	0.691197	3.00516	3.00566
St3gal5	-0.0697793	-1.52925	0.129882	0.691197	6.84444	6.78572
Nedd8	-0.0687547	-1.5289	0.129969	0.691273	6.80396	6.77414
Eya3	0.0689238	1.52864	0.130034	0.691273	7.07564	7.14526
Gaa	0.0928158	1.52833	0.130109	0.691273	6.96679	7.02349
Trpv2	0.0742381	1.52813	0.130159	0.691273	6.13297	6.18333
Thbs1	0.27385	1.52692	0.130461	0.691284	1.22576	1.45203
Btbd2	-0.140149	-1.52677	0.130497	0.691284	4.0548	3.9992
Zfp428	-0.241388	-1.5267	0.130514	0.691284	2.58025	2.27454
Nudcd1	-0.0818124	-1.52619	0.130641	0.691284	6.36557	6.35475
Stk11ip	0.0765652	1.52598	0.130693	0.691284	6.86761	6.93604
Casp6	0.12577	1.52586	0.130723	0.691284	3.92687	3.95704
Fam101b	-0.235026	-1.52586	0.130723	0.691284	2.05824	1.97518
Ccl9	-0.108576	-1.52569	0.130767	0.691284	7.63644	7.51401
Gga1	0.0782351	1.5254	0.130839	0.691284	7.15198	7.18931
Fam120b	0.0845533	1.52523	0.130881	0.691284	5.13277	5.15502
Slc25a32	-0.101335	-1.52522	0.130883	0.691284	5.42092	5.31887
Ostc	-0.0677323	-1.52329	0.131365	0.692522	6.80075	6.77334
Myo9a	-0.115054	-1.52329	0.131365	0.692522	5.23908	5.1842
Kirrel	0.26234	1.52294	0.131452	0.692522	2.53073	2.60877
Krtcap2	-0.0696708	-1.52291	0.131459	0.692522	6.91239	6.83064
[truncated: 8,538 more rows]

## Sheet: results_D6
genes	logFC	t	P.Value	adj.P.Val	control_avg_exp	BG_avg_exp
Ctsk	0.608494	15.8563	3.15531e-27	3.32475e-23	10.6906	11.2825
Ccnd2	-1.82806	-15.1337	6.08337e-26	3.20502e-22	3.46475	1.53652
Slc24a5	0.591273	12.4856	5.41803e-21	1.90299e-17	5.32808	5.89489
Cpe	0.759189	11.4772	5.11836e-19	1.3483e-15	4.29162	5.05979
Mfge8	0.336908	9.65036	2.39479e-15	5.04678e-12	7.84611	8.21561
Gstm2	0.859817	7.04982	4.2716e-10	7.50164e-07	2.04237	2.80687
Tspan7	0.516172	6.62259	2.93784e-09	4.42229e-06	3.35644	3.97253
Cd84	0.283371	6.50536	4.95807e-09	6.5304e-06	5.8817	6.13646
Slc6a8	0.491771	6.46556	5.91854e-09	6.92929e-06	4.7929	5.29677
P2rx7	-0.196157	-6.26202	1.45588e-08	1.53406e-05	8.66257	8.49757
Hpse	0.473792	6.02912	4.03028e-08	3.86064e-05	2.8984	3.3229
Ugp2	0.253172	5.92929	6.20983e-08	5.45275e-05	6.48173	6.68155
Ctsd	0.162472	5.8832	7.57464e-08	5.702e-05	11.1483	11.337
Abcg2	0.279207	5.88316	7.57597e-08	5.702e-05	5.55905	5.76418
Qpct	0.282187	5.69124	1.72166e-07	0.000119201	4.85253	5.11278
Clec7a	0.407325	5.67945	1.81001e-07	0.000119201	3.66921	3.97012
Ephx1	0.299997	5.55651	3.0436e-07	0.000188649	4.83956	5.14764
Slc39a4	-0.247075	-5.41862	5.42084e-07	0.00031733	7.27944	7.09752
Slc38a1	-0.185493	-5.37009	6.632e-07	0.000367797	7.88343	7.71596
Npc2	0.201635	5.35161	7.15987e-07	0.000377218	8.61013	8.81619
Vwa5a	0.238298	5.33653	7.6209e-07	0.000382388	5.95352	6.16152
Itm2b	0.15732	5.3144	8.3508e-07	0.000386348	7.31462	7.45279
Alox5	-0.326981	-5.31202	8.43314e-07	0.000386348	4.92121	4.67585
Adam8	-0.279104	-5.2806	9.59931e-07	0.00042145	7.13025	6.89239
Mmp12	0.32404	5.22935	1.18482e-06	0.000499379	6.99209	7.28295
Cd36	0.252743	5.19219	1.37943e-06	0.000559042	9.54286	9.73982
Fgfr1	0.4093	5.17342	1.48924e-06	0.000581189	3.26754	3.79638
Mars	-0.149622	-5.15206	1.62468e-06	0.000611403	7.27842	7.183
Xpr1	0.251842	5.03326	2.62801e-06	0.000954873	7.30543	7.52215
Fmnl1	-0.261258	-5.00258	2.97304e-06	0.00104423	7.38114	7.13946
Lrp12	0.272396	4.96303	3.48347e-06	0.00118404	7.5054	7.75233
Ndrg4	0.391549	4.93783	3.85236e-06	0.00124373	3.88162	4.3369
Plxnc1	0.208039	4.93506	3.89515e-06	0.00124373	5.95876	6.12787
Cfp	-0.219038	-4.91323	4.249e-06	0.00129789	6.7715	6.56723
Olfm1	-0.362797	-4.90958	4.31112e-06	0.00129789	5.02214	4.7194
C030046E11Rik	0.211824	4.87513	4.94301e-06	0.00144679	6.54362	6.71059
Car13	0.300777	4.82781	5.9602e-06	0.001677	4.8361	5.04894
Aig1	0.352389	4.82411	6.04784e-06	0.001677	3.263	3.54545
Ctnnd2	0.470849	4.79956	6.6617e-06	0.00179985	2.79511	3.19788
Fam189a2	0.310762	4.79129	6.88178e-06	0.00181283	3.9411	4.27888
Tspan13	0.343889	4.78187	7.14108e-06	0.00181573	4.12321	4.36349
Sepp1	0.291399	4.77846	7.23743e-06	0.00181573	6.82638	7.08074
Sgpl1	0.165375	4.77218	7.4179e-06	0.00181773	7.2683	7.44905
Csf1	0.346505	4.73937	8.43434e-06	0.00201983	6.82324	7.20944
Slc37a2	0.165985	4.71885	9.1378e-06	0.00213967	6.56022	6.73335
Tgm2	0.389245	4.71069	9.43319e-06	0.00216081	6.05011	6.43366
Itgb7	-0.60341	-4.67272	1.09335e-05	0.0024512	3.29847	2.67199
Xpo5	-0.153169	-4.65443	1.17365e-05	0.00257641	7.24149	7.13505
Rhoj	0.337293	4.64688	1.20843e-05	0.00259861	4.13438	4.45188
Tsc22d3	0.317235	4.60258	1.4337e-05	0.00301625	3.72608	4.01467
Bend3	-0.229913	-4.59788	1.45989e-05	0.00301625	5.94775	5.77213
Itgb3	0.399939	4.58408	1.53937e-05	0.00311929	2.88192	3.28259
Col23a1	0.250261	4.55503	1.72074e-05	0.00342103	4.71344	4.93493
Snx7	0.227735	4.53212	1.87826e-05	0.00366505	5.80884	6.02198
4933430I17Rik	0.659062	4.5222	1.95067e-05	0.00371204	NA	NA
Mpp1	0.15685	4.51924	1.9728e-05	0.00371204	7.06629	7.22234
Impdh1	-0.237189	-4.50192	2.10733e-05	0.0038956	5.84069	5.62527
Stac2	0.488064	4.48359	2.25927e-05	0.00410446	2.4419	2.95408
Marcks	0.438969	4.45771	2.49202e-05	0.00445058	6.27154	6.59314
Ace	0.376093	4.423	2.84101e-05	0.00498929	1.98954	2.49681
Scarb2	0.153061	4.38546	3.2715e-05	0.00547582	6.88227	6.9993
Gpnmb	0.151606	4.38541	3.27204e-05	0.00547582	12.1102	12.2941
Atp9a	0.669716	4.38526	3.27395e-05	0.00547582	0.840692	1.57142
Dmpk	-0.494437	-4.37262	3.43265e-05	0.00565154	2.2535	1.85305
Fat3	0.345501	4.35265	3.69885e-05	0.00597656	3.8946	4.26009
Fcgr4	0.347631	4.34943	3.7435e-05	0.00597656	3.92294	4.23943
Fkbp5	-0.143306	-4.33712	3.91947e-05	0.0061641	6.78043	6.63883
Efr3b	0.363088	4.33041	4.01861e-05	0.00622707	3.91978	4.16256
Rnf128	0.201128	4.31866	4.19815e-05	0.006411	6.7732	6.93573
Mical2	0.213211	4.27948	4.85479e-05	0.00711844	5.6509	5.85649
Sptlc2	0.129859	4.27679	4.90323e-05	0.00711844	7.23811	7.3502
Zic5	-0.483003	-4.27677	4.90369e-05	0.00711844	2.18043	1.92161
Vcl	0.261709	4.27523	4.93163e-05	0.00711844	6.75945	7.02056
Dram2	0.218216	4.24435	5.52678e-05	0.00786968	5.01328	5.1049
Klhl22	-0.156571	-4.22781	5.87321e-05	0.00825147	5.545	5.49774
Anxa1	0.256462	4.21761	6.09735e-05	0.00845366	7.89374	8.11289
Zfp618	-0.889116	-4.21378	6.18363e-05	0.00846193	1.51176	0.779145
Chn2	0.421261	4.19943	6.51731e-05	0.00862339	2.55996	2.95618
Grtp1	0.562462	4.19884	6.5314e-05	0.00862339	1.145	1.60686
Timp2	0.185786	4.19778	6.55683e-05	0.00862339	6.62907	6.83513
Renbp	0.149927	4.19479	6.62897e-05	0.00862339	6.03893	6.2065
Mr1	0.290123	4.18582	6.85001e-05	0.00880226	3.36289	3.6432
Nrep	0.545831	4.17961	7.00696e-05	0.00889546	1.41344	1.86941
Ppm1e	0.416238	4.17133	7.22188e-05	0.00903225	2.44848	2.73548
Rabep1	0.167127	4.1689	7.28615e-05	0.00903225	7.08286	7.20798
Atxn10	0.10532	4.1547	7.67285e-05	0.00940102	8.00034	8.09011
Idh1	0.143967	4.14926	7.82603e-05	0.00947849	7.07191	7.18702
Tle1	-0.279494	-4.13753	8.16644e-05	0.00970428	4.25183	4.02243
Oxct1	0.136032	4.13652	8.19665e-05	0.00970428	8.07123	8.18604
Entpd1	0.25918	4.13127	8.35424e-05	0.00978096	4.35112	4.65126
Cad	-0.178224	-4.12478	8.55278e-05	0.00990337	8.95216	8.82013
Anxa4	0.151069	4.1196	8.71486e-05	0.00998136	6.85969	7.01388
C77080	0.362112	4.10335	9.24226e-05	0.0104716	3.45672	3.78454
Antxr1	0.195274	4.09993	9.35708e-05	0.0104889	6.75628	6.93746
Entpd5	0.191938	4.0941	9.55577e-05	0.0105215	5.05858	5.23736
Mfng	-0.268123	-4.09323	9.58592e-05	0.0105215	4.31682	4.06434
Ifi204	0.307282	4.07763	0.0001014	0.011015	5.86236	6.13294
Acot1	0.254581	4.0704	0.000104072	0.0111898	4.21099	4.41985
Rasal1	-0.245759	-4.0318	0.000119514	0.0126983	4.22733	4.11743
Pf4	-0.272247	-4.02947	0.000120512	0.0126983	6.50803	6.24007
Mrc1	0.364733	4.02188	0.000123825	0.0129182	2.8485	3.21784
Vti1b	0.153281	3.99778	0.000134927	0.0139385	6.34163	6.47731
Sdc1	-0.214045	-3.98295	0.000142225	0.0145498	5.77827	5.62285
Gpr176	0.231537	3.97876	0.000144354	0.0146256	4.2994	4.53004
Epb4.1l1	0.188456	3.9696	0.000149118	0.0149643	6.34516	6.58735
Ndst1	0.263434	3.95513	0.00015695	0.0155874	4.91028	5.21412
Tmem106a	0.184204	3.9514	0.000159037	0.0155874	5.70218	5.89033
B3gnt3	0.265324	3.9501	0.000159765	0.0155874	3.74114	3.91857
Odc1	-0.12358	-3.92064	0.000177241	0.0171339	9.16589	8.99119
Neurl4	-0.212144	-3.91152	0.000183016	0.0175313	5.77598	5.68018
Arl8b	0.142885	3.90368	0.000188117	0.0178575	8.57031	8.67956
Sh3kbp1	0.184681	3.89643	0.000192959	0.018068	6.18236	6.3466
Eftud2	-0.0980226	-3.89524	0.000193763	0.018068	8.50914	8.44459
Ncapd2	-0.129342	-3.87673	0.000206722	0.0191073	7.82293	7.75004
Usp10	-0.15394	-3.85911	0.000219827	0.0201419	7.03995	6.92991
Slc19a2	-0.220488	-3.83512	0.000238937	0.0215785	4.12108	3.99076
Pitpnm2	-0.353253	-3.83334	0.000240424	0.0215785	3.8987	3.51221
Daam1	0.194104	3.83187	0.00024165	0.0215785	5.95989	6.10641
Mcm7	-0.108011	-3.81285	0.000258103	0.022854	8.03318	7.94788
Psmc1	0.113192	3.76865	0.000300546	0.0262637	8.59585	8.68732
Cd200r4	0.340306	3.76764	0.000301595	0.0262637	2.48807	2.91879
E330009J07Rik	0.250883	3.75971	0.000309906	0.026562	3.9987	4.24331
Ppp2r5c	0.108068	3.75957	0.000310062	0.026562	7.43698	7.48818
Serpinf1	-0.208948	-3.74648	0.000324271	0.0274333	4.15289	3.96673
Mtmr10	0.250879	3.74543	0.00032544	0.0274333	5.1778	5.36428
Nceh1	0.174072	3.7355	0.000336677	0.0279665	6.18945	6.31442
Psd4	-0.156704	-3.73515	0.000337074	0.0279665	5.87778	5.72908
Gpr84	-0.341053	-3.72997	0.00034308	0.0281063	7.0178	6.76316
Tfrc	0.225125	3.72911	0.000344094	0.0281063	9.59167	9.75167
Galc	0.172135	3.72561	0.000348227	0.0282251	5.7527	5.95584
Ap3b1	0.109374	3.7155	0.000360429	0.0288772	7.33239	7.41115
Gpr137b-ps	0.175268	3.71282	0.00036373	0.0288772	NA	NA
Piezo1	-0.206268	-3.7122	0.000364493	0.0288772	8.05977	7.93832
Capn2	0.184882	3.70252	0.000376685	0.0296204	6.3909	6.55431
Tubb4b	-0.103782	-3.69406	0.000387661	0.0302576	8.30703	8.24176
Anxa3	0.155456	3.69156	0.000390949	0.0302899	7.72369	7.84614
Col4a1	0.41555	3.67567	0.000412562	0.0317311	1.70419	2.00583
Gpr65	0.181615	3.67123	0.00041879	0.0319475	6.0299	6.14752
Ugt1a6a	-0.332224	-3.66733	0.000424342	0.0319475	2.41894	2.40212
Pld4	0.153139	3.66677	0.000425154	0.0319475	6.3592	6.54758
Gart	-0.103756	-3.66514	0.000427503	0.0319475	8.24349	8.15828
Plekhg5	-0.386075	-3.64601	0.000455955	0.0338338	2.16176	1.89651
Dnajc3	0.141687	3.63377	0.000475097	0.0349231	6.30893	6.38688
Bnip3l	0.17017	3.63242	0.000477263	0.0349231	6.63617	6.75607
Fam167b	0.203705	3.61942	0.000498521	0.036227	4.89452	5.09512
Gpr132	0.26151	3.61366	0.000508222	0.036679	4.32619	4.62593
Lgmn	0.129401	3.60965	0.000515073	0.0368495	9.57167	9.72119
Pabpc4	-0.138161	-3.6082	0.000517579	0.0368495	7.757	7.66239
Vipas39	0.1147	3.59413	0.000542475	0.0383628	6.39224	6.51059
Espl1	-0.183851	-3.58956	0.000550799	0.0386132	7.71995	7.61108
Yipf7	0.365448	3.5866	0.00055625	0.0386132	2.36572	2.65655
Slc7a5	-0.186827	-3.58619	0.00055701	0.0386132	7.64054	7.49409
Usp42	-0.239195	-3.57419	0.000579688	0.0399227	4.09001	3.94792
Pstpip2	-0.589217	-3.56841	0.000590928	0.0404325	5.21948	4.83314
Hist1h2bc	0.315786	3.55968	0.000608286	0.0412308	4.4406	4.78266
Lpcat4	-0.277602	-3.55862	0.000610421	0.0412308	4.97448	4.70437
Ccdc116	-0.4332	-3.55357	0.000620726	0.0416598	2.31791	2.00155
Trim2	0.248606	3.54896	0.000630247	0.0419935	3.71417	3.94055
Simc1	-0.174416	-3.54733	0.000633668	0.0419935	5.08023	4.91364
Gm2a	0.175212	3.53518	0.000659605	0.0429906	5.30362	5.47568
Cd28	0.178104	3.53296	0.000664454	0.0429906	6.2698	6.40372
Tnfsf13b	0.233485	3.53272	0.000664977	0.0429906	3.97531	4.26836
Taf6	-0.1561	-3.5327	0.000665034	0.0429906	5.62904	5.53354
Ptpn14	0.828236	3.52702	0.000677593	0.0435354	0.368903	1.13092
Hey1	0.303266	3.51741	0.000699376	0.0446626	2.80644	3.06836
Arl6ip6	0.212134	3.50817	0.000720945	0.0451357	4.84216	4.89215
Gprc5b	0.390789	3.50761	0.000722256	0.0451357	2.61579	2.88846
Ruvbl2	-0.100741	-3.50337	0.000732377	0.0451357	7.87156	7.79306
Ints5	-0.154291	-3.5025	0.000734481	0.0451357	6.15258	6.0857
Fcgr2b	0.207626	3.5021	0.000735447	0.0451357	5.6148	5.74909
Syngr1	0.188275	3.50184	0.000736081	0.0451357	5.43682	5.66013
Cflar	0.189776	3.50155	0.000736769	0.0451357	7.47051	7.59079
Dhrs13	-0.249701	-3.49033	0.000764371	0.0465262	3.70214	3.5514
Dner	0.489804	3.48876	0.000768298	0.0465262	1.75397	2.14397
Cd302	0.181358	3.478	0.000795796	0.047916	6.12333	6.24724
Sardh	0.356939	3.47171	0.000812313	0.0486326	2.21093	2.56519
Trp53inp2	0.168882	3.4694	0.000818455	0.0486485	5.25555	5.44812
Limd2	-0.134482	-3.46814	0.000821812	0.0486485	6.38253	6.26246
Rhobtb2	-0.199639	-3.45675	0.000852868	0.0502049	4.37464	4.2712
Bcar3	0.500164	3.44462	0.000887167	0.0517199	2.02722	2.41587
Plgrkt	0.17421	3.44418	0.000888422	0.0517199	5.53003	5.65137
Tmcc3	0.322752	3.43878	0.000904114	0.0523442	2.47665	2.67879
Fabp5	0.183272	3.43688	0.000909702	0.0523799	8.73922	8.90728
Vegfa	0.383116	3.43208	0.000923977	0.0526791	4.38687	4.80246
St3gal6	-0.52286	-3.43177	0.000924896	0.0526791	1.55278	1.16594
Atp6v1d	0.174069	3.42288	0.000951883	0.0538463	6.76354	6.93232
Nfix	-0.24034	-3.42167	0.00095561	0.0538463	4.41914	4.22256
Dusp6	-0.243124	-3.41485	0.000976897	0.054753	5.72156	5.44428
Myo5a	0.104517	3.40664	0.00100311	0.0559247	8.54044	8.63577
Zdhhc8	-0.255662	-3.40344	0.00101352	0.0562077	4.18503	4.02745
Nat10	-0.126782	-3.39902	0.00102804	0.0567144	7.02088	6.92662
Ccdc104	0.196711	3.39278	0.00104887	0.0573471	4.77321	4.88288
Wdr5	-0.098678	-3.39233	0.00105039	0.0573471	6.83289	6.75977
Mybbp1a	-0.103848	-3.38792	0.00106539	0.0577238	9.86091	9.78958
Fahd1	0.250774	3.38575	0.00107284	0.0577238	3.21428	3.31878
Tubb5	-0.0682352	-3.38511	0.00107504	0.0577238	10.6357	10.5895
Calm1	0.0909887	3.3839	0.00107921	0.0577238	9.45905	9.50434
Shmt2	-0.104981	-3.38051	0.00109103	0.0580617	9.07799	9.00806
Serpinb9b	0.542896	3.36382	0.00115092	0.0600103	1.4345	2.03535
Hexb	0.132963	3.36266	0.0011552	0.0600103	6.05483	6.16131
Nup188	-0.134472	-3.3623	0.00115652	0.0600103	7.64432	7.5549
Fcgr3	0.137828	3.36109	0.001161	0.0600103	8.55876	8.67441
Rgs1	0.410679	3.36107	0.00116108	0.0600103	3.10745	3.41502
Aoah	-0.200482	-3.3601	0.00116468	0.0600103	5.44058	5.28351
Synj2bp	0.152498	3.35934	0.00116752	0.0600103	5.86566	5.94454
Bcorl1	-0.269814	-3.35685	0.00117684	0.0601961	4.34124	4.23194
Casp1	0.140435	3.35228	0.00119414	0.0607856	6.19487	6.30322
R3hcc1	-0.215585	-3.34803	0.00121043	0.0613188	4.18928	4.0562
Rrp9	-0.12219	-3.33782	0.00125042	0.0627916	6.53225	6.42884
Pcyt1a	0.137605	3.33645	0.00125586	0.0627916	6.42646	6.56821
Fam46c	0.39428	3.33579	0.00125852	0.0627916	4.45285	4.7672
Hist1h2be	0.489192	3.33459	0.00126334	0.0627916	1.25602	1.50585
Tfdp1	-0.0870211	-3.32824	0.00128905	0.0637688	7.69321	7.59809
U2af2	-0.102608	-3.31905	0.00132721	0.0653498	8.52392	8.45484
Ccdc88a	0.205236	3.31479	0.00134525	0.0659297	6.31575	6.4592
Nop2	-0.0972608	-3.29737	0.00142141	0.0693399	7.95326	7.91253
Zdhhc14	0.253044	3.29304	0.00144096	0.0699695	3.69332	3.9359
Clu	0.30051	3.28992	0.0014552	0.0703371	3.57682	3.83746
2310044G17Rik	0.160314	3.2881	0.00146355	0.0704174	NA	NA
Lmnb1	-0.119024	-3.2864	0.00147141	0.0704736	7.87467	7.7494
Polr1b	-0.13738	-3.28449	0.00148028	0.0705779	7.18755	7.09772
Slc17a9	-0.1918	-3.27725	0.00151443	0.0717445	4.36013	4.22613
Fbxl6	-0.165289	-3.27437	0.00152819	0.0717445	5.34804	5.24887
Rcc2	-0.105132	-3.27374	0.00153118	0.0717445	9.13193	9.05618
Ccny	0.136545	3.27358	0.00153198	0.0717445	7.49911	7.61101
Atp6ap1	0.0969655	3.26978	0.00155037	0.0722841	7.33377	7.42141
Tax1bp1	0.120621	3.26446	0.00157647	0.0728734	8.69617	8.81451
Rngtt	0.165609	3.26275	0.00158493	0.0728734	5.35206	5.39737
Itm2c	0.126604	3.26121	0.00159259	0.0728734	6.73538	6.82348
Ppm1g	-0.0842331	-3.26117	0.00159282	0.0728734	8.83339	8.76618
Tuba4a	-0.1321	-3.26021	0.00159759	0.0728734	6.20195	6.07243
Tlr13	0.161927	3.25497	0.00162403	0.0737604	6.36686	6.51603
Tango6	-0.253088	-3.25061	0.00164634	0.0744525	3.07195	2.86791
Il12rb2	0.410518	3.2488	0.00165568	0.074501	2.1268	2.33638
Mfsd10	-0.154909	-3.24767	0.00166155	0.074501	6.32137	6.21308
Fnip1	0.146528	3.24616	0.00166939	0.0745352	6.5512	6.64233
Csf3r	-0.2388	-3.24415	0.00167992	0.0746889	4.46345	4.30663
Fnbp1	-0.136118	-3.24003	0.00170164	0.0753367	7.36099	7.25469
Prdm5	-0.297551	-3.23697	0.00171799	0.0757426	2.73434	2.55691
Ppp1r26	-0.30768	-3.23516	0.00172769	0.0758528	2.89864	2.70692
Cyb5	0.147379	3.23005	0.00175546	0.0767243	6.78876	6.90715
Slc31a1	0.142691	3.22883	0.0017621	0.0767243	7.29135	7.37917
Stk35	-0.165237	-3.22727	0.00177069	0.076781	5.37915	5.307
Atp6v1c1	0.136226	3.22522	0.00178204	0.0769562	8.30405	8.42784
Vps41	0.119445	3.2225	0.00179718	0.0772932	6.42819	6.50036
Krcc1	0.182328	3.21497	0.00183971	0.078801	5.78165	5.86151
Lamp1	0.0686471	3.20807	0.0018795	0.0800245	9.79871	9.8751
Emc2	0.133507	3.20739	0.00188346	0.0800245	6.42417	6.5009
Lztfl1	0.193527	3.20472	0.00189916	0.0803672	5.09066	5.17773
Thrap3	-0.106584	-3.19778	0.00194041	0.0817844	7.91788	7.84507
Nbr1	0.114989	3.19102	0.00198136	0.0831776	6.43433	6.52977
Atad3a	-0.103064	-3.17682	0.00207012	0.0863218	7.28458	7.20984
Alox5ap	-0.115632	-3.17642	0.00207264	0.0863218	6.72295	6.65821
Igf2r	0.387947	3.17342	0.00209193	0.0863629	2.25732	2.73196
Thap4	-0.136802	-3.17265	0.00209687	0.0863629	6.03317	5.95268
Stxbp5	0.110844	3.17244	0.00209822	0.0863629	6.73944	6.84134
Cd52	-0.286191	-3.17049	0.00211085	0.0864026	3.46029	3.19297
Ptplad2	0.333089	3.16976	0.00211558	0.0864026	2.17195	2.53985
Hsd17b11	0.141478	3.16455	0.00214973	0.0874584	5.26204	5.39737
Galnt12	0.171282	3.16325	0.00215836	0.0874715	4.51453	4.65886
Atp6v1b2	0.144391	3.1609	0.00217399	0.0877675	8.68969	8.82153
Hdgf	-0.0750566	-3.15703	0.00219994	0.0881317	9.86443	9.79781
Ncoa4	0.129623	3.15598	0.00220704	0.0881317	5.79401	5.89427
C1galt1c1	0.192571	3.15583	0.0022081	0.0881317	4.17228	4.27867
Gsdmd	0.0967371	3.15275	0.00222902	0.0886309	6.50894	6.61726
Dgkg	-0.334591	-3.15149	0.00223764	0.0886391	2.58867	2.38244
Zfp777	-0.208993	-3.14844	0.0022587	0.0891384	4.13602	3.99219
Chst12	-0.274062	-3.14705	0.00226832	0.0891839	4.32533	4.16129
Slc29a3	0.169918	3.14177	0.00230524	0.0902987	5.70617	5.87638
Tmem63a	-0.184287	-3.14011	0.00231701	0.0904235	4.97927	4.87977
Pgpep1	0.212867	3.13885	0.00232594	0.0904369	3.97142	4.10665
1110018G07Rik	0.123359	3.13365	0.00236321	0.091164	NA	NA
Slc9a3r1	0.133354	3.133	0.00236791	0.091164	6.22078	6.35842
Prr3	-0.202391	-3.13237	0.00237241	0.091164	4.38499	4.24672
Fam63a	0.135791	3.13093	0.00238289	0.091164	6.56925	6.70613
Galk2	0.129596	3.12954	0.00239302	0.091164	5.85098	5.92464
F10	0.498308	3.12688	0.00241252	0.091164	1.82042	2.22962
Dpy19l4	0.198344	3.1268	0.00241308	0.091164	4.47626	4.58531
Ext1	0.14306	3.12662	0.00241445	0.091164	5.61563	5.75614
Lrwd1	-0.133014	-3.12552	0.0024225	0.091164	5.6802	5.58822
Large	0.192508	3.11834	0.00247606	0.092574	4.17366	4.32331
Wdr60	0.213432	3.11815	0.00247754	0.092574	3.8842	4.06489
Reps2	0.328691	3.11648	0.00249012	0.092715	2.6339	2.86096
Phc2	-0.133232	-3.11289	0.0025175	0.0934046	6.32815	6.20843
Zranb3	0.146543	3.10992	0.0025403	0.0939197	5.94242	6.09313
Has3	-0.311622	-3.1061	0.00256997	0.0946847	2.87949	2.76121
Dmxl1	0.152997	3.09975	0.00261991	0.0960593	6.1981	6.27117
Ssbp2	-0.464084	-3.09891	0.00262664	0.0960593	1.40828	0.988171
Acer3	0.169515	3.09791	0.00263463	0.0960593	4.92948	4.99928
Smyd5	-0.119753	-3.09631	0.00264742	0.0961925	7.52627	7.44396
Eps8	0.234274	3.09459	0.00266125	0.0963627	5.11275	5.35204
Papss2	0.247919	3.08741	0.00271964	0.09814	3.16318	3.34895
Pgrmc1	0.147084	3.08395	0.00274831	0.098525	5.13156	5.21888
Scly	0.12961	3.08255	0.00275996	0.098525	5.66189	5.82451
Naip2	0.138486	3.08203	0.00276429	0.098525	5.62854	5.72333
2010300C02Rik	-0.479518	-3.0805	0.00277705	0.098525	NA	NA
Nup210	-0.163835	-3.0805	0.00277707	0.098525	7.46997	7.34283
Ms4a7	0.319368	3.07755	0.00280193	0.0990735	3.12406	3.46084
Ndufs1	0.0972619	3.07534	0.00282067	0.0992264	7.89924	7.9556
Epha2	-0.493951	-3.07117	0.00285631	0.0992264	1.61864	1.0087
Fabp4	0.179828	3.0709	0.00285866	0.0992264	7.18384	7.32418
Egfl7	-0.232839	-3.07041	0.00286286	0.0992264	3.7829	3.64978
Gpr137b	0.173349	3.06954	0.00287039	0.0992264	5.41791	5.58752
Cyp4v3	0.19377	3.0693	0.00287248	0.0992264	3.94585	4.16194
Spp1	0.211405	3.06872	0.00287745	0.0992264	10.5942	10.7527
Fam118b	0.150518	3.06825	0.00288159	0.0992264	4.91306	5.03719
Ptgr2	0.140121	3.06587	0.00290227	0.0995891	5.99588	6.08471
Acap1	-0.511769	-3.06456	0.00291376	0.0995891	0.848829	0.360227
Supv3l1	-0.125686	-3.06379	0.00292047	0.0995891	5.85569	5.76978
Cd300a	0.149499	3.06151	0.00294056	0.0999507	6.51582	6.66393
Pdcd4	0.181992	3.05566	0.00299272	0.101376	4.4084	4.4597
Lphn1	-0.223937	-3.05466	0.00300173	0.101376	4.71776	4.49652
Pde2a	-0.136537	-3.05097	0.00303516	0.102023	6.88629	6.78142
Hip1r	-0.555656	-3.05019	0.00304232	0.102023	1.66515	1.12478
C3ar1	0.147671	3.04935	0.00304994	0.102023	7.84512	7.95412
Flrt2	0.273059	3.0449	0.00309095	0.103068	5.86544	6.15992
Rtn3	0.0742646	3.03778	0.00315749	0.104954	8.30132	8.35437
Sdk2	0.582543	3.03549	0.00317922	0.105344	-0.00669045	0.514303
Tmem37	0.209919	3.0299	0.00323274	0.106782	4.45614	4.63151
Cln8	0.133595	3.02508	0.00327965	0.107746	6.13609	6.25011
Pcp4l1	0.219874	3.02413	0.00328898	0.107746	3.8954	4.09674
Ankrd46	0.125308	3.02376	0.00329262	0.107746	5.51709	5.59097
Cd83	0.622713	3.01768	0.00335278	0.109344	2.67722	3.00618
Galnt11	-0.195821	-3.01674	0.00336219	0.109344	4.07749	4.03213
Serp1	0.113068	3.01531	0.00337658	0.109474	6.7883	6.88769
Tcn2	0.212763	3.01006	0.00342968	0.110854	3.56273	3.82259
Thoc6	-0.131456	-3.00644	0.00346683	0.11157	5.26677	5.16611
Vat1	0.122004	3.00584	0.00347301	0.11157	7.91966	8.05182
Hist1h1c	0.222957	2.99871	0.00354732	0.113609	5.48991	5.74385
Cd63	0.110226	2.99769	0.00355803	0.113609	8.19891	8.31669
Etv5	-0.150621	-2.99339	0.00360364	0.114312	4.78614	4.70747
Farp1	-0.179168	-2.9927	0.00361104	0.114312	5.24285	5.12518
Tmem154	0.179068	2.99256	0.00361259	0.114312	5.02414	5.14626
Gucy2g	-0.784686	-2.99009	0.00363902	0.114495	1.10538	0.836366
Rasa2	-0.199705	-2.98999	0.00364011	0.114495	4.84604	4.66615
Cinp	0.124982	2.98284	0.00371799	0.116541	5.65078	5.69426
Ccdc32	0.167307	2.98199	0.00372726	0.116541	4.04251	4.08376
Pcsk4	-0.233708	-2.97745	0.00377767	0.117684	3.61204	3.47094
Ampd2	-0.112936	-2.97669	0.00378616	0.117684	7.65874	7.59256
Neo1	-0.248155	-2.97155	0.00384399	0.11913	3.59548	3.39411
Ppap2b	0.350283	2.96911	0.00387175	0.119638	5.61725	6.01019
Mllt1	-0.138096	-2.96748	0.00389033	0.119861	6.60586	6.49168
Atp6v1f	0.133088	2.95818	0.00399824	0.122193	6.15973	6.26962
Mapk7	-0.187366	-2.95799	0.00400054	0.122193	5.19703	5.09462
Sh3glb1	0.109074	2.95796	0.00400081	0.122193	7.69553	7.78817
Camk1	0.114528	2.95633	0.00402007	0.122426	7.33083	7.44947
Bhlhe41	0.201655	2.95038	0.00409089	0.124224	5.50438	5.77585
Gbp7	0.42602	2.94732	0.00412784	0.124986	3.79858	4.08553
Vars	-0.128633	-2.94489	0.00415731	0.125518	8.57888	8.48877
Ddah1	0.182246	2.94328	0.00417698	0.125585	4.51697	4.64491
Arf6	0.0845574	2.94276	0.00418338	0.125585	8.30334	8.36092
Pdlim1	0.187711	2.94088	0.00420644	0.125918	3.70025	3.86309
Man2a2	-0.121363	-2.93779	0.00424468	0.126703	6.20631	6.12445
Macrod2	-0.228019	-2.92863	0.00435991	0.1295	3.35864	3.28871
Sympk	-0.111759	-2.92839	0.00436294	0.1295	7.79235	7.73192
Isg20l2	-0.104466	-2.92563	0.00439822	0.13018	6.87828	6.77359
Plin3	0.111873	2.91869	0.0044881	0.132229	6.18689	6.28084
Pter	0.18165	2.91835	0.00449254	0.132229	4.02451	4.11222
2310008H09Rik	0.111775	2.91576	0.00452655	0.132859	NA	NA
Msantd4	0.150429	2.91373	0.00455336	0.133274	5.16572	5.25866
Sdhaf1	-0.220052	-2.91041	0.00459767	0.134198	3.73218	3.61596
Atf5	0.181673	2.90863	0.0046215	0.134521	4.13902	4.27219
1500011B03Rik	0.225308	2.90267	0.00470224	0.136494	NA	NA
Daxx	-0.187303	-2.90111	0.00472346	0.136734	5.21629	5.13851
Zfp511	-0.172606	-2.89449	0.00481514	0.138792	4.68064	4.56315
Lonp2	0.120977	2.89407	0.0048209	0.138792	5.30056	5.35277
Apip	0.156176	2.89116	0.0048617	0.139316	4.72469	4.81038
Znf512b	-0.17335	-2.89089	0.00486556	0.139316	5.70659	5.60623
Fam63b	0.166556	2.88421	0.00496041	0.141647	5.20574	5.31767
Spata6	0.192397	2.88052	0.00501363	0.142758	3.47892	3.59023
Foxk1	-0.149068	-2.87964	0.00502642	0.142758	6.22528	6.1319
Pold1	-0.12486	-2.87792	0.00505143	0.143083	7.11302	7.01236
Uba5	0.138499	2.87393	0.00510994	0.144336	5.44524	5.52269
Ccbe1	0.26163	2.87304	0.00512307	0.144336	2.99864	3.29133
Ipo13	-0.133772	-2.87108	0.00515206	0.144495	6.57372	6.48174
Fnbp4	-0.125063	-2.87081	0.00515613	0.144495	6.60067	6.5278
Trim28	-0.104514	-2.8674	0.00520694	0.14525	8.7305	8.65276
Pced1b	-0.177667	-2.86696	0.00521352	0.14525	4.38064	4.30523
Noc4l	-0.119726	-2.86596	0.0052286	0.14525	7.07744	6.98846
Ulk4	-0.461864	-2.86532	0.00523819	0.14525	0.892508	0.630807
Cd9	0.121999	2.8614	0.00529757	0.145851	8.34169	8.44247
Nisch	-0.110165	-2.86088	0.00530551	0.145851	8.22443	8.18056
Tec	0.1445	2.86085	0.0053061	0.145851	6.11878	6.24523
Sox12	-0.230245	-2.86025	0.00531523	0.145851	4.89886	4.68488
Entpd6	-0.143753	-2.85867	0.00533937	0.146132	5.02029	4.91862
Dhx30	-0.0920269	-2.85722	0.00536174	0.146364	6.7252	6.68265
AU022793	0.158764	2.84971	0.00547851	0.149165	5.74451	5.95484
Trp53inp1	0.365534	2.84796	0.005506	0.149528	1.72977	1.83949
Thoc5	-0.0981912	-2.84564	0.00554276	0.150139	6.12488	6.08867
Snapc4	-0.165527	-2.84431	0.0055639	0.15031	5.82179	5.71023
Ahcyl1	0.0734087	2.84283	0.00558755	0.15031	8.55268	8.61954
Zfp692	-0.20039	-2.84256	0.00559186	0.15031	4.75466	4.63033
Trp53bp1	-0.096007	-2.83827	0.00566097	0.15178	6.45698	6.3883
Yeats2	-0.129334	-2.8364	0.00569124	0.152205	6.24479	6.15296
Avl9	0.11806	2.83402	0.00573019	0.152858	6.13559	6.17504
Phf11b	0.312949	2.83224	0.00575928	0.153246	2.82785	2.99735
Ino80e	-0.167081	-2.82838	0.00582321	0.154557	6.22074	6.14609
Fam50a	0.14636	2.8245	0.00588802	0.155885	5.7794	5.88187
Kif22	-0.0950175	-2.82299	0.00591325	0.156079	6.54108	6.50076
Atp6v1a	0.123974	2.8223	0.005925	0.156079	8.96367	9.0662
Coro1a	-0.131227	-2.82052	0.00595518	0.156483	8.29672	8.20572
Pitpnm1	-0.148992	-2.8177	0.00600312	0.15735	6.21429	6.1654
Tex264	0.128835	2.81533	0.00604368	0.157657	5.21171	5.30698
Enoph1	-0.103287	-2.81527	0.00604474	0.157657	6.61907	6.53044
Eif3b	-0.0640615	-2.81429	0.00606157	0.157706	9.6504	9.60182
Ptprk	0.153191	2.81302	0.00608354	0.157887	5.03857	5.22256
Dynlt3	0.168723	2.81182	0.00610441	0.157982	5.31259	5.41321
Ctdp1	-0.112966	-2.80953	0.0061441	0.157982	6.098	5.99809
Srrt	-0.107295	-2.80828	0.00616602	0.157982	8.1902	8.11843
Adamtsl5	0.291755	2.80825	0.00616657	0.157982	3.0395	3.37668
Map3k5	-0.205286	-2.80735	0.00618234	0.157982	4.63596	4.37596
Atic	-0.0688894	-2.80692	0.00618994	0.157982	8.77965	8.74601
Papd7	-0.155449	-2.80613	0.00620384	0.157982	5.31181	5.22838
Trim29	0.293248	2.80594	0.00620712	0.157982	1.84222	2.09263
Klhdc2	0.123301	2.80259	0.00626638	0.158613	6.16401	6.24761
4933439C10Rik	0.365013	2.80185	0.0062795	0.158613	NA	NA
Chchd7	0.173951	2.80139	0.00628767	0.158613	3.8381	4.00033
D630037F22Rik	0.206344	2.80114	0.00629215	0.158613	3.55205	3.56469
Kdr	0.25928	2.79952	0.00632124	0.158966	2.55362	2.76985
Rilpl2	0.155331	2.79753	0.00635694	0.159484	6.58483	6.72563
Sptssa	0.153492	2.79578	0.00638857	0.159706	6.58802	6.66319
Ube2o	-0.128571	-2.79536	0.00639613	0.159706	6.12501	6.05879
Pgap1	0.160513	2.79388	0.00642289	0.159713	5.78112	5.88302
Zc3h7b	-0.123509	-2.79367	0.00642673	0.159713	6.25941	6.19093
BC017612	-0.408937	-2.79051	0.00648449	0.160131	2.5424	2.2065
Il13ra1	0.155361	2.79024	0.00648944	0.160131	4.7001	4.79583
Tmem8	0.224554	2.78901	0.00651197	0.160131	3.10474	3.27435
Il10rb	0.0944395	2.78886	0.00651487	0.160131	6.73071	6.80922
2810025M15Rik	0.148485	2.78704	0.00654843	0.160131	NA	NA
Mif4gd	-0.156451	-2.78633	0.00656147	0.160131	4.33212	4.17863
Rad51ap1	0.119365	2.78625	0.00656294	0.160131	5.56142	5.62181
Sccpdh	0.213744	2.7856	0.00657505	0.160131	3.66463	3.76214
Fam203a	-0.1586	-2.78468	0.00659217	0.160131	5.39539	5.29329
Hsp90ab1	-0.0772619	-2.7845	0.00659552	0.160131	11.8884	11.8315
Ift74	0.153043	2.78295	0.00662451	0.160466	4.55242	4.66102
Mipol1	0.387534	2.77952	0.00668892	0.161441	2.15065	2.29511
Isca2	0.147885	2.77838	0.00671045	0.161441	4.68069	4.85446
Actr10	0.138821	2.77836	0.00671074	0.161441	6.45023	6.54004
2900026A02Rik	-0.147791	-2.77714	0.00673396	0.16163	NA	NA
Hira	-0.102718	-2.77471	0.00678023	0.162371	6.40139	6.34677
Map4k1	-0.126477	-2.77127	0.00684618	0.163214	5.58997	5.55285
Nol9	-0.0912852	-2.77126	0.0068464	0.163214	7.38087	7.30066
Akna	-0.15975	-2.77019	0.006867	0.163335	4.7628	4.67436
Sufu	-0.147441	-2.76455	0.00697669	0.165571	5.01848	4.8998
Cd97	0.376242	2.76307	0.00700584	0.165889	4.96357	5.36373
Snw1	0.0778575	2.76093	0.00704812	0.166317	7.44599	7.50626
Mphosph9	-0.13716	-2.76055	0.0070555	0.166317	5.51086	5.366
Bambi-ps1	0.374835	2.75781	0.00710996	0.166759	NA	NA
Peli2	0.163545	2.75737	0.00711878	0.166759	4.90528	4.986
Dvl1	-0.134898	-2.75723	0.00712171	0.166759	5.92218	5.85868
Tpm1	0.121356	2.75547	0.00715682	0.167209	6.4582	6.55803
Polrmt	-0.143019	-2.75348	0.00719695	0.167661	5.78735	5.70059
Prcp	0.126965	2.75229	0.00722103	0.167661	5.34442	5.42197
Med22	-0.147758	-2.75214	0.0072239	0.167661	5.50812	5.42853
Slc37a4	-0.159003	-2.75039	0.00725939	0.1679	4.3336	4.23382
Spen	-0.179565	-2.74961	0.00727539	0.1679	8.04948	7.94783
Akap1	-0.101824	-2.74857	0.00729656	0.1679	6.55725	6.49535
Hint2	0.244003	2.74784	0.00731152	0.1679	3.10736	3.24639
S100a13	0.15452	2.74772	0.00731385	0.1679	4.25285	4.37975
Pkp2	0.164355	2.74683	0.00733218	0.167955	4.47307	4.65614
Rab15	0.198516	2.7455	0.00735958	0.168044	5.45728	5.65509
Pde10a	0.192672	2.74508	0.00736811	0.168044	4.29478	4.39573
1110008P14Rik	0.199326	2.74432	0.00738391	0.168044	NA	NA
Aldoc	0.104958	2.74282	0.0074149	0.16826	5.78755	5.91612
Scarb1	-0.11146	-2.74231	0.00742537	0.16826	6.737	6.67596
Mllt3	0.158907	2.7415	0.00744228	0.168282	5.50234	5.63637
Maoa	0.148366	2.73459	0.00758723	0.170145	5.25164	5.36756
Slc38a6	0.187434	2.73416	0.00759636	0.170145	5.2055	5.35072
Nup93	-0.0933738	-2.73415	0.00759646	0.170145	7.43383	7.36564
Fam101b	-0.318723	-2.73398	0.00760019	0.170145	2.12243	1.9434
Anxa6	0.146482	2.73373	0.00760542	0.170145	6.28536	6.45185
Pced1a	-0.147977	-2.7327	0.00762739	0.170275	5.60628	5.50375
Bhlhe40	0.268081	2.7296	0.0076935	0.171388	5.90767	6.13965
Ipo9	-0.079763	-2.72609	0.00776908	0.172706	8.03144	7.96374
Cstb	0.117541	2.72104	0.00787896	0.17478	7.61545	7.7169
Zfp592	-0.151421	-2.71884	0.00792744	0.175486	5.58744	5.46657
Ostm1	0.13296	2.71753	0.00795636	0.175633	5.02093	5.09238
Oit3	0.22116	2.71684	0.00797145	0.175633	3.73658	3.94472
Dus3l	-0.118863	-2.71627	0.00798405	0.175633	6.57142	6.52517
Blnk	0.115067	2.71535	0.0080045	0.175716	7.1252	7.25849
Insig1	0.199925	2.71238	0.00807076	0.176802	6.38776	6.51381
Akr1a1	0.0788635	2.7102	0.0081197	0.177257	9.43211	9.50744
Fam198b	0.209397	2.70996	0.00812518	0.177257	3.60073	3.70393
Dhrs7	0.147776	2.70478	0.0082427	0.179449	4.83547	4.94557
Ppfibp1	0.0840456	2.70338	0.00827466	0.179773	8.16261	8.24523
Micall1	-0.157561	-2.70096	0.0083303	0.18061	5.51921	5.43523
Fpgs	-0.149714	-2.69897	0.00837624	0.181233	5.51095	5.43316
Trappc6b	0.115624	2.6959	0.00844755	0.182401	5.40884	5.45412
Kif19a	0.223765	2.68868	0.00861774	0.185696	3.30898	3.57987
Vars2	-0.159648	-2.68468	0.00871323	0.18737	5.019	4.93308
Mogs	-0.0884136	-2.68031	0.00881874	0.188964	7.87376	7.82106
Setd1a	-0.16172	-2.67999	0.00882646	0.188964	7.276	7.16153
Traf4	-0.193858	-2.67895	0.00885177	0.188964	3.7348	3.55723
Lpl	0.121451	2.67865	0.00885911	0.188964	10.5636	10.6576
Nos2	1.09205	2.67737	0.00889041	0.189093	3.64722	4.13256
Yipf5	0.135959	2.67693	0.00890101	0.189093	5.49347	5.58423
Naa10	-0.133068	-2.6751	0.00894591	0.189305	5.58643	5.45978
Gtpbp1	-0.101851	-2.67506	0.00894694	0.189305	7.14942	7.09388
Zfp428	-0.332576	-2.67394	0.00897462	0.18951	2.44555	2.31154
Abcd2	0.153545	2.67197	0.00902319	0.190155	4.77366	4.85081
Pom121	-0.18411	-2.66981	0.00907701	0.190907	7.11216	6.97734
Atp6v0d1	0.0929451	2.66736	0.00913814	0.191502	7.10626	7.21242
Cyld	0.124565	2.66705	0.00914592	0.191502	5.83614	5.90161
Tmem201	-0.166588	-2.66597	0.0091731	0.191502	5.84447	5.7433
Mkx	0.216146	2.66578	0.00917798	0.191502	3.97518	4.06252
Mapk8ip3	-0.156806	-2.66194	0.00927502	0.192444	5.86297	5.74973
Pdcd11	-0.0913374	-2.66148	0.0092867	0.192444	8.34754	8.2601
AI504432	-0.588555	-2.66138	0.0092893	0.192444	1.51087	0.975824
Egln1	-0.138581	-2.66111	0.00929621	0.192444	5.62064	5.52575
Cpsf2	0.0841689	2.66026	0.0093177	0.192511	7.80754	7.8919
Klhdc4	-0.102062	-2.65917	0.00934563	0.19271	6.31187	6.25017
Rdh10	0.171054	2.65743	0.00939016	0.193055	4.08117	4.16592
Carm1	-0.148376	-2.65709	0.00939898	0.193055	6.68318	6.62057
Trim37	0.086287	2.65345	0.00949292	0.19418	6.54081	6.5938
Trmt112	-0.128781	-2.65189	0.00953351	0.19418	6.16895	6.0997
Ctbp1	-0.0972017	-2.65154	0.00954274	0.19418	7.97916	7.91677
Gstm1	0.122373	2.65115	0.00955284	0.19418	8.00554	8.15748
Them4	0.22402	2.65066	0.00956566	0.19418	3.04503	3.15673
Gne	-0.14811	-2.64991	0.00958534	0.19418	4.47159	4.36787
Tbkbp1	-0.136301	-2.64958	0.00959398	0.19418	5.93329	5.80407
Lpin1	0.24177	2.64868	0.00961748	0.19418	3.67784	3.89152
Xrcc4	0.206122	2.6484	0.00962494	0.19418	3.5938	3.70845
Apobec1	0.0958225	2.647	0.00966166	0.19418	6.61465	6.7085
Prkcb	0.226428	2.64512	0.00971138	0.19418	4.09479	4.32526
Inpp4b	-0.296905	-2.64351	0.00975409	0.19418	2.79651	2.42056
Tsc22d4	-0.123522	-2.64301	0.00976755	0.19418	6.86399	6.77536
Mcm3	-0.0703682	-2.64239	0.00978399	0.19418	8.8791	8.82829
Chrm4	-0.180327	-2.64198	0.00979485	0.19418	4.35303	4.24344
Hexa	0.0726488	2.6415	0.0098077	0.19418	7.86459	7.95007
Sp140	0.176988	2.6414	0.00981037	0.19418	4.5143	4.6496
Shcbp1l	-0.256701	-2.63877	0.00988104	0.19418	2.37427	2.25893
Vgll4	-0.147035	-2.6385	0.00988831	0.19418	4.73501	4.60934
Trdmt1	0.225241	2.63799	0.00990202	0.19418	3.67824	3.82616
Sh2b1	-0.128274	-2.63793	0.00990366	0.19418	5.47828	5.42562
Fanca	-0.160968	-2.63765	0.00991123	0.19418	5.38229	5.25272
Utp20	-0.0930055	-2.63763	0.00991183	0.19418	8.17874	8.06893
Rac1	-0.0758467	-2.63728	0.00992124	0.19418	8.11982	8.04241
Igbp1	0.109625	2.6369	0.00993136	0.19418	5.9797	6.07914
6430548M08Rik	0.177711	2.6366	0.00993943	0.19418	NA	NA
Churc1	0.186954	2.63603	0.00995503	0.19418	4.48833	4.60144
Tbl3	-0.0892685	-2.63478	0.00998903	0.19418	7.07106	7.01273
E130309D02Rik	-0.119523	-2.63455	0.00999519	0.19418	6.34292	6.23372
Fbxo10	-0.272822	-2.63413	0.0100066	0.19418	2.31925	2.34468
Uchl3	0.112121	2.63213	0.0100612	0.194472	6.01914	6.05658
Trim24	0.145621	2.63199	0.0100651	0.194472	4.28366	4.30925
Mospd3	-0.201228	-2.63091	0.0100946	0.194472	4.65467	4.60177
Lgals3	0.0910333	2.63088	0.0100955	0.194472	10.1962	10.2928
Hnrnpl	-0.0662926	-2.6295	0.0101333	0.194844	8.78337	8.72644
Bop1	-0.0882024	-2.62578	0.0102361	0.196463	8.60843	8.55422
Ap2s1	0.115631	2.62485	0.0102622	0.196493	6.70071	6.7817
Blvra	0.120089	2.62439	0.010275	0.196493	6.53753	6.61345
Ndor1	-0.139355	-2.62293	0.0103156	0.196809	6.57828	6.48835
Lipa	0.0943496	2.62129	0.0103617	0.196809	8.56321	8.66351
Pprc1	-0.156015	-2.62115	0.0103656	0.196809	8.20309	8.10356
Zfp280b	-0.146943	-2.62047	0.0103846	0.196809	4.7408	4.6713
Slc35f6	0.0880899	2.62024	0.0103912	0.196809	6.43542	6.5483
Selm	0.165777	2.6198	0.0104036	0.196809	3.6752	3.8279
Tns1	0.263655	2.61847	0.0104413	0.196823	2.87306	3.12586
Prrc2a	-0.154512	-2.61845	0.0104417	0.196823	9.26571	9.17261
Ginm1	0.177751	2.61717	0.010478	0.197154	4.22057	4.31205
Eef2	-0.0593371	-2.61567	0.0105207	0.197605	11.6779	11.6505
Ccdc88c	-0.186089	-2.61435	0.0105584	0.19796	4.79619	4.62576
2700097O09Rik	0.216035	2.61343	0.0105847	0.198101	NA	NA
Asb3	0.174575	2.6119	0.0106287	0.198255	3.43752	3.54471
Creg1	0.125877	2.61183	0.0106305	0.198255	8.59574	8.70738
Tstd3	0.172558	2.61068	0.0106636	0.19852	3.80923	3.86966
Lamc2	0.533871	2.61002	0.0106827	0.198525	1.46769	1.89029
Fuca2	0.119253	2.60684	0.010775	0.199888	6.19506	6.34854
Adssl1	0.107624	2.60386	0.0108619	0.201111	5.4686	5.55367
Cdk10	-0.147393	-2.60218	0.0109113	0.201111	4.33911	4.30022
Ttll4	-0.108222	-2.60187	0.0109205	0.201111	6.77765	6.67271
Fam53b	-0.144856	-2.60101	0.010946	0.201111	5.08371	5.04742
Asb4	0.357947	2.6007	0.010955	0.201111	1.89275	2.07182
Gcn1l1	-0.133921	-2.60069	0.0109555	0.201111	7.74781	7.67356
Fktn	0.139879	2.59953	0.0109896	0.201386	4.82259	4.86031
Acsbg1	-0.471052	-2.59767	0.0110448	0.201777	1.56701	0.966577
Myo1e	0.121101	2.59733	0.0110551	0.201777	7.49459	7.59051
B4galt3	-0.138349	-2.59681	0.0110704	0.201777	4.95224	4.85471
Mpp5	0.158945	2.59579	0.011101	0.201777	5.1549	5.24013
Peo1	-0.0945564	-2.5956	0.0111066	0.201777	6.03902	5.99448
Pomt1	-0.132106	-2.59363	0.0111659	0.202211	4.56981	4.51634
Kif18b	-0.121125	-2.59353	0.0111689	0.202211	5.89767	5.82221
Polr3e	-0.0961995	-2.59186	0.0112191	0.202771	6.16581	6.04065
Pdia4	0.0743894	2.58688	0.0113702	0.205151	8.13545	8.19108
Adamts7	0.465286	2.58557	0.0114105	0.205526	1.6429	1.94272
Ctsb	0.0652828	2.58357	0.0114718	0.205908	11.0274	11.1036
Mvk	-0.180666	-2.58347	0.011475	0.205908	3.74805	3.72505
Psap	0.0898297	2.58297	0.0114904	0.205908	10.3936	10.5148
Ap5b1	-0.148931	-2.58146	0.0115371	0.206394	5.22792	5.11082
Atp2b1	0.0892593	2.57971	0.0115913	0.206777	8.41472	8.4705
Fam135a	0.235786	2.5789	0.0116167	0.206777	2.87274	2.95592
Capzb	0.0669582	2.57887	0.0116174	0.206777	8.05934	8.14115
Mad1l1	-0.122965	-2.57802	0.011644	0.206863	5.50786	5.44369
Ints1	-0.157951	-2.57746	0.0116615	0.206863	7.10692	7.02108
Tbc1d23	0.114765	2.57383	0.0117753	0.208532	6.00303	6.05467
Slc36a2	0.177532	2.5731	0.0117987	0.208595	3.98071	4.18234
Gle1	-0.0725703	-2.56739	0.0119801	0.211339	6.43074	6.41366
Crebrf	0.246998	2.56696	0.011994	0.211339	3.87162	4.0545
Cluh	-0.107047	-2.56599	0.0120251	0.21147	8.64211	8.57579
Cbr4	0.2293	2.56499	0.0120573	0.21147	3.07111	3.11023
Dennd6b	-0.209031	-2.56485	0.0120616	0.21147	3.63441	3.53058
Selk	0.149798	2.56136	0.0121746	0.212836	4.83092	4.91445
Ift27	0.126463	2.5612	0.0121799	0.212836	4.53289	4.59988
Athl1	-0.165812	-2.56022	0.012212	0.212857	4.70158	4.60308
Pfas	-0.10834	-2.55944	0.0122373	0.212857	7.29019	7.22107
Phf2	-0.157039	-2.5593	0.0122418	0.212857	4.85747	4.72271
Kdm4c	0.136651	2.55703	0.0123163	0.213211	5.19621	5.2708
Sh3bgrl	0.191383	2.5565	0.0123336	0.213211	6.91781	7.03231
Il18rap	-0.194689	-2.55638	0.0123376	0.213211	4.13438	3.92054
Setdb2	0.163735	2.55621	0.0123431	0.213211	4.32698	4.44796
Ttll12	-0.125083	-2.55328	0.0124401	0.213793	6.67965	6.59945
Tango2	0.147418	2.55277	0.012457	0.213793	4.2474	4.31168
Sin3a	-0.0959557	-2.55261	0.0124623	0.213793	6.96282	6.88091
Kif1b	0.103228	2.55196	0.0124837	0.213793	6.17047	6.24028
Zfp646	-0.13521	-2.55169	0.0124927	0.213793	5.95853	5.86848
Serpinb6a	0.110349	2.55105	0.0125142	0.213793	6.80556	6.90886
Kpnb1	-0.0610301	-2.55091	0.0125187	0.213793	10.0481	10.0009
Lamp2	0.0905453	2.55011	0.0125455	0.213903	8.46487	8.51946
Zfp414	-0.160312	-2.54788	0.0126201	0.214828	4.8856	4.80047
Klhl6	0.128945	2.54486	0.0127217	0.216102	5.36962	5.42066
Lrpap1	0.0822077	2.54418	0.0127447	0.216102	8.29042	8.39657
Atp6v0a1	0.116744	2.54373	0.0127601	0.216102	6.3504	6.44783
Cxxc1	-0.109031	-2.54323	0.012777	0.216102	6.47002	6.40153
Coa4	0.22191	2.54211	0.012815	0.216398	2.5439	2.61404
Pink1	0.167223	2.53891	0.0129245	0.217897	4.31988	4.4288
P2rx4	0.129584	2.5375	0.0129729	0.2179	5.1602	5.26879
Zfp628	-0.172432	-2.53746	0.0129743	0.2179	4.73916	4.69398
Fdx1	0.167085	2.5371	0.0129867	0.2179	4.53574	4.59365
Sec23a	0.128754	2.53416	0.0130884	0.219245	5.40497	5.49728
Rab20	0.200292	2.53341	0.0131144	0.219245	5.0628	5.1918
Rnf10	-0.0817303	-2.53241	0.013149	0.219245	7.65605	7.60936
Rnf44	-0.140588	-2.53238	0.0131503	0.219245	6.40014	6.30072
Ttyh2	0.126318	2.53178	0.0131709	0.219245	6.44145	6.57214
Zfp239	-0.241232	-2.53013	0.0132289	0.219349	2.10672	1.86935
Wbp5	0.17723	2.53003	0.0132324	0.219349	4.53829	4.61436
Nbeal2	-0.154878	-2.52935	0.013256	0.219349	6.53719	6.42782
Zfp664	-0.0940648	-2.52923	0.0132604	0.219349	6.05347	6.00004
Camk2d	0.103441	2.52813	0.013299	0.219641	6.56549	6.65352
Nudt7	0.262582	2.52749	0.0133216	0.21967	2.09667	2.24097
H1f0	0.113155	2.52561	0.0133879	0.220263	6.76669	6.84908
1810033B17Rik	-0.239498	-2.52508	0.0134068	0.220263	NA	NA
Commd3	0.115935	2.5247	0.0134202	0.220263	5.24216	5.28858
Cep104	-0.125483	-2.52083	0.013558	0.221923	5.24253	5.1747
Atp13a4	0.340845	2.52068	0.0135635	0.221923	2.90494	3.35317
Skap2	0.0908702	2.51834	0.0136477	0.222954	7.8974	7.9603
Gpcpd1	0.137821	2.51591	0.0137354	0.223831	6.10092	6.16837
2310003H01Rik	-0.161781	-2.51488	0.0137729	0.223831	NA	NA
Trp53	-0.111484	-2.5148	0.0137757	0.223831	7.91779	7.84178
Pcbp2	-0.0593046	-2.51347	0.0138239	0.223831	9.32634	9.28615
Zic2	-0.205915	-2.51336	0.013828	0.223831	3.42969	3.34459
Ppp1r18	-0.10991	-2.51334	0.0138288	0.223831	7.1869	7.10092
Rangap1	-0.080175	-2.51265	0.013854	0.223896	8.86705	8.79812
Rapgef1	-0.108705	-2.51132	0.0139025	0.224335	7.55712	7.50572
Slc25a25	-0.216251	-2.51011	0.0139468	0.224435	5.38801	5.27206
Rnf216	-0.117158	-2.50999	0.0139513	0.224435	5.97004	5.88885
Ckb	0.0933521	2.50817	0.0140182	0.225104	6.9649	7.06036
Rbm19	-0.103141	-2.50713	0.0140569	0.225104	6.6484	6.58393
Sqle	0.101741	2.50687	0.0140664	0.225104	7.67078	7.75449
Gigyf1	-0.17193	-2.50655	0.0140784	0.225104	5.92299	5.82336
Xpo6	-0.117345	-2.50241	0.0142325	0.227223	7.16649	7.0833
C1ra	-0.185532	-2.50132	0.0142731	0.227528	4.06021	4.0051
Aars2	-0.122121	-2.49955	0.0143398	0.228246	5.16051	5.12353
1700019L03Rik	0.435656	2.49585	0.0144798	0.229585	NA	NA
Serpinb8	0.218459	2.49503	0.0145107	0.229585	3.75988	4.02519
Gsn	0.0805778	2.49503	0.0145107	0.229585	7.28495	7.35661
Cds2	0.106119	2.49502	0.0145111	0.229585	6.23791	6.3327
Rnf113a2	0.167663	2.49383	0.0145567	0.229741	4.17182	4.26804
Abhd12	0.0642058	2.49362	0.0145646	0.229741	7.85522	7.91523
Hadha	0.0604624	2.49228	0.0146158	0.230205	8.01209	8.07993
Hp	-0.267575	-2.49112	0.0146602	0.230559	4.48336	4.23247
Pnpla8	0.139527	2.49001	0.0147029	0.230837	4.80724	4.92358
Ddx39b	-0.0869453	-2.48826	0.0147708	0.230837	8.2358	8.16631
Efcab7	0.193859	2.48753	0.0147989	0.230837	3.52783	3.62511
Setdb1	-0.0962787	-2.48722	0.0148109	0.230837	7.35973	7.31429
Setd1b	-0.186241	-2.48666	0.0148327	0.230837	6.20176	6.07062
Mgst1	0.120357	2.48646	0.0148405	0.230837	6.4673	6.58801
Cdca7	-0.0995802	-2.4864	0.0148425	0.230837	6.30886	6.2274
Tomm40	-0.091118	-2.48613	0.0148532	0.230837	7.6812	7.61801
A430093F15Rik	0.47196	2.48554	0.014876	0.230852	2.08851	2.24795
Ralgapa2	-0.107062	-2.48406	0.0149339	0.231156	6.94141	6.8668
Tctex1d2	0.185568	2.48391	0.0149395	0.231156	3.7893	3.84295
Slc7a15	0.394535	2.48303	0.0149743	0.231355	2.20396	2.47535
Rhou	0.258614	2.48171	0.0150257	0.231736	3.17271	3.42494
Cpne2	-0.199007	-2.48127	0.0150429	0.231736	4.11768	4.0303
Itpr3	-0.121903	-2.47578	0.0152602	0.234453	7.33866	7.25941
Ube2l6	0.153518	2.47481	0.0152991	0.234453	4.63979	4.89198
Rasip1	-0.329776	-2.47399	0.0153319	0.234453	2.56407	2.30936
Ebi3	-0.525042	-2.47374	0.0153418	0.234453	2.39678	1.9568
Dennd4c	0.122227	2.47322	0.0153628	0.234453	6.69841	6.8128
Trpm2	-0.257394	-2.47238	0.0153963	0.234453	3.49805	3.38172
Bbip1	0.129629	2.47196	0.0154132	0.234453	5.02429	4.98543
Tcof1	-0.127723	-2.47186	0.0154172	0.234453	8.45227	8.35026
Apba1	0.266867	2.4718	0.0154196	0.234453	2.15482	2.43431
Wdr76	0.145927	2.4707	0.0154638	0.234553	4.9843	5.04879
Aldh6a1	0.189275	2.47036	0.0154777	0.234553	3.5272	3.65302
Hlcs	-0.190656	-2.46951	0.0155118	0.234553	3.88232	3.79189
Rbm33	-0.112886	-2.46943	0.0155152	0.234553	7.46723	7.39006
Aifm2	0.10315	2.4671	0.0156094	0.235639	5.40298	5.54101
Afap1l1	-0.331041	-2.46489	0.0156994	0.236643	1.80133	1.48185
BC021767	0.182578	2.46398	0.0157369	0.236643	3.09617	3.32113
Col27a1	-0.367398	-2.46382	0.0157432	0.236643	1.70747	1.47128
Letm1	-0.0694572	-2.4612	0.0158511	0.237924	7.20591	7.19531
Wwp1	0.125677	2.45944	0.0159235	0.238671	6.31507	6.39084
Rap2a	0.135112	2.45764	0.0159982	0.239165	4.46323	4.55611
Slc41a1	-0.129426	-2.45755	0.0160018	0.239165	4.9907	4.93478
Msh3	-0.146599	-2.45618	0.0160588	0.239377	5.20414	5.0764
Golph3l	0.108043	2.45612	0.0160615	0.239377	5.61348	5.67663
Chd1l	-0.114455	-2.45493	0.0161112	0.239779	5.65503	5.56435
Mrgpre	0.301969	2.45229	0.0162219	0.240423	1.67533	2.10289
Arhgef39	-0.12982	-2.45201	0.0162337	0.240423	4.43351	4.32607
Bri3bp	-0.0786682	-2.45185	0.0162403	0.240423	7.43438	7.37079
Optn	0.196829	2.45154	0.0162535	0.240423	3.63403	3.78646
Tm7sf3	-0.091802	-2.45036	0.0163029	0.240423	5.95727	5.91525
Prep	-0.074949	-2.44925	0.01635	0.240423	8.06523	8.00412
Rpgrip1l	0.156461	2.44878	0.0163699	0.240423	3.78862	3.80285
Srsf6	-0.0673334	-2.44818	0.0163956	0.240423	9.48716	9.43303
H2afy	-0.0616674	-2.44765	0.0164179	0.240423	7.51174	7.45173
Myo18b	0.410763	2.44745	0.0164265	0.240423	0.399881	0.72071
Fam207a	-0.0949843	-2.44697	0.0164471	0.240423	6.10988	6.02637
Strn	0.113097	2.44667	0.0164595	0.240423	5.59602	5.62223
Rnf31	-0.148665	-2.44642	0.0164705	0.240423	4.54532	4.50588
Tma7	0.135637	2.44608	0.0164847	0.240423	5.19072	5.27428
Trmt1	-0.109516	-2.4458	0.0164967	0.240423	6.99032	6.92667
Ercc2	-0.111656	-2.44402	0.0165732	0.241203	5.73411	5.66624
Myof	0.0725494	2.44346	0.016597	0.241218	8.79718	8.88356
Soat1	0.0667075	2.44201	0.0166593	0.241364	9.23036	9.28379
Slc35f5	0.152641	2.44186	0.016666	0.241364	4.71367	4.81644
Hsp90b1	0.0861559	2.44072	0.0167151	0.241364	10.2325	10.2899
Noc2l	-0.0982809	-2.44069	0.0167164	0.241364	7.66298	7.60354
Frs2	0.128212	2.44057	0.0167216	0.241364	5.20486	5.27041
Svil	-0.134595	-2.43933	0.016775	0.241803	5.30111	5.24952
Gngt2	0.109909	2.43769	0.0168462	0.242497	5.31978	5.45369
Mpst	0.120921	2.43387	0.0170131	0.243913	5.07997	5.18426
Nfx1	-0.07264	-2.43225	0.0170847	0.243913	7.10933	7.03314
Taf5l	-0.106796	-2.43125	0.0171287	0.243913	5.54659	5.46547
Kdm2b	-0.169732	-2.43108	0.017136	0.243913	5.04046	4.94045
Lima1	0.13205	2.43092	0.0171433	0.243913	7.31899	7.45694
Rbm15b	-0.128468	-2.43076	0.0171504	0.243913	5.40776	5.27235
Spsb2	0.15745	2.43013	0.017178	0.243913	3.45503	3.62426
Nelfa	-0.113901	-2.42991	0.0171876	0.243913	6.23934	6.15895
Ppp5c	-0.0708765	-2.42981	0.0171921	0.243913	7.11905	7.05424
Pilra	-0.393612	-2.4297	0.0171969	0.243913	5.19422	4.90128
Pja2	0.126971	2.42965	0.0171992	0.243913	5.42207	5.46171
Jmjd7	-0.277875	-2.42828	0.0172601	0.244449	2.05298	1.97833
Stk38l	0.158121	2.42617	0.0173541	0.245449	4.99868	5.13464
Pid1	-0.15332	-2.42473	0.0174187	0.245688	5.7123	5.55384
Sapcd2	-0.140574	-2.42461	0.0174241	0.245688	4.67619	4.56244
Sirt3	-0.191718	-2.42423	0.0174409	0.245688	2.8328	2.8088
Abcf2	-0.0603537	-2.42288	0.0175015	0.245842	7.99376	7.96983
Ubtf	-0.0744466	-2.42262	0.0175135	0.245842	8.05348	8.00515
Pdgfc	0.440136	2.42243	0.0175218	0.245842	1.23418	1.52992
Nomo1	-0.10865	-2.42192	0.0175451	0.245842	8.23641	8.18004
Hcfc1	-0.118434	-2.41992	0.0176353	0.246777	8.81281	8.73275
Tmbim4	0.123303	2.41484	0.017867	0.249687	5.24054	5.30878
Ctla2a	0.337732	2.41387	0.0179114	0.249977	1.12778	1.2994
Akt2	-0.0835344	-2.41275	0.0179629	0.250194	6.18728	6.1396
Maz	-0.0825954	-2.41211	0.0179923	0.250194	7.60296	7.54265
Enthd2	-0.151298	-2.41144	0.0180233	0.250194	4.32627	4.28612
Bub1b	-0.0827575	-2.41124	0.0180328	0.250194	7.73325	7.65591
Pon3	0.108895	2.41096	0.0180457	0.250194	5.84116	5.94485
Wbscr16	-0.150133	-2.4089	0.0181413	0.250414	5.57043	5.49061
Baz1b	-0.0669067	-2.40886	0.0181429	0.250414	8.29483	8.21684
Bms1	-0.0841618	-2.40865	0.0181525	0.250414	7.67085	7.61121
Mgat2	0.0913943	2.40772	0.0181961	0.250414	7.1018	7.14038
Acta2	-0.305501	-2.40749	0.0182066	0.250414	2.69318	2.54875
Cenpm	-0.166208	-2.40728	0.0182166	0.250414	4.61206	4.51884
Psmd3	-0.0880287	-2.40703	0.0182279	0.250414	7.81718	7.74365
Smad4	-0.0876061	-2.4062	0.018267	0.250624	6.24115	6.17967
Nsmce4a	-0.101566	-2.40325	0.0184053	0.252008	6.02957	5.92816
Ccdc25	0.121062	2.40303	0.0184157	0.252008	5.38912	5.43515
Tmod1	0.173793	2.40251	0.0184401	0.252015	3.02982	3.26062
Lats2	-0.234412	-2.39828	0.0186408	0.254144	3.31555	3.10644
Aim2	0.109587	2.3982	0.0186442	0.254144	6.24358	6.30436
Gm17296	-0.136193	-2.39748	0.0186786	0.254144	5.33333	5.2035
1500004A13Rik	-0.212102	-2.39719	0.0186924	0.254144	NA	NA
Ywhag	-0.0708942	-2.39341	0.0188739	0.256241	9.14887	9.10167
Dut	-0.10839	-2.39297	0.0188952	0.256241	6.07902	5.95702
Phf15	-0.117647	-2.39224	0.01893	0.256382	6.53988	6.45138
3110062M04Rik	0.290705	2.39157	0.0189624	0.256383	NA	NA
Cpeb4	0.178175	2.39124	0.0189787	0.256383	5.64699	5.84532
Abca2	-0.169447	-2.3904	0.0190192	0.256601	4.70175	4.62072
Atxn7l3	-0.114753	-2.38885	0.0190944	0.257286	5.8399	5.77112
Ccdc82	0.174648	2.386	0.0192335	0.258829	3.8854	3.98252
Hist1h4i	0.352087	2.38385	0.0193391	0.259918	1.7115	1.95846
Pelo	-0.134512	-2.38197	0.0194319	0.2608	4.33351	4.30548
Car12	-0.164099	-2.38099	0.0194801	0.2608	4.67296	4.5718
Tmem38b	0.115081	2.38054	0.0195027	0.2608	5.79872	5.85384
Aifm1	0.0736612	2.38051	0.0195037	0.2608	6.53462	6.58473
Dnajb9	0.190102	2.37964	0.0195471	0.26105	3.75266	3.86759
Slc2a8	0.211751	2.37812	0.0196228	0.261728	2.9152	3.12789
Auh	0.155806	2.37636	0.0197106	0.262179	3.92779	4.00042
Mrps21	0.127671	2.37525	0.0197664	0.262179	5.16056	5.27132
Sqrdl	0.123825	2.37493	0.0197824	0.262179	4.87881	4.96973
Xrcc6bp1	-0.180722	-2.37472	0.0197928	0.262179	3.25984	3.12039
Gadd45b	0.177125	2.37386	0.0198359	0.262179	5.00122	5.20476
Lipn	0.34376	2.37358	0.0198502	0.262179	2.09796	2.25216
Phf12	-0.139993	-2.37358	0.0198504	0.262179	6.10763	6.02152
Uhrf1bp1	-0.112223	-2.37347	0.0198557	0.262179	6.63391	6.59879
Pigl	-0.241708	-2.36815	0.0201251	0.265268	2.9217	2.81726
Mybl2	-0.100017	-2.36786	0.0201399	0.265268	7.90065	7.79644
Phf11d	0.202637	2.36711	0.0201783	0.265441	4.61808	4.8018
Il7r	0.207731	2.36654	0.0202072	0.265491	6.98221	7.09102
Cdc25a	-0.096845	-2.36505	0.0202836	0.265615	6.31388	6.20078
Mcm2	-0.0611389	-2.36494	0.0202894	0.265615	8.69989	8.6494
P4hb	0.0483296	2.3648	0.0202967	0.265615	9.07481	9.12452
Gnb2	-0.0775803	-2.36439	0.0203175	0.265615	8.19698	8.15342
Spg21	0.0863753	2.3622	0.0204307	0.266459	7.04654	7.10506
Atp6v1g1	0.0959667	2.36214	0.0204336	0.266459	6.72436	6.79833
S100a1	0.172405	2.36167	0.0204579	0.266459	4.9545	5.11734
Ptpdc1	-0.248093	-2.35942	0.0205745	0.267457	2.20789	2.02724
Bcat1	-0.0772001	-2.35921	0.0205854	0.267457	7.54071	7.45571
Emc10	-0.0928833	-2.35747	0.0206762	0.268307	6.2508	6.19054
Ctps2	0.0933167	2.35596	0.0207551	0.268978	5.62146	5.68154
Setd6	-0.135365	-2.3555	0.020779	0.268978	4.57593	4.46273
Zfp64	-0.104737	-2.35352	0.0208833	0.269635	6.03453	5.95858
Cib2	0.345042	2.35351	0.0208839	0.269635	1.12369	1.36781
Dgcr2	-0.101699	-2.35308	0.0209065	0.269635	6.1127	6.02814
Abhd14a	-0.144536	-2.35189	0.0209693	0.270101	4.31891	4.2364
Stk30	0.436323	2.35142	0.0209939	0.270101	0.914516	1.28949
Dbnl	0.0832392	2.35044	0.0210461	0.270312	6.2427	6.3108
Tnk2	-0.154663	-2.35015	0.0210616	0.270312	5.11939	5.00264
Cytip	0.122742	2.34884	0.0211311	0.270785	4.17167	4.2447
Srm	-0.0880695	-2.34849	0.0211498	0.270785	8.17956	8.11887
Ada	0.088395	2.34618	0.0212728	0.271491	6.43911	6.54508
Nup107	-0.0773191	-2.3457	0.0212988	0.271491	7.01683	6.97299
Gan	-0.215138	-2.34554	0.0213075	0.271491	3.05499	2.91523
Ttc1	0.0958671	2.34553	0.0213081	0.271491	5.70408	5.73917
Wdpcp	0.203626	2.34283	0.0214532	0.272831	2.69476	2.86258
Atp8a1	0.0830738	2.34261	0.021465	0.272831	6.13307	6.20334
Rcc1	-0.111755	-2.33965	0.0216251	0.273924	7.27067	7.17119
Tm4sf19	0.288706	2.33965	0.0216251	0.273924	2.36329	2.72962
Dpp9	-0.0979793	-2.33958	0.021629	0.273924	6.87989	6.80161
Dhrs1	0.114588	2.33789	0.0217212	0.274118	4.92094	5.01052
Plcg2	-0.0895055	-2.33783	0.0217245	0.274118	7.8905	7.83618
Fasn	-0.120952	-2.3378	0.0217259	0.274118	9.03061	8.94087
Ttc21a	-0.461928	-2.33739	0.0217484	0.274118	1.65165	1.29924
Eif4h	-0.0667661	-2.33486	0.0218867	0.275176	9.14857	9.09687
Qsox2	-0.150489	-2.33463	0.0218993	0.275176	4.05495	3.98326
Rrp1b	-0.0938387	-2.33442	0.0219107	0.275176	7.25875	7.15925
Aip	-0.082738	-2.33237	0.0220239	0.276269	6.58907	6.55959
Abhd15	-0.165228	-2.3311	0.0220938	0.276817	3.54672	3.3694
Tmem161a	-0.120196	-2.32984	0.0221641	0.277176	4.85352	4.78267
Gyg	0.105027	2.32964	0.0221751	0.277176	4.97369	5.0509
Ppp4r1	-0.0887298	-2.32858	0.0222341	0.277584	6.6327	6.56537
Mcl1	0.090443	2.32691	0.0223273	0.278317	9.39713	9.41419
Aldh3a2	0.105448	2.32631	0.0223607	0.278317	5.02359	5.04766
Plk1	-0.105115	-2.32605	0.0223751	0.278317	7.12781	7.04704
Slfn2	0.161986	2.32563	0.0223985	0.278317	7.32952	7.46334
Nacc1	-0.104847	-2.32494	0.0224376	0.278475	6.93625	6.86748
Dnajc10	0.098606	2.32415	0.0224815	0.278669	6.50657	6.56834
Smg9	-0.122849	-2.32372	0.0225062	0.278669	5.81627	5.75338
Akirin1	0.105393	2.32026	0.0227014	0.280757	5.5521	5.62002
Ifrd2	-0.0788813	-2.31582	0.0229546	0.283287	7.5921	7.52216
Cd86	0.113717	2.31573	0.0229598	0.283287	5.75311	5.83874
Ilvbl	0.158041	2.31503	0.0229999	0.283451	4.51642	4.58405
Arhgap19	0.0948065	2.31334	0.0230966	0.284233	6.5824	6.64035
Vps52	-0.0864374	-2.31298	0.0231173	0.284233	6.36314	6.34593
Tmx1	0.147548	2.31088	0.0232389	0.285394	7.05396	7.11549
Poll	-0.120583	-2.30849	0.0233778	0.286766	4.45034	4.4034
Fpgt	0.156429	2.30707	0.0234602	0.287442	5.28896	5.29885
Pik3cg	-0.0867642	-2.30273	0.023715	0.289846	6.79783	6.72876
Csnk1d	-0.0887753	-2.30271	0.0237163	0.289846	7.0519	7.00716
Senp1	-0.0741622	-2.30232	0.023739	0.289846	6.69375	6.63933
AI606473	0.161534	2.30005	0.0238736	0.290973	3.25003	3.28186
Fastk	-0.133936	-2.29983	0.0238865	0.290973	5.32701	5.26747
Zfp319	-0.161281	-2.29906	0.0239323	0.291194	3.91774	3.80527
Rhot2	-0.106856	-2.29793	0.0239994	0.291378	5.60345	5.57519
Rbm12	-0.117033	-2.29768	0.0240144	0.291378	5.90069	5.83178
Syt11	-0.116013	-2.29675	0.0240698	0.291378	5.66804	5.59536
Brpf1	-0.0816925	-2.29459	0.024199	0.291378	7.11612	7.08488
Upp1	0.384356	2.29388	0.0242416	0.291378	1.56936	1.79739
Mbip	0.129369	2.29361	0.0242581	0.291378	4.32935	4.37748
Gskip	0.176274	2.29291	0.0243002	0.291378	3.44959	3.54948
Grk6	-0.104621	-2.29248	0.0243259	0.291378	5.86148	5.74079
Ick	-0.177589	-2.29246	0.024327	0.291378	3.27561	3.1956
Gstm5	0.148064	2.29199	0.0243555	0.291378	3.74947	3.8128
Acrbp	-0.387335	-2.29163	0.0243771	0.291378	1.33564	1.16422
Ccdc47	0.101622	2.29096	0.0244178	0.291378	6.81253	6.84019
Casc3	-0.105295	-2.2908	0.0244271	0.291378	6.22747	6.12534
Polr1a	-0.0617046	-2.2904	0.0244514	0.291378	8.57026	8.5271
Pdia3	0.0559221	2.29001	0.024475	0.291378	9.55408	9.59394
Arl11	0.147797	2.28982	0.0244866	0.291378	4.95722	5.11733
Galnt6	0.101884	2.2898	0.024488	0.291378	7.67874	7.78692
Tlr9	0.202867	2.28921	0.0245239	0.291378	4.23794	4.45823
Fam160b2	-0.148479	-2.28879	0.0245492	0.291378	4.66476	4.62488
Klk1b11	0.30542	2.28863	0.024559	0.291378	0.660675	0.943422
Chpf	-0.183214	-2.28835	0.0245758	0.291378	3.45447	3.25866
Cox16	0.158432	2.2881	0.024591	0.291378	4.97775	5.03879
Fance	-0.126653	-2.28798	0.0245987	0.291378	4.23374	4.15167
Gla	0.118372	2.28778	0.024611	0.291378	7.05397	7.16999
Tbc1d22b	-0.145895	-2.28698	0.0246592	0.291598	4.56779	4.49391
Hbp1	0.0943369	2.28623	0.0247053	0.291598	6.50852	6.57522
Fbrsl1	-0.162003	-2.28611	0.0247126	0.291598	4.41727	4.32788
Fbxo21	-0.132784	-2.28407	0.0248378	0.292747	4.66289	4.59585
Ccpg1	0.11904	2.28143	0.0250004	0.294029	4.61355	4.72176
Ech1	0.113564	2.28139	0.0250024	0.294029	5.35358	5.40745
Hirip3	-0.0922368	-2.2794	0.0251256	0.294887	7.10696	6.99842
Dnajb14	0.14084	2.27931	0.0251313	0.294887	3.69852	3.81213
Lrrc1	0.130759	2.27792	0.0252174	0.295307	3.94474	4.05659
Fyn	-0.0836139	-2.27765	0.0252343	0.295307	6.16541	6.08958
Gemin5	-0.0786228	-2.27738	0.0252512	0.295307	7.35622	7.28028
Wdr77	-0.0674525	-2.2768	0.0252873	0.295402	7.6948	7.66415
Mmp8	0.168518	2.275	0.0254001	0.295537	5.29992	5.44441
Slpi	-0.169852	-2.27443	0.0254354	0.295537	5.57095	5.42066
Ankrd27	-0.084387	-2.27431	0.0254429	0.295537	6.25343	6.17453
Mdfic	0.126031	2.27381	0.0254747	0.295537	6.09488	6.16749
4921524J17Rik	0.229569	2.27365	0.0254847	0.295537	NA	NA
Ddx58	0.195379	2.27318	0.0255139	0.295537	5.31523	5.51158
Prdm4	-0.0903116	-2.27317	0.0255147	0.295537	5.54404	5.46357
Tmem132a	0.143882	2.27303	0.0255233	0.295537	6.5227	6.66617
Zcchc8	-0.0808303	-2.27063	0.0256749	0.296655	6.51756	6.45608
Nus1	0.0896185	2.27061	0.0256761	0.296655	7.31964	7.35096
Tbk1	0.0819233	2.26971	0.0257329	0.296767	6.78946	6.8509
Coq6	0.119752	2.26957	0.0257422	0.296767	4.82254	4.89087
Canx	0.0758082	2.26891	0.0257835	0.296918	9.49643	9.53493
Dock5	0.110698	2.26821	0.025828	0.297043	5.80306	5.89397
Arhgap18	0.140162	2.26786	0.0258506	0.297043	3.88487	3.90328
Gbf1	-0.100937	-2.26666	0.0259271	0.297597	6.99788	6.93071
Cd274	0.211065	2.26572	0.025987	0.2979	4.26878	4.51288
Fabp3	0.150196	2.26536	0.0260101	0.2979	4.39033	4.59716
Dnmt1	-0.0720489	-2.26413	0.0260886	0.298337	9.19535	9.15144
Serpinb9	0.145447	2.26348	0.0261303	0.298337	4.22415	4.3289
Isyna1	-0.0899714	-2.26344	0.0261332	0.298337	7.80446	7.73738
Urb2	-0.082382	-2.26119	0.0262777	0.299428	7.15355	7.07805
Wfs1	0.199836	2.26082	0.0263014	0.299428	5.0711	5.31404
Cdyl2	-0.137935	-2.26063	0.026314	0.299428	4.62294	4.50708
Recql4	-0.102323	-2.26014	0.0263456	0.299465	5.73225	5.67621
BC005764	-0.350102	-2.25923	0.0264046	0.29963	2.29522	2.02894
Ppp1r3b	0.395902	2.25876	0.0264352	0.29963	1.33113	1.60903
Nostrin	0.135508	2.2586	0.0264454	0.29963	4.37728	4.40048
Bambi	0.15569	2.25672	0.0265676	0.300392	3.19826	3.29591
Sdsl	0.240614	2.25669	0.0265697	0.300392	2.45187	2.65545
Irgm1	0.23709	2.25547	0.026649	0.300654	4.46033	4.67858
Tnrc18	-0.147906	-2.25546	0.02665	0.300654	6.37663	6.28479
Trem2	0.0883417	2.25462	0.0267044	0.300945	7.11559	7.22091
3110043O21Rik	0.164705	2.25253	0.0268416	0.302037	NA	NA
Fam193b	-0.14154	-2.25187	0.0268848	0.302037	5.03409	4.98042
Sgms2	0.19997	2.25184	0.0268872	0.302037	5.07429	5.27325
Abca6	0.288759	2.2506	0.0269689	0.302632	1.8782	2.09703
Zcchc17	0.0905357	2.24962	0.0270335	0.303033	5.3953	5.40003
Ccdc90b	0.144702	2.24893	0.0270795	0.303227	4.35792	4.46213
Fam168a	-0.108288	-2.2454	0.0273141	0.30553	5.64199	5.59437
Wdr1	0.0623415	2.24407	0.0274028	0.306196	8.87474	8.93495
Klhl12	-0.149884	-2.24351	0.0274405	0.306292	3.74202	3.69811
Fubp3	-0.0820004	-2.2426	0.0275014	0.306639	6.61769	6.56701
Rrad	-0.171452	-2.24218	0.0275297	0.306639	4.27059	4.16635
Pnpla7	0.092514	2.24123	0.0275935	0.30686	6.27142	6.40125
Vwf	0.166007	2.24102	0.0276078	0.30686	3.80986	4.07684
Limch1	0.231857	2.24016	0.0276659	0.306984	3.06093	3.28896
Tlk1	0.0981629	2.23996	0.027679	0.306984	6.84269	6.8977
Upf1	-0.105147	-2.23933	0.0277215	0.306984	7.38294	7.29933
Gtf2a1	0.132575	2.23913	0.0277354	0.306984	6.00327	6.08409
Tssk4	-0.395674	-2.23855	0.0277743	0.307091	1.37005	1.24007
Mfap3l	0.219276	2.23808	0.0278064	0.307124	4.17485	4.30074
Apbb3	-0.195717	-2.23515	0.0280056	0.308843	4.49294	4.33317
AI607873	0.135898	2.23493	0.0280207	0.308843	7.75399	7.8705
Arhgef1	-0.0986134	-2.23361	0.0281106	0.309416	7.50026	7.45647
Rae1	-0.0704413	-2.23331	0.0281314	0.309416	7.96728	7.90859
Hap1	0.272597	2.2326	0.0281804	0.30953	1.97253	2.1711
Irf2bp1	-0.119713	-2.23217	0.0282099	0.30953	5.00711	4.92533
9430020K01Rik	-0.158642	-2.23186	0.028231	0.30953	NA	NA
Tamm41	-0.110007	-2.23145	0.0282592	0.30953	5.30449	5.25647
Usp8	0.0758738	2.23009	0.0283528	0.309917	6.81024	6.84271
Ints12	0.0915754	2.23008	0.0283534	0.309917	5.95444	5.9949
Me2	-0.062466	-2.22881	0.0284411	0.310553	6.95039	6.87208
Cic	-0.147458	-2.22795	0.0285005	0.310562	7.2439	7.16025
Srp14	0.0934721	2.22795	0.0285009	0.310562	5.72224	5.76968
Inpp5a	0.118347	2.22551	0.0286704	0.311747	4.30814	4.36863
Tagap1	-0.155671	-2.22528	0.0286865	0.311747	4.55692	4.39315
Fcf1	0.0888934	2.2251	0.0286984	0.311747	6.293	6.37487
Ctss	0.0896924	2.22429	0.0287551	0.311766	8.62577	8.70616
Lonrf3	0.129704	2.22391	0.0287816	0.311766	7.01027	7.06487
Ninl	-0.108997	-2.22381	0.0287888	0.311766	5.0344	5.00676
2023-03-02	0.136458	2.22095	0.0289895	0.313493	NA	NA
Mid1	-0.437861	-2.22069	0.0290078	0.313493	1.43222	1.26689
Gmeb2	-0.113959	-2.21762	0.029224	0.315506	5.54204	5.47705
Hsp90aa1	0.0833782	2.21709	0.0292619	0.315592	10.3604	10.4081
Rell1	0.15745	2.21565	0.0293642	0.316371	4.75897	4.90199
Npepl1	-0.0785764	-2.21388	0.0294901	0.317402	7.63335	7.56738
Itgb3bp	0.148241	2.21297	0.0295551	0.317462	3.85442	3.87458
Pla2g12a	0.134933	2.21296	0.0295559	0.317462	4.84425	4.89689
Gcat	-0.0956561	-2.21175	0.0296424	0.318067	6.2458	6.20364
Gpatch2l	0.119887	2.211	0.0296967	0.318116	4.83001	4.92466
Tbc1d25	-0.144101	-2.21085	0.0297073	0.318116	4.07542	4.03324
Ctbp2	-0.0933403	-2.20954	0.0298016	0.318802	6.46827	6.40304
Tpcn2	0.104379	2.20822	0.0298964	0.319491	5.86526	5.95745
Tmem65	0.130592	2.20694	0.029989	0.319639	5.96928	6.02814
Zfp689	-0.18749	-2.20685	0.0299955	0.319639	3.12676	3.00827
Brca2	-0.14167	-2.20678	0.0300012	0.319639	4.03779	3.86672
2310009A05Rik	0.292918	2.20494	0.0301347	0.320737	NA	NA
Serpinb1c	0.253668	2.20425	0.0301845	0.320943	1.86705	2.16565
Ric8	-0.0921061	-2.20279	0.030291	0.321085	5.90998	5.85435
Golga4	0.0865986	2.20268	0.0302995	0.321085	6.95623	7.01447
Tesk2	-0.252806	-2.20249	0.0303134	0.321085	2.07578	1.99766
Kitl	0.143352	2.2022	0.0303344	0.321085	5.19129	5.29385
Ankrd13b	-0.110511	-2.20198	0.0303503	0.321085	6.16229	6.11684
Ewsr1	-0.0740571	-2.20119	0.0304081	0.32125	8.80173	8.76189
Slc39a14	-0.143419	-2.20094	0.0304268	0.32125	6.03471	5.89577
Gns	0.0784384	2.19891	0.0305757	0.322499	7.83088	7.93991
Ndufb5	0.112583	2.19796	0.030646	0.322917	5.08898	5.16032
Ugdh	0.0898316	2.19625	0.0307722	0.323681	6.20432	6.29351
Fgfrl1	0.375959	2.19615	0.03078	0.323681	1.56021	1.6263
Emb	0.063198	2.19478	0.0308815	0.324425	8.57265	8.62926
Bphl	0.215964	2.19397	0.0309419	0.324736	2.81769	2.97259
Pik3r2	-0.0935668	-2.19329	0.0309927	0.324946	6.13297	6.06923
Gin1	0.13413	2.19243	0.0310569	0.324954	4.54166	4.59343
Saa3	0.315332	2.1923	0.0310663	0.324954	8.40095	8.63151
Pex14	-0.0858635	-2.19204	0.0310861	0.324954	5.61674	5.61825
Cdc20	-0.087114	-2.19082	0.0311768	0.325424	7.75353	7.68207
Ppan	-0.0901914	-2.19025	0.0312201	0.325424	7.23196	7.161
Rnf167	-0.112608	-2.19008	0.0312329	0.325424	4.7157	4.67363
Rgcc	0.333606	2.18978	0.031255	0.325424	1.63402	1.88121
Ulbp1	0.126376	2.18892	0.0313196	0.325424	4.46696	4.53217
Mier2	-0.141219	-2.18884	0.031326	0.325424	4.82593	4.72294
Hdhd2	0.106525	2.18816	0.0313773	0.325424	5.17996	5.23359
Scrn2	-0.1735	-2.18793	0.0313945	0.325424	2.69588	2.58428
3110056K07Rik	0.26136	2.18774	0.0314089	0.325424	NA	NA
Pdp1	0.166777	2.18648	0.0315042	0.325813	3.5558	3.70477
Elmod2	0.148726	2.18642	0.0315083	0.325813	4.10382	4.19502
Hfe	0.112253	2.1855	0.0315782	0.325925	4.78126	4.89724
Zfp397	0.11587	2.18546	0.031581	0.325925	5.89781	5.93427
Snora28	0.31419	2.18411	0.0316832	0.326054	1.66175	1.73998
Lrrc58	0.130444	2.18326	0.031748	0.326054	7.05738	7.16259
Dnmt3b	-0.145716	-2.18318	0.0317545	0.326054	4.32952	4.22083
Kctd6	0.222519	2.18315	0.0317564	0.326054	2.29666	2.38937
Rnasel	0.132125	2.18226	0.0318248	0.326054	5.09805	5.20726
Clk3	-0.10143	-2.18223	0.0318269	0.326054	5.59884	5.52259
Dnajb11	0.0667852	2.18218	0.0318302	0.326054	7.3873	7.43601
2023-09-09	0.0806578	2.1815	0.0318825	0.326054	NA	NA
Atpaf1	0.195019	2.18134	0.031895	0.326054	2.95901	2.95238
Atp5k	0.129361	2.18123	0.031903	0.326054	5.88498	5.93842
Il6ra	-0.108504	-2.18059	0.0319524	0.326242	6.21846	6.14291
Cab39l	0.0927419	2.18018	0.0319834	0.326243	5.54983	5.58235
Gnpat	-0.0717459	-2.17938	0.032045	0.326555	6.47237	6.39665
Ctdspl	-0.183272	-2.17774	0.0321709	0.327095	3.82666	3.75756
Zdhhc12	-0.151583	-2.17742	0.0321959	0.327095	4.1369	4.03617
Prdm15	-0.113776	-2.17735	0.0322006	0.327095	4.38406	4.26969
Arsb	-0.132062	-2.17708	0.0322221	0.327095	4.78214	4.71128
Anxa9	-0.176646	-2.17663	0.0322562	0.327126	3.35708	3.29872
Rcsd1	-0.123464	-2.1761	0.0322973	0.327228	4.97299	4.85239
Jmjd8	-0.196834	-2.17512	0.0323734	0.327683	2.99552	2.89435
2410004N09Rik	0.217428	2.17345	0.0325027	0.328676	NA	NA
Pan2	-0.126996	-2.17252	0.0325749	0.329043	5.01011	4.95525
Wdr11	0.0722138	2.17208	0.0326098	0.329043	6.52591	6.62874
AB124611	0.146814	2.17142	0.0326612	0.329043	4.00726	4.13026
Ethe1	-0.124516	-2.17134	0.0326669	0.329043	4.04505	4.01166
Kidins220	0.0765998	2.17098	0.0326951	0.329043	7.47931	7.55642
Pif1	-0.11084	-2.16953	0.0328088	0.329171	5.46219	5.39254
Urb1	-0.100152	-2.16943	0.0328165	0.329171	6.24419	6.18092
Luzp1	-0.105608	-2.16927	0.032829	0.329171	6.03474	5.89324
4933404O12Rik	-0.144611	-2.16922	0.0328327	0.329171	NA	NA
Zfp637	0.170846	2.1667	0.0330311	0.330845	3.4592	3.55566
Ubqln4	-0.0809025	-2.16545	0.0331297	0.331517	7.59929	7.54063
Usp21	-0.116884	-2.16415	0.0332323	0.331867	5.1103	5.04203
Asah1	0.0897335	2.16409	0.0332374	0.331867	6.89333	6.95153
Colec12	0.091642	2.16346	0.033287	0.331867	8.48364	8.56136
9330020H09Rik	-0.276704	-2.16342	0.0332906	0.331867	NA	NA
Metrnl	0.119153	2.16271	0.0333469	0.332114	5.80704	5.89863
Armcx5	0.282278	2.16189	0.033412	0.332448	2.1633	2.17976
Pqlc2	0.176801	2.16004	0.0335594	0.333599	3.05821	3.1209
Gk5	0.141194	2.15957	0.0335972	0.333608	3.97833	4.09347
Sec31a	-0.0884261	-2.1592	0.033627	0.333608	8.40483	8.36996
Zbtb39	-0.17217	-2.15885	0.0336552	0.333608	3.55858	3.47385
Nmi	0.141429	2.15793	0.0337288	0.333736	4.34938	4.39579
Rab11a	0.0881167	2.15789	0.0337315	0.333736	6.20516	6.26862
Ptch1	-0.14603	-2.15699	0.0338038	0.334026	4.92922	4.84696
Trmt2b	0.118663	2.15674	0.0338242	0.334026	4.69457	4.78597
Cln3	-0.0895108	-2.15445	0.0340088	0.334867	6.41341	6.40774
Atp6v0b	0.0932074	2.15401	0.0340449	0.334867	7.80269	7.88355
Mapk3	0.0961295	2.15379	0.0340624	0.334867	6.23868	6.38511
Tpp1	0.0635518	2.15355	0.0340821	0.334867	7.31535	7.39836
Tle6	-0.19204	-2.15328	0.0341038	0.334867	2.51202	2.38668
Atxn3	0.0885685	2.15298	0.034128	0.334867	6.66229	6.7037
Abca5	0.128434	2.15293	0.0341318	0.334867	4.20337	4.31647
Fcgr1	0.124436	2.1524	0.0341751	0.334979	6.73333	6.86752
Ddx21	-0.0658409	-2.15118	0.0342743	0.33564	9.5112	9.44654
Usp19	-0.0782498	-2.14906	0.0344469	0.336524	7.93906	7.91863
Eif2b5	-0.062718	-2.14904	0.0344484	0.336524	6.84256	6.79448
Insig2	0.122121	2.14873	0.0344737	0.336524	4.79091	4.91794
Kcnn4	-0.144827	-2.14826	0.0345123	0.336524	6.12875	5.99835
Snrnp40	-0.077998	-2.14812	0.0345243	0.336524	6.39815	6.33062
Chd9	0.143828	2.14594	0.0347029	0.337952	4.9728	5.03675
Mthfs	0.212872	2.14483	0.0347947	0.338533	2.37229	2.56893
Ctu2	-0.105632	-2.14373	0.034885	0.339099	5.53725	5.44274
Capn7	0.0809318	2.14268	0.0349723	0.339164	5.99453	6.03726
Emp1	0.150853	2.14265	0.0349749	0.339164	6.54349	6.61898
Maf	0.266742	2.14224	0.0350085	0.339164	4.01487	4.19746
Tspan32	-0.234093	-2.1421	0.0350204	0.339164	2.39157	2.21718
Mtfr2	-0.112436	-2.14124	0.0350917	0.339542	5.11638	5.01518
Ankle1	-0.135093	-2.14029	0.0351707	0.339995	4.99942	4.93833
Rgs7bp	0.369915	2.13935	0.0352487	0.340436	1.07149	1.32175
D10Bwg1379e	0.14958	2.13808	0.0353547	0.340859	4.77768	4.91875
Trabd	-0.0852657	-2.13805	0.0353572	0.340859	5.57902	5.52531
Taok2	-0.098952	-2.13665	0.035475	0.341505	6.03776	5.99047
Sugp1	-0.109811	-2.13645	0.0354911	0.341505	5.34873	5.31957
Slc33a1	0.150172	2.13609	0.0355215	0.341505	3.65925	3.82605
Rab9	0.128862	2.13423	0.0356783	0.342395	4.57842	4.63851
Rpusd4	-0.106128	-2.13422	0.035679	0.342395	4.86555	4.81644
Mepce	-0.0956551	-2.13273	0.035805	0.343292	6.28078	6.20643
Kdm3b	-0.0889564	-2.13128	0.0359271	0.343405	6.68001	6.6144
Cd164	0.0935895	2.13116	0.0359374	0.343405	8.07359	8.12137
Ppp2r3d	-0.195577	-2.13081	0.0359675	0.343405	2.96	2.96381
Mtfmt	-0.12233	-2.12938	0.0360888	0.343405	3.9742	3.94025
Cdk2ap2	-0.144663	-2.129	0.0361211	0.343405	4.81353	4.67814
Anks3	-0.10555	-2.12875	0.0361425	0.343405	4.50892	4.47061
Tbc1d9b	0.101755	2.12855	0.0361596	0.343405	5.50991	5.58441
Utrn	0.129209	2.12848	0.0361654	0.343405	4.72604	4.85632
AK010878	0.18648	2.1283	0.0361812	0.343405	3.20309	3.20112
Angptl4	-0.150951	-2.12805	0.0362027	0.343405	3.88964	3.7687
Sema5a	-0.323611	-2.12802	0.0362049	0.343405	1.84225	1.70884
Syne3	0.104231	2.12798	0.0362079	0.343405	6.29322	6.37417
Twistnb	0.119646	2.12686	0.0363037	0.343831	5.70481	5.73189
Mien1	0.111147	2.12669	0.0363181	0.343831	4.99416	5.08015
Tpst1	-0.122907	-2.12497	0.0364658	0.344919	5.33693	5.26474
Dbt	0.0862163	2.12414	0.0365371	0.345284	6.5601	6.59026
Suv39h1	-0.0935423	-2.12358	0.0365855	0.345432	6.71342	6.64154
Mertk	0.211353	2.12267	0.0366637	0.34586	2.85344	3.1064
Isoc2a	0.136805	2.12161	0.0367552	0.346104	4.21842	4.34199
Rcan1	0.109474	2.12075	0.0368298	0.346104	5.61989	5.69926
Sec22c	-0.11213	-2.1204	0.0368605	0.346104	4.24311	4.17305
Gpd1	0.197272	2.12038	0.0368619	0.346104	1.98638	2.09695
Sel1l	0.0776016	2.12029	0.0368697	0.346104	7.2926	7.38583
Gnas	0.0594934	2.11975	0.0369166	0.346104	10.3991	10.4531
8430410A17Rik	0.193753	2.11968	0.0369228	0.346104	NA	NA
Mark2	-0.090946	-2.11934	0.0369524	0.346104	7.16253	7.10996
Rexo1	-0.112596	-2.11806	0.0370641	0.34619	6.71491	6.66007
Gp49a	0.0879257	2.11805	0.0370649	0.34619	7.99595	8.03421
Ino80c	0.0930878	2.11793	0.0370748	0.34619	5.47722	5.51144
Cpsf1	-0.0920975	-2.11772	0.037093	0.34619	8.14053	8.07853
Ift43	0.155306	2.11606	0.0372384	0.347239	3.70504	3.86982
Chd7	-0.118433	-2.11543	0.0372936	0.347447	6.47753	6.38544
Txndc11	-0.113821	-2.11383	0.0374335	0.348443	4.91798	4.85888
Hsd17b7	0.126614	2.11235	0.0375639	0.348867	5.55456	5.65078
Tars2	-0.0747808	-2.1121	0.0375863	0.348867	6.50197	6.44994
Marcksl1	-0.126549	-2.11182	0.0376105	0.348867	6.98239	6.90584
Map2	0.235206	2.11181	0.0376115	0.348867	2.94213	2.99561
Nsun5	-0.134713	-2.11013	0.0377603	0.349939	4.82294	4.70748
Aurkb	-0.0880592	-2.10959	0.0378083	0.350076	6.82384	6.77046
C3	-0.155545	-2.10845	0.0379094	0.350254	7.8705	7.82324
Parpbp	0.105086	2.10759	0.0379858	0.350254	4.94919	4.98065
3010026O09Rik	-0.192087	-2.10754	0.0379897	0.350254	NA	NA
Akap3	0.25193	2.10648	0.0380844	0.350254	1.32011	1.51135
Fzr1	-0.0863747	-2.10635	0.0380958	0.350254	6.48592	6.44947
Slc35a4	-0.0706694	-2.10633	0.0380978	0.350254	7.48014	7.43
Cyp4f18	-0.209282	-2.10605	0.0381231	0.350254	2.78017	2.60779
Vac14	-0.0989957	-2.10561	0.038162	0.350254	6.93778	6.90068
Sdf4	0.0704144	2.10485	0.0382299	0.350254	6.9584	6.99261
Smox	-0.134771	-2.10468	0.0382455	0.350254	5.36804	5.20062
Gatsl3	-0.334584	-2.10415	0.0382923	0.350254	0.965804	0.830015
Atp6v1e1	0.103973	2.10406	0.038301	0.350254	6.54447	6.65932
Sesn3	-0.263263	-2.10372	0.0383315	0.350254	1.51204	1.24885
Smpd4	-0.086035	-2.10324	0.038374	0.350254	6.73043	6.69036
1600020E01Rik	0.259853	2.10272	0.0384207	0.350254	NA	NA
Mcoln2	0.115562	2.10249	0.0384413	0.350254	7.03192	7.1314
Mark3	0.0734611	2.10228	0.0384604	0.350254	6.44634	6.48629
Mex3d	-0.159664	-2.10211	0.0384756	0.350254	3.71365	3.583
Lrdd	-0.149627	-2.10166	0.0385165	0.350254	4.13727	4.0454
Rbfa	-0.0971749	-2.10156	0.038525	0.350254	5.90793	5.86025
Reps1	-0.10181	-2.10156	0.0385256	0.350254	6.17402	6.10265
Sulf2	0.133575	2.0995	0.0387111	0.350823	6.32185	6.49471
Kif15	-0.0789321	-2.09935	0.0387252	0.350823	6.65495	6.56169
Hebp1	0.159833	2.09932	0.0387275	0.350823	2.66945	2.843
Cog4	0.0902467	2.09904	0.0387526	0.350823	5.79082	5.86562
Dhx37	-0.0952611	-2.09865	0.0387884	0.350823	6.91015	6.86966
Elp6	-0.142561	-2.09838	0.0388129	0.350823	3.87247	3.78844
Unc5b	-0.173863	-2.09829	0.0388213	0.350823	3.21353	3.03978
Arl15	0.127122	2.09765	0.0388788	0.351042	4.35438	4.4087
Tmem87b	0.108967	2.09664	0.0389703	0.351219	5.74715	5.85049
2023-09-10	0.118163	2.09647	0.038986	0.351219	NA	NA
1300002K09Rik	0.15821	2.09634	0.0389984	0.351219	NA	NA
Glis2	-0.251896	-2.09468	0.039149	0.352274	1.77701	1.59885
Recql	-0.085231	-2.09155	0.0394359	0.354553	5.63349	5.57915
Slc25a46	0.0883501	2.09058	0.0395257	0.355057	6.0212	6.02794
Arhgap11a	-0.0787179	-2.08983	0.0395946	0.355374	7.41933	7.35855
Kcnj2	0.18269	2.08879	0.039691	0.355555	6.1875	6.2585
Acin1	-0.0718607	-2.0886	0.0397084	0.355555	8.30779	8.25409
Vasp	-0.106546	-2.08781	0.039781	0.355555	7.8645	7.78958
Gmip	-0.0763086	-2.0878	0.0397823	0.355555	7.5163	7.46962
Ankrd54	-0.0975032	-2.08778	0.0397836	0.355555	5.3312	5.28067
Cisd3	-0.12317	-2.08703	0.0398535	0.355592	4.8009	4.74059
Sertad2	-0.124307	-2.08666	0.0398881	0.355592	4.98919	4.93048
Pde7b	0.206447	2.08665	0.0398889	0.355592	2.71335	2.90416
Slfn9	0.126285	2.0862	0.0399309	0.355665	5.1879	5.31051
Elmo1	-0.0630209	-2.08561	0.039985	0.355846	7.25137	7.20602
Fbxo18	0.0863548	2.08497	0.0400449	0.356079	5.5283	5.57345
Zfp948	0.12803	2.08418	0.0401189	0.356435	4.93653	4.94967
BC018507	-0.0863156	-2.08302	0.0402271	0.357056	6.73137	6.65013
Tut1	-0.0752082	-2.0827	0.0402564	0.357056	6.39556	6.35456
Lrrcc1	0.11659	2.08195	0.0403269	0.35738	4.69624	4.71187
Dld	0.0791976	2.08045	0.0404679	0.357814	8.35157	8.40191
Cask	0.105455	2.08037	0.0404751	0.357814	5.0542	5.1001
Tmem17	0.228365	2.08034	0.0404778	0.357814	2.14988	2.1807
Cd74	-0.15365	-2.07991	0.0405191	0.357879	6.30484	6.20085
Rab34	0.107104	2.07937	0.0405698	0.358027	5.23037	5.31902
Ero1lb	0.103801	2.07841	0.0406601	0.358523	5.01936	5.07791
Zfp280c	-0.101117	-2.07713	0.0407807	0.359286	5.55357	5.46873
Troap	-0.113086	-2.07478	0.0410037	0.360352	6.1324	6.03625
Rbm10	-0.0817458	-2.07461	0.0410199	0.360352	6.55873	6.49676
Cd22	0.319427	2.07441	0.0410386	0.360352	1.06643	1.26834
Them6	-0.111814	-2.0741	0.0410683	0.360352	4.59152	4.49234
Chst11	0.130829	2.07406	0.0410727	0.360352	4.74434	4.85063
Mdh2	-0.0551862	-2.07208	0.0412613	0.361671	8.99571	8.96167
Prr12	-0.165084	-2.07176	0.0412917	0.361671	5.91225	5.82127
Cln5	0.0814781	2.07132	0.0413341	0.361742	6.30174	6.34042
4933421O10Rik	0.277881	2.07062	0.0414008	0.362025	NA	NA
Nolc1	-0.072719	-2.06995	0.0414649	0.362035	9.82996	9.76289
Parp9	0.169588	2.06918	0.0415388	0.362035	5.20868	5.37905
Rnf144b	0.104952	2.069	0.0415561	0.362035	5.33551	5.45809
Rbm14	-0.10178	-2.06883	0.0415727	0.362035	7.12349	7.04855
Rnpepl1	-0.108123	-2.06882	0.0415737	0.362035	5.65484	5.59801
Sec24d	0.0803896	2.06636	0.0418107	0.363798	6.46634	6.52985
Chchd10	0.121635	2.06479	0.041963	0.364822	5.94986	6.05554
Esf1	0.115371	2.06419	0.0420212	0.365026	7.0546	7.06135
St7l	0.117592	2.0616	0.0422734	0.366127	4.40325	4.51077
Ctnnb1	0.0704179	2.06157	0.0422758	0.366127	10.1699	10.236
Zfp408	-0.132631	-2.06146	0.042287	0.366127	4.5544	4.45558
Gtf2h2	0.0796013	2.06082	0.042349	0.366127	5.47087	5.47793
Mrpl41	0.114487	2.0606	0.0423708	0.366127	4.72097	4.78473
Zfp652	-0.127278	-2.06027	0.042403	0.366127	4.59353	4.49065
Dusp3	0.0669708	2.06021	0.0424091	0.366127	7.9045	7.95221
Fbxo7	0.123261	2.05982	0.0424472	0.366127	4.11939	4.17314
Sppl3	-0.0983378	-2.05945	0.042484	0.366127	5.55565	5.49768
Zfp52	0.109961	2.05933	0.0424953	0.366127	4.4275	4.4481
Slc39a9	0.0717214	2.05797	0.0426289	0.366817	7.03758	7.10486
Igf2bp3	0.198111	2.05728	0.0426967	0.366817	2.37329	2.65815
Wbp7	-0.126043	-2.05713	0.0427119	0.366817	6.71063	6.59925
Ptbp1	-0.0654621	-2.0571	0.0427147	0.366817	9.40643	9.35473
Mpg	-0.160902	-2.05644	0.0427789	0.36707	3.26273	3.25131
Por	-0.0984163	-2.05593	0.04283	0.367209	8.12585	8.09087
Tmem106b	0.124055	2.05427	0.0429935	0.368311	5.17624	5.27546
Adsl	-0.0500593	-2.05322	0.0430977	0.368904	7.77536	7.73044
Abcb9	-0.288026	-2.05245	0.0431743	0.368992	1.62246	1.5363
Sf3a1	-0.112749	-2.05241	0.043178	0.368992	7.40163	7.32047
Ubac2	-0.0931053	-2.0516	0.0432587	0.369382	5.10929	5.06319
Tigd2	0.0987886	2.05074	0.0433445	0.369814	5.13692	5.17895
Mbtd1	-0.112658	-2.05034	0.043384	0.369852	6.02408	5.88378
Jak1	0.0517442	2.04917	0.0435014	0.370319	8.39179	8.4434
Adap1	-0.0974073	-2.04909	0.043509	0.370319	6.75529	6.67179
Ppp2r5e	0.0882238	2.04873	0.0435452	0.370327	5.93471	6.00856
Hcfc2	0.124058	2.04809	0.0436099	0.370578	3.91137	3.9866
N4bp2	-0.123767	-2.04714	0.0437053	0.37109	4.94637	4.8262
1110038B12Rik	-0.131799	-2.04672	0.0437474	0.371148	NA	NA
Fgd3	-0.121138	-2.04601	0.0438187	0.37124	5.22377	5.22467
Pdxp	-0.164227	-2.04591	0.0438287	0.37124	3.74918	3.66208
Ahnak	0.135567	2.04519	0.0439008	0.371274	9.61778	9.76141
Wdr83	-0.127927	-2.04517	0.0439032	0.371274	4.27587	4.20537
Als2	0.0740591	2.0448	0.0439399	0.371287	5.70689	5.81014
Arhgap10	0.0729822	2.04242	0.0441811	0.373026	6.7929	6.90418
Lemd3	-0.13074	-2.04095	0.0443303	0.373243	4.19025	4.10914
Mmp10	0.371587	2.04026	0.0444007	0.373243	1.78063	2.08549
Ncapg2	0.0886079	2.04011	0.0444155	0.373243	7.42542	7.48033
Ap3s1	0.1448	2.03986	0.0444412	0.373243	6.38055	6.46337
Plk1s1	0.156503	2.0395	0.0444776	0.373243	3.76461	3.86482
Id2	0.127012	2.03906	0.0445229	0.373243	6.57517	6.70183
Smim14	0.109557	2.03891	0.0445376	0.373243	4.17467	4.25776
Slc12a4	-0.121294	-2.03885	0.0445439	0.373243	5.45072	5.34324
Ncdn	-0.0963344	-2.03861	0.044569	0.373243	6.91824	6.89196
Rufy2	0.109063	2.03828	0.0446021	0.373243	4.63797	4.70554
Mtor	-0.0968905	-2.03828	0.0446021	0.373243	6.71357	6.66682
Snap47	0.0900636	2.03731	0.0447015	0.373243	5.55261	5.6309
Snhg12	-0.154924	-2.03702	0.0447317	0.373243	4.28933	4.20974
Cenpw	0.139287	2.03682	0.0447523	0.373243	4.63102	4.64489
Lmnb2	-0.0680449	-2.03654	0.0447801	0.373243	6.63852	6.58621
Ddx27	-0.0593375	-2.03636	0.0447989	0.373243	8.81069	8.75143
St3gal2	0.13426	2.03626	0.044809	0.373243	4.80811	4.95076
Scamp4	-0.101407	-2.0352	0.0449176	0.373852	5.99833	5.91051
Rprd1a	0.120758	2.0343	0.0450111	0.374335	4.61332	4.65945
Usp22	-0.0808968	-2.03345	0.0450978	0.37476	6.28522	6.21422
Plin2	0.107906	2.03264	0.0451815	0.375159	8.17339	8.27002
Hk2	-0.0936412	-2.03227	0.0452205	0.375188	7.81811	7.7712
Zfp85-rs1	0.373948	2.03174	0.0452755	0.375348	NA	NA
Atf6b	-0.0902139	-2.03046	0.0454075	0.376147	7.01895	6.96313
4930404N11Rik	0.119972	2.02863	0.0455982	0.37743	NA	NA
Lrp4	0.155908	2.02809	0.0456537	0.377592	3.45404	3.54763
Nek2	-0.0618868	-2.02753	0.0457122	0.37778	7.42653	7.37264
Aprt	-0.0646969	-2.02688	0.0457806	0.378049	7.79219	7.75932
Stat1	0.119766	2.02597	0.0458756	0.378537	6.21638	6.34931
Hist2h2be	0.137983	2.0252	0.0459561	0.378904	4.3469	4.50518
Rsu1	0.101923	2.02416	0.046065	0.379505	5.78494	5.85057
Kif7	-0.130272	-2.02323	0.0461633	0.379593	4.39236	4.30586
Tmem29	-0.14845	-2.02312	0.046175	0.379593	3.31172	3.2608
Arl6	0.136693	2.02301	0.0461862	0.379593	3.62906	3.65801
Gpr162	0.164323	2.02249	0.0462412	0.379593	3.75818	3.90562
Vash1	0.114725	2.02235	0.0462558	0.379593	4.89711	5.02409
Orc6	0.081454	2.02185	0.0463085	0.37973	6.02519	6.04215
Slc30a7	0.0909743	2.02119	0.0463788	0.38001	6.43059	6.5006
Gsr	-0.0927499	-2.02034	0.0464685	0.380342	7.4981	7.40863
Nup214	-0.105423	-2.01976	0.04653	0.380342	7.51904	7.47327
Eif2s1	0.0759482	2.01953	0.0465536	0.380342	8.44318	8.49745
Myo1c	-0.0712148	-2.01944	0.0465636	0.380342	6.98574	6.91941
Tob2	-0.107903	-2.01874	0.0466375	0.38065	5.9839	5.91547
Slc41a2	0.128775	2.01788	0.0467292	0.381103	4.61671	4.74648
Cbx7	-0.127199	-2.01748	0.0467716	0.381154	4.34586	4.30553
Mt2	-0.136146	-2.01709	0.046813	0.381197	6.87171	6.72854
Crtc3	-0.135864	-2.01595	0.0469347	0.381892	4.4482	4.35399
Nckipsd	-0.137918	-2.01524	0.0470109	0.382003	3.7114	3.72875
Rcor1	0.0957428	2.01452	0.0470882	0.382003	5.9413	6.03091
Stx3	0.108108	2.01441	0.0470992	0.382003	6.32337	6.4212
Maml1	-0.119864	-2.0144	0.0471004	0.382003	5.2586	5.1896
Arcn1	0.059526	2.01413	0.0471295	0.382003	8.09645	8.11625
Dcp1a	-0.0977492	-2.011	0.0474658	0.384053	5.83998	5.77069
Appl2	0.114024	2.01083	0.0474842	0.384053	4.69716	4.76177
Ralgps2	-0.145981	-2.01058	0.0475111	0.384053	4.06478	3.91809
Lyz2	0.0782527	2.01004	0.0475694	0.384053	10.885	10.9509
Arhgap21	-0.0874491	-2.00984	0.0475916	0.384053	6.54542	6.48956
Rchy1	-0.0917819	-2.00948	0.0476297	0.384053	5.84162	5.76729
2500004C02Rik	0.243361	2.00941	0.0476375	0.384053	NA	NA
Dctn5	0.0772738	2.00747	0.0478478	0.385341	5.94163	6.01003
Irf1	0.178552	2.00726	0.0478704	0.385341	6.11728	6.27409
Ppa1	-0.0696698	-2.00681	0.0479195	0.385441	6.8596	6.80142
Calhm2	-0.124964	-2.00646	0.0479575	0.385452	4.45873	4.3755
Zfp598	-0.0941401	-2.00544	0.0480682	0.386048	6.39636	6.3343
Pigf	0.178246	2.00456	0.0481642	0.3863	3.06513	3.19826
Sptb	0.202292	2.00448	0.0481729	0.3863	2.47591	2.67216
Emc7	0.0986812	2.00406	0.0482194	0.386379	6.38432	6.46892
Got2	-0.0595267	-2.00283	0.0483536	0.386893	8.04348	8.0215
Edc4	-0.0831645	-2.0028	0.048357	0.386893	6.91882	6.85701
Gtse1	-0.0870282	-2.00155	0.0484938	0.387446	6.35307	6.3066
Fcrl1	-0.10747	-2.0015	0.0484997	0.387446	4.52816	4.43942
Med24	-0.0857752	-2.00025	0.0486369	0.388248	6.60097	6.51155
Srsf4	-0.0981785	-1.9995	0.0487195	0.388612	6.3397	6.29045
Ncor2	-0.145104	-1.99909	0.0487641	0.388675	7.71161	7.60226
Rassf1	-0.122317	-1.99811	0.0488733	0.389058	5.54514	5.5132
Mcm5	-0.0531803	-1.99781	0.0489066	0.389058	8.4287	8.4001
Gtpbp3	-0.0794308	-1.99766	0.048923	0.389058	5.43012	5.36723
Mettl1	-0.0916875	-1.99465	0.0492564	0.391413	5.12001	5.07734
Tcf25	-0.0528916	-1.9943	0.0492954	0.391429	7.98229	7.96967
Rap2b	0.096963	1.99315	0.0494231	0.392147	5.64056	5.74093
Klhl5	-0.0805158	-1.99101	0.0496627	0.392866	6.464	6.42216
Rnft1	0.103369	1.99086	0.0496801	0.392866	5.05284	5.05581
Sdccag3	-0.0882305	-1.99027	0.0497454	0.392866	5.60951	5.5537
Naga	0.0837801	1.98977	0.0498018	0.392866	5.68407	5.79839
Lgals9	0.117895	1.98948	0.049835	0.392866	5.52918	5.71095
Hspa13	0.0926853	1.98937	0.0498472	0.392866	5.83627	5.85266
Tbc1d9	0.176503	1.98909	0.0498787	0.392866	4.72916	4.81936
E2f4	-0.106822	-1.98849	0.0499455	0.392866	6.88499	6.82737
Kdm4b	-0.111459	-1.98825	0.0499724	0.392866	5.03099	4.98437
Gbp9	0.246947	1.98824	0.0499743	0.392866	1.96535	2.09704
Kxd1	-0.0952876	-1.98815	0.0499837	0.392866	4.84327	4.79732
Nemf	0.0853452	1.98797	0.0500049	0.392866	6.86776	6.9074
Nsmce1	0.109074	1.98773	0.0500313	0.392866	4.67506	4.74941
Trip6	-0.244178	-1.98769	0.0500357	0.392866	1.98926	1.93513
Scaf1	-0.112486	-1.9864	0.0501822	0.392896	6.42824	6.35502
Map1s	-0.113554	-1.98619	0.050205	0.392896	6.2511	6.1833
Thop1	-0.0770809	-1.98511	0.0503274	0.392896	7.36182	7.30303
Laptm4b	0.0877597	1.98433	0.0504164	0.392896	5.7128	5.76556
Zfp157	0.163022	1.98417	0.0504338	0.392896	2.90048	3.03676
Rpia	-0.0858121	-1.98412	0.0504402	0.392896	5.51632	5.44312
Zfp568	-0.0798718	-1.98405	0.0504479	0.392896	6.35013	6.2565
Mrpl13	0.0781971	1.98396	0.0504579	0.392896	6.27888	6.30392
Aagab	0.0773104	1.98374	0.050483	0.392896	5.68369	5.74423
Irf8	-0.11467	-1.98345	0.0505157	0.392896	6.28355	6.19552
Cdkl2	0.123821	1.98338	0.050524	0.392896	3.83829	3.92136
Stard4	0.130886	1.98336	0.0505268	0.392896	5.16861	5.2672
Igsf9	-0.24274	-1.98333	0.0505299	0.392896	1.80978	1.60927
Plcb2	0.0848202	1.98288	0.0505814	0.392896	6.87035	6.98445
Alg12	-0.134177	-1.98272	0.0505988	0.392896	3.75547	3.67133
Siah1b	-0.160451	-1.98235	0.0506416	0.392938	3.98446	3.82096
Mmp19	0.182666	1.98086	0.0508109	0.39387	4.34095	4.57548
Safb	-0.0896907	-1.98029	0.050876	0.39387	7.50478	7.45673
Map2k6	0.236119	1.98023	0.050883	0.39387	2.39931	2.44767
Snx16	0.158581	1.97999	0.0509112	0.39387	4.09248	4.18723
Zbtb17	-0.100453	-1.97803	0.0511351	0.395312	5.65731	5.60206
Dnase2a	0.0678886	1.97762	0.0511826	0.395389	6.7305	6.80413
Ap2a1	-0.0803331	-1.97596	0.0513736	0.396417	7.06198	7.04124
Cdca2	-0.0812339	-1.97581	0.0513909	0.396417	6.10155	6.06377
Mri1	-0.103054	-1.97434	0.0515606	0.397216	5.56857	5.51456
Zfp296	-0.170514	-1.97426	0.0515698	0.397216	3.17254	3.02048
Prkce	0.227083	1.97313	0.0517011	0.397847	2.18531	2.31758
Klrg2	-0.202877	-1.97233	0.0517939	0.397847	2.89475	2.77912
Rnf32	0.303191	1.97227	0.0518011	0.397847	0.956255	0.968234
Actr5	-0.101937	-1.97193	0.0518403	0.397847	4.89933	4.81821
Sgsh	-0.198557	-1.97193	0.0518406	0.397847	2.83016	2.72059
Zfp169	-0.172476	-1.97159	0.0518799	0.39786	3.12379	2.99523
Slc25a22	-0.121545	-1.97102	0.0519462	0.39789	5.60964	5.52119
Cx3cr1	-0.426529	-1.97091	0.0519594	0.39789	1.72471	1.19196
Cmpk1	0.0853318	1.97031	0.0520289	0.398132	6.68073	6.70115
Pola2	-0.0774282	-1.96884	0.0521999	0.398407	6.78672	6.7038
Ermp1	-0.0732221	-1.96882	0.0522027	0.398407	6.3179	6.24384
Mroh2a	-0.209413	-1.96881	0.0522042	0.398407	3.29288	3.21155
Kif3a	0.0958591	1.96852	0.0522375	0.398407	5.61322	5.72507
Flt1	0.196619	1.96792	0.0523075	0.398407	3.50701	3.64213
Cep89	-0.0994461	-1.96771	0.0523331	0.398407	5.02026	4.97679
Arfip2	0.07265	1.96761	0.0523439	0.398407	6.14901	6.15095
St6gal1	0.092231	1.9674	0.0523689	0.398407	5.27657	5.35133
Ints3	-0.0815893	-1.96709	0.0524051	0.398407	7.39712	7.35037
Sertad4	-0.734952	-1.96663	0.0524588	0.398503	0.991197	0.652557
Brox	0.0780638	1.96617	0.0525129	0.398503	6.25505	6.28657
Man2c1	-0.0942978	-1.96559	0.0525813	0.398503	5.6658	5.6293
Tcf3	-0.105008	-1.96545	0.052598	0.398503	5.89542	5.79398
Dars	0.0663574	1.96531	0.0526144	0.398503	8.04573	8.06021
Kansl2	-0.0674451	-1.96502	0.0526483	0.398503	6.20679	6.14821
Htatsf1	0.0976505	1.96412	0.0527544	0.398503	5.75548	5.81182
N6amt1	0.0959781	1.96404	0.0527635	0.398503	5.07774	5.16191
Rab1	0.0704277	1.96382	0.05279	0.398503	8.04348	8.0822
Slc31a2	0.214618	1.96377	0.0527959	0.398503	6.13383	6.24398
Kctd12	0.13652	1.96311	0.0528741	0.398808	7.60788	7.69422
Larp1	-0.0907328	-1.9627	0.0529226	0.398888	9.07523	9.00798
Stx18	0.0951243	1.96176	0.053034	0.399442	5.34449	5.40448
Arl6ip5	0.0674479	1.96069	0.0531611	0.399712	7.11059	7.17906
2410131K14Rik	-0.115705	-1.96059	0.0531729	0.399712	NA	NA
Smek1	0.0827348	1.96022	0.0532159	0.399712	7.62075	7.65675
Dlg4	-0.146926	-1.96018	0.0532216	0.399712	4.0404	3.98478
Oasl2	0.248114	1.95904	0.0533573	0.400446	4.9366	5.21264
Amz2	0.134504	1.95826	0.0534498	0.40051	4.00561	4.09397
5830416I19Rik	0.189603	1.95806	0.0534737	0.40051	NA	NA
Cep78	-0.0797579	-1.95755	0.0535341	0.40051	6.29681	6.22816
S100a10	0.0793846	1.95746	0.0535453	0.40051	7.52019	7.56885
Klhl24	0.131085	1.95737	0.0535559	0.40051	5.23706	5.3776
Dstn	0.0830087	1.95638	0.0536747	0.401114	7.23215	7.29198
Mpp3	-0.292005	-1.95601	0.0537183	0.401155	1.2938	1.07127
Umps	-0.0591448	-1.95549	0.0537805	0.40118	7.07025	7.02668
Xab2	-0.0750668	-1.95501	0.053839	0.40118	6.62035	6.58442
Ddx11	-0.083818	-1.95483	0.0538601	0.40118	5.86826	5.80967
Gon4l	-0.101151	-1.95441	0.0539111	0.40118	6.13271	6.07033
Shmt1	-0.0724131	-1.95421	0.0539341	0.40118	6.42206	6.38089
D6Wsu163e	0.0991797	1.95393	0.0539677	0.40118	5.38065	5.46593
Zfp747	-0.164229	-1.95351	0.0540189	0.40118	3.14526	3.07942
Cox15	-0.0641099	-1.95345	0.0540262	0.40118	7.01838	6.98727
Limk2	-0.123852	-1.95306	0.0540726	0.401241	4.32838	4.29122
Scrib	-0.0824323	-1.95198	0.0542031	0.401277	7.41232	7.38149
Dennd2d	0.203179	1.95125	0.0542909	0.401277	2.66753	2.91986
Nub1	0.067881	1.95117	0.054301	0.401277	6.58832	6.65348
Strn3	0.0976592	1.95102	0.0543193	0.401277	6.69798	6.75525
Dhx38	-0.0679534	-1.951	0.0543221	0.401277	7.4817	7.44889
Dcxr	0.163694	1.95084	0.0543415	0.401277	3.64551	3.8023
Smarcb1	-0.0806525	-1.95041	0.0543931	0.401277	6.36952	6.33913
Tef	0.0948669	1.95011	0.0544299	0.401277	5.45563	5.52828
Chac2	-0.262984	-1.94975	0.0544732	0.401277	2.18135	2.01946
Zfp335	-0.0821201	-1.94943	0.0545114	0.401277	7.5342	7.48548
Zfp609	-0.112506	-1.94929	0.0545283	0.401277	6.49865	6.42088
Zfp282	-0.0975954	-1.94907	0.0545551	0.401277	5.24401	5.1757
Smyd4	-0.159636	-1.94893	0.0545725	0.401277	3.40166	3.28178
Atg10	0.165716	1.94749	0.0547469	0.402279	2.97037	2.98702
Pwp2	-0.0698235	-1.94513	0.0550355	0.404118	6.82039	6.78367
Rasal2	0.10972	1.94414	0.0551564	0.404724	4.95945	4.99587
Pmf1	-0.0721742	-1.94326	0.0552643	0.404733	6.80416	6.73686
BC037034	-0.121263	-1.94321	0.0552707	0.404733	5.03444	4.91828
Slc9a7	0.223064	1.9429	0.055309	0.404733	2.28225	2.49755
Limd1	-0.0842824	-1.94264	0.0553407	0.404733	7.00913	6.97409
Cntrob	-0.133813	-1.9423	0.0553823	0.404733	3.94223	3.85571
Birc2	0.137498	1.94225	0.0553881	0.404733	4.34879	4.34262
Stx7	0.080223	1.94166	0.055461	0.404733	5.99164	6.05431
Cpsf3l	-0.0796418	-1.94163	0.055465	0.404733	5.73422	5.70781
Gtf2f2	0.0908624	1.93858	0.0558413	0.406951	5.82937	5.88024
Hmgn3	0.162703	1.93827	0.0558794	0.406951	4.06011	4.1525
Mettl25	0.122926	1.93823	0.0558848	0.406951	3.68183	3.69951
Rasgrp3	0.1247	1.93781	0.0559362	0.407044	6.03006	6.17989
Rnf40	-0.0711946	-1.93707	0.0560281	0.407432	7.12868	7.10764
Paxip1	-0.0933012	-1.93622	0.0561339	0.407578	6.79955	6.71629
Mbnl2	0.111559	1.93581	0.0561851	0.407578	7.16875	7.22795
Inpp4a	0.122367	1.93579	0.056187	0.407578	4.48776	4.64
Kcnc3	-0.160675	-1.93567	0.0562029	0.407578	4.7912	4.68727
Snx9	0.061725	1.93483	0.0563065	0.408048	6.27102	6.3339
Sart3	-0.058672	-1.93328	0.0565006	0.40907	7.25699	7.20824
Atf7ip2	0.183141	1.93308	0.0565252	0.40907	3.31963	3.46531
Hibadh	0.0830978	1.93268	0.0565759	0.409156	6.19869	6.25174
Cep68	-0.105361	-1.93214	0.0566437	0.409361	4.8843	4.74591
Blzf1	0.103809	1.93183	0.056682	0.409361	5.51209	5.56682
Atg12	0.125126	1.93119	0.0567623	0.40944	5.77424	5.92626
Glrx	-0.118964	-1.93112	0.0567706	0.40944	4.97894	4.81422
Rcor2	-0.19102	-1.9292	0.0570121	0.4109	3.45004	3.27371
Dock8	-0.080176	-1.92872	0.0570726	0.410913	8.33326	8.27699
Kremen1	0.105408	1.92857	0.0570918	0.410913	5.40251	5.49983
Itpkc	-0.206478	-1.92776	0.0571948	0.411324	3.23971	3.14714
Phactr2	0.189487	1.9275	0.057227	0.411324	3.00526	3.07801
Gbp3	0.218191	1.92708	0.0572804	0.411362	3.59524	3.84562
Brpf3	-0.120197	-1.92684	0.0573104	0.411362	4.72581	4.59882
Amhr2	-0.133333	-1.92631	0.0573772	0.411561	4.2586	4.20939
Ifi203	0.188515	1.92531	0.0575051	0.412005	5.75465	5.92334
Rgl1	0.0917026	1.92521	0.0575173	0.412005	7.14136	7.26833
Cnot3	-0.15199	-1.92479	0.0575711	0.412098	5.21758	5.10617
Btbd6	0.116248	1.92449	0.0576084	0.412098	4.44416	4.5187
Tcf12	0.07382	1.92346	0.0577402	0.41276	7.32878	7.3916
Mgst3	0.119467	1.92213	0.0579096	0.413691	4.40981	4.51702
Zbtb32	-0.257489	-1.92144	0.0579977	0.414039	1.60869	1.38578
Eif4b	-0.0446103	-1.92068	0.0580943	0.414448	10.0748	10.0483
Zfp146	-0.0869404	-1.91902	0.0583072	0.415685	5.97668	5.91629
Adprhl2	-0.100352	-1.91762	0.0584871	0.416491	5.13284	5.11349
Brd3	-0.102968	-1.91703	0.0585639	0.416491	6.15995	6.09329
Vbp1	0.106402	1.9168	0.0585935	0.416491	6.16209	6.14883
Lyrm5	0.133985	1.91652	0.058629	0.416491	3.79886	3.90181
Zfp82	0.198547	1.91613	0.058679	0.416491	2.73162	2.78071
Prnp	0.123139	1.9161	0.0586837	0.416491	3.73302	3.86381
Clec12a	-0.347219	-1.916	0.0586968	0.416491	2.27922	2.03006
Arpc5	0.0564657	1.91536	0.0587792	0.416794	8.53884	8.5725
Oxsm	0.118499	1.91461	0.0588762	0.416979	4.70322	4.77565
Grwd1	-0.0930934	-1.91355	0.0590127	0.416979	6.65194	6.61777
Jup	0.143491	1.91315	0.0590652	0.416979	3.27775	3.42287
Eif3d	-0.0442064	-1.91305	0.0590783	0.416979	8.81068	8.78488
Abca1	0.174994	1.91303	0.0590814	0.416979	7.42107	7.60808
Egf	-0.31279	-1.91277	0.0591148	0.416979	1.04881	0.769165
Fgfbp3	0.23499	1.91231	0.0591738	0.416979	1.93013	1.98094
Plcb3	-0.0784456	-1.91228	0.0591782	0.416979	6.63904	6.61677
H2-K2	0.240678	1.91215	0.0591957	0.416979	NA	NA
Rsad2	0.296956	1.91211	0.059201	0.416979	5.32157	5.5857
Med7	0.136738	1.91062	0.0593941	0.417959	4.58659	4.60389
Irf7	0.265226	1.91043	0.0594194	0.417959	4.07997	4.3168
Opa3	-0.0910581	-1.90905	0.0596	0.418217	5.63527	5.58291
Kif21a	0.0903146	1.90887	0.0596233	0.418217	6.28413	6.32011
Kif14	-0.0849528	-1.90866	0.0596502	0.418217	6.3379	6.26855
Pctp	0.0924729	1.90839	0.0596856	0.418217	4.68232	4.7361
Nelfcd	-0.0640111	-1.90801	0.0597356	0.418217	6.88675	6.83776
Bag6	-0.0783686	-1.90782	0.0597601	0.418217	8.19613	8.16514
Gtf3c1	-0.0884212	-1.90781	0.0597616	0.418217	7.0969	7.05117
Eif2ak4	-0.076069	-1.90762	0.0597872	0.418217	5.66788	5.6715
Wdr46	-0.076954	-1.90742	0.0598133	0.418217	7.08675	7.05621
Cyp51	0.0989692	1.90658	0.0599227	0.418308	6.40472	6.48856
Cox7b	0.0721668	1.90658	0.0599231	0.418308	6.94665	7.01134
Rad51c	0.174634	1.9062	0.0599735	0.418308	2.61355	2.66114
Slx4ip	-0.123781	-1.90611	0.0599851	0.418308	3.95627	3.892
Ndufa5	0.0943476	1.90522	0.0601024	0.418591	5.50545	5.53191
Rfesd	0.245524	1.90473	0.0601668	0.418591	1.69219	1.80975
Cks1b	-0.0646269	-1.90448	0.0601993	0.418591	6.8566	6.79795
Tlr7	0.0803701	1.90436	0.0602154	0.418591	7.47888	7.53037
Tmem164	0.067428	1.90429	0.0602243	0.418591	6.383	6.45957
Gm6548	0.145095	1.90358	0.0603185	0.418958	4.42001	4.53475
Zfp217	-0.124893	-1.90329	0.0603567	0.418958	6.10335	6.03325
Eif4ebp2	-0.0977329	-1.90252	0.0604592	0.419394	6.0181	5.95153
Rfk	0.0763663	1.90138	0.0606098	0.420161	6.00752	6.05234
Adrb2	-0.165406	-1.90055	0.0607204	0.420652	3.41904	3.28717
Vps16	-0.0706702	-1.89994	0.0608017	0.420779	6.60151	6.55003
Ripk1	0.0788638	1.89942	0.0608707	0.420779	6.16941	6.22589
Tmem248	-0.0795889	-1.89932	0.060883	0.420779	6.36651	6.2756
Samd8	0.0932959	1.89921	0.0608986	0.420779	5.32055	5.40651
Trip13	-0.079674	-1.89832	0.0610169	0.421321	5.88124	5.78201
Pak1	0.0996784	1.89698	0.0611966	0.422156	4.93752	4.98302
Sipa1l2	-0.0985362	-1.89682	0.061218	0.422156	5.21059	5.11869
Cntnap1	-0.206576	-1.89604	0.0613217	0.422575	3.92896	3.81159
Isg15	0.372448	1.8953	0.061421	0.422575	2.52755	2.82417
Cd300lb	0.106005	1.89528	0.0614242	0.422575	5.78097	5.82326
Prpf8	-0.0714021	-1.8948	0.0614886	0.422575	9.91993	9.8766
Oas1a	0.134828	1.89457	0.0615195	0.422575	5.02123	5.14514
Mut	0.0786373	1.89447	0.0615318	0.422575	5.81659	5.86878
Blvrb	0.130414	1.89385	0.0616158	0.422575	5.73104	5.78289
Uba1	-0.0517339	-1.89289	0.0617451	0.422575	8.57799	8.55146
Wdr75	-0.0618345	-1.89273	0.0617671	0.422575	7.79194	7.71021
Mtap	-0.0589694	-1.89251	0.0617959	0.422575	8.06681	7.99518
Adam10	0.0814877	1.89245	0.0618043	0.422575	7.31561	7.34306
Tada2a	-0.111126	-1.89242	0.0618083	0.422575	4.88407	4.78459
Psma3	0.0648044	1.8922	0.0618386	0.422575	7.14666	7.19689
Prmt7	-0.0787989	-1.89218	0.0618402	0.422575	5.96987	5.9016
Ahcy	-0.0958058	-1.89149	0.0619346	0.422946	6.66469	6.60187
Kif2c	-0.074476	-1.89082	0.0620247	0.423159	6.4597	6.40522
Cd109	0.224558	1.89066	0.0620461	0.423159	1.22857	1.46601
Acvr2a	0.101344	1.89023	0.062105	0.423286	4.27793	4.2813
6430531B16Rik	-0.185242	-1.88958	0.0621931	0.423391	NA	NA
Tex261	-0.0758662	-1.88952	0.0622007	0.423391	6.08315	6.05048
Gm2382	0.161037	1.88877	0.0623021	0.423807	2.94243	3.10039
Ikzf1	-0.10676	-1.88802	0.0624047	0.424074	6.07834	5.98526
Ercc1	-0.115525	-1.88715	0.0625222	0.424074	3.90557	3.85839
Evi2a	0.0960225	1.88714	0.0625235	0.424074	5.05395	5.06772
Trib2	-0.263718	-1.88713	0.0625257	0.424074	1.46211	1.15682
Lamtor4	-0.103827	-1.887	0.0625426	0.424074	5.33301	5.26866
Aldh18a1	-0.058848	-1.88613	0.0626617	0.42451	7.4963	7.44187
Tmed10	0.0450306	1.88587	0.0626971	0.42451	7.98879	8.05896
Ska3	-0.0802158	-1.88565	0.0627277	0.42451	5.61768	5.50906
Rnf220	-0.0715098	-1.88458	0.0628734	0.424648	6.3231	6.27164
Phyh	0.165921	1.88434	0.0629061	0.424648	3.02087	3.14854
Cndp2	0.0638155	1.8843	0.0629118	0.424648	7.06116	7.13783
Trappc5	-0.078419	-1.88421	0.0629247	0.424648	5.69552	5.61275
Zfp382	0.139913	1.88402	0.0629496	0.424648	3.67964	3.67466
Ppp3r1	0.0834666	1.88321	0.0630616	0.425131	6.56516	6.58229
Extl3	-0.089192	-1.88047	0.0634376	0.42719	5.90842	5.84647
Lst1	0.272709	1.8804	0.0634481	0.42719	2.16573	2.27555
Map3k3	-0.0787702	-1.87988	0.0635192	0.427224	5.99369	5.94986
9130401M01Rik	-0.0878082	-1.87962	0.0635557	0.427224	NA	NA
Bax	-0.0647713	-1.87945	0.063579	0.427224	7.30948	7.26025
Zfp828	-0.092839	-1.87879	0.0636701	0.427224	5.74643	5.66276
Mb21d2	0.138523	1.87872	0.0636792	0.427224	3.11798	3.17961
Nln	0.0713286	1.8786	0.0636964	0.427224	5.71983	5.74585
Elk4	-0.108223	-1.877	0.0639175	0.428253	5.04147	4.98003
Thbs1	0.237958	1.87673	0.063955	0.428253	1.35765	1.57158
Cdk4	-0.0458123	-1.87641	0.0639995	0.428253	8.47329	8.41999
Guca1a	-0.12632	-1.87632	0.0640125	0.428253	3.52681	3.53025
Tbrg4	-0.0826867	-1.87551	0.0641252	0.428468	7.34411	7.28747
Hspa5	0.0733203	1.8755	0.0641259	0.428468	10.0311	10.0867
Slc12a2	-0.0925789	-1.87406	0.0643275	0.429081	5.82862	5.74366
Keap1	-0.0854908	-1.87398	0.0643378	0.429081	5.62575	5.56833
Zbtb25	0.134136	1.87346	0.0644111	0.429081	3.65846	3.75131
Ccdc142	-0.13865	-1.87341	0.0644181	0.429081	3.30117	3.21918
Gadd45a	0.32643	1.87338	0.0644212	0.429081	3.85314	3.96427
Slc17a5	0.0907744	1.87205	0.0646072	0.429835	5.05747	5.14959
0610010K14Rik	-0.123841	-1.87199	0.0646161	0.429835	NA	NA
Lbh	0.208251	1.87095	0.0647622	0.430262	1.97884	2.04561
AW549877	0.113341	1.87081	0.0647811	0.430262	5.47034	5.49129
Tmem18	0.100391	1.87016	0.0648733	0.430262	4.77024	4.87835
Dhodh	-0.0805928	-1.86968	0.0649396	0.430262	5.31627	5.29153
Mef2c	-0.0997985	-1.86948	0.0649686	0.430262	6.21484	6.07202
Arfrp1	-0.0896485	-1.86932	0.0649911	0.430262	5.65703	5.61169
Lims2	0.339565	1.86834	0.0651286	0.430262	1.35587	1.72454
Csda	-0.0576554	-1.86827	0.0651388	0.430262	9.37289	9.32582
Gpi1	-0.0572877	-1.86817	0.0651534	0.430262	9.49707	9.47754
Spryd7	0.116186	1.86775	0.0652121	0.430262	5.6998	5.72121
Slc19a1	-0.0972672	-1.86733	0.065271	0.430262	6.02497	5.93568
Ptplb	0.0998633	1.86668	0.0653627	0.430262	4.92762	4.97476
Fam211a	0.100893	1.8662	0.0654317	0.430262	5.20477	5.32893
Ppp1r8	-0.0687928	-1.86604	0.065454	0.430262	6.37975	6.30928
Slc9a6	0.107805	1.86578	0.0654911	0.430262	4.48525	4.51433
Gde1	0.106937	1.86575	0.0654942	0.430262	6.00596	6.08396
Cactin	-0.0758827	-1.86546	0.0655354	0.430262	6.36467	6.30613
Uck2	-0.0752576	-1.86543	0.0655402	0.430262	7.9464	7.8635
Wipf2	-0.0978238	-1.86522	0.0655701	0.430262	5.35699	5.30689
Zscan21	-0.1213	-1.865	0.0656016	0.430262	4.16669	4.14486
Ccnd1	-0.111875	-1.86482	0.0656271	0.430262	6.92411	6.82326
Ufl1	0.0771745	1.86481	0.0656275	0.430262	5.34939	5.36416
Capn1	0.0853071	1.86466	0.0656495	0.430262	5.87932	5.92367
Tlr1	0.16591	1.86445	0.0656791	0.430262	3.14238	3.32557
BC030867	-0.0973034	-1.8638	0.0657713	0.430262	4.85605	4.78085
Rnf150	0.153053	1.86374	0.0657803	0.430262	3.41141	3.58733
Gpn3	-0.0841124	-1.86332	0.0658397	0.430262	5.57843	5.48645
1110037F02Rik	-0.0640859	-1.86286	0.0659046	0.430262	NA	NA
Tspyl1	0.0787681	1.86259	0.0659429	0.430262	5.49952	5.54741
Rbm4	-0.108244	-1.86247	0.0659613	0.430262	4.95199	4.92541
Slc7a1	-0.0874768	-1.8619	0.0660415	0.430262	8.75964	8.69072
Nampt	0.0832875	1.86172	0.0660676	0.430262	8.47452	8.5673
Pts	0.106824	1.86172	0.0660678	0.430262	4.4683	4.53083
Fbxl5	-0.094787	-1.86171	0.0660686	0.430262	5.80453	5.73194
Itgax	0.220956	1.86042	0.066253	0.431197	2.37634	2.64842
Amigo1	-0.126974	-1.85993	0.066323	0.431386	3.89353	3.76154
Mrps15	0.088316	1.85912	0.0664388	0.431873	6.53011	6.55673
Pilrb2	-0.426068	-1.85868	0.0665021	0.432018	2.79762	2.61198
Gramd1a	-0.084761	-1.85671	0.0667849	0.433546	5.64839	5.61091
Ptp4a3	-0.0983959	-1.85647	0.0668196	0.433546	5.26733	5.17649
Pttg1	0.0900799	1.85597	0.0668917	0.433746	5.64293	5.69327
Ivns1abp	0.0556868	1.85532	0.0669855	0.433823	8.93553	8.94739
Fchsd2	0.137721	1.85532	0.0669859	0.433823	3.84018	3.8918
Slc1a4	-0.205919	-1.85462	0.0670866	0.434208	2.56196	2.50905
Nudt8	-0.152624	-1.85413	0.0671573	0.434399	3.39339	3.17134
Pkmyt1	-0.113084	-1.85345	0.0672566	0.434746	5.42526	5.37649
Pin4	-0.153691	-1.85319	0.0672934	0.434746	3.43497	3.34153
Tenc1	-0.215539	-1.85127	0.0675724	0.436281	1.87621	1.65494
Psrc1	-0.11877	-1.85056	0.0676758	0.436681	3.54073	3.58978
Mfap1a	0.126018	1.84997	0.0677618	0.436721	4.12941	4.2214
Tatdn1	0.130629	1.84995	0.0677649	0.436721	3.68793	3.72952
Smek2	0.0836778	1.84825	0.068013	0.43776	6.94293	6.93224
Tst	0.203506	1.8481	0.0680346	0.43776	2.08678	2.36127
Slc46a3	0.151923	1.84781	0.0680771	0.43776	3.03172	3.15871
Leprot	0.0785883	1.8477	0.0680922	0.43776	5.22375	5.25781
Cdk2	-0.0874254	-1.84698	0.0681977	0.437957	5.68735	5.60225
Scfd1	0.07599	1.84693	0.0682061	0.437957	5.85726	5.91109
Golga5	0.0661401	1.84613	0.0683228	0.43844	6.03611	6.09314
Mast2	-0.0963519	-1.84462	0.0685449	0.438937	6.58415	6.52466
Eif5a	-0.0473254	-1.84446	0.0685685	0.438937	10.6851	10.6477
Trip11	0.103334	1.84436	0.0685826	0.438937	5.67193	5.73809
Ptcd1	-0.115159	-1.84434	0.0685852	0.438937	4.46438	4.36236
Adora2b	0.397918	1.84403	0.0686311	0.438937	1.47253	1.62161
Uqcrc2	0.0690716	1.84383	0.0686615	0.438937	7.81319	7.85329
4931406C07Rik	0.0883975	1.84362	0.0686919	0.438937	NA	NA
Ankrd23	-0.198082	-1.84276	0.0688188	0.439481	2.42194	2.35086
Oas3	0.21024	1.84119	0.0690506	0.440694	5.49662	5.73419
Ankrd11	-0.0903253	-1.84055	0.0691452	0.441031	8.09876	8.03658
Ctsc	-0.0755122	-1.84025	0.0691898	0.441048	8.68256	8.58885
Tob1	0.153315	1.83945	0.0693084	0.441297	3.77056	3.82098
Zbtb40	-0.115561	-1.83942	0.0693126	0.441297	5.70439	5.66401
Hnrpll	0.0630429	1.83874	0.0694136	0.441615	6.86337	6.86249
Mthfd1l	-0.0624017	-1.83845	0.0694574	0.441615	7.43697	7.38317
Qtrtd1	-0.102387	-1.83795	0.0695319	0.441615	5.10933	5.01113
Rmdn1	0.210638	1.83781	0.0695524	0.441615	2.34333	2.4616
Plscr3	-0.164645	-1.83768	0.0695721	0.441615	3.06929	3.0974
Vps26b	-0.0661827	-1.83638	0.0697653	0.441954	5.87904	5.81455
Exoc3l4	0.121494	1.83632	0.0697749	0.441954	4.73542	4.91707
Spred1	-0.10938	-1.83616	0.069798	0.441954	7.00874	6.91912
Kat7	-0.0663287	-1.83593	0.0698336	0.441954	7.09127	7.03962
Prmt1	-0.0887781	-1.83568	0.0698706	0.441954	7.80025	7.71556
Uhrf1	-0.0713846	-1.83564	0.0698771	0.441954	8.1335	8.08263
Mphosph8	0.0926263	1.8353	0.0699273	0.442006	5.8452	5.87087
Sugt1	0.0843772	1.83495	0.0699795	0.442071	5.848	5.88542
Sf3a2	-0.127591	-1.83447	0.0700513	0.442259	6.94804	6.89703
Mgat5	0.0913062	1.83362	0.0701789	0.442595	5.63411	5.71983
Mpv17	0.0882498	1.83356	0.0701885	0.442595	5.24433	5.21782
6820431F20Rik	0.216512	1.83242	0.0703591	0.44328	NA	NA
Abhd4	0.0772346	1.83227	0.0703813	0.44328	5.75021	5.83305
Pelp1	-0.0844847	-1.83115	0.0705504	0.444074	6.79309	6.71415
Rbm38	-0.105431	-1.83088	0.0705916	0.444074	7.11171	7.01905
Map3k6	-0.205154	-1.83048	0.0706511	0.444083	2.47372	2.44054
Ipo4	-0.0846815	-1.83031	0.0706773	0.444083	7.02145	6.97621
Gins4	0.0693972	1.82978	0.0707575	0.444322	5.92574	5.93864
Kdm1a	-0.0748803	-1.82861	0.0709339	0.445164	6.71592	6.65522
Csf2rb2	0.0963873	1.82819	0.0709983	0.445303	8.26884	8.40071
Mndal	0.171743	1.82783	0.0710528	0.44538	5.977	6.12331
Rhno1	-0.0969684	-1.82682	0.0712058	0.446073	4.77038	4.73246
Fam83d	-0.138223	-1.82615	0.0713077	0.446109	4.13773	3.99753
Rad18	-0.0700656	-1.82589	0.0713475	0.446109	6.40972	6.34076
Unkl	-0.174617	-1.82514	0.0714611	0.446109	2.70255	2.53858
Gdpd5	-0.150826	-1.82463	0.071538	0.446109	3.67589	3.60066
Zfp944	0.149029	1.82433	0.071585	0.446109	3.53667	3.6066
Usp18	0.244103	1.82406	0.0716255	0.446109	4.13327	4.45378
Rabif	0.0776469	1.82368	0.0716837	0.446109	5.43555	5.42788
Sppl2a	0.0720794	1.82358	0.0716983	0.446109	6.47391	6.4904
Nedd4l	0.107761	1.82353	0.0717066	0.446109	5.56306	5.68313
Src	0.203478	1.82332	0.0717386	0.446109	5.36646	5.67669
Pdzd2	-0.334571	-1.82308	0.0717751	0.446109	1.263	0.986324
Aph1c	0.292127	1.82302	0.0717844	0.446109	1.26291	1.62736
Sec11c	0.0894462	1.82293	0.0717987	0.446109	6.2713	6.35064
Stambpl1	0.0745001	1.82289	0.0718042	0.446109	6.3942	6.44117
Rapgef5	0.117188	1.82248	0.0718663	0.446232	5.19256	5.24643
6330416G13Rik	0.0875621	1.82146	0.0720232	0.44672	NA	NA
Ltv1	0.0732831	1.82119	0.0720652	0.44672	6.62755	6.62678
Aen	-0.0852251	-1.82114	0.0720721	0.44672	5.36409	5.34495
Prpf4	-0.0691068	-1.82068	0.0721422	0.446891	6.43847	6.37104
Tusc3	0.119555	1.82007	0.0722361	0.44721	4.01299	4.12602
Gata3	0.230044	1.81912	0.0723824	0.447638	2.14093	2.13327
Gins2	0.0846627	1.81897	0.0724053	0.447638	5.09752	5.11443
Pemt	0.186037	1.81858	0.0724665	0.447638	2.28033	2.3771
Hmgn2	-0.0908367	-1.81836	0.0724994	0.447638	6.50287	6.41408
Ntpcr	-0.13164	-1.81825	0.0725175	0.447638	3.94967	3.86096
Lonp1	-0.0540931	-1.81793	0.0725665	0.447677	7.75242	7.74289
Hmgb2	-0.0724282	-1.8163	0.0728185	0.448969	7.8285	7.73245
Nrxn2	0.439311	1.81506	0.0730107	0.449891	-0.0148119	0.302935
Pigh	0.175662	1.81426	0.0731346	0.450391	2.69892	2.7217
Lenep	-0.259642	-1.81259	0.0733935	0.451699	1.68913	1.51425
Ptprv	-0.172655	-1.81224	0.0734477	0.451699	4.1437	4.03868
Lyar	-0.0876223	-1.81197	0.0734913	0.451699	7.64586	7.55746
Rnf6	-0.0784081	-1.81179	0.0735185	0.451699	6.00227	5.94475
Cyth1	0.108811	1.81134	0.0735887	0.451717	5.33855	5.38346
Cradd	0.221894	1.81096	0.0736474	0.451717	1.7005	1.74689
Elk3	-0.102072	-1.81088	0.0736603	0.451717	5.56859	5.48438
Mlkl	0.091714	1.81062	0.0737008	0.451717	5.12369	5.21232
Mcm3ap	-0.0722672	-1.80993	0.0738089	0.451717	6.50891	6.4661
Palm	-0.357047	-1.80977	0.0738346	0.451717	0.756397	0.413865
Lrrc8d	-0.091547	-1.80953	0.073871	0.451717	7.38787	7.34836
Mmp13	0.267328	1.80914	0.0739336	0.451717	4.03029	4.31706
Mrps12	-0.0903487	-1.80891	0.0739684	0.451717	4.96772	4.90182
Erdr1	-0.154723	-1.80891	0.073969	0.451717	4.24357	4.16777
Hmgxb3	-0.0763423	-1.80876	0.073993	0.451717	6.33796	6.27651
Klc4	0.0823929	1.80837	0.0740529	0.451821	5.4261	5.51654
Eif4g1	-0.057669	-1.80765	0.0741672	0.452257	10.2008	10.1606
Rab28	0.08711	1.80721	0.0742352	0.452274	4.82626	4.81969
Nagpa	-0.070993	-1.80694	0.0742776	0.452274	6.78232	6.75189
Spry2	-0.18761	-1.80681	0.0742987	0.452274	2.58157	2.41383
9430015G10Rik	-0.0997358	-1.80618	0.0743978	0.452615	NA	NA
Pkib	0.143678	1.80563	0.0744849	0.452883	3.26354	3.4222
Notch1	-0.212826	-1.80523	0.0745479	0.453005	4.88787	4.73605
Chaf1a	-0.0650673	-1.80473	0.0746261	0.453219	6.96566	6.92043
Rbm15	-0.0753612	-1.80349	0.0748223	0.453884	6.78315	6.73665
Gnpda2	0.178562	1.80318	0.074872	0.453884	2.67068	2.80662
Papola	0.0530716	1.80314	0.0748776	0.453884	9.28288	9.32129
Nek8	-0.226776	-1.80293	0.0749107	0.453884	2.05683	1.95604
Hist1h1d	0.325266	1.80268	0.0749509	0.453884	1.9846	2.18763
Rgs19	-0.063261	-1.80238	0.0749985	0.453911	7.08176	7.01392
Fn1	-0.276901	-1.80206	0.0750492	0.453957	2.01297	1.84855
Trpm1	0.132755	1.8014	0.0751543	0.454119	3.65079	3.8513
Xdh	0.0720617	1.80109	0.0752033	0.454119	6.46289	6.5359
Ncln	-0.0972557	-1.80099	0.0752191	0.454119	7.25959	7.21435
Sh3glb2	-0.0980796	-1.80071	0.0752631	0.454119	5.01552	5.01299
6720489N17Rik	0.324041	1.80053	0.0752915	0.454119	NA	NA
Klf16	-0.113708	-1.79997	0.0753817	0.454131	5.5665	5.44629
Lamc1	-0.0788893	-1.79959	0.0754415	0.454131	8.12058	8.0507
Klhl21	-0.112574	-1.79947	0.0754607	0.454131	5.51683	5.4595
Spg11	-0.0792931	-1.79944	0.0754658	0.454131	5.81161	5.75773
Pak4	-0.110487	-1.79773	0.075739	0.454556	4.87066	4.82932
Lrp11	-0.143882	-1.79761	0.0757582	0.454556	3.36881	3.24773
Setd3	0.0626278	1.7976	0.0757595	0.454556	6.59476	6.64353
Kifc1	-0.0992625	-1.79757	0.0757637	0.454556	5.03278	4.98979
Ctso	0.109706	1.79756	0.0757661	0.454556	4.32323	4.40504
Dnajc11	-0.0540581	-1.79692	0.0758687	0.454556	7.46661	7.4518
Ppt1	-0.0733839	-1.79691	0.0758706	0.454556	5.89755	5.84498
Stab1	-0.1075	-1.79684	0.0758816	0.454556	7.8224	7.7699
Ccdc126	0.167957	1.79625	0.0759754	0.454765	3.29323	3.41922
Cstf2t	0.0689535	1.79608	0.0760028	0.454765	5.77004	5.78901
Etfa	0.071846	1.79479	0.0762094	0.455624	6.88821	6.89524
Ilf3	-0.056126	-1.79465	0.0762328	0.455624	7.6985	7.64368
Gtpbp2	-0.0910341	-1.7942	0.076305	0.455797	5.2445	5.20151
Mboat1	-0.0976504	-1.79378	0.0763727	0.455873	4.80027	4.75958
Rpap2	-0.110798	-1.79331	0.0764475	0.455873	4.23141	4.14042
Rhbdd2	-0.0905613	-1.79322	0.0764626	0.455873	5.25618	5.18534
Doc2a	-0.142856	-1.79304	0.0764908	0.455873	4.3452	4.29012
Actb	-0.0811981	-1.79205	0.076652	0.456576	12.3129	12.2572
Cdc42bpb	0.0730343	1.79166	0.0767136	0.456684	7.46301	7.56261
Tmem251	0.121075	1.7911	0.0768053	0.456944	5.06873	5.12521
Cherp	-0.119692	-1.79086	0.0768439	0.456944	7.54391	7.47002
Ankrd32	0.0982731	1.79051	0.0769006	0.457023	5.04526	5.06183
Zfp961	0.1077	1.79008	0.0769705	0.457079	3.93166	3.99007
Snrpa	-0.0878181	-1.78991	0.0769969	0.457079	6.85795	6.78979
Tnfrsf26	0.112133	1.7882	0.0772754	0.458383	5.56396	5.67224
Atp5f1	0.053261	1.78803	0.0773034	0.458383	8.59372	8.60689
Cbfa2t2	-0.100135	-1.78753	0.0773847	0.458607	5.11153	5.10048
Dnahc6	0.343134	1.78716	0.0774439	0.458699	0.746473	0.930233
Pum1	-0.091485	-1.78677	0.0775074	0.458727	6.8533	6.78767
Dip2a	-0.110189	-1.7866	0.0775356	0.458727	4.29986	4.25324
Pus3	0.136616	1.78621	0.0775999	0.45885	4.53135	4.61813
Vps35	0.0700407	1.78563	0.077694	0.459149	8.29247	8.31313
Mtf2	0.0935288	1.78468	0.0778488	0.459805	6.34263	6.36812
Laptm4a	0.0733585	1.78406	0.0779507	0.460149	7.20415	7.26368
Mif	-0.0697506	-1.78324	0.078085	0.460684	8.33879	8.30797
Lrrc25	-0.156501	-1.78198	0.0782918	0.461646	4.85315	4.77582
Tmem256	0.135876	1.78151	0.0783689	0.461842	3.84366	3.90449
Dyrk3	-0.108315	-1.78108	0.0784393	0.461891	4.84679	4.7578
Fopnl	0.103947	1.78093	0.078465	0.461891	4.97819	4.97547
Fam193a	-0.117527	-1.78047	0.0785408	0.462079	5.27949	5.20917
Spns1	-0.080076	-1.78009	0.078603	0.462188	6.42089	6.38569
Cd53	0.0733778	1.77938	0.0787202	0.462497	8.01125	8.00774
Arl6ip1	-0.297966	-1.77923	0.0787447	0.462497	1.21403	0.952347
Stradb	0.13682	1.77897	0.0787873	0.462497	2.89415	3.00961
Adam15	-0.0665258	-1.7787	0.0788318	0.4625	7.89846	7.87214
Tgfbr1	0.0893027	1.77736	0.0790541	0.463406	6.59811	6.67147
Slc1a5	-0.0651527	-1.77724	0.0790741	0.463406	8.11639	8.05554
Lrrc14b	0.208317	1.77687	0.0791351	0.46348	1.26479	1.45902
Nop14	-0.0660479	-1.77663	0.0791747	0.46348	7.94463	7.90267
2310039H08Rik	0.145076	1.77559	0.0793473	0.464232	NA	NA
Fam120c	0.157098	1.77496	0.0794529	0.464592	3.17232	3.30958
Exoc3	0.0809996	1.7738	0.0796452	0.465183	6.14218	6.16174
Exosc8	-0.0752533	-1.77368	0.0796657	0.465183	5.53503	5.44758
2310035C23Rik	0.0747106	1.77355	0.0796864	0.465183	NA	NA
Il17ra	-0.124723	-1.77315	0.079753	0.465314	5.61155	5.4995
Ilkap	-0.0690641	-1.77285	0.0798042	0.465355	6.07261	6.024
Fam151b	-0.267965	-1.77229	0.0798972	0.465407	1.61052	1.51556
Smtn	-0.159898	-1.77225	0.0799041	0.465407	2.99053	2.82967
Rpap3	-0.0778113	-1.772	0.0799456	0.465407	5.92606	5.87983
Mll2	-0.15427	-1.77124	0.0800735	0.465686	8.54634	8.46744
Tbl1x	-0.0681067	-1.77092	0.0801261	0.465686	6.44852	6.39063
Smg7	-0.088453	-1.77088	0.0801329	0.465686	7.87492	7.84126
Stt3b	0.0529614	1.77066	0.0801704	0.465686	8.00711	8.03737
Srrm2	-0.10211	-1.77014	0.0802573	0.465935	9.91093	9.85345
Atp6v1h	0.0966632	1.76912	0.0804284	0.465944	7.50358	7.58679
Lasp1	-0.0635094	-1.76888	0.0804689	0.465944	8.391	8.3671
Usp49	-0.130483	-1.76866	0.0805058	0.465944	3.752	3.67586
Agl	0.0725801	1.76817	0.080589	0.465944	6.17354	6.25928
Dusp22	0.0927002	1.76808	0.0806037	0.465944	4.77574	4.86821
9130019O22Rik	-0.167649	-1.76802	0.0806132	0.465944	NA	NA
G730013B05Rik	0.124254	1.76794	0.0806267	0.465944	4.33819	4.48803
Myo1b	0.107585	1.76776	0.0806567	0.465944	4.48616	4.54169
Abhd10	0.100944	1.76772	0.0806641	0.465944	4.52124	4.51822
Fuca1	0.053652	1.76702	0.0807821	0.465944	7.14763	7.23931
Raf1	-0.0673099	-1.76692	0.0807996	0.465944	8.22043	8.17202
Eif2c4	0.146709	1.76678	0.0808229	0.465944	3.57522	3.67048
Reep3	0.0890907	1.76671	0.0808338	0.465944	6.2745	6.32992
Iqce	-0.138347	-1.76618	0.080923	0.466203	3.9869	3.908
Wdfy1	0.0645732	1.76554	0.0810321	0.466577	6.45251	6.48902
Zfp954	0.137705	1.7645	0.0812082	0.467234	3.10633	3.15597
Cope	-0.0580244	-1.76421	0.0812568	0.467234	6.46151	6.45363
Enah	-0.0935789	-1.76408	0.0812794	0.467234	5.65621	5.55108
Zfp780b	0.143111	1.76361	0.0813582	0.467432	3.26003	3.26589
Abcd3	0.0605255	1.76324	0.0814211	0.467539	6.48548	6.52545
H2-D1	0.0819687	1.76266	0.0815196	0.467642	NA	NA
Ifi27l1	0.159917	1.76261	0.0815278	0.467642	6.07997	6.2508
Kdelr2	-0.0646518	-1.76214	0.0816085	0.46785	6.48634	6.40891
Drosha	-0.0791013	-1.76113	0.0817798	0.468466	7.81441	7.7782
Arpc1b	-0.0562781	-1.76089	0.0818209	0.468466	9.22421	9.18193
Ubxn4	0.0635898	1.76058	0.0818749	0.468466	7.51884	7.54719
Zfp71-rs1	0.101891	1.76047	0.0818937	0.468466	NA	NA
Usp36	-0.0907884	-1.7597	0.082024	0.468956	6.5562	6.45085
Pdlim5	0.0738071	1.75847	0.0822348	0.469907	6.13651	6.18585
Zfp324	-0.153369	-1.75817	0.0822867	0.469949	2.85672	2.78904
Sf1	-0.0866074	-1.75615	0.082633	0.471671	9.01838	8.96103
Ccdc12	-0.0845192	-1.7551	0.0828138	0.47205	5.33446	5.31167
Abcf1	-0.0512486	-1.75505	0.0828221	0.47205	8.50064	8.47648
Lemd2	-0.0940689	-1.75498	0.0828338	0.47205	5.07527	4.99728
Crot	0.104804	1.75428	0.0829546	0.472483	4.06082	4.16822
Sla	0.168991	1.75401	0.0830006	0.472489	3.08558	3.32474
Fut10	-0.0923852	-1.75343	0.0831015	0.472808	4.55152	4.53947
Vps36	0.0946332	1.75284	0.0832029	0.473129	4.58397	4.56135
Nt5e	-0.229403	-1.75193	0.0833596	0.473667	1.88105	1.50982
Nfkbil1	-0.106891	-1.75177	0.0833873	0.473667	5.10857	5.02932
Leng9	-0.253787	-1.75143	0.0834461	0.473745	1.16467	0.914323
Cyb561	0.17817	1.75114	0.0834966	0.473777	2.05846	2.29644
Stim2	-0.10082	-1.75069	0.0835756	0.47397	5.73636	5.64759
Hexdc	-0.218396	-1.75039	0.0836264	0.474003	2.16251	1.94854
Trpc2	-0.123421	-1.75011	0.0836763	0.474031	4.05728	3.91724
Bzw2	-0.0559971	-1.74984	0.0837227	0.474038	7.99633	7.91697
Csde1	0.0582571	1.74945	0.0837897	0.474163	9.46865	9.49819
Yme1l1	0.0676664	1.74882	0.0839001	0.474524	7.59217	7.60007
Prdm2	-0.0808406	-1.74796	0.08405	0.474524	6.47443	6.4108
Trappc10	-0.069933	-1.74794	0.084053	0.474524	6.31233	6.28283
Bcl9	-0.125669	-1.7476	0.0841118	0.474524	4.8596	4.81714
Nacc2	0.103975	1.74738	0.0841498	0.474524	4.53913	4.59784
Ncrna00085	-0.233676	-1.74717	0.0841871	0.474524	3.18327	3.07755
Dmxl2	0.0885319	1.74708	0.0842035	0.474524	6.63574	6.7015
Npm3	-0.104544	-1.74702	0.0842137	0.474524	6.96225	6.87598
Glt25d1	-0.0524476	-1.74671	0.0842671	0.474571	7.48104	7.46616
Arfgap1	0.0610672	1.74529	0.084516	0.475719	6.24997	6.31045
Mpeg1	0.0879258	1.74482	0.084598	0.475926	7.15447	7.24548
Zfp7	-0.0921455	-1.74339	0.0848491	0.477084	4.15716	4.09854
Med8	0.0665646	1.74302	0.0849143	0.477195	5.982	6.00329
Odf2l	0.105632	1.74225	0.0850496	0.477664	5.2237	5.24398
Oxld1	-0.189748	-1.74151	0.0851796	0.477664	1.69905	1.72003
Rgmb	-0.153169	-1.74111	0.08525	0.477664	3.58168	3.53361
Napepld	0.140277	1.74105	0.0852613	0.477664	3.28434	3.36844
Crk	0.0731294	1.74096	0.085276	0.477664	6.65796	6.71502
Tpbg	-0.399543	-1.74072	0.0853181	0.477664	0.990092	0.894576
Slc25a12	-0.0510994	-1.74058	0.0853443	0.477664	7.1771	7.12951
C920025E04Rik	0.257873	1.74031	0.0853912	0.477664	1.55101	1.87492
Ankrd52	-0.0966644	-1.74023	0.0854056	0.477664	7.49892	7.44689
Terf2ip	-0.097958	-1.73917	0.0855931	0.478124	4.3763	4.37005
Mrpl14	0.104032	1.73883	0.0856524	0.478124	4.51402	4.60178
Gkap1	0.128109	1.73878	0.0856621	0.478124	3.4437	3.5104
Rab23	-0.115776	-1.73855	0.0857016	0.478124	4.21371	4.13488
Hectd1	0.0543446	1.73827	0.0857526	0.478124	8.52111	8.56114
Kars	-0.0461087	-1.73792	0.0858141	0.478124	8.10068	8.06904
Tomm34	-0.0676581	-1.73765	0.0858616	0.478124	7.34399	7.27988
Stk10	-0.13474	-1.73754	0.085881	0.478124	5.16155	5.04202
Zcchc3	-0.108749	-1.73697	0.0859828	0.478124	4.55943	4.43397
Ccrn4l	-0.160569	-1.73682	0.0860088	0.478124	4.16116	4.15034
Pdcd7	-0.111044	-1.73677	0.0860175	0.478124	4.09167	4.02281
Pkd1	-0.123936	-1.73642	0.0860807	0.478124	4.94418	4.89469
Spcs1	0.0739808	1.7362	0.0861184	0.478124	6.10818	6.19623
Tor3a	0.0971601	1.73611	0.0861349	0.478124	6.02738	6.13787
Htra2	-0.0492094	-1.73587	0.0861772	0.478124	6.97384	6.93638
Usp32	0.0798718	1.73549	0.0862461	0.478124	5.72651	5.7689
Cep112	0.247042	1.73541	0.0862593	0.478124	1.30958	1.43445
Vdac2	0.0416447	1.73494	0.0863442	0.478157	8.97537	8.99948
Zdhhc7	-0.0954472	-1.73462	0.086401	0.478157	5.37053	5.33993
Neurl2	0.134	1.73461	0.0864014	0.478157	3.94284	4.04964
H2-T23	0.169771	1.73389	0.0865316	0.478626	NA	NA
Fbrs	-0.11044	-1.73358	0.0865864	0.478678	6.51556	6.48209
Plxna2	0.109537	1.73301	0.0866874	0.478704	5.63216	5.81935
Cep85	-0.0703926	-1.73259	0.0867621	0.478704	6.22035	6.13184
Atpif1	0.0701511	1.73246	0.0867867	0.478704	7.2063	7.25607
Spred2	-0.11649	-1.73224	0.0868259	0.478704	5.52776	5.4016
Gpr146	-0.143638	-1.73216	0.08684	0.478704	3.182	3.16359
Zfp467	-0.140993	-1.73203	0.0868635	0.478704	3.6709	3.66997
Trim30a	0.216702	1.7309	0.087066	0.479568	3.69251	3.90947
Pnn	0.0704136	1.73033	0.0871679	0.479879	8.61202	8.64785
Ndfip2	0.0995471	1.72979	0.0872642	0.480141	5.27154	5.33635
Ccdc14	-0.105966	-1.72956	0.0873066	0.480141	3.85921	3.80313
A630033H20Rik	0.161524	1.72883	0.0874385	0.480503	4.30693	4.35827
Cabin1	-0.100173	-1.72869	0.0874637	0.480503	6.87865	6.80642
0610009O20Rik	-0.0699485	-1.72773	0.0876354	0.480738	NA	NA
Nxf1	-0.0457012	-1.72772	0.0876379	0.480738	7.65331	7.60822
Serinc1	0.0763338	1.72744	0.0876888	0.480738	7.56315	7.58923
Anxa5	-0.0622266	-1.72733	0.0877081	0.480738	7.43708	7.39873
Zfp526	-0.153426	-1.72701	0.0877651	0.480738	3.32764	3.1736
Chtf18	-0.0851472	-1.72693	0.0877801	0.480738	5.45322	5.39353
Edil3	-0.230061	-1.72607	0.0879347	0.481334	2.11887	1.8899
Manbal	-0.090868	-1.72533	0.0880701	0.481604	4.9632	5.01073
Arf4	0.0694023	1.7253	0.0880755	0.481604	6.50741	6.57051
Hdgfrp2	-0.0798601	-1.72424	0.0882663	0.482397	5.89833	5.86303
Uchl1	0.0898911	1.72213	0.0886501	0.484244	5.74656	5.83775
Nol10	-0.070554	-1.72153	0.0887603	0.484594	6.50501	6.43865
Gas6	0.0881876	1.72087	0.0888804	0.484667	5.12339	5.18887
Exo1	-0.0700979	-1.72064	0.0889226	0.484667	6.27027	6.21884
Tha1	0.19273	1.72063	0.0889245	0.484667	2.46624	2.7534
Rnf14	0.0787315	1.72008	0.0890243	0.484667	5.84988	5.92289
Miip	-0.0966757	-1.71981	0.0890734	0.484667	4.57156	4.54029
Plek	0.0847361	1.71963	0.0891067	0.484667	9.6174	9.66736
Mapkbp1	-0.121546	-1.71933	0.0891611	0.484667	4.33597	4.28422
Zfp579	0.158898	1.71918	0.0891884	0.484667	3.46696	3.58519
Sumf2	-0.0864766	-1.71896	0.0892295	0.484667	4.79343	4.7007
Zfand6	0.0991803	1.71893	0.0892336	0.484667	5.26255	5.25376
Litaf	0.0759952	1.71868	0.0892796	0.484667	8.55075	8.63407
Cnot10	-0.0636912	-1.7178	0.0894418	0.485122	6.06793	6.01027
Mrps24	0.123341	1.71772	0.0894554	0.485122	5.01933	5.03394
Padi2	-0.187676	-1.71676	0.0896324	0.485831	2.30366	2.10342
Smarcc1	-0.0550013	-1.7158	0.089809	0.486423	8.23266	8.1667
Ttl	-0.0926726	-1.71547	0.0898705	0.486423	4.89175	4.87865
Pmp22	0.0994976	1.71541	0.0898799	0.486423	7.91898	8.00646
Cacng8	-0.225904	-1.71498	0.0899601	0.486607	2.30598	2.12629
Mgme1	-0.0770983	-1.71469	0.0900129	0.486642	5.45145	5.37275
Park7	-0.0574483	-1.71433	0.0900804	0.486758	7.16982	7.12198
Bbx	0.0759276	1.71399	0.0901422	0.486842	7.00745	7.0848
Uba2	-0.0448825	-1.71319	0.0902901	0.487391	7.7773	7.70788
Khsrp	-0.0756677	-1.71228	0.0904588	0.487572	8.2016	8.15129
Git1	-0.0898769	-1.71226	0.0904613	0.487572	7.18657	7.13592
Nol6	-0.0767553	-1.71197	0.0905159	0.487572	7.24535	7.19569
Scamp1	0.0843798	1.71156	0.0905909	0.487572	5.94815	6.02324
Timm13	-0.0858146	-1.71136	0.0906295	0.487572	6.71476	6.67209
Unk	-0.115279	-1.71135	0.0906314	0.487572	5.41477	5.36366
Zfp963	0.307377	1.71029	0.0908277	0.487572	1.41833	1.62694
Spopl	0.110903	1.70998	0.0908851	0.487572	4.22776	4.26104
Cetn2	0.0937138	1.70977	0.0909238	0.487572	4.54391	4.56557
Cenpj	0.103918	1.70961	0.0909534	0.487572	4.32525	4.3574
Rogdi	-0.134876	-1.70929	0.0910129	0.487572	4.32734	4.26331
Spc25	0.080309	1.70929	0.0910133	0.487572	5.40788	5.43171
Ccdc132	0.0749167	1.70909	0.0910498	0.487572	6.51788	6.55022
Coa6	0.11532	1.70893	0.0910811	0.487572	4.06472	4.03447
Casp4	0.132795	1.70892	0.0910827	0.487572	5.16538	5.32621
Rdh11	0.0859489	1.7089	0.0910853	0.487572	5.65516	5.76756
Nelfb	-0.0632495	-1.70873	0.0911183	0.487572	5.92809	5.89552
Gcfc2	0.104503	1.70841	0.091177	0.487572	4.4007	4.41177
Zfp446	-0.144612	-1.70807	0.0912405	0.487572	3.05336	2.90805
Sft2d3	0.16147	1.70802	0.0912492	0.487572	2.92873	3.09303
Eif4ebp1	-0.105552	-1.70735	0.0913744	0.487994	6.20451	6.1541
Cav2	0.128251	1.7068	0.0914768	0.488293	5.44042	5.52715
Zfp410	0.0812385	1.70643	0.0915473	0.488422	5.48662	5.56508
Bysl	-0.0739016	-1.70571	0.0916811	0.488889	6.30805	6.24505
Antxr2	0.0750315	1.70516	0.0917844	0.489045	5.90801	5.97808
Zfp248	0.18096	1.70457	0.0918955	0.489045	2.3444	2.32375
Zfp259	-0.0629832	-1.70452	0.0919043	0.489045	6.55406	6.51116
Acadl	0.0563482	1.7043	0.0919444	0.489045	6.74656	6.79433
Phospho2	0.113383	1.70414	0.0919746	0.489045	4.04347	4.09004
1110001A16Rik	-0.27219	-1.70407	0.091989	0.489045	NA	NA
Timm9	0.100407	1.70236	0.0923095	0.490107	5.84764	5.9284
Chka	-0.116282	-1.70224	0.0923326	0.490107	5.34252	5.27062
Clstn1	-0.0818987	-1.70221	0.0923378	0.490107	5.89803	5.85585
Foxp4	-0.144337	-1.70202	0.0923747	0.490107	5.99212	5.92175
Cpne1	-0.0563845	-1.70126	0.092517	0.490235	7.25283	7.18766
5830417I10Rik	-0.0823827	-1.70123	0.0925224	0.490235	NA	NA
Cenpp	0.12909	1.70084	0.0925967	0.490235	3.46353	3.50416
Zfp799	0.223909	1.70046	0.0926676	0.490235	1.94814	2.08331
Bnip1	0.092436	1.70009	0.0927371	0.490235	4.75474	4.81308
Ntn1	0.149635	1.7	0.0927555	0.490235	3.30063	3.44554
Rsrc1	0.0884309	1.69996	0.0927623	0.490235	4.71776	4.70282
Hn1	-0.0859859	-1.69991	0.0927711	0.490235	7.06411	7.0234
Ptpn23	-0.119549	-1.69958	0.0928339	0.490321	7.03029	7.00392
Foxm1	-0.0847298	-1.69911	0.0929227	0.490365	6.38577	6.35775
Dolpp1	-0.0903829	-1.69904	0.0929354	0.490365	4.62972	4.5858
Hsph1	-0.0745778	-1.69862	0.0930161	0.490546	7.14765	7.04518
Fkbp4	-0.0491123	-1.69806	0.0931216	0.4907	8.65268	8.61668
[truncated: 8,538 more rows]

## Sheet: results_D8
genes	logFC	t	P.Value	adj.P.Val	control_avg_exp	BG_avg_exp
Ccnd2	-2.39293	-9.89531	7.62879e-16	8.03845e-12	3.41123	1.00503
Ctsk	0.535191	9.1695	2.2727e-14	9.08114e-11	10.7035	11.2337
Slc24a5	0.771068	9.14196	2.5855e-14	9.08114e-11	5.38892	6.08662
Mfge8	0.399295	7.43314	7.39726e-11	1.94862e-07	7.79986	8.21469
Cpe	0.669852	5.51563	3.61388e-07	0.00076159	4.30227	5.06735
Ace	0.808057	5.01894	2.78391e-06	0.00488901	2.09002	2.79084
C030046E11Rik	0.33721	4.61023	1.39209e-05	0.0209549	6.58508	6.80852
Dner	1.13394	4.28228	4.8046e-05	0.0632826	2.00257	2.63127
Tuba4a	-0.288273	-4.16895	7.28473e-05	0.081679	6.17007	5.97616
Slc37a2	0.235392	4.15189	7.75164e-05	0.081679	6.56506	6.8028
Slc6a8	0.558243	4.11395	8.89497e-05	0.0852057	4.80239	5.26332
Ctsd	0.170443	4.08907	9.73062e-05	0.0854429	11.1242	11.3216
Npc2	0.23445	4.06521	0.000106028	0.0859401	8.62815	8.85995
Phf1	0.803969	4.00913	0.000129582	0.0975288	2.58229	2.99688
Arntl	-0.473928	-3.92243	0.000176129	0.108539	4.31258	4.14476
P2rx7	-0.188818	-3.91812	0.000178819	0.108539	8.66159	8.49437
Acsf2	0.515624	3.90494	0.00018729	0.108539	3.8063	4.22093
Map3k5	-0.577016	-3.89854	0.000191536	0.108539	4.60022	4.16042
Clec7a	0.550841	3.89238	0.000195715	0.108539	3.66668	4.20438
Mipep	-0.345659	-3.84053	0.000234498	0.123545	5.15117	4.98706
Lgals9	0.384896	3.79392	0.000275528	0.13825	5.49693	5.90263
Tspan7	0.576037	3.761	0.000308546	0.147779	3.38002	3.96411
Hist1h2bc	0.531404	3.72119	0.000353505	0.161951	4.40596	4.93852
Aifm2	0.281494	3.70611	0.00037212	0.163376	5.58433	5.64131
Gpnmb	0.18549	3.65475	0.000442738	0.17862	12.0927	12.2997
Ephx1	0.352974	3.64524	0.000457145	0.17862	4.88049	5.24218
Cd36	0.267497	3.63972	0.000465699	0.17862	9.53037	9.79143
Psap	0.192545	3.63176	0.000478317	0.17862	10.3863	10.567
Slc18a1	1.06286	3.61865	0.000499808	0.17862	1.04171	1.93059
Timp2	0.255779	3.59956	0.000532732	0.17862	6.56433	6.86394
Gfm1	-0.188415	-3.59613	0.000538862	0.17862	6.7562	6.65927
Ift122	-0.438034	-3.59031	0.000549415	0.17862	4.12176	4.00317
Csf2rb2	0.288691	3.5849	0.000559407	0.17862	8.23762	8.48755
Hist1h1c	0.395197	3.57313	0.000581743	0.180289	5.55685	5.87638
Cct2	-0.137407	-3.55947	0.000608713	0.183257	9.54142	9.44134
2023-09-08	0.261825	3.52306	0.000686503	0.200936	NA	NA
Fgfr1	0.511003	3.51397	0.000707321	0.201434	3.23862	3.7893
Lgmn	0.188922	3.49367	0.000756036	0.20442	9.60171	9.75984
Fat3	0.565321	3.49332	0.000756913	0.20442	4.10261	4.51478
Cope	0.190924	3.48571	0.000776009	0.20442	6.52917	6.60073
Itm2b	0.159099	3.46339	0.000834646	0.211921	7.29776	7.4487
Mfng	-0.426776	-3.45971	0.000844707	0.211921	4.17052	3.81966
Tex2	0.26132	3.42147	0.000956239	0.230652	5.45833	5.62071
Hspa14	-0.187757	-3.40757	0.00100011	0.230652	6.47575	6.35413
Ctnnd2	0.630633	3.40573	0.00100607	0.230652	2.62382	3.18893
Mical2	0.291892	3.40546	0.00100693	0.230652	5.64983	5.92481
Serpinf1	-0.365611	-3.39379	0.00104547	0.234385	4.1568	3.81584
Rad18	-0.221087	-3.37093	0.00112504	0.244094	6.34928	6.26927
Fmnl1	-0.290098	-3.36815	0.0011351	0.244094	7.41634	7.09402
Trp53inp2	0.284307	3.34978	0.00120369	0.253667	5.25269	5.54346
Adcy7	0.255619	3.33323	0.00126879	0.256916	6.07132	6.29916
Chn2	0.639688	3.32817	0.00128936	0.256916	2.44797	3.03604
H2afy	-0.132736	-3.32429	0.00130531	0.256916	7.4534	7.365
Rtn3	0.125572	3.31716	0.00133519	0.256916	8.31137	8.38917
BC021767	0.46044	3.31055	0.00136341	0.256916	3.19665	3.5996
Ada	0.200004	3.30582	0.00138395	0.256916	6.46847	6.63323
F10	1.00583	3.30449	0.00138979	0.256916	2.12359	2.49103
Pcyt2	0.245046	3.28417	0.00148181	0.267069	5.9611	6.10131
Slc35g1	-0.295751	-3.28079	0.00149766	0.267069	5.41695	5.3155
Arhgap27	0.442936	3.26964	0.00155102	0.267069	4.63344	4.89563
Gstm2	0.767129	3.2677	0.0015605	0.267069	1.8357	2.82028
Pld4	0.227662	3.25679	0.00161481	0.267069	6.38978	6.63291
Rhoj	0.442588	3.25284	0.00163491	0.267069	4.06775	4.52481
Ilf2	-0.136795	-3.25155	0.00164149	0.267069	7.72169	7.65273
Hist1h2be	0.856249	3.25039	0.00164748	0.267069	1.22301	1.80483
Hdgf	-0.117411	-3.23851	0.00170972	0.272186	9.86226	9.77342
5430405H02Rik	-1.13437	-3.2346	0.00173071	0.272186	NA	NA
Fuca1	0.157064	3.22847	0.00176411	0.27336	7.20137	7.32166
Pcgf6	-0.237364	-3.22354	0.00179135	0.273557	5.73684	5.62952
Wbscr22	-0.197811	-3.20386	0.00190423	0.286641	6.3343	6.21981
Itgb7	-0.869173	-3.1959	0.00195171	0.28965	3.20708	2.26651
Xpr1	0.249572	3.19089	0.00198219	0.290088	7.29235	7.53452
Ppap2c	0.31822	3.17356	0.00209097	0.29788	5.06251	5.23109
Ddx21	-0.148689	-3.17341	0.00209197	0.29788	9.54423	9.41378
Zfp456	1.05433	3.16201	0.00216658	0.304391	1.76804	2.28285
C77080	0.52336	3.15088	0.00224184	0.308319	3.40633	3.72226
Atl2	-0.237986	-3.14925	0.00225307	0.308319	6.30018	6.15854
Zfp146	-0.244655	-3.13593	0.00234679	0.317027	5.97375	5.83733
Odc1	-0.150917	-3.12994	0.0023901	0.318791	9.15573	8.96606
Mpp6	-0.166395	-3.11409	0.00250829	0.330373	7.64851	7.52585
Pilrb1	-1.25989	-3.10758	0.00255846	0.332821	2.94703	2.25175
Entpd1	0.356404	3.09494	0.00265838	0.341602	4.4209	4.76465
Fam189a2	0.377167	3.08638	0.00272816	0.346345	3.89511	4.24617
Pgbd5	0.568909	3.08004	0.00278089	0.348836	2.93757	3.39949
Ap4s1	0.349246	3.07333	0.00283778	0.351785	4.83485	4.98385
Lpgat1	-0.207277	-3.04268	0.00311157	0.375607	6.36613	6.25639
Tgm2	0.434411	3.04096	0.0031276	0.375607	6.10389	6.49443
Cd200r4	0.554527	3.03997	0.00313689	0.375607	2.69167	3.01442
Impdh2	-0.156122	-3.02888	0.00324261	0.380446	8.20944	8.06318
Idh1	0.165867	3.02817	0.00324952	0.380446	7.08538	7.23591
Ube2l6	0.341887	3.01766	0.00335303	0.384429	4.80278	5.03853
Gns	0.166542	3.01445	0.00338519	0.384429	7.86198	7.96661
Gfod1	-0.56905	-3.01137	0.00341633	0.384429	2.92137	2.52907
Ggnbp1	-0.967114	-3.01008	0.00342947	0.384429	1.03795	0.732071
Gnas	0.128506	3.00388	0.00349326	0.386842	10.3759	10.5047
Marcks	0.520714	2.99839	0.00355067	0.386842	6.20207	6.65672
Plekha4	0.737229	2.99379	0.00359944	0.386842	2.98112	3.4415
Tnfsf13b	0.383205	2.99232	0.00361513	0.386842	4.05442	4.27537
Cd84	0.220275	2.99051	0.00363456	0.386842	5.91155	6.11659
Fcgr4	0.452611	2.9835	0.00371073	0.388361	3.93338	4.36251
Ctsf	0.364215	2.98242	0.00372255	0.388361	4.16284	4.29123
Skiv2l2	-0.152706	-2.97286	0.00382914	0.392079	7.75257	7.62873
Clec10a	0.467402	2.97024	0.00385883	0.392079	2.36444	2.70292
Ndrg3	-0.183017	-2.96397	0.00393074	0.392079	6.4391	6.41903
Zfp266	-0.304826	-2.96236	0.0039494	0.392079	4.65616	4.57878
Tcn2	0.393377	2.96085	0.00396704	0.392079	3.64738	3.95615
Cmtm4	0.287343	2.95962	0.00398144	0.392079	5.49222	5.67
Nat10	-0.180813	-2.95444	0.00404249	0.394405	7.01386	6.88237
Mthfd1l	-0.159646	-2.93794	0.00424279	0.404587	7.39986	7.28904
Vat1	0.182657	2.93788	0.00424355	0.404587	7.90148	8.06404
Nt5e	-0.748735	-2.9346	0.00428452	0.404587	1.7835	0.904197
Ppil4	-0.243217	-2.93333	0.00430044	0.404587	5.88419	5.7657
Rrad	-0.439633	-2.92994	0.00434323	0.404996	4.07931	3.87769
Stac2	0.661022	2.92287	0.00443376	0.409811	2.64017	3.06761
Pcyt1a	0.201143	2.91824	0.004494	0.411767	6.42258	6.58541
Slc39a4	-0.22496	-2.91452	0.00454297	0.412666	7.29037	7.08784
Tpcn2	0.235467	2.90558	0.00466261	0.419914	5.81301	6.05316
Anxa4	0.168117	2.89805	0.00476557	0.425549	6.88983	7.03084
Kidins220	0.159404	2.89122	0.0048609	0.430415	7.51475	7.61145
Sepp1	0.273002	2.87892	0.00503689	0.442281	6.7842	7.1281
Wdr24	0.278046	2.87294	0.00512452	0.444128	4.73115	4.87139
Myo5a	0.134893	2.8693	0.00517855	0.444128	8.52602	8.63167
Tha1	0.629063	2.8648	0.00524613	0.444128	2.46193	2.96802
Zfp512	-0.233609	-2.86126	0.00529973	0.444128	5.10656	4.89571
Slc25a10	0.211339	2.85613	0.00537846	0.444128	6.00126	6.19474
Lgals3bp	0.365363	2.85122	0.00545488	0.444128	5.49716	5.87733
Rras	0.485799	2.85105	0.00545745	0.444128	2.91622	3.23167
Mroh1	0.203682	2.84997	0.00547436	0.444128	7.00369	7.17531
Atxn10	0.111533	2.84884	0.00549225	0.444128	8.01577	8.09577
Gsn	0.146135	2.84726	0.00551703	0.444128	7.2951	7.43104
Pdzd2	-0.958457	-2.84698	0.00552156	0.444128	1.2056	0.534757
Hmgb1	-0.218912	-2.84256	0.00559195	0.446381	8.33232	8.1563
Ifi204	0.345672	2.83208	0.00576202	0.456499	5.82734	6.18545
Rbm12	-0.245472	-2.82236	0.0059239	0.465064	5.80272	5.7166
Cdc42bpb	0.18042	2.82033	0.0059584	0.465064	7.48431	7.62538
Bdh2	0.454318	2.81386	0.00606902	0.467004	2.97135	3.21716
Dhfr	-0.217982	-2.8109	0.00612026	0.467004	6.27509	6.08855
1810033B17Rik	-0.513197	-2.81024	0.00613187	0.467004	NA	NA
Akap6	0.962783	2.80703	0.00618799	0.467004	1.37338	2.01227
Cks2	-0.266916	-2.80607	0.00620485	0.467004	5.27807	5.10213
Rnf41	0.206717	2.80148	0.00628607	0.469761	5.92356	6.02971
Csf1	0.341669	2.79881	0.00633394	0.470005	6.75553	7.14412
Kars	-0.11487	-2.78301	0.00662338	0.48655	8.10742	8.04249
Slc7a15	0.817892	2.78163	0.00664925	0.48655	2.46839	2.6968
Eif3d	-0.0982136	-2.77574	0.00676051	0.490926	8.80951	8.73466
Ndst1	0.336271	2.7733	0.00680712	0.490926	4.91972	5.20881
Zfp35	-0.230114	-2.77113	0.00684883	0.490926	5.29875	5.15541
Serpinb9b	0.857573	2.76835	0.00690261	0.491438	1.6032	2.33714
Slpi	-0.412881	-2.75263	0.00721416	0.507548	5.54614	5.21298
Rpf2	-0.216703	-2.7503	0.00726132	0.507548	5.94062	5.85122
Polr3g	-0.284283	-2.74967	0.00727422	0.507548	4.41491	4.23532
Hgsnat	0.244844	2.74612	0.00734685	0.507548	6.51039	6.70649
Acap1	-0.879961	-2.74397	0.00739116	0.507548	0.851342	0.0517287
Adamts7	0.860355	2.74267	0.00741789	0.507548	1.96027	2.55189
2010300C02Rik	-0.852027	-2.73987	0.00747634	0.508246	NA	NA
Htra3	0.739497	2.73259	0.00762974	0.51424	1.3796	1.97949
Rrp15	-0.198414	-2.73107	0.00766211	0.51424	6.30998	6.19806
Tmod1	0.399761	2.72747	0.00773921	0.516127	3.13407	3.49788
U2af1	-0.134489	-2.72038	0.00789353	0.523108	7.38034	7.27383
Angel1	0.365445	2.7101	0.00812201	0.533143	3.91304	4.06679
Rxra	0.188009	2.70623	0.00820961	0.533143	6.59132	6.67121
Cdkn3	-0.441444	-2.70593	0.00821633	0.533143	3.44361	3.11303
Naa10	-0.241126	-2.70246	0.0082958	0.533143	5.519	5.34807
Trem2	0.166202	2.70112	0.00832669	0.533143	7.11959	7.29271
Lrp12	0.231843	2.70017	0.00834855	0.533143	7.46423	7.63667
Pkdcc	0.690488	2.69753	0.00840968	0.533386	1.65205	2.23258
Ing1	-0.196933	-2.69564	0.00845359	0.533386	6.06841	5.91431
Vwa9	-0.13848	-2.68901	0.00860987	0.534988	6.17709	6.09191
Rpp40	-0.282841	-2.68763	0.00864268	0.534988	4.68357	4.4604
Lin37	-0.411818	-2.68467	0.00871338	0.534988	3.32501	3.25391
Xdh	0.175351	2.68444	0.00871909	0.534988	6.50505	6.6343
Foxf2	0.417671	2.68386	0.00873284	0.534988	4.04959	4.28333
Ppm1e	0.527235	2.68074	0.00880833	0.536493	2.48951	2.9864
Ecd	-0.144295	-2.67482	0.00895294	0.542168	6.44145	6.35515
Slc38a1	-0.143542	-2.67109	0.00904518	0.544623	7.88422	7.69999
BC030867	-0.255442	-2.6663	0.00916468	0.548683	4.6776	4.64952
Gart	-0.117918	-2.6628	0.00925316	0.550242	8.24015	8.13019
Mrc1	0.455273	2.66088	0.00930208	0.550242	3.0321	3.36747
Lrpap1	0.130893	2.65852	0.00936232	0.550242	8.2909	8.40746
Snrpa1	-0.148485	-2.65506	0.00945138	0.550242	6.72384	6.6219
Eya4	0.45312	2.65504	0.00945181	0.550242	2.48922	2.92919
Me2	-0.121111	-2.65006	0.00958131	0.554715	6.93209	6.79649
Il18rap	-0.408156	-2.64193	0.00979624	0.563084	4.11326	3.76309
Txndc5	-0.123519	-2.64057	0.00983274	0.563084	7.23272	7.1775
Trappc5	-0.190832	-2.63594	0.00995747	0.563962	5.69621	5.57382
Ndrg4	0.395848	2.63592	0.00995793	0.563962	3.89318	4.21564
Lman2l	0.269197	2.63405	0.0100086	0.563962	4.8833	4.97917
Cnpy4	-0.358772	-2.62615	0.0102261	0.57315	3.70211	3.41654
Mettl16	-0.178038	-2.62413	0.0102821	0.573238	6.65214	6.5227
Sdad1	-0.11222	-2.61703	0.0104819	0.581306	8.0231	7.93474
Csnk2a2	-0.169335	-2.59772	0.0110433	0.602457	6.27254	6.10937
Adcy3	0.657244	2.59638	0.0110833	0.602457	2.21939	2.53756
Bzw2	-0.130487	-2.59454	0.0111383	0.602457	7.97982	7.90774
Myo7a	0.194575	2.59327	0.0111765	0.602457	6.807	6.86881
Dtnbp1	0.191405	2.59323	0.0111779	0.602457	6.29227	6.46671
Pla2g15	0.286537	2.59111	0.0112418	0.602457	4.39811	4.46878
Ccnb2	-0.138971	-2.59039	0.0112636	0.602457	6.21132	6.07805
Tsc22d3	0.341833	2.58651	0.0113818	0.605706	3.74292	4.10612
Antxr1	0.203444	2.58401	0.0114584	0.606721	6.75828	6.99891
Vipas39	0.13615	2.58019	0.0115763	0.607475	6.42192	6.53427
Lamp1	0.083777	2.57884	0.0116183	0.607475	9.77015	9.87566
Sgpl1	0.139765	2.57797	0.0116456	0.607475	7.24257	7.40009
Tmem37	0.329199	2.57596	0.0117085	0.607748	4.43487	4.66419
Ssrp1	-0.097267	-2.57121	0.0118583	0.612504	8.55108	8.43332
Dhx29	-0.166279	-2.56615	0.01202	0.617825	5.76064	5.66059
Gpd1	0.470015	2.55887	0.0122561	0.619024	2.12244	2.25478
Ckb	0.154356	2.55877	0.0122591	0.619024	6.96647	7.10348
Las1l	-0.160036	-2.55866	0.0122629	0.619024	6.29959	6.18055
Ttc27	-0.151921	-2.55509	0.0123802	0.619024	6.34892	6.26181
Ap4m1	-0.328332	-2.55383	0.0124219	0.619024	4.11549	4.01555
Ms4a6c	0.578834	2.54827	0.0126068	0.619024	2.93237	3.29194
Alox5	-0.300793	-2.54729	0.0126398	0.619024	5.00566	4.66652
Ilkap	-0.169076	-2.54582	0.0126894	0.619024	6.09011	5.98198
Hnrnph3	-0.487531	-2.5453	0.0127071	0.619024	2.60948	2.32709
Gspt1	-0.11685	-2.5432	0.0127782	0.619024	8.64648	8.5789
Tnnt1	-0.609149	-2.54319	0.0127785	0.619024	1.92979	1.51156
Pf4	-0.277623	-2.54284	0.0127904	0.619024	6.47174	6.23244
Klhl12	-0.344994	-2.54182	0.0128249	0.619024	3.7121	3.58451
Tbc1d22a	0.161906	2.54063	0.0128657	0.619024	6.51006	6.58547
Cdca7	-0.178671	-2.53691	0.0129932	0.622316	6.37216	6.1576
Hsdl2	-0.280478	-2.53119	0.0131917	0.622776	4.11048	4.08298
Cotl1	0.119442	2.52455	0.0134257	0.622776	8.3537	8.43277
Wdr43	-0.124081	-2.52388	0.0134492	0.622776	8.42035	8.31362
Ttk	-0.167291	-2.52331	0.0134697	0.622776	5.89373	5.82929
Syngr1	0.232847	2.52317	0.0134745	0.622776	5.42123	5.65792
Sbsn	0.820511	2.52279	0.0134881	0.622776	1.54973	2.1671
1110018G07Rik	0.166509	2.52267	0.0134925	0.622776	NA	NA
Lsm3	-0.192354	-2.52242	0.0135012	0.622776	6.25154	6.12109
Pyurf	0.27961	2.51979	0.0135955	0.622776	4.57094	4.75554
Mrpl47	-0.261795	-2.51862	0.0136377	0.622776	4.57136	4.37648
Ddx18	-0.130297	-2.51658	0.013711	0.622776	7.53628	7.46926
Prkar1b	0.473227	2.51655	0.0137121	0.622776	2.56765	3.06183
Xaf1	0.761962	2.50782	0.0140314	0.634486	2.47458	2.83776
Cdkn2c	0.275713	2.50623	0.0140903	0.634486	4.00677	4.20502
Nudt21	0.352053	2.50099	0.0142856	0.635373	3.97473	4.14921
Gpr84	-0.4418	-2.49985	0.0143283	0.635373	6.95684	6.70363
Galk1	-0.201141	-2.49965	0.0143361	0.635373	6.4571	6.34276
Mcm7	-0.10992	-2.49925	0.0143512	0.635373	8.02986	7.9171
Katna1	-0.220011	-2.4974	0.0144208	0.635783	5.50864	5.46139
Abcd2	0.260127	2.49569	0.0144856	0.635978	4.87966	5.08616
Atp2a3	0.244095	2.48914	0.0147366	0.639099	6.17373	6.34691
Ift80	-0.416632	-2.48829	0.0147695	0.639099	2.77948	2.69323
Arfip2	-0.155632	-2.48787	0.0147857	0.639099	6.06956	6.00126
Srrd	0.409207	2.48701	0.0148188	0.639099	3.31445	3.42342
Wdr7	0.174628	2.48286	0.0149808	0.639099	5.68972	5.75598
Gnpnat1	-0.319818	-2.48158	0.015031	0.639099	4.43944	4.13293
Cebpz	-0.149099	-2.48107	0.0150509	0.639099	7.50701	7.38423
Nudt15	-0.746833	-2.4802	0.0150854	0.639099	1.23808	1.08571
Wapal	-0.123935	-2.47805	0.0151701	0.639099	7.51294	7.41758
Man2b2	0.1954	2.4775	0.0151919	0.639099	6.81669	6.99152
Tomm34	-0.152583	-2.47497	0.0152926	0.639099	7.26583	7.1796
Abhd2	0.31119	2.47411	0.015327	0.639099	4.27176	4.37651
Sdc1	-0.243531	-2.47237	0.0153965	0.639099	5.76638	5.57763
Cct6a	-0.128765	-2.47214	0.0154058	0.639099	8.68156	8.60776
Tle1	-0.334079	-2.46694	0.0156162	0.640721	4.22974	3.86516
Rft1	-0.312117	-2.46655	0.0156318	0.640721	3.42679	3.36069
Pip4k2b	-0.162585	-2.46547	0.0156757	0.640721	6.41531	6.23456
Kdm4b	0.256696	2.46517	0.0156882	0.640721	5.15345	5.23769
Vps37c	0.232793	2.46331	0.0157641	0.641336	6.13334	6.20747
Fam136a	-0.163879	-2.45818	0.0159757	0.644206	6.82289	6.69665
Nktr	0.136194	2.45809	0.0159794	0.644206	7.25999	7.33694
Ankrd27	-0.163647	-2.45668	0.0160382	0.644206	6.29909	6.17285
Abca7	0.265265	2.45556	0.0160848	0.644206	6.10256	6.22635
Rab43	0.223091	2.45423	0.0161403	0.644206	5.13005	5.29814
Clk3	-0.199411	-2.4518	0.0162425	0.645838	5.51486	5.39707
Pot1a	-0.266191	-2.44874	0.0163715	0.648521	4.65405	4.58664
Zfp524	0.373812	2.44428	0.0165619	0.651507	3.36145	3.47981
Cul1	-0.113121	-2.44345	0.0165975	0.651507	8.10347	8.03348
Tulp4	0.203112	2.44264	0.0166324	0.651507	5.58152	5.76648
Mttp	0.731003	2.43976	0.0167563	0.653929	2.30252	2.56492
Fyttd1	-0.183101	-2.43719	0.016868	0.65586	6.19335	6.13906
Cfp	-0.178394	-2.43219	0.0170871	0.660137	6.76232	6.59547
Ttc7	0.216851	2.43049	0.0171623	0.660137	5.40687	5.4795
Fam49b	-0.167747	-2.42915	0.0172213	0.660137	7.71027	7.61136
Nt5c	-0.201703	-2.42877	0.0172383	0.660137	5.32541	5.23744
Msh3	-0.250791	-2.4265	0.0173393	0.660137	5.16886	4.98172
Thada	-0.176481	-2.42377	0.0174618	0.660137	5.89643	5.82418
Lrrc1	0.282109	2.42211	0.0175364	0.660137	4.08252	4.20099
Mylk	-0.497619	-2.42198	0.0175424	0.660137	2.78134	2.4214
Kdm1a	-0.168021	-2.42132	0.0175719	0.660137	6.72771	6.59508
Rtel1	-0.141141	-2.42026	0.01762	0.660137	6.55329	6.44941
Plxnc1	0.171673	2.41922	0.0176671	0.660137	5.93739	6.11443
Ccar1	-0.158229	-2.41775	0.0177341	0.660296	7.53035	7.40697
Nup54	-0.124687	-2.41438	0.0178879	0.663678	7.33831	7.1965
Entpd5	0.205153	2.41097	0.0180451	0.664107	4.96439	5.18137
Arl2bp	-0.179998	-2.41038	0.0180724	0.664107	5.54298	5.47853
Ezh2	-0.13585	-2.40859	0.0181553	0.664107	6.65855	6.55913
Rell1	0.300594	2.40681	0.0182386	0.664107	4.75125	4.92374
Hltf	0.234662	2.40617	0.0182685	0.664107	4.95356	5.01291
Mcm4	-0.119017	-2.40597	0.0182776	0.664107	7.71157	7.58189
Cep152	0.241966	2.40106	0.0185085	0.670187	4.94838	5.09645
Tbc1d9b	0.209675	2.39824	0.0186427	0.672735	5.57706	5.68153
Trp53i13	-0.463502	-2.3945	0.0188215	0.676869	2.72348	2.56292
Kif20a	-0.12792	-2.3931	0.0188886	0.67697	7.59097	7.46832
Cep78	-0.165269	-2.39019	0.0190293	0.679699	6.31853	6.18548
S100a4	-0.196128	-2.38564	0.019251	0.682545	7.16877	6.99802
Tpx2	-0.135819	-2.38437	0.0193135	0.682545	8.41896	8.3605
Pus7	-0.137997	-2.38386	0.0193386	0.682545	6.66535	6.5
Dis3	-0.154743	-2.38069	0.019495	0.682545	7.31905	7.15873
Set	-0.126887	-2.38014	0.0195221	0.682545	9.51215	9.38812
Ms4a6d	0.404861	2.38012	0.0195234	0.682545	3.82014	4.15598
Renbp	0.141648	2.37846	0.0196056	0.682545	6.08121	6.19476
Hnrnpf	-0.124454	-2.37723	0.0196669	0.682545	7.52399	7.4386
Rdh10	-0.296311	-2.37631	0.0197133	0.682545	3.999	3.86662
Atp6v0a1	0.182807	2.37544	0.0197567	0.682545	6.37044	6.46552
Ncapd2	-0.123991	-2.37356	0.0198512	0.68357	7.83762	7.73325
Col23a1	0.230468	2.36967	0.0200477	0.685609	4.69536	4.90086
Hnrnpk	-0.108266	-2.36941	0.020061	0.685609	9.73619	9.65348
Ube2f	-0.173961	-2.36842	0.0201117	0.685609	6.61372	6.52684
Spp1	0.247448	2.36726	0.0201707	0.685609	10.5313	10.7813
Gamt	0.633062	2.36542	0.020265	0.686597	1.82036	2.01675
Eif4b	-0.0834184	-2.3614	0.0204718	0.689828	10.0819	10.0203
Ttyh2	0.197963	2.36103	0.0204913	0.689828	6.41888	6.59538
Ckap2	-0.231581	-2.35838	0.0206288	0.692247	4.74979	4.5546
Hars	-0.124827	-2.34865	0.0211411	0.693905	7.55721	7.43231
Psen1	0.12537	2.34797	0.0211773	0.693905	7.24073	7.36647
Gpr132	0.351818	2.34713	0.0212223	0.693905	4.3347	4.68519
Orc6	-0.164562	-2.34504	0.0213339	0.693905	5.92982	5.8335
Zswim4	0.358685	2.34343	0.0214209	0.693905	4.80022	5.01306
Haus3	-0.193062	-2.34341	0.0214218	0.693905	5.76784	5.67235
Fabp4	0.210109	2.34282	0.0214534	0.693905	7.22015	7.36291
Diap1	0.130988	2.34003	0.0216044	0.693905	6.79073	6.86026
Mtap	-0.114121	-2.33908	0.0216559	0.693905	8.04862	7.96539
Afmid	0.530371	2.33805	0.021712	0.693905	2.85101	2.92443
Kbtbd8	-0.296434	-2.33797	0.0217168	0.693905	4.83184	4.60361
Atp6v1e1	0.192795	2.33769	0.0217317	0.693905	6.59751	6.71585
Supt16	-0.154138	-2.33443	0.0219106	0.693905	8.22536	8.11508
Ogfrl1	-0.231209	-2.33402	0.0219331	0.693905	5.47209	5.3309
1110008L16Rik	-0.189801	-2.33372	0.0219495	0.693905	NA	NA
Esyt1	0.168371	2.33344	0.0219651	0.693905	6.80209	6.91452
Ppp2r5c	0.106548	2.33314	0.0219812	0.693905	7.43199	7.53683
Slc25a12	-0.110672	-2.33266	0.0220079	0.693905	7.20677	7.0974
Acss2	0.464869	2.33105	0.0220968	0.693905	2.41608	2.57616
Morf4l2	-0.127485	-2.33018	0.0221451	0.693905	7.98615	7.89255
Ruvbl1	-0.157644	-2.3294	0.0221885	0.693905	6.93848	6.78078
Rap2a	0.235389	2.32833	0.022248	0.693905	4.45696	4.5418
Ifngr1	-0.214148	-2.32715	0.0223135	0.693905	5.53577	5.49046
Hmgb2	-0.146584	-2.32504	0.022432	0.693905	7.84402	7.69819
Hsd17b14	0.570159	2.32402	0.022489	0.693905	2.20361	2.50808
Trafd1	0.275373	2.32389	0.0224965	0.693905	5.28263	5.50459
Ptplad2	0.505004	2.32347	0.0225199	0.693905	2.36995	2.83281
AV051173	0.670317	2.32249	0.0225752	0.693905	1.23636	1.63433
Exoc3l4	0.289086	2.32197	0.0226049	0.693905	4.81751	5.00194
Fnip1	0.177838	2.3211	0.0226538	0.693905	6.5686	6.66994
Hspd1	-0.108335	-2.31701	0.0228862	0.697644	11.0908	10.9772
Oas1a	0.280659	2.3159	0.0229499	0.697644	4.89895	5.18893
Mapk3	0.170999	2.31547	0.0229745	0.697644	6.23217	6.35913
Snhg5	-0.198203	-2.31379	0.0230707	0.698552	5.44707	5.33617
Gm5617	0.608018	2.31087	0.0232395	0.701647	1.94217	2.31811
Lpcat2	-0.360259	-2.30701	0.0234639	0.705035	4.9977	4.66153
2310044G17Rik	0.183199	2.30657	0.0234898	0.705035	NA	NA
Taf5l	-0.187802	-2.30497	0.0235833	0.705035	5.55462	5.37923
Mad2l1	-0.127588	-2.30436	0.0236194	0.705035	6.94251	6.87423
Il6	-1.68086	-2.30252	0.0237274	0.706258	-0.546187	-1.218
Bcl2l12	0.533837	2.29976	0.0238907	0.709117	3.03866	3.38553
Gar1	-0.159064	-2.297	0.0240546	0.711271	6.61929	6.51664
Pdcd11	-0.123449	-2.29521	0.024162	0.711271	8.35517	8.23722
Alg9	0.208415	2.29491	0.02418	0.711271	4.97182	5.04813
Pecr	-0.395211	-2.29365	0.0242554	0.711271	2.94095	2.88851
Tns1	0.443021	2.29193	0.0243594	0.711271	2.84725	3.12319
Aldh3b1	0.159484	2.29071	0.0244326	0.711271	6.29449	6.39084
Hpse	0.347284	2.28908	0.0245317	0.711271	2.7502	3.24039
Tdrd7	0.199581	2.28633	0.0246994	0.711271	5.39542	5.51247
Pa2g4	-0.0995517	-2.28624	0.0247048	0.711271	9.58825	9.49634
Asb3	-0.299007	-2.28617	0.0247089	0.711271	3.213	3.08311
Slc9a9	0.458332	2.28586	0.0247281	0.711271	2.45196	2.88193
Atf5	0.263843	2.28512	0.0247733	0.711271	4.22956	4.34674
Mtmr10	0.278266	2.28147	0.0249977	0.712462	5.22593	5.45585
D16Ertd472e	-0.278939	-2.28097	0.0250288	0.712462	4.44529	4.33361
B430306N03Rik	-0.622816	-2.27766	0.025234	0.712462	1.21118	0.910652
Fos	0.487722	2.27732	0.0252548	0.712462	3.35452	3.71056
Cct8	-0.116258	-2.2773	0.0252565	0.712462	9.48785	9.38025
Plxnd1	0.184308	2.27622	0.0253234	0.712462	8.51745	8.66727
Isoc1	-0.142103	-2.27613	0.025329	0.712462	6.27069	6.22696
Smyd5	-0.139235	-2.27571	0.0253557	0.712462	7.48428	7.37135
Noc3l	-0.149964	-2.27383	0.0254731	0.712504	6.69054	6.60479
Ncl	-0.113847	-2.27305	0.0255225	0.712504	12.3051	12.1866
Zbtb25	0.323535	2.27141	0.0256255	0.712504	3.6994	3.87663
Phf19	-0.230285	-2.27134	0.0256303	0.712504	5.71751	5.59622
Trp53inp1	0.508085	2.27008	0.0257096	0.712504	1.60253	2.10141
Nxf1	-0.0941833	-2.26881	0.02579	0.712504	7.62069	7.56649
Gpr137b-ps	0.184157	2.26793	0.0258458	0.712504	NA	NA
Arrdc1	0.218861	2.26708	0.0259003	0.712504	4.63715	4.76567
Mns1	-0.325423	-2.26605	0.0259658	0.712504	4.33556	4.12852
Ndufa8	0.142967	2.2641	0.0260908	0.714075	6.4182	6.52479
Sarnp	-0.200745	-2.25972	0.0263724	0.718706	5.21804	5.09776
Brf1	0.163258	2.2582	0.0264712	0.718706	5.61359	5.72176
N4bp2l2	-0.189277	-2.25753	0.026515	0.718706	5.86161	5.77029
Col11a2	0.867847	2.25657	0.0265774	0.718706	1.76396	2.03653
Dhx15	-0.101559	-2.25621	0.026601	0.718706	9.19757	9.1556
Atic	-0.084959	-2.25259	0.0268375	0.721941	8.80896	8.7267
Lmnb1	-0.129072	-2.25228	0.0268578	0.721941	7.9027	7.68911
Dbf4	-0.137934	-2.2499	0.0270149	0.724315	6.84349	6.74624
Lipa	0.123681	2.24665	0.0272303	0.727485	8.53571	8.67557
Pfdn1	-0.169036	-2.24604	0.0272712	0.727485	5.66631	5.60977
Cenpf	-0.157615	-2.2442	0.0273941	0.728919	7.95813	7.86219
Klhl15	0.467705	2.23852	0.0277765	0.734643	2.36516	2.55054
Polr3e	-0.145574	-2.23846	0.0277806	0.734643	6.11339	6.07116
Plxna2	0.248342	2.2379	0.0278184	0.734643	5.69399	5.85691
Lyar	-0.169783	-2.23318	0.0281405	0.741292	7.70927	7.52711
Hist3h2a	0.41175	2.22938	0.028402	0.744279	2.08996	2.49206
Srp68	-0.0989853	-2.2284	0.0284692	0.744279	7.1535	7.08289
Dcaf10	0.267941	2.22832	0.0284751	0.744279	4.51101	4.70513
Bzrap1	0.469672	2.22743	0.0285365	0.744279	3.85709	4.17706
Hsp90ab1	-0.0937694	-2.22527	0.0286868	0.745094	11.9046	11.8054
Fig4	-0.147194	-2.22495	0.0287091	0.745094	5.52972	5.44791
Nop16	-0.145404	-2.21978	0.0290717	0.749952	7.00167	6.86445
Hfe	0.207753	2.21925	0.029109	0.749952	4.74192	4.93874
Ubtd1	0.251977	2.21924	0.0291098	0.749952	5.12099	5.26467
Ccdc132	-0.162831	-2.21694	0.0292725	0.751701	6.46924	6.43177
Tubb4b	-0.0957655	-2.21627	0.0293204	0.751701	8.31747	8.24492
Abcf2	-0.0860097	-2.21395	0.0294854	0.754097	8.00445	7.94183
Dfna5	-0.217117	-2.21266	0.0295772	0.754613	4.49144	4.38573
L3mbtl3	0.392492	2.20841	0.0298828	0.758078	3.26268	3.31905
Irak1	0.149918	2.20702	0.0299838	0.758078	6.23646	6.33966
Lpin1	0.379129	2.20675	0.0300028	0.758078	3.6374	4.0379
Cds2	0.156847	2.20643	0.0300261	0.758078	6.20842	6.34997
Abcg2	0.189268	2.20579	0.0300728	0.758078	5.62546	5.78064
Msantd4	-0.203047	-2.20202	0.0303476	0.759969	5.08025	5.02591
Ccbl2	-0.283833	-2.20157	0.0303807	0.759969	3.88708	3.73321
Dhx9	-0.0904068	-2.19999	0.0304963	0.759969	9.62772	9.56992
Ing5	-0.152344	-2.19934	0.030544	0.759969	6.06942	5.97482
Wdfy2	0.210488	2.1989	0.0305766	0.759969	5.3497	5.44492
1200011I18Rik	-0.153802	-2.19883	0.0305817	0.759969	NA	NA
Pgap1	0.217371	2.19738	0.0306892	0.759969	5.7872	5.99473
Plbd2	0.184848	2.19646	0.030757	0.759969	6.57243	6.69267
Dennd5a	-0.115665	-2.19592	0.0307969	0.759969	6.45637	6.43316
Spsb2	0.269382	2.19249	0.0310525	0.764486	3.45892	3.69336
Dlgap5	-0.14348	-2.19054	0.0311979	0.766276	6.42751	6.33118
Ppp2cb	-0.149878	-2.18954	0.031273	0.766334	5.94062	5.87272
Yipf6	0.221806	2.18694	0.0314687	0.768834	5.03948	5.10822
Cd300a	0.174265	2.18625	0.031521	0.768834	6.51045	6.69154
H2-DMa	-0.580139	-2.18449	0.031655	0.77032	NA	NA
Psip1	-0.174902	-2.1832	0.0317529	0.770922	7.61879	7.48906
Traf3ip3	-0.29088	-2.18103	0.0319184	0.771607	3.97329	3.76029
Oxct1	0.110448	2.18091	0.0319276	0.771607	8.07033	8.18282
Pde7b	0.444155	2.17823	0.0321329	0.774794	2.79784	3.11007
Anapc13	-0.239089	-2.17675	0.0322471	0.77577	4.00695	3.8639
Inf2	0.182368	2.1757	0.0323281	0.775948	7.0785	7.27623
Hist1h1d	0.531135	2.17186	0.0326268	0.781338	2.05253	2.45695
Gadd45b	0.308469	2.16993	0.0327772	0.782228	5.12694	5.30893
Slc7a7	0.6054	2.16927	0.032829	0.782228	2.06137	2.20274
Cdca8	-0.103257	-2.1683	0.0329053	0.782228	7.2184	7.14867
Snora61	0.732085	2.16759	0.0329609	0.782228	1.74817	2.00934
Il13ra1	0.230675	2.16661	0.0330383	0.782303	4.70063	4.8705
Cfl2	0.269506	2.16258	0.0333569	0.782778	4.6122	4.7203
Clec4e	-0.163062	-2.16254	0.0333607	0.782778	8.15872	8.12078
Ndufaf4	-0.199536	-2.16147	0.0334458	0.782778	5.65919	5.54556
Eftud2	-0.0837859	-2.16117	0.0334697	0.782778	8.5096	8.43579
Coro2a	0.430768	2.1608	0.0334986	0.782778	3.00009	3.41644
Mrps10	-0.160089	-2.16074	0.0335041	0.782778	5.88893	5.79684
Tnfaip8l2	0.218072	2.15975	0.0335831	0.782887	5.22618	5.37184
Zfp292	-0.207255	-2.15624	0.0338647	0.784811	6.36626	6.28455
Wsb2	0.129938	2.15586	0.0338955	0.784811	7.14549	7.28132
Mfsd8	-0.562985	-2.15578	0.0339013	0.784811	1.75711	1.4471
Fcrlb	0.763282	2.15417	0.0340319	0.784811	1.42561	1.75391
Mrpl3	-0.129432	-2.15401	0.0340445	0.784811	6.55105	6.54494
Traf3ip2	-0.360454	-2.15317	0.0341125	0.784811	3.1523	3.04999
Usp10	-0.140723	-2.15157	0.0342427	0.78609	7.03664	6.91032
Atp6v1b2	0.151484	2.14089	0.0351203	0.80136	8.67565	8.82638
Gnl2	-0.161386	-2.14043	0.0351588	0.80136	6.74955	6.63285
Exosc8	-0.165019	-2.14017	0.0351807	0.80136	5.55783	5.42668
Tmem132a	0.23055	2.13979	0.0352121	0.80136	6.47559	6.66461
Mid1	0.717103	2.13791	0.0353689	0.803194	1.86013	1.90558
Rfx7	-0.174157	-2.1367	0.0354704	0.803362	6.60807	6.5622
Large	-0.258102	-2.13595	0.035533	0.803362	4.09531	4.05844
Syne3	0.175838	2.1351	0.035605	0.803362	6.32189	6.41075
Hsf1	-0.1527	-2.13302	0.0357805	0.804026	6.57191	6.52201
Tusc2	0.269361	2.13199	0.0358673	0.804026	4.01895	4.1019
9130401M01Rik	-0.174146	-2.13083	0.0359659	0.804026	NA	NA
Hsd3b7	0.244647	2.13074	0.035973	0.804026	3.59803	3.78983
Tom1l2	0.1743	2.13024	0.036016	0.804026	5.40034	5.57068
C330006A16Rik	0.200417	2.12721	0.0362742	0.805536	5.30355	5.50752
Trf	0.137269	2.1237	0.0365753	0.805536	7.529	7.65429
Zzz3	-0.113498	-2.1237	0.0365756	0.805536	7.42007	7.34588
Sgms2	0.363972	2.12171	0.0367467	0.805536	5.16013	5.36358
Eif1ax	-0.146363	-2.12005	0.0368907	0.805536	6.95079	6.84372
Oasl2	0.460706	2.11926	0.0369594	0.805536	4.93046	5.40226
Lpl	0.147067	2.11919	0.0369653	0.805536	10.5406	10.7101
Asna1	0.114673	2.11908	0.0369747	0.805536	7.13041	7.244
Ctsb	0.0809426	2.11714	0.0371442	0.805536	10.9809	11.1036
Gm12942	0.530755	2.11656	0.037195	0.805536	1.69373	2.08932
Ppt2	0.192967	2.11644	0.037205	0.805536	5.68432	5.75595
Ermp1	-0.13454	-2.115	0.0373313	0.805536	6.31157	6.15363
Tfrc	0.193974	2.11498	0.0373325	0.805536	9.51981	9.70562
Lrp1	0.201124	2.11434	0.0373887	0.805536	9.59347	9.71127
Rgag4	0.676347	2.11414	0.0374062	0.805536	1.33997	1.64628
Vprbp	-0.147587	-2.11313	0.0374951	0.805536	6.00568	5.91189
Smyd3	-0.181581	-2.11296	0.0375099	0.805536	4.47142	4.49023
Extl2	-0.185536	-2.10934	0.0378297	0.805536	4.89583	4.89529
Tceanc	0.574924	2.10933	0.0378311	0.805536	2.07249	2.12866
Ccbe1	0.408029	2.10889	0.0378697	0.805536	3.07157	3.4194
Med14	-0.171565	-2.10868	0.0378886	0.805536	6.3462	6.28356
Scaper	-0.325931	-2.10839	0.037914	0.805536	3.23052	3.04975
Acsbg1	-0.704257	-2.10818	0.0379331	0.805536	1.30394	0.871755
Tpp1	0.0972986	2.10718	0.0380216	0.805536	7.30434	7.422
Nup107	-0.113953	-2.10609	0.0381196	0.805536	7.09397	6.96454
Dcps	-0.193334	-2.10559	0.0381636	0.805536	5.32562	5.25051
4930503L19Rik	-0.225786	-2.10493	0.0382229	0.805536	NA	NA
Taf7	-0.309958	-2.10492	0.0382242	0.805536	3.51571	3.32279
Sphk2	0.170839	2.10385	0.0383197	0.805937	5.89011	5.94688
Dctpp1	-0.182941	-2.10125	0.0385534	0.807803	5.79255	5.69182
Ppm1g	-0.0833141	-2.10032	0.0386373	0.807803	8.86766	8.76511
Trim47	0.248574	2.09963	0.0386997	0.807803	5.02106	5.23493
U2af1l4	-0.20231	-2.09678	0.0389577	0.807803	4.44644	4.39361
Gla	0.17142	2.09647	0.0389861	0.807803	7.05262	7.171
Gstt2	-0.451735	-2.09641	0.0389921	0.807803	2.30809	2.22142
Coq4	0.198439	2.09551	0.0390738	0.807803	5.21744	5.27849
Mgrn1	0.171181	2.09529	0.0390937	0.807803	6.09839	6.17464
C1galt1	-0.271385	-2.09524	0.0390984	0.807803	4.5481	4.35495
Creb3l2	0.721628	2.09294	0.0393084	0.80785	0.911056	1.20496
Aqp9	-0.634122	-2.09138	0.0394522	0.80785	1.48355	1.30539
Etv5	-0.203852	-2.0886	0.0397077	0.80785	4.76396	4.68368
Tubd1	-0.279336	-2.08753	0.0398069	0.80785	3.87464	3.68042
Asun	-0.124901	-2.08652	0.039901	0.80785	6.47149	6.33999
Mea1	-0.19054	-2.08648	0.0399041	0.80785	5.24291	5.11071
Hebp1	-0.313586	-2.0857	0.0399771	0.80785	2.51798	2.49007
Zfp362	0.308799	2.08518	0.0400256	0.80785	4.27187	4.41045
Golga4	0.133295	2.08471	0.040069	0.80785	7.00616	7.06577
Cdk17	-0.159881	-2.08463	0.0400762	0.80785	5.22649	5.14747
Slc30a7	0.158061	2.08445	0.0400933	0.80785	6.42985	6.52189
Plod1	0.0956418	2.08346	0.0401854	0.80785	7.23724	7.34523
Hsd17b11	0.166373	2.08228	0.0402965	0.80785	5.26993	5.42456
Tusc1	0.409123	2.082	0.0403228	0.80785	3.13796	3.41253
Hspa2	0.359599	2.08125	0.0403924	0.80785	2.93696	3.13676
Zc3h7b	0.156333	2.07856	0.0406457	0.80785	6.33617	6.37581
Cln5	-0.139815	-2.07779	0.0407186	0.80785	6.19528	6.1855
Tcaim	-0.409866	-2.07582	0.0409053	0.80785	2.5863	2.43328
Tmem147	0.186486	2.07551	0.0409342	0.80785	5.71894	5.75669
H2-Ke6	-0.263948	-2.07549	0.0409361	0.80785	NA	NA
Acbd3	-0.119651	-2.07305	0.0411683	0.80785	6.71305	6.70403
Apobec3	-0.173128	-2.07257	0.0412148	0.80785	6.57662	6.50067
Trappc6b	0.157821	2.0715	0.0413163	0.80785	5.38935	5.52247
U2surp	-0.120005	-2.07039	0.0414225	0.80785	7.98473	7.89124
Egln1	-0.194535	-2.06973	0.0414865	0.80785	5.6041	5.53969
Pon3	0.166727	2.06959	0.0415001	0.80785	5.89987	6.06157
Rundc1	0.23614	2.06891	0.0415647	0.80785	4.49281	4.64079
Usp12	-0.170421	-2.06793	0.0416595	0.80785	5.6373	5.57772
Clu	0.38668	2.06774	0.0416781	0.80785	3.57754	3.96041
Cd97	0.513989	2.06755	0.0416958	0.80785	4.9139	5.42056
Grb2	0.113968	2.06569	0.0418762	0.80785	6.92036	6.98079
Anp32e	-0.107857	-2.06454	0.0419875	0.80785	8.58912	8.4726
Tcirg1	0.141575	2.06423	0.0420168	0.80785	8.95069	9.1031
Fam167b	0.207554	2.06393	0.0420461	0.80785	4.91074	5.08118
Sesn1	0.191424	2.06352	0.0420867	0.80785	4.70877	4.94458
Cep97	-0.323635	-2.06325	0.0421129	0.80785	3.38894	3.2295
Zfyve26	0.178371	2.06311	0.042126	0.80785	6.24839	6.37916
Nol11	-0.130054	-2.06264	0.0421721	0.80785	6.81956	6.71287
Cd28	0.166273	2.06242	0.0421934	0.80785	6.22803	6.37675
Gm6307	0.690737	2.06157	0.0422766	0.80785	0.884625	1.36359
Mpp1	0.114263	2.06012	0.0424177	0.80785	7.03321	7.18537
D730005E14Rik	0.629169	2.06008	0.0424219	0.80785	2.6639	2.88828
Zfp783	0.388389	2.05978	0.0424515	0.80785	3.44738	3.67458
Tec	0.174978	2.059	0.0425281	0.80785	6.15825	6.28712
Ap4e1	-0.166634	-2.05824	0.0426022	0.80785	5.28345	5.15341
Lsp1	-0.402345	-2.0574	0.0426853	0.80785	4.17248	3.8353
Uap1	-0.191206	-2.0572	0.0427041	0.80785	5.01129	4.90205
Nacc2	0.222432	2.05582	0.0428402	0.808974	4.49679	4.62757
Cep170	-0.170859	-2.0539	0.0430301	0.811106	7.23934	7.16636
Sdc3	0.237175	2.0525	0.0431693	0.812277	6.52917	6.75746
Slc46a3	0.314506	2.05119	0.0432993	0.813271	2.95927	3.24809
Mybbp1a	-0.0963596	-2.04664	0.0437551	0.818637	9.85576	9.77683
1700066J24Rik	0.351062	2.04629	0.0437899	0.818637	NA	NA
Kif2a	-0.157849	-2.04386	0.0440357	0.818637	6.11439	6.05144
Wdr11	0.112774	2.04335	0.0440873	0.818637	6.53611	6.63605
Pds5b	-0.122686	-2.04312	0.0441097	0.818637	6.59878	6.55694
Tcea1	-0.126565	-2.04304	0.0441182	0.818637	6.74383	6.67644
Tbc1d8	0.295464	2.04156	0.0442681	0.818637	3.38535	3.59997
Cd274	0.364535	2.04155	0.0442697	0.818637	4.33134	4.59848
Galc	0.160865	2.0414	0.0442842	0.818637	5.69372	5.94845
Actn1	0.113164	2.04033	0.0443937	0.819058	7.27536	7.36829
Fbxo10	0.415736	2.03929	0.0444991	0.819058	2.60156	2.71714
Nr2c2ap	-0.452223	-2.03848	0.0445817	0.819058	2.51011	2.34412
Tmed8	0.211385	2.03628	0.0448075	0.819058	5.5714	5.66074
Zfp770	-0.210476	-2.03389	0.0450531	0.819058	4.57146	4.46663
Ano6	0.151451	2.03376	0.045066	0.819058	7.60023	7.70942
Slc37a4	0.229285	2.03066	0.0453869	0.819058	4.37304	4.52066
Leprel2	0.324834	2.03042	0.0454118	0.819058	3.55061	3.67515
Tmtc4	0.358811	2.0304	0.0454134	0.819058	3.40612	3.53198
Cpeb3	0.352348	2.02929	0.0455295	0.819058	2.75559	3.17631
Klhl26	0.34083	2.02886	0.045574	0.819058	3.19853	3.24663
Hsph1	-0.14559	-2.02873	0.0455875	0.819058	7.15177	7.00554
Dvl1	0.172014	2.02805	0.0456588	0.819058	5.95369	6.00537
Neil1	0.436125	2.0278	0.0456845	0.819058	2.80165	2.90162
Sipa1l1	0.169292	2.02507	0.0459699	0.819058	6.07844	6.21182
Vcl	0.206768	2.0247	0.0460091	0.819058	6.71288	6.96182
Epsti1	0.325376	2.02153	0.0463424	0.819058	4.68354	4.94316
Hnrnpu	-0.087131	-2.02128	0.0463688	0.819058	10.4422	10.3348
Irf7	0.479132	2.02117	0.0463802	0.819058	4.02903	4.46828
Antxr2	0.148204	2.02052	0.0464496	0.819058	5.90148	5.98531
Cx3cr1	-0.757782	-2.02026	0.0464766	0.819058	1.66586	1.32877
Nolc1	-0.108189	-2.01975	0.0465312	0.819058	9.82736	9.72906
Eif4enif1	-0.130782	-2.01875	0.0466373	0.819058	6.75917	6.65656
Naglu	0.189217	2.01757	0.0467618	0.819058	5.2707	5.38064
Shmt1	-0.124847	-2.01683	0.0468406	0.819058	6.38116	6.2652
Nnat	0.613756	2.0152	0.0470151	0.819058	1.35945	1.71011
Fam21	-0.106079	-2.01419	0.0471227	0.819058	8.24242	8.13196
Tlr9	0.34885	2.01357	0.0471896	0.819058	4.27075	4.41338
Fkbp4	-0.0898829	-2.01333	0.047215	0.819058	8.67809	8.60261
Bub3	-0.0934647	-2.01273	0.0472799	0.819058	7.45358	7.44008
Cbfb	-0.159827	-2.01061	0.0475082	0.819058	7.6168	7.48856
Cdpf1	-0.2365	-2.0104	0.0475303	0.819058	4.23782	4.2517
1110001A16Rik	-0.615487	-2.00986	0.0475889	0.819058	NA	NA
St3gal6	-0.576175	-2.00903	0.047679	0.819058	1.48046	1.04918
Mast3	0.190428	2.0086	0.0477258	0.819058	6.37124	6.4568
Aimp2	-0.140919	-2.00744	0.0478513	0.819058	6.04076	5.96148
Gmppa	0.166198	2.00714	0.0478838	0.819058	5.99135	6.07889
Poc1b	-0.192852	-2.00695	0.0479045	0.819058	4.83837	4.69101
Hirip3	-0.131783	-2.00555	0.0480562	0.819058	7.13954	7.03971
5031439G07Rik	0.107065	2.00552	0.0480603	0.819058	NA	NA
Homez	-0.499018	-2.00532	0.0480821	0.819058	2.14322	1.86349
Wdfy1	0.122322	2.00438	0.0481843	0.819058	6.46246	6.56238
Pno1	-0.131744	-2.00419	0.0482047	0.819058	6.82675	6.74802
Ctnnb1	0.104162	2.00328	0.0483046	0.819058	10.1678	10.2703
Aprt	-0.0997158	-2.00299	0.0483358	0.819058	7.78736	7.72611
Naa38	-0.197998	-2.00113	0.04854	0.819058	5.42317	5.31946
Zfp954	-0.318695	-2.00025	0.0486364	0.819058	3.06434	2.95091
Atpbd4	-0.172782	-1.99947	0.0487224	0.819058	5.11443	5.11111
Aplp2	0.114128	1.99872	0.0488052	0.819058	7.13881	7.25824
Zfp52	-0.204654	-1.9978	0.0489074	0.819058	4.39638	4.22887
Hnrnpd	-0.113923	-1.99701	0.0489948	0.819058	8.71035	8.59814
[truncated: 9,916 more rows]

## Sheet: results_D10
genes	logFC	t	P.Value	adj.P.Val	control_avg_exp	BG_avg_exp
[truncated: 10,537 more rows]

[truncated: 2 more sheets: results_D12, results_D14]
