# Supplementary material for: Transmission of stimulus-induced epigenetic changes through cell division is coupled to continuous transcription factor activity
Source: Front Immunol. 2023 Mar 14;14:1129577. doi: 10.3389/fimmu.2023.1129577 (PMC10043173; doi:10.3389/fimmu.2023.1129577)
Supplement: Supplementary file 8 [file Table_7.xlsx]

## Sheet: lfsr
	D2	D4	D6	D10	D12	D14
Mrpl15	0.763798	0.770847	0.595391	0.768135	0.739866	0.772941
Lypla1	0.753351	0.842894	0.686374	0.850618	0.819842	0.859279
Tcea1	0.782637	0.788214	0.706295	0.789623	0.737534	0.787927
Atp6v1h	0.468927	0.542644	0.407437	0.547762	0.455127	0.546828
Rb1cc1	0.717796	0.74129	0.594168	0.74029	0.683791	0.741927
St18	0.796987	0.791321	0.671916	0.779855	0.750057	0.779207
Pcmtd1	0.775357	0.779313	0.644884	0.778104	0.733398	0.772672
Rrs1	0.859207	0.868414	0.675691	0.867941	0.835066	0.867982
Adhfe1	0.484884	0.502511	0.414525	0.515046	0.47799	0.505764
2610203C22Rik	0.809829	0.805226	0.686469	0.811478	0.791379	0.81208
Mybl1	0.810574	0.826813	0.690553	0.833753	0.798823	0.833861
Vcpip1	0.129687	0.140491	0.105037	0.138832	0.115554	0.135314
Sgk3	0.0342316	0.123441	0.18297	0.151405	0.20642	0.135183
Snhg6	0.712465	0.760639	0.597009	0.735693	0.667819	0.807723
Cops5	0.864983	0.878225	0.534323	0.882442	0.84467	0.878303
Cspp1	0.822076	0.838908	0.708386	0.840066	0.799546	0.8415
Arfgef1	0.622245	0.772507	0.66974	0.772871	0.750807	0.774369
Slco5a1	0.80576	0.826556	0.639755	0.817117	0.749676	0.813211
Ncoa2	0.583788	0.60805	0.458641	0.610879	0.563898	0.609312
Tram1	0.436245	0.435891	0.330541	0.434053	0.400931	0.437472
Lactb2	0.692475	0.740146	0.586307	0.743677	0.722567	0.748917
Terf1	0.764478	0.825864	0.687168	0.830747	0.789491	0.836539
Rpl7	0.808278	0.819831	0.581873	0.820021	0.769527	0.819816
Rdh10	0.758894	0.778846	0.61131	0.776937	0.737396	0.791986
Stau2	0.768504	0.783055	0.620577	0.781317	0.710211	0.78722
Ube2w	0.403638	0.412654	0.316511	0.412447	0.400061	0.40849
Tceb1	0.530683	0.535538	0.395504	0.534392	0.46599	0.543337
Tmem70	0.715309	0.732856	0.557522	0.735807	0.657196	0.726893
Ly96	0.729951	0.751471	0.652107	0.755192	0.721122	0.753754
Mcm3	0.779066	0.778519	0.655603	0.773079	0.686304	0.772533
Tram2	0.752904	0.761794	0.618375	0.759676	0.713926	0.761813
Gsta3	0.767906	0.819112	0.650971	0.816867	0.788862	0.802797
Ogfrl1	0.768148	0.732313	0.551255	0.697939	0.624502	0.701143
Smap1	0.81991	0.825662	0.677775	0.822368	0.798334	0.820613
1110058L19Rik	0.797608	0.802821	0.679699	0.801998	0.763583	0.804668
Fam135a	0.646909	0.678493	0.529772	0.681443	0.656242	0.681721
Lmbrd1	0.571567	0.592525	0.438284	0.595383	0.572205	0.593808
Phf3	0.847819	0.851587	0.716909	0.852262	0.805663	0.85101
Ptp4a1	0.797826	0.816076	0.693802	0.817989	0.76709	0.815158
Prim2	0.760835	0.768536	0.553372	0.76279	0.693153	0.760703
Rab23	0.781194	0.799176	0.648971	0.793002	0.749688	0.795364
Bag2	0.615208	0.642792	0.489054	0.641081	0.617929	0.643268
Zfp451	0.729732	0.760674	0.566066	0.767173	0.754121	0.766202
Bend6	0.423974	0.670395	0.616565	0.64202	0.633275	0.651951
Dst	0.137698	0.16504	0.0909752	0.134841	0.0712958	0.110507
Ccdc115	0.674311	0.718516	0.403348	0.717786	0.576269	0.594553
Imp4	0.774812	0.783094	0.62282	0.78435	0.698891	0.783013
Ptpn18	0.551951	0.422191	0.195703	0.457277	0.0964899	0.134537
Arhgef4	0.806631	0.813736	0.679368	0.822954	0.754392	0.812586
Fam168b	0.704616	0.71845	0.643801	0.719722	0.692818	0.718998
Plekhb2	0.674821	0.733131	0.636394	0.734589	0.695833	0.734093
Hs6st1	0.336803	0.435594	0.413743	0.433374	0.417699	0.453586
Uggt1	0.847685	0.846893	0.56453	0.850078	0.802834	0.847764
Neurl3	0.000766024	0.916829	0.9489	0.931448	0.945344	0.935065
Arid5a	0.816183	0.825943	0.641876	0.830432	0.798602	0.826789
Kansl3	0.758184	0.769609	0.579268	0.76871	0.711119	0.769727
Lman2l	0.776934	0.79385	0.675414	0.789116	0.749961	0.789689
Cnnm4	0.663041	0.754255	0.578314	0.762653	0.723442	0.7684
Cnnm3	0.823516	0.831336	0.668703	0.836611	0.788534	0.842293
Ankrd23	0.72598	0.777243	0.631211	0.765404	0.726255	0.765508
Ankrd39	0.602042	0.695634	0.600148	0.690005	0.65818	0.690465
Sema4c	0.700817	0.769239	0.678306	0.812558	0.719651	0.799862
Cox5b	0.738287	0.762949	0.465778	0.767408	0.735879	0.762081
Actr1b	0.82156	0.80989	0.559051	0.806189	0.772823	0.820128
Tmem131	0.741521	0.765712	0.460548	0.747008	0.646916	0.750772
Inpp4a	0.679356	0.727239	0.518141	0.724616	0.697672	0.716528
Coa5	0.727042	0.734095	0.636647	0.732127	0.614877	0.731031
Unc50	0.703833	0.720402	0.583336	0.722726	0.672865	0.722118
Mgat4a	0.510275	0.807212	0.737172	0.838322	0.789032	0.844909
2010300C02Rik	0.777139	0.797715	0.66181	0.797118	0.754394	0.79306
Tsga10	0.804434	0.81387	0.684649	0.815678	0.77649	0.81289
Lipt1	0.654133	0.662234	0.528907	0.664531	0.635164	0.650381
Mitd1	0.104573	0.0978048	0.0906319	0.12032	0.0977183	0.102697
Mrpl30	0.859695	0.863347	0.559561	0.861889	0.816081	0.861293
Txndc9	0.773392	0.800129	0.711486	0.800131	0.774841	0.801168
Eif5b	0.598267	0.617558	0.501511	0.61548	0.528444	0.618188
Rev1	0.52032	0.537081	0.373317	0.534419	0.496824	0.536599
Chst10	0.799054	0.823853	0.679458	0.821009	0.784438	0.817737
Pdcl3	0.76903	0.813625	0.578522	0.813724	0.790039	0.815667
Rpl31	0.729456	0.732057	0.526934	0.731768	0.63322	0.733794
Tbc1d8	0.720837	0.749727	0.625425	0.753234	0.711591	0.751624
Cnot11	0.642101	0.7375	0.605087	0.747263	0.693621	0.737212
Rnf149	0.672455	0.684775	0.561159	0.684031	0.65515	0.683728
Creg2	0.762666	0.809204	0.697953	0.810561	0.796167	0.832389
Map4k4	0.600726	0.604142	0.493646	0.602325	0.548416	0.6032
Il1r1	0.742522	0.756147	0.548974	0.757301	0.723379	0.75551
Il1rl2	0.747833	0.76524	0.604561	0.801372	0.759404	0.809579
Il1rl1	0.610543	0.654688	0.600228	0.764892	0.582036	0.649424
Il18rap	0.546493	0.647865	0.570297	0.659241	0.601143	0.641855
Slc9a4	0.792751	0.830401	0.591972	0.821736	0.782792	0.822803
Slc9a2	0.62049	0.65135	0.532785	0.651211	0.60819	0.66368
Mfsd9	0.753203	0.778569	0.614367	0.780816	0.758899	0.784418
Mrps9	0.84238	0.861887	0.679705	0.863731	0.798786	0.862418
Tgfbrap1	0.731451	0.746337	0.638325	0.750945	0.731823	0.751542
AI597479	0.815064	0.831635	0.622161	0.830901	0.796675	0.833065
Nck2	0.796597	0.833958	0.650602	0.797762	0.746005	0.81813
Uxs1	0.827276	0.841228	0.678416	0.843872	0.803905	0.842517
Tpp2	0.829621	0.839487	0.542584	0.839185	0.810642	0.839855
Tex30	0.581786	0.627648	0.500026	0.623155	0.582454	0.624034
Kdelc1	0.722357	0.726203	0.557517	0.728898	0.683257	0.729887
Bivm	0.780948	0.808786	0.553581	0.802668	0.760725	0.791868
Ercc5	0.82199	0.838338	0.599752	0.823983	0.793678	0.819891
Wdr75	0.847669	0.862391	0.696939	0.862633	0.809828	0.861825
Slc40a1	0.757159	0.76358	0.661368	0.762235	0.706005	0.763148
Slc39a10	0.652312	0.740587	0.549011	0.754467	0.763251	0.754313
Nabp1	0.0870225	0.112931	0.0632146	0.099948	0.0890531	0.094585
Myo1b	0.544675	0.597676	0.547127	0.597795	0.582644	0.611306
Stat1	0.00805939	0.547961	0.577667	0.656755	0.66606	0.696902
Gls	0.151601	0.167134	0.127739	0.163879	0.155151	0.166518
Nab1	0.745743	0.750855	0.645356	0.74819	0.674452	0.748102
Tmem194b	0.675024	0.668678	0.55853	0.667234	0.652886	0.663365
Mfsd6	0.823838	0.840251	0.664378	0.834521	0.754361	0.82472
Inpp1	0.741283	0.763074	0.650217	0.760968	0.717924	0.758255
Hibch	0.794355	0.802081	0.697051	0.803591	0.745776	0.802658
Pms1	0.775867	0.777874	0.619917	0.783158	0.73878	0.7835
Ormdl1	0.564204	0.670457	0.441682	0.669247	0.631084	0.698423
Osgepl1	0.737063	0.754541	0.51292	0.760297	0.73419	0.762747
Asnsd1	0.777041	0.780183	0.554917	0.781051	0.689016	0.777214
Stk17b	0.726913	0.658694	0.54547	0.582694	0.521088	0.558318
Gtf3c3	0.782488	0.789368	0.701893	0.789008	0.746272	0.784786
Pgap1	0.753912	0.807627	0.712584	0.811289	0.784011	0.808845
Ankrd44	0.605278	0.687932	0.497514	0.690315	0.673516	0.702911
Sf3b1	0.86095	0.86964	0.653398	0.870033	0.792779	0.8695
Coq10b	0.645527	0.77943	0.568824	0.746775	0.745457	0.766086
Hspd1	0.716983	0.729859	0.250072	0.726481	0.694514	0.729321
Hspe1	0.862492	0.867072	0.667054	0.866959	0.789839	0.86852
Mob4	0.732818	0.810601	0.541305	0.798719	0.726256	0.814499
Mars2	0.619855	0.720631	0.617752	0.729143	0.677616	0.727788
Plcl1	0.730745	0.733236	0.503334	0.695923	0.682453	0.699859
Satb2	0.828361	0.840949	0.644814	0.834025	0.783702	0.843102
9130024F11Rik	0.717376	0.744451	0.605279	0.738228	0.685894	0.729741
4930558J18Rik	0.704041	0.727918	0.60527	0.729338	0.703104	0.728935
1700066M21Rik	0.639885	0.68617	0.510647	0.676972	0.625122	0.678063
Tyw5	0.825177	0.839511	0.673505	0.839013	0.797912	0.835333
9430016H08Rik	0.78164	0.798466	0.629568	0.79754	0.725395	0.79941
Kctd18	0.814169	0.827366	0.666809	0.818195	0.767834	0.821569
Sgol2	0.681217	0.728808	0.647758	0.748245	0.73992	0.74287
Aox1	0.792652	0.757034	0.680622	0.775021	0.767911	0.789409
Bzw1	0.751096	0.759269	0.435757	0.759336	0.712361	0.759298
Clk1	0.795697	0.806257	0.340696	0.806262	0.787914	0.806452
Ppil3	0.736116	0.790758	0.600416	0.793749	0.74119	0.793013
Nif3l1	0.833394	0.845188	0.557555	0.841715	0.775908	0.839497
Orc2	0.775991	0.790043	0.434232	0.787956	0.746816	0.790835
Fam126b	0.267724	0.390737	0.422489	0.200067	0.100443	0.152454
Ndufb3	0.792615	0.82093	0.670311	0.819124	0.75453	0.819745
Cflar	0.450924	0.430075	0.373928	0.44556	0.379636	0.417171
Casp8	0.673776	0.792804	0.68707	0.800654	0.741524	0.79976
Trak2	0.767414	0.802741	0.69161	0.803058	0.769567	0.804328
Stradb	0.710889	0.795605	0.680594	0.796356	0.758556	0.792366
Tmem237	0.823108	0.847598	0.702151	0.843759	0.793352	0.845637
Als2	0.819882	0.833489	0.639613	0.827284	0.78872	0.817178
Fzd7	0.506027	0.569738	0.371027	0.573698	0.547565	0.563011
Sumo1	0.809706	0.820585	0.572795	0.822298	0.743632	0.833611
Nop58	0.729389	0.737561	0.252176	0.73053	0.700735	0.73829
Bmpr2	0.733715	0.756279	0.624536	0.75061	0.660427	0.746807
Fam117b	0.64072	0.638188	0.529718	0.636988	0.571375	0.648593
Wdr12	0.726463	0.733587	0.478059	0.732547	0.674449	0.730241
Carf	0.800728	0.817096	0.697874	0.819441	0.771696	0.82165
Nbeal1	0.313549	0.747737	0.637272	0.778583	0.678702	0.740126
Cyp20a1	0.853136	0.863738	0.667871	0.864076	0.803079	0.864365
Abi2	0.8008	0.813797	0.678741	0.815033	0.773141	0.81508
Raph1	0.852224	0.857576	0.577882	0.857314	0.833367	0.859374
Cd28	0.76155	0.824923	0.638077	0.806136	0.7749	0.798347
Nrp2	0.0601783	0.0683297	0.0316275	0.0623991	0.0521813	0.0635374
Ino80d	0.777127	0.775377	0.629755	0.77635	0.526262	0.725102
Ndufs1	0.815363	0.826611	0.518886	0.825879	0.773285	0.82714
Eef1b2	0.847901	0.850857	0.609965	0.850052	0.67054	0.850679
Fastkd2	0.851308	0.861465	0.619588	0.86368	0.83417	0.862872
Klf7	0.714093	0.715563	0.525077	0.716125	0.67785	0.708384
Creb1	0.821958	0.839421	0.673775	0.839679	0.805829	0.838016
Mettl21a	0.695101	0.716497	0.614994	0.716756	0.68275	0.718762
2810408I11Rik	0.704152	0.718947	0.596586	0.714759	0.699426	0.720468
Ccnyl1	0.747558	0.797325	0.625961	0.799585	0.753694	0.792033
Fzd5	0.710773	0.734176	0.580866	0.735926	0.69207	0.730328
Plekhm3	0.0292804	0.149839	0.0166931	0.0183228	0.00932368	0.0151127
Idh1	0.79275	0.805866	0.570871	0.803351	0.765064	0.804355
Pikfyve	0.774667	0.794608	0.685656	0.795704	0.74553	0.792555
Map2	0.745625	0.802918	0.648883	0.793794	0.76491	0.799404
Rpe	0.754052	0.822191	0.536422	0.816045	0.794757	0.76063
Kansl1l	0.718106	0.777957	0.629789	0.764775	0.776502	0.796082
Acadl	0.834341	0.871028	0.702035	0.866946	0.766441	0.869797
Lancl1	0.73239	0.82844	0.672069	0.80167	0.759318	0.835778
Bard1	0.677773	0.683133	0.572534	0.681431	0.638026	0.684349
Atic	0.797342	0.802543	0.637315	0.802942	0.764321	0.80227
Fn1	0.766586	0.794023	0.684904	0.79393	0.745362	0.785639
Mreg	0.595424	0.631796	0.506928	0.640497	0.624187	0.634484
Pecr	0.753091	0.821308	0.697188	0.821557	0.789704	0.824456
Xrcc5	0.671163	0.711863	0.566399	0.711801	0.677167	0.709221
Smarcal1	0.796142	0.822009	0.683855	0.817382	0.795064	0.81138
Rpl37a	0.813433	0.813911	0.584835	0.81269	0.723974	0.811736
Tns1	0.811498	0.828155	0.674542	0.822683	0.783907	0.826853
Arpc2	0.682512	0.685831	0.457609	0.684814	0.640585	0.685945
Aamp	0.820142	0.828983	0.652991	0.827452	0.786267	0.826265
Pnkd	0.69703	0.731388	0.571461	0.727622	0.677111	0.728297
Tmbim1	0.825974	0.841168	0.621395	0.838775	0.768074	0.836482
Slc11a1	0.669108	0.706148	0.615925	0.701487	0.60155	0.703921
Ctdsp1	0.568273	0.571683	0.531743	0.580045	0.527047	0.564423
Usp37	0.742362	0.753489	0.526454	0.751568	0.722491	0.753459
Rqcd1	0.583495	0.838704	0.732567	0.850609	0.840107	0.850327
Zfp142	0.771303	0.785898	0.546859	0.786096	0.719392	0.779367
Bcs1l	0.794857	0.798547	0.605992	0.799246	0.763244	0.798195
Rnf25	0.797625	0.804652	0.679805	0.80929	0.776256	0.802876
Stk36	0.712376	0.725139	0.613924	0.725525	0.690546	0.725239
Ttll4	0.512898	0.555572	0.504809	0.546639	0.553657	0.563731
Cyp27a1	0.72037	0.737743	0.645681	0.76721	0.742075	0.758079
Wnt6	0.811122	0.824246	0.649128	0.827257	0.794112	0.82542
Nhej1	0.765132	0.8269	0.69618	0.824673	0.77848	0.826572
Cnppd1	0.382536	0.436209	0.314703	0.434879	0.393546	0.44887
Fam134a	0.752769	0.760597	0.545385	0.759898	0.717592	0.760955
Zfand2b	0.831748	0.847246	0.688923	0.845979	0.789977	0.846007
Abcb6	0.856672	0.863335	0.636191	0.864591	0.817668	0.86525
Atg9a	0.757902	0.755653	0.307191	0.688657	0.518916	0.663893
Ankzf1	0.567329	0.598217	0.509736	0.604662	0.558387	0.604684
Glb1l	0.8063	0.818714	0.697204	0.818544	0.778096	0.817532
Stk16	0.801841	0.807299	0.667407	0.808315	0.735464	0.808418
Tuba4a	0.847337	0.86014	0.736778	0.861755	0.768412	0.858992
Dnajb2	0.803618	0.827045	0.64775	0.827712	0.800636	0.82621
Dnpep	0.707196	0.74118	0.648977	0.739718	0.691054	0.740392
Speg	0.793008	0.805689	0.511129	0.804489	0.78497	0.808486
Gmppa	0.773846	0.786838	0.567667	0.787619	0.725213	0.786631
Chpf	0.575612	0.619958	0.547892	0.62448	0.587246	0.62244
Stk11ip	0.503511	0.85192	0.752517	0.853499	0.780327	0.866359
Pax3	0.814544	0.81971	0.667384	0.820498	0.792211	0.816221
Farsb	0.738128	0.746115	0.542997	0.745636	0.713139	0.746459
Acsl3	0.51356	0.530211	0.392606	0.525587	0.488329	0.525603
Utp14b	0.794158	0.81082	0.697984	0.808102	0.777338	0.810638
Ap1s3	0.782735	0.775637	0.585927	0.773094	0.754071	0.780488
Wdfy1	0.851641	0.860464	0.628942	0.860505	0.831386	0.865205
Mrpl44	0.83503	0.841739	0.667757	0.842784	0.781651	0.838883
Cul3	0.639922	0.656647	0.568436	0.654023	0.573619	0.658161
Dock10	0.454989	0.464606	0.353429	0.464419	0.412076	0.462764
Rhbdd1	0.718017	0.743811	0.616936	0.743388	0.699849	0.741755
Mff	0.715746	0.75302	0.605549	0.756806	0.677918	0.753473
Agfg1	0.61566	0.630374	0.483614	0.632809	0.596737	0.633048
Pid1	0.681232	0.691029	0.573631	0.690297	0.639608	0.69109
Dner	0.67618	0.696984	0.533508	0.699457	0.679703	0.701697
Trip12	0.77479	0.792358	0.687036	0.792337	0.760556	0.792384
Fbxo36	0.811702	0.824995	0.700282	0.822032	0.787995	0.828123
C130026I21Rik	0.633495	0.629107	0.559657	0.629353	0.594071	0.629203
Sp110	0.13534	0.217872	0.187489	0.231148	0.216215	0.227042
Sp140	0.818688	0.830988	0.680988	0.834022	0.783456	0.829714
Sp100	0.697587	0.744882	0.546034	0.768978	0.717487	0.752291
A630001G21Rik	0.754866	0.754115	0.614523	0.759213	0.71568	0.758847
Cab39	0.0771454	0.0899163	0.0561948	0.0899116	0.0722541	0.0910674
Itm2c	0.839641	0.875898	0.627555	0.876359	0.826165	0.875802
Psmd1	0.839559	0.848468	0.644136	0.848424	0.81885	0.848446
Armc9	0.656252	0.656225	0.557572	0.670432	0.634829	0.653562
Ncl	0.621551	0.632259	0.124422	0.62824	0.610578	0.630876
C130036L24Rik	0.692748	0.690524	0.597476	0.700504	0.672276	0.676285
Ptma	0.320261	0.348896	0.148267	0.342115	0.327822	0.344558
Pde6d	0.811431	0.810073	0.716755	0.807689	0.729932	0.808898
Cops7b	0.790601	0.800119	0.691396	0.802531	0.743249	0.801319
Dis3l2	0.607536	0.603352	0.534456	0.626674	0.562374	0.606082
Eif4e2	0.779461	0.785231	0.600727	0.784901	0.735995	0.785549
Gigyf2	0.673896	0.693566	0.525428	0.692709	0.64662	0.692471
Inpp5d	0.74901	0.663888	0.659635	0.629357	0.639591	0.618155
Atg16l1	0.8465	0.859066	0.710439	0.859493	0.81528	0.85757
Dgkd	0.176365	0.569707	0.723599	0.648422	0.715258	0.644487
Usp40	0.672585	0.695533	0.560057	0.69201	0.638332	0.691989
Ugt1a7c	0.547387	0.574744	0.512016	0.572801	0.531341	0.576745
Ugt1a6a	0.763027	0.751101	0.437158	0.73865	0.718475	0.743637
Mroh2a	0.091435	0.133232	0.108926	0.216043	0.135671	0.145729
Hjurp	0.711404	0.72382	0.610336	0.735942	0.674705	0.724659
Glrp1	0.731047	0.783858	0.65831	0.796781	0.642659	0.78974
Arl4c	0.323174	0.463932	0.0220978	0.0559705	0.00448775	0.013402
Sh3bp4	0.632856	0.67114	0.51563	0.671025	0.637929	0.669556
Agap1	0.0271542	0.0361665	0.0314338	0.0340399	0.0202786	0.0294312
Cops8	0.830798	0.839797	0.682823	0.839364	0.781448	0.839159
Lrrfip1	0.152365	0.160815	0.102657	0.148852	0.131268	0.149504
Ube2f	0.780802	0.807341	0.646123	0.808851	0.768902	0.808518
Scly	0.814017	0.818594	0.715768	0.82868	0.721765	0.809927
Ilkap	0.840968	0.851857	0.694167	0.851992	0.814329	0.852339
Hes6	0.245358	0.281482	0.268463	0.276582	0.22075	0.258251
Per2	0.77148	0.800218	0.678177	0.804761	0.782887	0.806244
Traf3ip1	0.792117	0.799428	0.662983	0.798719	0.77112	0.805258
Asb1	0.833375	0.835896	0.709835	0.837297	0.803893	0.83905
Hdac4	0.802225	0.828046	0.673253	0.835273	0.79306	0.827363
Ndufa10	0.827084	0.835457	0.630842	0.832622	0.797997	0.834528
Myeov2	0.811631	0.831056	0.68879	0.808391	0.735403	0.835598
Gpc1	0.801632	0.831318	0.688228	0.832057	0.793643	0.830063
Dusp28	0.807783	0.8227	0.687145	0.820655	0.784156	0.825784
Rnpepl1	0.754134	0.791061	0.623685	0.787533	0.705909	0.789954
Capn10	0.701471	0.705723	0.555467	0.709453	0.684714	0.705427
Gpr35	0.00110809	0.000677416	0.00345358	0.001788	0.00246054	0.000551126
Mterfd2	0.726396	0.74321	0.586829	0.742245	0.676169	0.735029
Pask	0.760621	0.778697	0.64285	0.781754	0.74501	0.783374
Ppp1r7	0.634657	0.644011	0.511772	0.64022	0.56829	0.641823
Hdlbp	0.850589	0.860191	0.734101	0.860119	0.807011	0.860224
2022-09-02	0.862505	0.880745	0.605838	0.880592	0.854203	0.881426
Farp2	0.617481	0.635527	0.51823	0.645089	0.58367	0.638558
Stk25	0.84416	0.854591	0.713745	0.855054	0.818879	0.854379
Thap4	0.729259	0.744338	0.672214	0.74967	0.668663	0.745231
Atg4b	0.782615	0.827803	0.719156	0.83031	0.80968	0.823555
Dtymk	0.522536	0.505961	0.383885	0.503768	0.41659	0.478084
Ing5	0.802424	0.815105	0.679962	0.815147	0.766784	0.817098
D2hgdh	0.696568	0.693444	0.548076	0.705472	0.657918	0.699333
Fam174a	0.817043	0.819142	0.705226	0.834366	0.781854	0.825001
St8sia4	0.764015	0.782893	0.582975	0.774048	0.739987	0.780397
D1Ertd622e	0.773043	0.782631	0.650709	0.780933	0.751615	0.780792
Ppip5k2	0.886828	0.887284	0.491269	0.887217	0.864627	0.89297
Gin1	0.784209	0.810071	0.638435	0.809531	0.77374	0.815185
Pam	0.751544	0.759708	0.557665	0.757542	0.727267	0.758107
Pign	0.668211	0.678617	0.435745	0.672081	0.653376	0.684394
2310035C23Rik	0.788081	0.814596	0.700585	0.815652	0.783252	0.816315
Tnfrsf11a	0.775199	0.790079	0.685636	0.788713	0.761481	0.788887
Zcchc2	0.549531	0.520747	0.358206	0.528172	0.474514	0.509704
Phlpp1	0.0890053	0.0474082	0.00125056	0.00691326	0.00248231	0.00125383
Bcl2	0.736493	0.746896	0.551989	0.738971	0.685384	0.739221
Kdsr	0.651962	0.660316	0.429175	0.650215	0.614418	0.651729
Vps4b	0.81566	0.830405	0.647709	0.830906	0.781956	0.830506
Serpinb8	0.794546	0.811155	0.666515	0.808961	0.781845	0.809606
Tsn	0.766352	0.781668	0.547874	0.781736	0.719208	0.783147
Mki67ip	0.669175	0.680856	0.408167	0.679919	0.609394	0.679921
Clasp1	0.236881	0.262949	0.194026	0.274841	0.216687	0.262202
Ralb	0.735936	0.748975	0.5318	0.749774	0.726751	0.748798
Tmem185b	0.844512	0.860778	0.697693	0.862251	0.824566	0.861376
Epb4.1l5	0.82702	0.846303	0.615887	0.844143	0.812305	0.846091
Ptpn4	0.786993	0.798773	0.565527	0.795225	0.774476	0.794487
Tmem177	0.683867	0.701947	0.59614	0.704911	0.658017	0.708508
Tmem37	0.685036	0.680408	0.437518	0.645355	0.562119	0.61974
Dbi	0.853464	0.854218	0.555254	0.869811	0.695462	0.858025
3110009E18Rik	0.800784	0.813993	0.675246	0.820849	0.775657	0.812483
Steap3	0.809369	0.820986	0.510714	0.819769	0.790051	0.819198
Marco	2.19829e-08	1.99586e-05	6.40828e-05	0.00724095	0.00343324	0.00168038
Insig2	0.727075	0.743293	0.619998	0.740263	0.693695	0.740445
Ccdc93	0.404337	0.425289	0.339757	0.422478	0.366888	0.425449
Ddx18	0.859811	0.864255	0.727289	0.86441	0.782835	0.864082
Actr3	0.821054	0.848989	0.70413	0.849507	0.813115	0.85018
Slc35f5	0.679846	0.715413	0.537332	0.717967	0.689077	0.717896
Mgat5	0.536223	0.569243	0.449963	0.573982	0.516944	0.562214
Ccnt2	0.822847	0.828689	0.63592	0.819466	0.770042	0.813479
Rab3gap1	0.368546	0.427631	0.367663	0.431418	0.412374	0.431678
Zranb3	0.555821	0.596838	0.481592	0.567284	0.558653	0.583266
R3hdm1	0.802073	0.811342	0.602342	0.813105	0.756131	0.81095
Ubxn4	0.819354	0.830842	0.639496	0.83225	0.798843	0.83222
Mcm6	0.349358	0.390295	0.311885	0.316849	0.272745	0.372538
Dars	0.803002	0.809468	0.448052	0.809362	0.766779	0.809913
Cxcr4	0.789303	0.816248	0.695693	0.82685	0.781882	0.823689
Pfkfb2	0.733318	0.739248	0.534288	0.742446	0.659302	0.737172
Yod1	0.768853	0.819997	0.692247	0.828063	0.792919	0.818401
Mapkapk2	0.330472	0.295434	0.045408	0.0406365	0.0255652	0.0502277
Dyrk3	0.72915	0.7557	0.643438	0.765673	0.741645	0.775438
Eif2d	0.78281	0.823203	0.691959	0.826457	0.736449	0.828
Rassf5	0.723507	0.733896	0.513041	0.729195	0.689186	0.72776
Ikbke	1.74032e-05	0.0191346	0.00377822	0.00379022	0.000645109	0.133041
Srgap2	0.175788	0.216546	0.142455	0.201488	0.108579	0.180501
Fam72a	0.49333	0.554506	0.399179	0.562099	0.543119	0.561764
5430435G22Rik	0.380613	0.805095	0.754934	0.759182	0.714645	0.751996
Slc41a1	0.799249	0.825695	0.611126	0.841034	0.734591	0.825166
Rab7l1	0.830455	0.846237	0.661289	0.841814	0.798151	0.840559
Nucks1	0.848416	0.863291	0.686528	0.865561	0.84163	0.86268
Elk4	0.560738	0.568921	0.436301	0.589245	0.522694	0.562875
Mfsd4	0.673602	0.73168	0.629651	0.735654	0.668725	0.731481
Cdk18	0.589106	0.626077	0.596117	0.642854	0.63696	0.635758
Nuak2	0.738466	0.74579	0.594107	0.745123	0.687659	0.745627
Tmcc2	0.733954	0.767486	0.674611	0.760834	0.717981	0.762747
Dstyk	0.824826	0.843141	0.649871	0.841096	0.806143	0.840328
Rbbp5	0.856103	0.865323	0.699743	0.864538	0.81954	0.867276
Tmem81	0.776875	0.80575	0.678845	0.803187	0.785319	0.806457
Mdm4	0.726964	0.72545	0.65533	0.732842	0.662629	0.722494
Ppp1r15b	0.550269	0.588656	0.485132	0.587273	0.566696	0.589398
Snrpe	0.731292	0.740927	0.566072	0.739252	0.689941	0.742258
Zc3h11a	0.802903	0.819685	0.684687	0.818356	0.788131	0.819177
Zbed6	0.654413	0.669059	0.571504	0.672647	0.602392	0.669693
Atp2b4	0.765579	0.789266	0.676255	0.790029	0.74678	0.783395
Btg2	0.728591	0.741394	0.578088	0.742272	0.70476	0.741836
Tmem183a	0.568098	0.582401	0.462017	0.58305	0.543534	0.583669
Cyb5r1	0.693089	0.724924	0.630305	0.724996	0.691336	0.724692
Adipor1	0.580985	0.590855	0.476879	0.592787	0.499193	0.59092
Klhl12	0.788607	0.795216	0.618253	0.793073	0.743651	0.789057
Rabif	0.415424	0.421957	0.224375	0.417494	0.393336	0.419686
Kdm5b	0.488367	0.745462	0.564102	0.78281	0.662237	0.734506
Ppp1r12b	1.31968e-05	0.00130372	0.00103028	0.000335966	0.00116212	0.00221568
Ube2t	0.791189	0.817693	0.698398	0.839122	0.756551	0.83952
Ptprv	0.744403	0.760653	0.537586	0.763039	0.703306	0.75562
Ptpn7	0.0198433	0.625661	0.635474	0.670872	0.693626	0.640514
Arl8a	0.838269	0.861518	0.684586	0.863891	0.827746	0.862288
Rnpep	0.760895	0.864877	0.613873	0.863439	0.830325	0.875123
Timm17a	0.776241	0.814239	0.659682	0.815953	0.780398	0.814402
Ipo9	0.814635	0.836256	0.557826	0.837579	0.780474	0.840781
Nav1	0.778412	0.801305	0.677409	0.793396	0.782095	0.80657
Csrp1	0.853051	0.86214	0.728862	0.861839	0.814764	0.85989
Tmem9	0.8031	0.822675	0.667836	0.822111	0.786649	0.821131
Kif21b	0.564396	0.747176	0.57762	0.746555	0.703422	0.752248
Camsap2	0.384741	0.678238	0.603327	0.678127	0.654134	0.683123
Ddx59	0.809255	0.821848	0.618337	0.812895	0.765035	0.818625
Kif14	0.805917	0.811919	0.605917	0.815954	0.774565	0.806516
Zfp281	0.794988	0.852249	0.703783	0.844459	0.770324	0.834387
Ptprc	0.575782	0.587242	0.521603	0.587726	0.525302	0.586189
Nek7	0.729316	0.732926	0.472973	0.724774	0.685212	0.731964
2310009B15Rik	0.762792	0.779224	0.639527	0.782546	0.750812	0.780112
Dennd1b	0.786538	0.808826	0.659096	0.809032	0.776016	0.80829
Zbtb41	0.836194	0.846586	0.665063	0.841315	0.804085	0.845233
Aspm	0.782497	0.789372	0.665519	0.792401	0.750548	0.790617
Cfh	0.614225	0.623617	0.521302	0.644978	0.607527	0.623219
Cdc73	0.763921	0.785294	0.511564	0.78625	0.762781	0.789561
Glrx2	0.818516	0.829917	0.610731	0.8307	0.789603	0.828361
Trove2	0.778086	0.787149	0.657706	0.78632	0.735285	0.788406
Uchl5	0.762355	0.757781	0.518915	0.729751	0.622929	0.736814
Rgs2	0.706782	0.732127	0.461004	0.72884	0.703995	0.731289
Rgs1	0.758892	0.777198	0.649219	0.782086	0.740079	0.775986
Rgs18	0.723063	0.76572	0.644866	0.771621	0.748738	0.774883
Pla2g4a	0.793207	0.790815	0.714286	0.788072	0.652302	0.783766
Ptgs2	0.677462	0.674166	0.430414	0.689277	0.607346	0.648408
BC003331	0.598384	0.624497	0.462081	0.625293	0.57323	0.627138
Tpr	0.869184	0.882856	0.726849	0.883059	0.827947	0.882862
Ivns1abp	0.077916	0.0712953	0.0401459	0.0554861	0.0382995	0.0634524
Swt1	0.796284	0.81287	0.710529	0.813066	0.789578	0.813987
Trmt1l	0.585539	0.603373	0.402968	0.620201	0.595898	0.614435
Rnf2	0.44881	0.481637	0.342836	0.456338	0.445734	0.482215
Fam129a	0.72374	0.744095	0.681547	0.736868	0.546771	0.740104
Edem3	0.703286	0.769466	0.528221	0.762602	0.766984	0.790463
1700025G04Rik	0.507583	0.656528	0.598276	0.674413	0.621137	0.692988
Tsen15	0.650145	0.652861	0.535462	0.654219	0.599466	0.657361
Rgl1	0.070246	0.224814	0.0949143	0.0832541	0.0391302	0.126379
Arpc5	0.852033	0.856801	0.687191	0.853172	0.829205	0.853329
Ncf2	0.848979	0.860854	0.668799	0.860215	0.830916	0.8559
Smg7	0.411291	0.347818	0.15616	0.605572	0.157472	0.228889
Lamc2	0.800729	0.813095	0.684593	0.811549	0.771151	0.800256
Lamc1	0.345195	0.760392	0.680371	0.851348	0.764465	0.849441
E330020D12Rik	0.55283	0.582153	0.471982	0.587636	0.535263	0.586451
Shcbp1l	0.754528	0.7545	0.663744	0.728075	0.689319	0.735348
Dhx9	0.845157	0.850395	0.579859	0.850449	0.798601	0.85051
Rnasel	0.594993	0.708508	0.69443	0.753227	0.718647	0.757954
Glul	0.807653	0.870567	0.743296	0.869769	0.814406	0.871514
Ier5	0.603014	0.685052	0.511348	0.692139	0.644652	0.68556
Mr1	0.700908	0.735143	0.547069	0.729717	0.695347	0.72892
Stx6	0.787057	0.810045	0.696769	0.81169	0.739242	0.812281
Xpr1	0.355091	0.569085	0.467525	0.563377	0.579768	0.592672
Acbd6	0.664623	0.713808	0.601602	0.735982	0.650099	0.725779
Qsox1	0.716711	0.72633	0.487441	0.712091	0.677017	0.71268
Cep350	0.535264	0.54109	0.412057	0.539206	0.491835	0.53799
Tor1aip1	0.230781	0.317555	0.247979	0.323256	0.306417	0.318563
Tor1aip2	0.0233993	0.0224154	0.0237759	0.0256282	0.0243281	0.0232712
Soat1	0.874838	0.880554	0.742484	0.881324	0.808373	0.87964
Abl2	0.318897	0.397386	0.431385	0.513193	0.393439	0.558329
Tor3a	0.000187129	0.272932	0.307089	0.30113	0.302739	0.276406
Fam20b	0.857492	0.868959	0.679745	0.8682	0.809595	0.869733
Ralgps2	0.718782	0.751524	0.611147	0.769639	0.730934	0.762782
Rasal2	0.804819	0.829295	0.711173	0.828797	0.795852	0.832243
2810025M15Rik	0.743057	0.745539	0.545148	0.712877	0.597943	0.69122
Rfwd2	0.643293	0.729745	0.562813	0.739461	0.737616	0.750124
Tnn	0.456182	0.517209	0.445254	0.517605	0.501738	0.514147
Mrps14	0.837872	0.851827	0.619561	0.852145	0.827497	0.850204
Cacybp	0.353264	0.369898	0.270732	0.368978	0.242386	0.404463
Rabgap1l	0.757005	0.749063	0.630731	0.752681	0.710477	0.762245
Rc3h1	0.821069	0.83341	0.615238	0.834997	0.795995	0.833939
Zbtb37	0.797038	0.806894	0.665954	0.809314	0.738919	0.805493
Gas5	0.849738	0.868433	0.688745	0.869704	0.819331	0.868377
Dars2	0.577852	0.62152	0.394661	0.601911	0.565768	0.606721
Cenpl	0.669839	0.697647	0.554345	0.709994	0.712251	0.712141
Klhl20	0.84294	0.851085	0.642323	0.851207	0.80184	0.854024
Prdx6	0.842637	0.863776	0.731609	0.862802	0.818541	0.864362
Suco	0.832648	0.845572	0.690997	0.846271	0.79793	0.843463
Pigc	0.675713	0.694941	0.542061	0.697281	0.673925	0.705305
Mettl13	0.847428	0.860363	0.618178	0.859413	0.831282	0.85997
Vamp4	0.783172	0.811843	0.686015	0.808807	0.775501	0.786396
Prrc2c	0.681705	0.689587	0.503538	0.683114	0.494316	0.675164
Gorab	0.663828	0.692152	0.614414	0.693696	0.654151	0.702958
Kifap3	0.82644	0.838155	0.651415	0.835751	0.804354	0.836332
Scyl3	0.81524	0.82732	0.679961	0.824157	0.776968	0.820945
BC055324	0.75623	0.848737	0.596011	0.8558	0.817291	0.838285
Mettl18	0.693915	0.706893	0.549662	0.708394	0.662415	0.709853
F5	0.618551	0.628395	0.484177	0.628124	0.60684	0.628199
Slc19a2	0.816564	0.83051	0.655578	0.812807	0.738995	0.802008
4930455F23Rik	0.608364	0.703764	0.501665	0.696619	0.654286	0.698844
Blzf1	0.791237	0.791431	0.663946	0.790948	0.751577	0.78979
Nme7	0.793567	0.825043	0.6233	0.823907	0.789471	0.822122
Sft2d2	0.827416	0.833557	0.649191	0.832692	0.766528	0.830927
Tiprl	0.747955	0.773273	0.554018	0.776494	0.722038	0.773351
Dcaf6	0.818026	0.838265	0.709465	0.836285	0.796478	0.835663
Mpc2	0.800204	0.803895	0.51621	0.805008	0.694322	0.790524
Mpzl1	0.747925	0.836211	0.699055	0.802014	0.772274	0.808175
Rcsd1	0.773566	0.807894	0.645397	0.807366	0.767901	0.808043
Creg1	0.789494	0.795365	0.580951	0.794461	0.667876	0.794014
Pou2f1	0.627237	0.641158	0.446108	0.639947	0.549979	0.649634
Ildr2	0.788232	0.810927	0.686669	0.810476	0.769267	0.806959
Tada1	0.820695	0.827922	0.589932	0.830186	0.793897	0.827414
Pogk	0.320037	0.645943	0.588481	0.571099	0.363457	0.461391
Fam78b	0.304934	0.347583	0.349643	0.350583	0.295309	0.485986
Uck2	0.491571	0.531171	0.419981	0.532971	0.513725	0.531243
Tmco1	0.269714	0.283875	0.193632	0.277566	0.263604	0.286526
Aldh9a1	0.805379	0.820324	0.681182	0.819579	0.792544	0.819999
Mgst3	0.777835	0.790917	0.622664	0.786224	0.733759	0.783561
Nuf2	0.828479	0.841565	0.578467	0.838051	0.698279	0.833697
Hsd17b7	0.836825	0.85514	0.669149	0.852478	0.817076	0.856084
Uap1	0.738471	0.764025	0.633524	0.769551	0.737518	0.752185
Uhmk1	0.693811	0.716517	0.506341	0.712129	0.692874	0.713743
Atf6	0.821394	0.8264	0.688999	0.822089	0.735531	0.822317
Dusp12	0.820802	0.827758	0.698379	0.823475	0.765138	0.831622
Fcgr2b	0.357925	0.415866	0.24041	0.425899	0.412247	0.434565
Fcgr4	0.677868	0.745331	0.604238	0.784046	0.761121	0.791998
Fcgr3	0.771151	0.774462	0.560376	0.77162	0.727972	0.770225
Sdhc	0.703306	0.714151	0.552672	0.713221	0.650893	0.713519
Pcp4l1	0.733175	0.786793	0.569341	0.743426	0.676145	0.741
Tomm40l	0.659758	0.708023	0.608402	0.713887	0.672156	0.708037
Fcer1g	0.826273	0.845012	0.688092	0.845944	0.822861	0.844876
Ndufs2	0.820497	0.871261	0.73444	0.866243	0.838783	0.873977
Adamts4	0.503653	0.5623	0.461632	0.573579	0.483913	0.550966
B4galt3	0.700991	0.70449	0.598301	0.701297	0.657895	0.700323
Ppox	0.838	0.833844	0.624326	0.835578	0.803356	0.834958
Usp21	0.767251	0.777942	0.573638	0.764539	0.737044	0.766598
Ufc1	0.797698	0.815881	0.68896	0.815813	0.761829	0.815345
Dedd	0.789666	0.786719	0.161235	0.801194	0.714146	0.72302
Nit1	0.749188	0.744419	0.498139	0.690117	0.63132	0.683165
Pfdn2	0.260558	0.283244	0.223633	0.278876	0.255146	0.287695
Klhdc9	0.727493	0.780306	0.702521	0.785751	0.765018	0.788324
Arhgap30	0.851535	0.879791	0.737877	0.880404	0.823106	0.8796
Usf1	0.101685	0.146213	0.188423	0.198542	0.194053	0.185914
F11r	0.507722	0.698746	0.441738	0.675242	0.617069	0.52505
Alyref2	0.792634	0.820078	0.685343	0.823869	0.78774	0.821609
Cd84	0.830529	0.81974	0.495333	0.788777	0.668222	0.832497
Slamf6	0.766036	0.778425	0.620029	0.777768	0.734755	0.776691
Ncstn	0.791835	0.803534	0.495571	0.80212	0.766564	0.802088
Copa	0.865005	0.877664	0.732886	0.87756	0.838146	0.877773
Pex19	0.715706	0.720676	0.600036	0.719311	0.695109	0.710739
Dcaf8	0.70483	0.709886	0.566176	0.711244	0.673528	0.711808
Pea15a	0.861676	0.875	0.686974	0.874901	0.821951	0.874551
Igsf8	0.829264	0.841671	0.511652	0.842925	0.794176	0.84543
Pigm	0.823947	0.842655	0.680176	0.815162	0.769246	0.804092
Slamf9	0.80514	0.819456	0.682391	0.826745	0.785249	0.82507
Igsf9	0.800181	0.82332	0.693937	0.82226	0.774502	0.822284
Tagln2	0.852165	0.857374	0.55446	0.856687	0.819496	0.85624
Slamf8	0.113469	0.131001	0.203284	0.263455	0.176867	0.127437
Dusp23	0.787144	0.817305	0.690623	0.817927	0.784262	0.822825
Aim2	0.585588	0.598086	0.413637	0.596936	0.557831	0.601397
Pyhin1	0.735959	0.776925	0.683051	0.773881	0.737732	0.80551
AI607873	0.0344557	0.0483047	0.052688	0.0611876	0.0413225	0.051467
Ifi204	0.00777842	0.0644793	0.0752834	0.00109988	0.00634639	0.00393743
Mndal	0.0271372	0.261605	0.475108	0.299444	0.307597	0.43825
Mnda	0.692431	0.70253	0.590236	0.639925	0.589263	0.621261
Ifi203	0.524947	0.641197	0.59422	0.583093	0.550221	0.713217
Fh1	0.841975	0.887855	0.576985	0.883638	0.803134	0.881175
Opn3	0.793991	0.78852	0.691414	0.794236	0.770185	0.78844
Chml	0.534483	0.558669	0.399284	0.548655	0.515963	0.552194
Exo1	0.822255	0.818643	0.707354	0.818934	0.778213	0.81674
Cep170	0.304744	0.319204	0.247891	0.319594	0.28773	0.317866
Sdccag8	0.798318	0.804877	0.579816	0.808697	0.786053	0.80953
Akt3	0.735127	0.796887	0.686233	0.801303	0.746142	0.791433
Zbtb18	0.809639	0.826474	0.671616	0.825134	0.779904	0.826509
Adss	0.392302	0.40184	0.262138	0.386586	0.315103	0.397703
Desi2	0.561833	0.577604	0.348684	0.592349	0.533561	0.582218
Cox20	0.477599	0.498478	0.374375	0.504683	0.465955	0.502394
Hnrnpu	0.729606	0.748874	0.604218	0.749189	0.702625	0.748916
Efcab2	0.799525	0.819187	0.63456	0.803694	0.777493	0.813974
Smyd3	0.184228	0.184454	0.12049	0.188411	0.176689	0.18552
Tfb2m	0.731442	0.741889	0.539082	0.743599	0.690648	0.738596
Cnst	0.707588	0.708953	0.60904	0.686051	0.642869	0.685436
Sccpdh	0.54308	0.536612	0.32424	0.568798	0.511782	0.508594
Ahctf1	0.639167	0.657576	0.502902	0.661481	0.640077	0.667305
Cdc42bpa	0.756272	0.770287	0.638399	0.758974	0.714124	0.764648
Adck3	0.55647	0.589401	0.500954	0.594944	0.548975	0.592776
Psen2	0.740115	0.759312	0.501856	0.759107	0.731368	0.756796
Itpkb	0.359328	0.352907	0.229929	0.344948	0.319682	0.34334
Parp1	0.874426	0.87856	0.748818	0.878409	0.847256	0.877837
Lin9	0.744411	0.779076	0.678011	0.775947	0.747761	0.776742
Acbd3	0.68316	0.708231	0.579765	0.70949	0.69308	0.709605
H3f3a	0.701047	0.733318	0.513862	0.738394	0.653218	0.73818
Sde2	0.743862	0.772628	0.553947	0.774348	0.724658	0.774933
Pycr2	0.358932	0.379307	0.290667	0.378242	0.354333	0.376445
Tmem63a	0.742388	0.841039	0.427617	0.841132	0.804248	0.844915
Ephx1	0.496818	0.511806	0.428835	0.508616	0.484915	0.504948
Nvl	0.718078	0.721974	0.588556	0.722562	0.568977	0.719948
Cnih4	0.738478	0.730902	0.555229	0.689603	0.515656	0.717073
Wdr26	0.7345	0.760516	0.635353	0.761116	0.739086	0.761695
Lbr	0.614777	0.629906	0.459078	0.630842	0.599778	0.63102
Enah	0.484976	0.551832	0.472343	0.543902	0.53794	0.545755
Srp9	0.635666	0.645545	0.381456	0.644917	0.61389	0.644542
Degs1	0.00148745	0.00385661	0.00308053	0.00315738	0.00352048	0.0030791
Fbxo28	0.681075	0.703658	0.566503	0.704973	0.644517	0.70531
Trp53bp2	0.595967	0.605365	0.518779	0.606639	0.56243	0.611352
Capn2	0.765088	0.772226	0.618395	0.75762	0.711722	0.75433
Tlr5	0.764276	0.774909	0.639878	0.772281	0.732843	0.774579
Disp1	0.819704	0.823326	0.50576	0.799405	0.751297	0.79648
Brox	0.782892	0.818111	0.571215	0.813507	0.783519	0.818399
Aida	0.830097	0.837129	0.694011	0.836638	0.810875	0.836449
Mia3	0.842715	0.853637	0.727737	0.853896	0.818228	0.854001
Taf1a	0.808378	0.828586	0.620149	0.821257	0.805927	0.820343
Dusp10	0.668841	0.692145	0.568634	0.689816	0.657555	0.6948
Hlx	0.0607047	0.0655389	0.0932835	0.0640595	0.0612024	0.0621134
Rab3gap2	0.867539	0.875007	0.699274	0.873279	0.817796	0.874406
Iars2	0.818386	0.837582	0.692404	0.837636	0.810649	0.838824
Bpnt1	0.633797	0.704147	0.601072	0.704762	0.649476	0.703572
Eprs	0.850276	0.861796	0.520914	0.8621	0.84615	0.862177
Rrp15	0.805683	0.828558	0.429198	0.825043	0.766274	0.821976
Gpatch2	0.79442	0.823754	0.636978	0.826532	0.759588	0.827413
Kctd3	0.77653	0.778433	0.57572	0.778256	0.745685	0.779148
Cenpf	0.73135	0.755976	0.63188	0.75842	0.729772	0.75785
Ptpn14	0.801348	0.817424	0.678945	0.815083	0.78036	0.814906
Smyd2	0.802641	0.812106	0.663929	0.811588	0.77006	0.812343
Rps6kc1	0.684645	0.733458	0.568648	0.73883	0.661248	0.732963
Angel2	0.847737	0.863112	0.613855	0.861327	0.818405	0.863072
Vash2	0.756671	0.784629	0.632068	0.774639	0.736201	0.775537
Mfsd7b	0.491212	0.577843	0.492769	0.582829	0.503198	0.582945
Tatdn3	0.72783	0.758238	0.589097	0.754567	0.707433	0.756409
Nsl1	0.781937	0.798827	0.663815	0.80028	0.775812	0.800503
Batf3	0.694732	0.715385	0.51906	0.720544	0.665672	0.717804
Atf3	0.710542	0.743813	0.564851	0.748902	0.723096	0.747399
Nenf	0.726735	0.745543	0.624213	0.753275	0.701835	0.746362
Tmem206	0.440362	0.469829	0.377747	0.473955	0.426754	0.46785
Ppp2r5a	0.819748	0.832781	0.71716	0.837467	0.786082	0.837437
Dtl	0.156199	0.114464	0.0736609	0.087281	0.0664067	0.111674
Ints7	0.820942	0.829567	0.72101	0.830685	0.808724	0.830593
Lpgat1	0.44041	0.635901	0.509127	0.632927	0.643046	0.646932
Nek2	0.855855	0.862232	0.656571	0.861942	0.833239	0.86236
Slc30a1	0.755453	0.752691	0.547351	0.750604	0.717658	0.749058
Traf5	0.557708	0.585513	0.438476	0.589931	0.568429	0.607287
Rcor3	0.795451	0.816105	0.662928	0.811947	0.788372	0.809762
Diexf	0.776426	0.779063	0.536393	0.77817	0.75644	0.780204
A130010J15Rik	0.654948	0.692962	0.553996	0.698219	0.685557	0.723094
Traf3ip3	0.694342	0.702382	0.468276	0.695173	0.670282	0.672079
Hsd11b1	0.764569	0.794892	0.693401	0.796339	0.767138	0.790118
Plxna2	0.0616762	0.274159	0.0945472	0.56222	0.372292	0.193437
Cr1l	0.745133	0.76322	0.685189	0.757303	0.72171	0.762055
Plekhg1	0.384981	0.465403	0.344893	0.419508	0.378979	0.424017
Mthfd1l	0.829018	0.84326	0.721693	0.843577	0.771015	0.845056
Zbtb2	0.722071	0.752931	0.626159	0.755367	0.716835	0.754389
1700052N19Rik	0.786258	0.80272	0.653661	0.799019	0.746077	0.795331
Syne1	0.329431	0.228249	0.109164	0.10465	0.0854157	0.114737
Fbxo5	0.759621	0.780329	0.470554	0.669173	0.619934	0.713463
Mtrf1l	0.814315	0.827212	0.679563	0.830938	0.776099	0.823835
Ipcef1	0.62072	0.661519	0.551432	0.664789	0.653486	0.66284
Cnksr3	0.750171	0.819604	0.67735	0.831454	0.795502	0.838041
Ulbp1	0.61018	0.669533	0.641107	0.723857	0.623315	0.711098
Lrp11	0.763251	0.776076	0.64965	0.781154	0.72813	0.780654
Pcmt1	0.792671	0.813356	0.634355	0.814174	0.77203	0.814468
Nup43	0.812303	0.817042	0.710328	0.818377	0.774063	0.81755
Lats1	0.832771	0.8309	0.645473	0.829969	0.771493	0.827245
Katna1	0.754836	0.787486	0.674808	0.801784	0.768729	0.785943
Ginm1	0.831328	0.843583	0.641997	0.84537	0.808603	0.842685
Ppil4	0.720542	0.745832	0.375664	0.734974	0.690962	0.755197
Tab2	0.72774	0.743147	0.512385	0.744108	0.694252	0.744022
Ust	0.367548	0.513099	0.39604	0.514381	0.505233	0.505052
Sash1	0.611368	0.633153	0.520848	0.63466	0.603145	0.634163
Stxbp5	0.368099	0.442741	0.388356	0.43937	0.427144	0.440358
Adgb	0.798141	0.806331	0.620896	0.793945	0.755457	0.789185
Rab32	0.0173086	0.603595	0.689127	0.749729	0.566959	0.759965
Shprh	0.832775	0.853086	0.713455	0.85117	0.816724	0.852629
Fbxo30	0.788766	0.796792	0.642828	0.790912	0.766938	0.786858
Utrn	0.591699	0.613486	0.41578	0.611218	0.602714	0.602849
Stx11	0.736704	0.74066	0.567365	0.744428	0.691733	0.733438
Sf3b5	0.436824	0.439694	0.275825	0.441308	0.394956	0.439663
Ltv1	0.168673	0.685023	0.433804	0.686093	0.581136	0.619071
Phactr2	0.763125	0.795133	0.666581	0.804057	0.744751	0.79763
Fuca2	0.738034	0.799241	0.685722	0.798156	0.757382	0.799904
Pex3	0.742862	0.748151	0.651288	0.738867	0.710874	0.737774
Adat2	0.77302	0.794594	0.670073	0.797733	0.774889	0.791089
Aig1	0.799671	0.82261	0.65568	0.808959	0.768676	0.806824
Hivep2	0.194334	0.517634	0.251227	0.527753	0.207454	0.301401
Gpr126	0.669094	0.775319	0.645315	0.767852	0.746517	0.799448
Vta1	0.75822	0.773487	0.663671	0.775004	0.739169	0.774178
Cited2	0.143978	0.504595	0.569387	0.595243	0.566368	0.550594
Heca	0.770622	0.785117	0.584679	0.777773	0.745014	0.776082
Abracl	0.736026	0.816418	0.622414	0.848573	0.781469	0.841139
Reps1	0.754884	0.771066	0.676853	0.784069	0.741362	0.772
Ccdc28a	0.773488	0.804264	0.67451	0.803306	0.781912	0.80483
Nhsl1	0.668574	0.699591	0.588814	0.710583	0.674046	0.700961
Hebp2	0.745973	0.768956	0.631252	0.764744	0.725727	0.767706
D10Bwg1379e	0.726159	0.736981	0.644224	0.750846	0.74003	0.742293
Tnfaip3	0.434028	0.441823	0.323014	0.420318	0.532252	0.473988
Ifngr1	0.46073	0.483354	0.366346	0.489547	0.436411	0.484779
Pex7	0.67431	0.671012	0.550891	0.679713	0.677436	0.675236
Map3k5	0.729748	0.769437	0.637208	0.819151	0.790741	0.809353
Bclaf1	0.757805	0.763193	0.365733	0.759611	0.737825	0.762712
Mtfr2	0.625643	0.655816	0.480338	0.66047	0.643141	0.65526
Pde7b	0.806624	0.8238	0.688803	0.816111	0.771463	0.817073
Ahi1	0.554285	0.578242	0.465478	0.581526	0.520472	0.584428
Hbs1l	0.841393	0.849901	0.705495	0.849286	0.81408	0.849553
Sgk1	0.688951	0.690624	0.472969	0.626833	0.545323	0.637146
E030030I06Rik	0.717494	0.770968	0.668283	0.809346	0.772888	0.80071
Raet1a	0.383545	0.402304	0.326305	0.401005	0.381542	0.40224
Raet1e	0.650834	0.723629	0.579072	0.713355	0.665	0.708897
C920009B18Rik	0.810636	0.822095	0.647451	0.813184	0.788882	0.815566
Tbpl1	0.780734	0.789131	0.670834	0.784296	0.733331	0.786201
Eya4	0.615387	0.632842	0.48801	0.636386	0.600816	0.647758
Rps12	0.828216	0.833481	0.618251	0.833135	0.764555	0.833048
Stx7	0.822343	0.835675	0.643533	0.837589	0.81324	0.838063
Med23	0.759604	0.770002	0.673186	0.76728	0.766094	0.774789
Akap7	0.747885	0.798575	0.647715	0.799739	0.761136	0.794131
Epb4.1l2	0.68894	0.698619	0.498342	0.693771	0.625169	0.694174
L3mbtl3	0.660317	0.687126	0.479	0.700489	0.680444	0.692621
Arhgap18	0.727449	0.748929	0.52638	0.771861	0.704136	0.784929
Ptprk	0.700142	0.681717	0.596095	0.682975	0.676861	0.686895
Echdc1	0.714537	0.747223	0.642256	0.752809	0.722223	0.752235
Rnf146	0.76021	0.775624	0.590651	0.78144	0.756552	0.779672
Cenpw	0.429883	0.432804	0.300244	0.438586	0.422541	0.468182
Trmt11	0.761947	0.774209	0.555196	0.773681	0.716866	0.774846
Gm20300	0.710809	0.746369	0.640605	0.727205	0.702489	0.726787
Hint3	0.655314	0.685305	0.557549	0.683638	0.659305	0.685719
Ncoa7	0.649967	0.67803	0.575693	0.680989	0.627194	0.681448
Hddc2	0.76827	0.781536	0.612335	0.771281	0.710525	0.771356
Zufsp	0.476274	0.530358	0.418182	0.549763	0.519752	0.521586
Rwdd1	0.72836	0.759431	0.426217	0.756317	0.721046	0.76243
Dse	0.850235	0.864391	0.654222	0.863527	0.814388	0.863995
Tspyl1	0.745272	0.770226	0.661666	0.768648	0.728187	0.771239
Tspyl4	0.756311	0.775734	0.619021	0.763898	0.734371	0.77069
Nt5dc1	0.496622	0.770362	0.714593	0.787557	0.751316	0.800701
Hdac2	0.771941	0.781277	0.573278	0.778172	0.668975	0.77904
Marcks	0.447944	0.439569	0.332209	0.427792	0.361349	0.425906
Tube1	0.769404	0.782437	0.651925	0.784862	0.747659	0.782479
Fyn	0.704692	0.718101	0.615625	0.719578	0.679432	0.718507
Traf3ip2	0.684906	0.817378	0.665828	0.810903	0.75796	0.825551
Rev3l	0.78969	0.795007	0.698931	0.796351	0.743428	0.803549
AA474331	0.791368	0.815055	0.691058	0.813827	0.786036	0.813268
Slc16a10	0.642066	0.6557	0.463893	0.646691	0.581784	0.648682
Rpf2	0.497222	0.573111	0.259508	0.534457	0.497693	0.551161
Gtf3c6	0.767939	0.769235	0.5067	0.725126	0.710402	0.744721
Cdk19	0.747984	0.721546	0.607902	0.746553	0.737183	0.76217
Cdc40	0.752002	0.812872	0.659872	0.815716	0.798614	0.834016
Wasf1	0.813199	0.821432	0.697084	0.821998	0.786043	0.821589
Fig4	0.831685	0.84667	0.711003	0.845741	0.812105	0.846643
Zbtb24	0.76127	0.809967	0.685886	0.818358	0.789432	0.810734
Mical1	0.802051	0.832595	0.700128	0.816728	0.764933	0.810416
Smpd2	0.77492	0.810973	0.679072	0.804801	0.759529	0.805922
Cd164	0.301222	0.309361	0.21566	0.306102	0.269666	0.313837
Cep57l1	0.773308	0.811539	0.550061	0.737668	0.691212	0.746381
Sesn1	0.783431	0.794691	0.649518	0.796163	0.779888	0.791139
Foxo3	0.825459	0.827554	0.677468	0.828853	0.789072	0.825139
Lace1	0.797993	0.832069	0.636656	0.82999	0.783378	0.828386
Snx3	0.388376	0.390173	0.28686	0.391107	0.363374	0.392024
Ostm1	0.800754	0.82245	0.575307	0.824412	0.773206	0.826467
Sec63	0.746543	0.750959	0.600373	0.745764	0.670684	0.751699
Pdss2	0.754603	0.794346	0.691736	0.771946	0.72872	0.7819
Bend3	0.799042	0.798863	0.598352	0.835708	0.787925	0.829397
1700021F05Rik	0.77247	0.784786	0.653284	0.779821	0.742205	0.783632
Cd24a	0.654342	0.65805	0.532129	0.660403	0.614309	0.674287
Qrsl1	0.838228	0.846829	0.556512	0.84983	0.803166	0.852091
Rtn4ip1	0.527627	0.549112	0.425644	0.546583	0.521812	0.547283
Aim1	0.0511054	0.0567968	0.0517021	0.0626219	0.0424856	0.0617962
Atg5	0.735527	0.777022	0.637364	0.784378	0.757738	0.780053
Prdm1	0.808227	0.826093	0.682916	0.822234	0.789688	0.822798
Prep	0.832954	0.854042	0.729799	0.854195	0.833011	0.853771
Hace1	0.5288	0.565206	0.465243	0.556588	0.521579	0.554462
Ascc3	0.753117	0.769332	0.679241	0.770276	0.731659	0.77036
Gp49a	0.11537	0.77271	0.728747	0.79669	0.846681	0.842913
Lilrb4	0.799948	0.88106	0.723839	0.879651	0.812694	0.874384
Gopc	0.705903	0.76578	0.612107	0.764814	0.732223	0.777799
Nus1	0.180687	0.192824	0.118579	0.193114	0.177672	0.192823
Mcm9	0.74886	0.761583	0.586195	0.761617	0.721697	0.760512
Asf1a	0.797791	0.792171	0.700529	0.796341	0.784189	0.792913
Man1a	0.653246	0.699838	0.585236	0.691126	0.673242	0.694206
D630037F22Rik	0.601416	0.620879	0.381115	0.61374	0.583641	0.61125
Hsf2	0.749033	0.748114	0.563385	0.738406	0.686791	0.726142
Serinc1	0.44418	0.476184	0.30256	0.477422	0.461696	0.478042
Pkib	0.726016	0.738929	0.609126	0.739121	0.713269	0.736992
Gcc2	0.816526	0.831541	0.655077	0.840134	0.780572	0.828773
Lims1	0.203992	0.414532	0.343741	0.418922	0.415008	0.435084
Ranbp2	0.854981	0.870848	0.714131	0.869012	0.802336	0.872809
Ccdc138	0.722886	0.737249	0.63324	0.722453	0.676458	0.73263
2022-09-10	0.845874	0.847437	0.494592	0.840531	0.809249	0.856062
Sowahc	0.416941	0.428059	0.365221	0.433748	0.384413	0.426359
P4ha1	0.817151	0.820889	0.668253	0.822421	0.77253	0.822377
Oit3	0.802834	0.817852	0.67159	0.816846	0.766759	0.815775
Mcu	0.831265	0.838346	0.65538	0.847389	0.798879	0.842094
Micu1	0.81563	0.825414	0.701071	0.823786	0.793357	0.822539
Dnajb12	0.757492	0.773949	0.593951	0.776689	0.733547	0.774494
Ddit4	0.138038	0.170059	0.0864124	0.145987	0.119815	0.165523
Anapc16	0.624478	0.626176	0.444959	0.625229	0.586671	0.622468
Ascc1	0.754778	0.790888	0.650566	0.789018	0.730042	0.796477
Chst3	0.741046	0.746464	0.594297	0.738716	0.68913	0.737005
Psap	0.817082	0.864843	0.565671	0.865892	0.846172	0.867356
4632428N05Rik	0.0507658	0.0316741	0.0238634	0.0315175	0.0212	0.0194501
Slc29a3	0.75444	0.759423	0.628964	0.762008	0.727117	0.760848
Unc5b	0.755959	0.789805	0.67393	0.781645	0.737257	0.793978
Sgpl1	0.776633	0.792264	0.704228	0.793175	0.760627	0.792272
Pald1	0.803066	0.806635	0.687292	0.806045	0.757902	0.803493
Eif4ebp2	0.744126	0.76647	0.657482	0.771313	0.746694	0.767489
Lrrc20	0.773861	0.783409	0.594862	0.769097	0.696534	0.758025
Ppa1	0.823554	0.850566	0.691217	0.850986	0.805958	0.850512
Sar1a	0.850774	0.856796	0.631949	0.855482	0.830267	0.85715
Tysnd1	0.779948	0.77966	0.652866	0.782962	0.693568	0.781324
Aifm2	0.453037	0.443807	0.356733	0.44544	0.391275	0.440132
Hk1	0.520872	0.53256	0.460096	0.526248	0.490172	0.523274
Supv3l1	0.731327	0.766653	0.66833	0.765108	0.725265	0.757674
Vps26a	0.816558	0.831967	0.635984	0.832961	0.801479	0.833085
Srgn	0.502245	0.621702	0.472682	0.642735	0.6	0.663996
2510003E04Rik	0.754963	0.76042	0.555584	0.761449	0.721791	0.761028
Ddx21	0.848179	0.865755	0.621846	0.865614	0.844519	0.865967
Ddx50	0.686176	0.702187	0.528754	0.701318	0.639939	0.708769
Ccar1	0.513233	0.641794	0.512522	0.644851	0.636768	0.650531
Slc25a16	0.746904	0.761797	0.569703	0.762492	0.726565	0.762779
Dna2	0.83063	0.860087	0.558667	0.867862	0.832674	0.869584
Rufy2	0.600691	0.642846	0.542671	0.639537	0.602713	0.627471
Hnrnph3	0.791923	0.809597	0.679893	0.817654	0.787581	0.815926
Herc4	0.718067	0.80437	0.461532	0.828646	0.782023	0.824658
Sirt1	0.828582	0.836469	0.699819	0.836964	0.783894	0.836102
Dnajc12	0.770164	0.788472	0.615381	0.790422	0.748497	0.783457
Reep3	0.660596	0.802974	0.663084	0.825129	0.779617	0.822794
Jmjd1c	0.797599	0.840412	0.585216	0.838656	0.824759	0.8415
Nrbf2	0.546821	0.572525	0.485911	0.622745	0.588157	0.612767
Ado	0.476684	0.491824	0.375334	0.492466	0.407371	0.495911
Zfp365	0.722049	0.728098	0.559174	0.730855	0.691438	0.7323
Arid5b	0.617568	0.620433	0.509687	0.6574	0.520353	0.609454
Cdk1	0.774954	0.791631	0.472876	0.790628	0.748636	0.790107
Ccdc6	0.814039	0.815942	0.677542	0.819686	0.754462	0.842833
Tfam	0.65264	0.662638	0.449544	0.651778	0.586661	0.669221
Ube2d1	0.70373	0.757411	0.642666	0.757955	0.711463	0.756708
Cisd1	0.788807	0.794564	0.684593	0.78979	0.723738	0.790404
Ipmk	0.524054	0.534021	0.432132	0.534157	0.469447	0.534861
Zwint	0.69092	0.747238	0.58731	0.737619	0.667032	0.745527
Bcr	0.746064	0.771426	0.672785	0.774566	0.737536	0.768049
Specc1l	0.646416	0.671826	0.60105	0.671074	0.60509	0.677976
Gucd1	0.726636	0.773698	0.627502	0.7731	0.740759	0.773129
Snrpd3	0.697211	0.714374	0.512506	0.713605	0.625258	0.715438
Cabin1	0.32274	0.299222	0.134889	0.32534	0.113988	0.163094
Ddt	0.000131775	0.109826	0.442992	0.352714	0.28377	0.457696
Gstt3	0.72882	0.765073	0.624495	0.76329	0.730311	0.753377
Gstt2	0.750438	0.792331	0.689945	0.785886	0.745975	0.780195
Mif	0.659321	0.666549	0.580255	0.668101	0.587278	0.663593
Smarcb1	0.79981	0.809485	0.498544	0.80354	0.775542	0.804376
Chchd10	0.778976	0.7574	0.682935	0.812981	0.661707	0.750455
Zfp280b	0.783395	0.786759	0.694229	0.787314	0.755438	0.789493
Prmt2	0.805143	0.81671	0.648737	0.830149	0.774007	0.820857
Dip2a	0.750269	0.75885	0.519613	0.76198	0.718298	0.762079
Pcnt	0.795002	0.805045	0.620495	0.80578	0.761467	0.804126
Ybey	0.794165	0.825531	0.655174	0.824873	0.790035	0.822874
Mcm3ap	0.80615	0.822179	0.640201	0.82152	0.788435	0.821543
Lss	0.294196	0.308012	0.202859	0.289227	0.251838	0.339019
Slc19a1	0.684829	0.699184	0.545644	0.700091	0.657716	0.699922
Col18a1	0.668518	0.761545	0.654179	0.768814	0.685284	0.765086
Pofut2	0.482307	0.602093	0.412647	0.593294	0.507531	0.590288
Adarb1	0.793933	0.783296	0.641758	0.791464	0.744064	0.786227
Fam207a	0.615225	0.66456	0.584522	0.675788	0.533781	0.65397
Itgb2	0.294291	0.315785	0.28479	0.321835	0.311457	0.314624
Pttg1ip	0.827282	0.856625	0.663361	0.854873	0.818089	0.856357
Sumo3	0.616215	0.625605	0.493642	0.625388	0.588699	0.625755
Ube2g2	0.811356	0.827041	0.644855	0.830615	0.780726	0.82855
Lrrc3	0.770532	0.795026	0.57783	0.774493	0.748524	0.779519
Trpm2	0.653839	0.687667	0.463621	0.6666	0.63007	0.680123
1810043G02Rik	0.684331	0.721531	0.537316	0.716932	0.690002	0.715039
Pfkl	0.817479	0.828774	0.626983	0.825666	0.751899	0.825441
Dnmt3l	0.659827	0.679434	0.560034	0.67716	0.634657	0.681927
Icosl	0.355598	0.352846	0.23421	0.392874	0.324461	0.356503
D10Jhu81e	0.823367	0.847737	0.619996	0.834602	0.794097	0.841412
Pwp2	0.73631	0.743491	0.558319	0.74262	0.695438	0.743682
Trappc10	0.66068	0.662787	0.417312	0.653205	0.601152	0.656617
Agpat3	0.645621	0.71085	0.597681	0.708992	0.700997	0.712851
Rrp1	0.800179	0.81908	0.690395	0.817766	0.787253	0.818692
Cstb	0.768827	0.796691	0.598759	0.796378	0.709748	0.798616
Pdxk	0.624442	0.618937	0.480848	0.620617	0.587378	0.619072
Ilvbl	0.719238	0.747173	0.497971	0.741274	0.699314	0.734967
2610008E11Rik	0.791802	0.810596	0.677431	0.818156	0.776076	0.803657
Ppap2c	0.489859	0.532997	0.468149	0.548919	0.513886	0.541553
Mier2	0.691695	0.715058	0.567585	0.711643	0.668513	0.708555
Shc2	0.713099	0.729998	0.539596	0.725112	0.674239	0.730446
Tpgs1	0.614468	0.592587	0.508186	0.606513	0.512952	0.565059
Cdc34	0.766054	0.78014	0.651683	0.781665	0.722605	0.78093
Bsg	0.776476	0.772289	0.541327	0.7837	0.698805	0.764395
Polrmt	0.789174	0.7211	0.511941	0.817875	0.776603	0.724736
Rnf126	0.573327	0.682687	0.673501	0.72795	0.689157	0.699455
Ptbp1	0.779288	0.784215	0.615117	0.784577	0.766379	0.783915
BC005764	0.7216	0.74508	0.585456	0.746299	0.715388	0.747592
Med16	0.824404	0.847084	0.612843	0.846394	0.821217	0.853564
R3hdm4	0.767303	0.79367	0.670944	0.784478	0.761435	0.787957
Arid3a	0.69108	0.704608	0.609013	0.713064	0.695496	0.704694
Wdr18	0.592974	0.588082	0.43648	0.589616	0.537255	0.585816
Tmem259	0.59322	0.604779	0.536231	0.608877	0.553655	0.60613
Abca7	0.468761	0.550804	0.395983	0.56597	0.525549	0.55686
Hmha1	0.820736	0.846589	0.627261	0.851123	0.798618	0.855008
Polr2e	0.811383	0.818167	0.676204	0.817539	0.753228	0.812087
Gpx4	0.836975	0.840818	0.537363	0.841191	0.81221	0.841518
Sbno2	0.810425	0.824347	0.704877	0.824778	0.800412	0.824124
Stk11	0.83708	0.849552	0.642625	0.847508	0.814308	0.844541
Dos	0.776002	0.80122	0.675105	0.801976	0.781436	0.811011
Atp5d	0.575618	0.592131	0.459607	0.593362	0.556872	0.591103
Midn	0.531274	0.678416	0.618416	0.692778	0.662334	0.652316
Cirbp	0.586199	0.624762	0.497291	0.630516	0.635215	0.654544
1600002K03Rik	0.769612	0.790883	0.686256	0.807	0.779598	0.811638
Mum1	0.765995	0.763311	0.674924	0.764038	0.7386	0.769293
Ndufs7	0.83027	0.849379	0.70739	0.846816	0.820172	0.849352
Gamt	0.743076	0.743597	0.609101	0.741125	0.713733	0.742351
Dazap1	0.632118	0.658098	0.549108	0.659122	0.635305	0.657655
Rps15	0.856423	0.883095	0.697465	0.883406	0.837606	0.883867
2310011J03Rik	0.777426	0.786782	0.662847	0.793167	0.728354	0.786276
Pcsk4	0.812025	0.819234	0.630463	0.8185	0.792987	0.81439
Reep6	0.784887	0.825872	0.631776	0.821968	0.78679	0.828764
Adamtsl5	0.755389	0.774998	0.616725	0.777704	0.727016	0.770624
Mex3d	0.773903	0.797952	0.693328	0.800718	0.7587	0.798414
Mbd3	0.810453	0.827415	0.71823	0.827511	0.794736	0.827335
Uqcr11	0.777285	0.778649	0.559627	0.769776	0.690259	0.737305
Tcf3	0.671818	0.635066	0.551443	0.650616	0.587852	0.628515
Rexo1	0.638485	0.673921	0.364772	0.686063	0.631129	0.677976
Klf16	0.706532	0.722538	0.564714	0.725913	0.690949	0.725444
Fam108a	0.816489	0.841263	0.695276	0.837661	0.799394	0.841159
Adat3	0.768545	0.805752	0.69253	0.809147	0.77685	0.807022
Scamp4	0.834229	0.854617	0.604318	0.857291	0.820631	0.856253
Csnk1g2	0.81862	0.801356	0.643708	0.833601	0.732855	0.763296
Btbd2	0.783101	0.80124	0.679204	0.789926	0.734288	0.758356
Mknk2	0.65496	0.644092	0.437607	0.649098	0.630461	0.645348
Mob3a	0.817374	0.828072	0.708603	0.830499	0.77653	0.831444
Ap3d1	0.814121	0.8211	0.594735	0.791203	0.656176	0.814088
Dot1l	0.339984	0.24727	0.0598023	0.0724473	0.0210637	0.140876
Plekhj1	0.79398	0.821502	0.657972	0.823775	0.79613	0.821972
Sf3a2	0.853277	0.86802	0.531326	0.869538	0.856441	0.871155
Lsm7	0.832073	0.840943	0.620405	0.837951	0.801642	0.842132
Sppl2b	0.619149	0.652417	0.530757	0.653057	0.599762	0.654388
Timm13	0.828727	0.850246	0.665216	0.849085	0.824079	0.850369
Lmnb2	0.530391	0.535025	0.414586	0.53597	0.476078	0.536164
Gadd45b	0.664594	0.641264	0.45367	0.623705	0.579618	0.622207
Gng7	0.777689	0.782898	0.64522	0.773449	0.731922	0.777168
Slc39a3	0.670963	0.710062	0.589356	0.71579	0.663186	0.711939
Sgta	0.781958	0.795191	0.602273	0.790357	0.735649	0.796475
Thop1	0.51856	0.671262	0.60271	0.678486	0.649106	0.661533
Map2k2	0.820437	0.841333	0.727799	0.84648	0.775696	0.84387
Zbtb7a	0.838591	0.860702	0.690504	0.862054	0.826753	0.860226
Pias4	0.373067	0.352775	0.480581	0.384037	0.248165	0.382092
Eef2	0.873048	0.877287	0.62272	0.876431	0.772151	0.877423
Dapk3	0.835257	0.850009	0.680573	0.850395	0.81442	0.847089
Mrpl54	0.851646	0.863353	0.708142	0.862444	0.764113	0.861447
Apba3	0.82782	0.846112	0.605513	0.834113	0.795416	0.841788
Pip5k1c	0.574352	0.57444	0.349543	0.584148	0.511763	0.572705
Cactin	0.759271	0.773556	0.667662	0.772667	0.733968	0.771107
Hmg20b	0.733016	0.765434	0.665457	0.763061	0.715284	0.764583
Mfsd12	0.375135	0.388006	0.184808	0.376489	0.35799	0.392057
4930404N11Rik	0.85028	0.857421	0.586678	0.854758	0.804908	0.858898
Fzr1	0.820484	0.816257	0.627357	0.81691	0.807035	0.796687
Dohh	0.579426	0.621905	0.455961	0.625166	0.604528	0.618896
Nfic	0.726833	0.7462	0.657517	0.747357	0.71535	0.745929
Ncln	0.806701	0.816203	0.498828	0.816633	0.770513	0.816254
Gna15	0.807028	0.822686	0.697693	0.830842	0.781925	0.824186
Gna11	0.726239	0.748807	0.495143	0.741046	0.724108	0.750007
Aes	0.611988	0.622603	0.538104	0.626942	0.585196	0.623527
Tle6	0.713647	0.707503	0.573558	0.729549	0.690912	0.72661
BC025920	0.745273	0.805981	0.636099	0.795242	0.764976	0.804144
Sirt6	0.733685	0.762565	0.672235	0.764656	0.74051	0.766856
Ankrd24	0.703167	0.788074	0.682851	0.790949	0.762068	0.781812
Zfp873	0.798564	0.810639	0.692696	0.808546	0.780177	0.810143
Zfp938	0.765741	0.781474	0.680892	0.798759	0.766092	0.781934
1190007I07Rik	0.742403	0.757807	0.627363	0.766303	0.733497	0.764314
Hcfc2	0.7416	0.755169	0.585003	0.758195	0.728705	0.756811
Nfyb	0.699708	0.702496	0.582123	0.70434	0.644443	0.699338
Txnrd1	0.146116	0.150962	0.10585	0.14976	0.136874	0.150263
Eid3	0.493651	0.515372	0.42061	0.527448	0.477767	0.509509
Chst11	0.387177	0.74878	0.758057	0.785843	0.756818	0.810167
Slc41a2	0.652201	0.741393	0.589636	0.751308	0.75356	0.771103
D10Wsu102e	0.106181	0.120676	0.0803091	0.12425	0.118769	0.122401
Aldh1l2	0.762938	0.788729	0.671332	0.787576	0.754781	0.796991
A230046K03Rik	0.757837	0.790554	0.557325	0.788613	0.769099	0.802494
Appl2	0.771097	0.832914	0.631412	0.808849	0.73215	0.804193
Nuak1	0.661967	0.711622	0.598587	0.742699	0.686192	0.733051
Ckap4	0.584267	0.664704	0.588416	0.664933	0.632056	0.664722
Tcp11l2	0.694203	0.718391	0.521072	0.716679	0.677214	0.710343
Polr3b	0.463023	0.527586	0.468489	0.517339	0.500468	0.519655
Ric8b	0.501307	0.584121	0.501025	0.57013	0.520641	0.59978
AI597468	0.768668	0.798653	0.670431	0.798053	0.761865	0.805686
Cry1	0.659856	0.721008	0.596604	0.730096	0.716844	0.741461
Pwp1	0.728021	0.745909	0.566777	0.743948	0.720296	0.74474
Prdm4	0.819579	0.8251	0.678951	0.83523	0.759304	0.825409
D10Wsu52e	0.754749	0.781858	0.709107	0.782567	0.747576	0.782836
Fbxo7	0.649564	0.817442	0.713063	0.783091	0.77911	0.798451
1810014B01Rik	0.7688	0.790125	0.61753	0.78063	0.771611	0.77944
Hsp90b1	0.69014	0.696372	0.262939	0.692396	0.637942	0.694495
Nt5dc3	0.0879773	0.473529	0.556163	0.442107	0.606462	0.488882
Igf1	0.859999	0.875992	0.661208	0.876386	0.845685	0.876273
Parpbp	0.836947	0.84587	0.660012	0.845938	0.815256	0.846802
Nup37	0.820816	0.847113	0.643747	0.846306	0.81856	0.838157
Ccdc53	0.717448	0.724028	0.612283	0.724533	0.701046	0.724035
Dram1	0.748931	0.764368	0.613504	0.754522	0.713976	0.75936
Gnptab	0.665586	0.679324	0.572291	0.678947	0.651612	0.679842
Chpt1	0.63702	0.743837	0.612723	0.743132	0.719441	0.765014
Arl1	0.838215	0.843478	0.703318	0.841327	0.806839	0.841726
Utp20	0.72954	0.744697	0.533319	0.743547	0.711102	0.743992
Gas2l3	0.674798	0.682699	0.498987	0.68439	0.630654	0.681397
Scyl2	0.830435	0.835652	0.696725	0.834122	0.7643	0.834231
Actr6	0.807709	0.819037	0.689102	0.82342	0.764897	0.823212
Uhrf1bp1l	0.677803	0.740964	0.632048	0.751605	0.705514	0.755695
Apaf1	0.733257	0.7568	0.621092	0.755141	0.727522	0.755064
Ikbip	0.690286	0.696183	0.558141	0.693595	0.640287	0.681507
Slc25a3	0.663738	0.672088	0.589293	0.673292	0.526638	0.672986
Tmpo	0.61171	0.623875	0.508183	0.623311	0.442445	0.622174
Nedd1	0.82971	0.843446	0.692681	0.84123	0.809523	0.841143
Cdk17	0.534652	0.563209	0.387639	0.560078	0.536978	0.559833
Elk3	0.572788	0.586458	0.444903	0.5798	0.53212	0.580187
Lta4h	0.734817	0.734555	0.503516	0.737359	0.705281	0.739413
Snrpf	0.666088	0.662455	0.520256	0.699361	0.628931	0.664366
Metap2	0.615829	0.633448	0.345137	0.627554	0.570288	0.633224
Vezt	0.810718	0.833252	0.642477	0.83324	0.795549	0.835547
Fgd6	0.81826	0.839072	0.638628	0.843011	0.793241	0.843906
Nr2c1	0.797301	0.812088	0.644228	0.806464	0.739194	0.80827
Ndufa12	0.601528	0.700443	0.593921	0.718815	0.670012	0.729362
Tmcc3	0.654805	0.67874	0.51785	0.67766	0.651333	0.68093
4932415G12Rik	0.787696	0.815758	0.671908	0.815522	0.756445	0.806391
Ccdc41	0.557092	0.571811	0.427546	0.568524	0.514894	0.567716
Plxnc1	0.794645	0.749264	0.552359	0.751288	0.619809	0.771433
Cradd	0.698105	0.721835	0.552996	0.679835	0.633523	0.666159
Mrpl42	0.786108	0.837909	0.690237	0.845746	0.80859	0.841698
Ube2n	0.792628	0.815057	0.694521	0.807505	0.768932	0.80119
Nudt4	0.551733	0.581922	0.464983	0.595973	0.559108	0.577266
Eea1	0.546004	0.771665	0.655654	0.787867	0.789925	0.816915
Btg1	0.59341	0.722549	0.631655	0.723131	0.732403	0.724667
Atp2b1	0.395175	0.444376	0.310332	0.447087	0.419662	0.443778
Poc1b	0.633997	0.643859	0.575256	0.651632	0.606418	0.66722
Galnt4	0.16059	0.208389	0.214154	0.227245	0.212763	0.238116
Dusp6	0.588405	0.605463	0.485356	0.603753	0.561504	0.604271
Kitl	0.6527	0.66087	0.571752	0.665895	0.604478	0.655799
Tmtc3	0.701431	0.70292	0.615422	0.703454	0.636521	0.703779
Cep290	0.801435	0.817477	0.692246	0.820436	0.760514	0.815906
4930430F08Rik	0.638756	0.649242	0.474215	0.64627	0.610935	0.646959
Tmtc2	0.748226	0.770084	0.627135	0.767477	0.745423	0.769868
Mettl25	0.828449	0.83708	0.607156	0.839113	0.805197	0.836919
Ccdc59	0.246119	0.329947	0.252402	0.335283	0.304466	0.323317
Ppp1r12a	0.832081	0.848459	0.596766	0.849001	0.828299	0.847857
E2f7	0.683599	0.735389	0.624035	0.739052	0.713772	0.739965
Zdhhc17	0.465042	0.56234	0.308017	0.415792	0.301364	0.666265
Osbpl8	0.387576	0.816569	0.74147	0.819772	0.840777	0.853478
Bbs10	0.585377	0.638415	0.491119	0.613831	0.583877	0.610699
Nap1l1	0.307648	0.313095	0.186597	0.311104	0.261553	0.313122
Phlda1	0.667493	0.74916	0.596483	0.744479	0.705621	0.743604
Krr1	0.631872	0.638486	0.42285	0.636292	0.60115	0.635502
Glipr1	0.774698	0.775321	0.681619	0.761095	0.698039	0.761998
Atxn7l3b	0.638017	0.655229	0.486734	0.654918	0.616121	0.658845
Tbc1d15	0.775134	0.815236	0.555581	0.815851	0.786034	0.816219
Rab21	0.755687	0.760207	0.622959	0.755285	0.707132	0.756897
Tmem19	0.785363	0.801061	0.667403	0.794918	0.762521	0.797864
Thap2	0.757342	0.792036	0.672557	0.788548	0.759128	0.799711
Zfc3h1	0.805967	0.84653	0.699081	0.840026	0.808124	0.847261
Cnot2	0.8556	0.863381	0.606314	0.856156	0.839732	0.857081
Rab3ip	0.707412	0.755689	0.590641	0.743033	0.692012	0.757277
4933412E12Rik	0.799989	0.798377	0.629087	0.816724	0.767639	0.799894
Cct2	0.804765	0.81206	0.631223	0.811899	0.711513	0.812417
Frs2	0.72665	0.753729	0.606828	0.762911	0.696723	0.748748
Yeats4	0.83575	0.852663	0.666978	0.855857	0.799062	0.848084
Lyz2	0.847592	0.876099	0.556578	0.873749	0.851944	0.877485
Cpsf6	0.728116	0.752691	0.652885	0.753338	0.731465	0.758895
Mdm2	0.60712	0.610429	0.4804	0.616749	0.562777	0.611536
Slc35e3	0.798189	0.807699	0.666164	0.811603	0.763436	0.807595
Nup107	0.844871	0.846725	0.720004	0.847252	0.763588	0.851669
Rap1b	0.613455	0.632779	0.439737	0.634343	0.597798	0.633144
Mdm1	0.562	0.690298	0.573088	0.69666	0.653103	0.691145
Dyrk2	0.319777	0.305698	0.166645	0.305094	0.259402	0.281557
Cand1	0.737771	0.743722	0.615998	0.743455	0.709393	0.744549
Helb	0.77258	0.743703	0.492671	0.727028	0.721501	0.731105
Irak3	0.762314	0.786538	0.585492	0.789399	0.745794	0.785717
Tmbim4	0.623607	0.690979	0.474809	0.691772	0.681639	0.696985
Llph	0.649534	0.661126	0.529539	0.660103	0.592343	0.660734
Hmga2	0.148741	0.523372	0.455308	0.530292	0.511066	0.50719
Lemd3	0.808843	0.814813	0.610325	0.805424	0.778283	0.793868
Tbc1d30	0.797606	0.814701	0.692289	0.814502	0.783272	0.809901
Gns	0.624745	0.648918	0.412451	0.646111	0.594951	0.644883
Rassf3	0.67768	0.671063	0.541429	0.672102	0.559348	0.676
Tbk1	0.396009	0.476459	0.420016	0.47847	0.426135	0.469501
Xpot	0.791335	0.799238	0.641226	0.799745	0.758777	0.798636
BC048403	0.805924	0.825783	0.709178	0.828121	0.798362	0.826986
Tmem5	0.775304	0.799241	0.640215	0.80266	0.744852	0.80193
Ppm1h	0.613485	0.628821	0.445103	0.628135	0.6168	0.624948
Mon2	0.768211	0.806191	0.704596	0.806353	0.786226	0.807005
Usp15	0.775369	0.796405	0.603262	0.799355	0.73488	0.798844
Xrcc6bp1	0.747192	0.764869	0.663386	0.771102	0.728898	0.7644
Ctdsp2	0.775524	0.804768	0.675164	0.809562	0.765642	0.779976
Tsfm	0.676503	0.703678	0.570595	0.704314	0.680476	0.705018
Mettl1	0.74151	0.759105	0.599099	0.758916	0.707383	0.760112
Cdk4	0.814353	0.821746	0.544578	0.821726	0.76693	0.821487
Tspan31	0.526425	0.551851	0.428989	0.549107	0.481747	0.558487
Os9	0.809075	0.823708	0.683557	0.823324	0.797517	0.82339
B4galnt1	0.81141	0.823436	0.673265	0.823389	0.790364	0.822936
Arhgef25	0.760557	0.772221	0.645648	0.775162	0.728732	0.771775
Dtx3	0.855708	0.864693	0.523497	0.856545	0.827492	0.864432
Pip4k2c	0.798966	0.832595	0.681716	0.840151	0.806525	0.836109
Kif5a	0.764859	0.790681	0.669088	0.783939	0.742596	0.790284
Dctn2	0.795228	0.822311	0.65814	0.814694	0.781594	0.816308
Mbd6	0.749005	0.783505	0.590789	0.784901	0.714459	0.780871
Ddit3	0.660433	0.726242	0.604521	0.719049	0.684878	0.718316
Mars	0.784284	0.800634	0.566423	0.798994	0.707074	0.800819
Arhgap9	0.803444	0.824605	0.545687	0.822465	0.794438	0.830157
R3hdm2	0.300232	0.326388	0.194587	0.312687	0.292931	0.320538
Shmt2	0.788489	0.802023	0.71342	0.801814	0.774804	0.801248
Lrp1	0.570683	0.712656	0.304924	0.715736	0.554821	0.644067
Stat6	0.53527	0.543922	0.457915	0.541077	0.490151	0.539874
Nab2	0.750125	0.730029	0.52469	0.692343	0.610969	0.692485
Tmem194	0.803352	0.816077	0.693747	0.815813	0.759525	0.818298
Zbtb39	0.782449	0.791129	0.624749	0.795561	0.728225	0.789234
Prim1	0.822931	0.834015	0.639798	0.831738	0.784687	0.832412
Naca	0.883663	0.878078	0.205259	0.882215	0.846642	0.880443
Ptges3	0.519884	0.545522	0.405817	0.547375	0.494507	0.54726
Atp5b	0.636222	0.646608	0.472871	0.646739	0.605065	0.646502
Baz2a	0.486921	0.504434	0.368522	0.508608	0.39771	0.497022
Rbms2	0.757419	0.767343	0.694014	0.774328	0.730387	0.77437
Gls2	0.793094	0.791036	0.67783	0.792055	0.764871	0.795119
Spryd4	0.7495	0.774696	0.647669	0.77333	0.726135	0.775527
Timeless	0.642088	0.835673	0.723447	0.847371	0.801108	0.85909
Stat2	3.54949e-05	0.00107255	0.00617306	0.00785476	0.00172317	0.00101457
Pan2	0.61616	0.649899	0.457259	0.652938	0.608438	0.645149
Cnpy2	0.78753	0.822035	0.621413	0.823515	0.793378	0.82073
Cs	0.8363	0.853983	0.623259	0.851491	0.76883	0.850287
Coq10a	0.69841	0.713114	0.598871	0.72428	0.676541	0.715481
Ankrd52	0.561269	0.587463	0.358928	0.559565	0.482894	0.55795
Nabp2	0.710803	0.728049	0.605335	0.72903	0.684032	0.729879
Rnf41	0.480792	0.449038	0.449814	0.503001	0.524001	0.466937
Smarcc2	0.645181	0.703027	0.550109	0.705818	0.622209	0.697196
Myl6	0.832912	0.858439	0.721376	0.860806	0.800708	0.858526
Myl6b	0.763342	0.803996	0.691978	0.810923	0.752783	0.807976
Esyt1	0.791998	0.835525	0.623374	0.839152	0.792493	0.845512
Zc3h10	0.713868	0.77502	0.6698	0.778853	0.756764	0.769841
Rpl41	0.782885	0.785638	0.621808	0.787619	0.745805	0.785873
Pa2g4	0.782925	0.789208	0.634479	0.788959	0.731852	0.789185
Rps26	0.519798	0.515914	0.320579	0.520544	0.432286	0.517036
Suox	0.80163	0.825673	0.683199	0.824604	0.792497	0.828117
Rab5b	0.715963	0.746335	0.496442	0.74291	0.717568	0.743849
Cdk2	0.84628	0.851959	0.594827	0.851495	0.82429	0.853301
Dgka	0.763339	0.781964	0.627515	0.785537	0.743682	0.784332
Wibg	0.680496	0.732344	0.650568	0.731292	0.695639	0.733159
Mmp19	0.811193	0.836587	0.700908	0.832997	0.779957	0.835246
Tmem198b	0.772471	0.782746	0.679504	0.784347	0.745352	0.777704
Dnajc14	0.802211	0.812117	0.691659	0.812066	0.76768	0.812412
Ormdl2	0.625689	0.66433	0.472858	0.639258	0.522756	0.606345
Sarnp	0.713642	0.727963	0.536365	0.723204	0.67723	0.733054
Cd63	0.749749	0.756667	0.581899	0.757449	0.656516	0.756868
Bloc1s1	0.790184	0.800239	0.685033	0.804409	0.797905	0.825799
Pisd-ps1	0.825781	0.832698	0.514959	0.836461	0.790638	0.833358
Sfi1	0.610884	0.634311	0.484391	0.631964	0.584289	0.634536
Eif4enif1	0.81574	0.856064	0.716806	0.854618	0.792968	0.855435
Drg1	0.695744	0.696509	0.281291	0.697238	0.678097	0.703935
Patz1	0.829885	0.839283	0.64218	0.842325	0.807818	0.836759
Limk2	0.711379	0.725178	0.502548	0.724796	0.671238	0.722575
Rnf185	0.783418	0.821297	0.660798	0.823619	0.773167	0.822203
Inpp5j	0.673459	0.708366	0.660134	0.758419	0.728868	0.746866
Selm	0.606752	0.627617	0.509998	0.630757	0.57648	0.61981
Smtn	0.778052	0.781688	0.67899	0.784299	0.748806	0.780548
Tug1	0.787729	0.82164	0.739517	0.805078	0.680043	0.799518
Morc2a	0.824475	0.823531	0.72749	0.827586	0.727169	0.82274
Osbp2	0.69682	0.697002	0.533179	0.701012	0.665515	0.691006
Dusp18	0.800528	0.807854	0.647336	0.808512	0.774943	0.804096
Slc35e4	0.531898	0.633174	0.567942	0.735309	0.678447	0.644426
Tcn2	0.795501	0.805242	0.618917	0.824464	0.779408	0.812349
Pes1	0.662412	0.675933	0.5456	0.677351	0.562022	0.67619
Mtfp1	0.759139	0.793854	0.593262	0.773301	0.7135	0.778381
Rnf215	0.790814	0.819909	0.683847	0.807652	0.758337	0.789413
Ccdc157	0.757197	0.776617	0.620921	0.780635	0.745836	0.783295
Sf3a1	0.810737	0.830206	0.577464	0.831618	0.791725	0.829843
Tbc1d10a	0.734512	0.746265	0.574256	0.763149	0.736942	0.749349
Gatsl3	0.685911	0.705668	0.605484	0.711832	0.664815	0.710127
Osm	0.39479	0.45749	0.29203	0.395135	0.37375	0.418647
Mtmr3	0.73052	0.778407	0.577558	0.777855	0.752807	0.781873
Ascc2	0.69749	0.69639	0.571376	0.700338	0.683055	0.696939
Uqcr10	0.648823	0.664471	0.511113	0.662422	0.556775	0.666799
Zmat5	0.804131	0.812897	0.663108	0.799066	0.745493	0.797575
Nf2	0.807026	0.831199	0.666359	0.830449	0.805469	0.830518
Nipsnap1	0.76684	0.80034	0.67544	0.801975	0.771153	0.803418
Thoc5	0.833851	0.847412	0.625357	0.847753	0.824336	0.848064
Ap1b1	0.835176	0.835539	0.6844	0.833952	0.795277	0.833307
Gas2l1	0.819131	0.824575	0.683669	0.824812	0.801745	0.824744
Ewsr1	0.768488	0.781627	0.653613	0.781417	0.728192	0.78172
Rhbdd3	0.818832	0.838515	0.673454	0.836967	0.800861	0.831816
Kremen1	0.824298	0.824227	0.694556	0.820606	0.713394	0.823547
Znrf3	0.820845	0.834892	0.666241	0.832761	0.798401	0.839563
Xbp1	0.777145	0.786648	0.518852	0.785283	0.756724	0.78546
Ccdc117	0.0392806	0.0507133	0.0348181	0.0455397	0.0405976	0.046394
Mrps24	0.228013	0.30932	0.165839	0.375053	0.22482	0.263627
Urgcp	0.730487	0.776998	0.675507	0.769367	0.762315	0.76672
2210015D19Rik	0.729447	0.736085	0.579371	0.730238	0.700932	0.72727
Dbnl	0.791748	0.837857	0.728934	0.839649	0.813364	0.839147
Polm	0.668979	0.709432	0.590076	0.708791	0.681114	0.709852
Pold2	0.541047	0.570439	0.482468	0.569847	0.490368	0.57052
Ykt6	0.751772	0.763097	0.640826	0.764558	0.730915	0.762652
Nudcd3	0.856701	0.862261	0.728023	0.8596	0.761247	0.857337
Ddx56	0.858807	0.863229	0.705618	0.866406	0.812821	0.864276
Tmed4	0.77043	0.816593	0.676695	0.81371	0.773627	0.814683
Ogdh	0.872462	0.885871	0.569829	0.885574	0.839723	0.883114
Zmiz2	0.552933	0.679804	0.166224	0.695948	0.656732	0.744506
Ppia	0.753009	0.771678	0.354712	0.771163	0.696971	0.766835
H2afv	0.743964	0.7382	0.621396	0.739415	0.670654	0.732623
Purb	0.774347	0.817302	0.660637	0.816382	0.808572	0.825249
Myo1g	0.77799	0.787193	0.584632	0.782569	0.733465	0.780056
Gm11974	0.812885	0.812094	0.628395	0.80825	0.723377	0.794478
Ccm2	0.717034	0.732933	0.647311	0.735411	0.681317	0.736866
Tbrg4	0.79787	0.793022	0.623963	0.806775	0.71996	0.79361
Tns3	0.810595	0.798449	0.526947	0.753691	0.522491	0.719317
Hus1	0.717331	0.771605	0.609571	0.774477	0.738615	0.777664
Upp1	0.592398	0.593419	0.498192	0.610189	0.590581	0.608843
Abca13	0.765547	0.787706	0.641858	0.781268	0.757992	0.785243
Ikzf1	0.481182	0.511267	0.371438	0.475437	0.382691	0.465362
Fignl1	0.666326	0.694818	0.502504	0.678357	0.615561	0.687161
Fbxo48	0.630466	0.650237	0.540337	0.647386	0.592916	0.648113
Plek	0.000608253	0.794691	0.812031	0.88932	0.827154	0.800398
Ppp3r1	0.545561	0.584501	0.426463	0.598469	0.538462	0.610355
Pno1	0.851912	0.853125	0.593223	0.858476	0.796256	0.85784
Wdr92	0.808301	0.8128	0.624326	0.811818	0.780575	0.811063
C1d	0.751943	0.764303	0.597765	0.764	0.701925	0.766423
Etaa1	0.607613	0.719996	0.68901	0.738172	0.705131	0.709992
Meis1	0.744515	0.748201	0.674822	0.748216	0.715624	0.745666
Spred2	0.785812	0.826421	0.679517	0.826518	0.808651	0.819973
Actr2	0.866089	0.880836	0.524652	0.880249	0.862229	0.881691
Rab1	0.627629	0.644284	0.488523	0.644453	0.62663	0.646113
Cep68	0.822873	0.83558	0.648166	0.826606	0.789843	0.832196
Slc1a4	0.739966	0.774636	0.689674	0.779219	0.746672	0.785836
Sertad2	0.823514	0.837054	0.617357	0.836443	0.770896	0.822795
Aftph	0.648796	0.667501	0.551994	0.666588	0.630417	0.669473
Lgalsl	0.693417	0.689904	0.5965	0.647427	0.60642	0.636584
Peli1	0.702752	0.720402	0.619995	0.71976	0.674364	0.717766
Vps54	0.828435	0.836482	0.717572	0.838003	0.793953	0.837672
Ugp2	0.852971	0.858332	0.599119	0.858193	0.830988	0.863603
Mdh1	0.849059	0.870812	0.681722	0.870787	0.818347	0.873034
Wdpcp	0.744732	0.761504	0.609482	0.755659	0.713983	0.756206
Ehbp1	0.689617	0.710641	0.591492	0.717356	0.688477	0.714792
Tmem17	0.73094	0.733646	0.574179	0.736157	0.6824	0.729114
B3gnt2	0.804627	0.825954	0.69742	0.836677	0.807175	0.839569
Commd1	0.808196	0.764769	0.489153	0.821334	0.768497	0.771502
Cct4	0.763394	0.776926	0.540136	0.776493	0.705721	0.777362
Xpo1	0.658434	0.687287	0.4761	0.681304	0.660212	0.691206
Usp34	0.762807	0.759536	0.577113	0.761222	0.596808	0.744769
Ahsa2	0.801196	0.829577	0.69249	0.815995	0.763473	0.793919
0610010F05Rik	0.775509	0.791412	0.628058	0.788923	0.729233	0.778837
Pex13	0.714366	0.728483	0.588063	0.729366	0.683778	0.725571
Pus10	0.822996	0.84567	0.706147	0.849905	0.811461	0.848262
Rel	0.775604	0.776024	0.582978	0.777705	0.722982	0.775609
Papolg	0.743655	0.771529	0.616326	0.772786	0.751619	0.778709
Fancl	0.669535	0.666656	0.499456	0.660244	0.609731	0.686881
Vrk2	0.675431	0.679519	0.601664	0.689555	0.628832	0.685395
Pnpt1	0.848682	0.860052	0.725272	0.863433	0.766958	0.851213
Smek2	0.818248	0.84134	0.526496	0.839231	0.81086	0.845282
Ccdc104	0.774065	0.82067	0.624294	0.830908	0.801311	0.840682
Ccdc88a	0.761263	0.742309	0.632198	0.698814	0.616509	0.681861
Prorsd1	0.804661	0.817796	0.622962	0.816514	0.776867	0.815507
Mtif2	0.80867	0.825885	0.674997	0.828262	0.799163	0.827914
Rps27a	0.721649	0.742826	0.497837	0.742243	0.656158	0.743675
Rtn4	0.727899	0.765815	0.645318	0.766423	0.722675	0.766527
Eml6	0.651213	0.666958	0.559809	0.66924	0.64666	0.674149
Sptbn1	0.73711	0.753824	0.636899	0.75348	0.728964	0.754878
Psme4	0.786069	0.777029	0.683141	0.774634	0.741853	0.786308
Erlec1	0.790668	0.803411	0.666563	0.805973	0.742473	0.803637
Asb3	0.762517	0.805134	0.674267	0.803729	0.772358	0.804596
Chac2	0.795822	0.813897	0.676546	0.809441	0.778568	0.813869
Bod1	0.719444	0.725457	0.583442	0.724769	0.692972	0.723728
Cpeb4	0.130223	0.410998	0.0583153	0.105396	0.0622142	0.133059
Snrnp25	0.772688	0.812769	0.682976	0.809337	0.782338	0.815206
Mpg	0.788682	0.804281	0.7	0.806511	0.750693	0.800273
Nprl3	0.763239	0.777302	0.61878	0.777315	0.734523	0.77255
Sh3pxd2b	0.831647	0.828691	0.632864	0.826352	0.784113	0.830117
Ubtd2	0.642743	0.706852	0.601847	0.714218	0.678246	0.697992
Stk10	0.423715	0.446024	0.368156	0.450525	0.409013	0.445663
Fbxw11	0.568954	0.717121	0.664458	0.726745	0.777994	0.774856
Npm1	0.764515	0.774638	0.125089	0.768437	0.749638	0.77496
Lcp2	0.794124	0.809954	0.656292	0.810523	0.775697	0.813328
Dock2	0.868465	0.879452	0.605492	0.880171	0.820276	0.880695
Spdl1	0.684259	0.687043	0.53406	0.687314	0.645392	0.686011
Pank3	0.794539	0.804558	0.691134	0.802217	0.739991	0.802125
Rars	0.770442	0.80112	0.609034	0.801485	0.756367	0.801583
Mat2b	0.828856	0.861583	0.729573	0.861722	0.813284	0.862447
Hmmr	0.786264	0.803317	0.59827	0.79934	0.735916	0.800861
Nudcd2	0.688633	0.728989	0.421232	0.71788	0.68507	0.728931
Ccng1	0.786179	0.837088	0.692421	0.834872	0.796559	0.833772
Pttg1	0.80719	0.817777	0.618862	0.818486	0.774183	0.81841
Slu7	0.853102	0.861426	0.656515	0.862298	0.819507	0.861709
Pwwp2a	0.723555	0.82348	0.674553	0.815391	0.801708	0.81287
Ttc1	0.82354	0.847625	0.423856	0.840714	0.797066	0.843337
Ublcp1	0.80786	0.824743	0.598951	0.821953	0.797604	0.805003
Rnf145	0.597844	0.599795	0.44876	0.606911	0.567887	0.599588
Clint1	0.788536	0.802831	0.63803	0.802197	0.775365	0.802593
Lsm11	0.821399	0.826018	0.707519	0.826333	0.782019	0.827935
Thg1l	0.716234	0.789912	0.632184	0.790008	0.750582	0.797196
Cyfip2	0.143092	0.156715	0.100682	0.175481	0.139711	0.160866
Med7	0.772115	0.784262	0.539154	0.78466	0.737948	0.787099
Havcr2	0.696887	0.730758	0.620166	0.731684	0.702303	0.737824
Gnb2l1	0.835708	0.839753	0.512918	0.839958	0.797821	0.839276
Snord96a	0.799601	0.821877	0.665912	0.824654	0.784694	0.821983
Trim41	0.787497	0.795804	0.647253	0.793269	0.74217	0.794833
Irgm1	0.231202	0.3346	0.277067	0.370076	0.351063	0.340955
9930111J21Rik1	0.265138	0.277009	0.229713	0.287274	0.252628	0.280006
Ifi47	0.264341	0.340001	0.233876	0.295619	0.265556	0.323492
Zfp62	0.691192	0.70746	0.567003	0.705793	0.670299	0.708939
Mgat1	0.825209	0.824054	0.614915	0.828315	0.774451	0.821483
Cnot6	0.786232	0.809402	0.620443	0.810302	0.771392	0.810089
Mapk9	0.815737	0.848201	0.682362	0.851165	0.81726	0.849351
Rnf130	0.828044	0.833554	0.57193	0.831336	0.740312	0.821812
Tbc1d9b	0.815396	0.838981	0.694575	0.839787	0.81053	0.838714
3010026O09Rik	0.781793	0.824916	0.627405	0.818835	0.795721	0.827663
Sqstm1	0.233453	0.23949	0.168042	0.231834	0.20547	0.234408
Mgat4b	0.83579	0.839335	0.367637	0.833335	0.814024	0.840696
Ltc4s	0.784059	0.795127	0.621074	0.795803	0.75695	0.792265
Maml1	0.693881	0.720045	0.442506	0.71255	0.666286	0.709249
Canx	0.779787	0.798612	0.481018	0.798547	0.779919	0.798838
Hnrnph1	0.626332	0.654351	0.419307	0.65444	0.615044	0.654222
Rufy1	0.395093	0.588099	0.501108	0.591484	0.583955	0.5749
Clk4	0.382889	0.396736	0.325196	0.396567	0.347048	0.404346
Col23a1	0.640967	0.661462	0.546689	0.665134	0.640865	0.663123
Agxt2l2	0.791184	0.812894	0.683507	0.819489	0.772341	0.815021
Hnrnpab	0.0521147	0.152467	0.135409	0.219509	0.0371682	0.117033
Nhp2	0.65921	0.660737	0.338302	0.657018	0.583825	0.652517
Rmnd5b	0.65644	0.773622	0.678004	0.771214	0.776326	0.774766
N4bp3	0.800864	0.813197	0.695292	0.814296	0.771448	0.822257
D930048N14Rik	0.77677	0.793056	0.612295	0.750632	0.713996	0.747455
0610009B22Rik	0.766328	0.788738	0.661818	0.787441	0.749008	0.787518
Sec24a	0.646535	0.711188	0.614024	0.710369	0.686325	0.720735
Sar1b	0.816913	0.807567	0.630391	0.8063	0.783727	0.810951
Phf15	0.820331	0.827531	0.579459	0.827779	0.788592	0.827161
Cdkn2aipnl	0.119526	0.115545	0.0824856	0.120687	0.081004	0.109831
Ube2b	0.7797	0.79243	0.655981	0.796872	0.715554	0.796332
Cdkl3	0.707103	0.747836	0.643642	0.755303	0.725809	0.757683
Ppp2ca	0.728139	0.749808	0.540188	0.750422	0.682189	0.75028
Skp1a	0.825907	0.832532	0.553889	0.827922	0.75842	0.829649
Vdac1	0.866263	0.872283	0.678314	0.872317	0.821256	0.872443
9530068E07Rik	0.848335	0.857163	0.699272	0.857476	0.824223	0.85715
Hspa4	0.612057	0.625775	0.480207	0.626403	0.563284	0.626838
Zcchc10	0.798862	0.821075	0.610037	0.811998	0.779339	0.822678
Aff4	0.728622	0.810124	0.638904	0.821186	0.805889	0.827574
Uqcrq	0.585292	0.589856	0.37544	0.5885	0.560314	0.59002
2022-09-08	0.621376	0.743977	0.672335	0.762558	0.716617	0.760569
Kif3a	0.78009	0.802035	0.689557	0.803221	0.771581	0.800966
Rad50	0.836026	0.853131	0.724505	0.859297	0.820003	0.858678
Irf1	0.0336968	0.344486	0.415972	0.642378	0.311304	0.337686
Slc22a5	0.751545	0.763087	0.647859	0.750888	0.725532	0.752481
Slc22a21	0.763485	0.795783	0.660063	0.792476	0.759298	0.792729
Slc22a4	0.836283	0.848081	0.719884	0.849867	0.799127	0.851685
P4ha2	0.616082	0.613263	0.482263	0.629131	0.637872	0.631972
Fnip1	0.685582	0.7733	0.633594	0.770707	0.722989	0.83066
Rapgef6	0.75324	0.764838	0.594037	0.794021	0.754911	0.793396
Cdc42se2	0.76905	0.77583	0.570901	0.77493	0.736861	0.776061
Lyrm7	0.630446	0.679015	0.606187	0.689818	0.635668	0.674339
Hint1	0.685124	0.712144	0.52747	0.71135	0.610447	0.710047
Tnip1	0.19264	0.234208	0.116945	0.232693	0.209933	0.242283
Anxa6	0.701066	0.707906	0.58213	0.707312	0.658915	0.709989
Gm2a	0.826316	0.833564	0.671498	0.817033	0.796941	0.814918
Slc36a2	0.582276	0.601187	0.469535	0.606541	0.546196	0.600669
Slc36a1	0.660663	0.674775	0.404943	0.674439	0.635642	0.667759
Atox1	0.804798	0.848967	0.712921	0.851622	0.816145	0.852484
G3bp1	0.847625	0.854068	0.701216	0.853966	0.820861	0.854125
Fam114a2	0.732138	0.74766	0.673181	0.750017	0.709694	0.751334
Mfap3	0.779222	0.791682	0.704923	0.792325	0.723371	0.793536
Galnt10	0.715253	0.730948	0.583771	0.726699	0.703255	0.734413
Sap30l	0.00852564	0.0179734	0.0175344	0.0598427	0.0107408	0.0181493
Larp1	0.293939	0.305332	0.179319	0.295424	0.250507	0.294965
Cnot8	0.769739	0.774393	0.553372	0.773117	0.753374	0.77297
Gemin5	0.853905	0.863441	0.732461	0.863417	0.800298	0.863655
Mrpl22	0.836961	0.852548	0.627138	0.84603	0.787809	0.845451
Gm12250	0.104789	0.116309	0.0864495	0.147703	0.120389	0.111599
Igtp	0.301058	0.373589	0.312078	0.388232	0.366394	0.39479
Irgm2	0.00120976	0.0440081	0.047105	0.475918	0.0544031	0.0364115
Zfp692	0.827123	0.838113	0.649018	0.837068	0.792603	0.830936
Zfp672	0.747635	0.767845	0.62216	0.762529	0.741084	0.767496
Sh3bp5l	0.819308	0.836181	0.691353	0.838786	0.805247	0.83646
Zfp39	0.807894	0.820814	0.686717	0.819687	0.780344	0.817548
Rnf187	0.686612	0.685618	0.614361	0.686427	0.558553	0.680456
Hist3h2a	0.810569	0.827676	0.670669	0.824942	0.783931	0.827161
Trim11	0.635891	0.647033	0.509196	0.649468	0.615077	0.64489
Iba57	0.8104	0.81818	0.67709	0.817213	0.797639	0.815862
Guk1	0.77389	0.805332	0.662938	0.810513	0.791173	0.826389
2610507I01Rik	0.793025	0.812347	0.655025	0.809698	0.777381	0.807039
Mrpl55	0.786829	0.813365	0.495724	0.778673	0.674568	0.719209
2310033P09Rik	0.797401	0.804086	0.697583	0.800838	0.731567	0.798459
Arf1	0.767781	0.777716	0.526762	0.777618	0.744999	0.777585
Snap47	0.819951	0.825855	0.623531	0.832071	0.777754	0.822972
Jmjd4	0.787858	0.791884	0.687986	0.801805	0.748307	0.802767
Zfp867	0.779514	0.793678	0.664418	0.796605	0.764842	0.797039
Zkscan17	0.793552	0.802636	0.495127	0.802212	0.751953	0.823105
4933439C10Rik	0.784072	0.804931	0.689432	0.808293	0.769418	0.800249
Nlrp3	0.823419	0.843766	0.715132	0.845216	0.785126	0.840587
Mprip	0.663367	0.714745	0.551374	0.71463	0.647253	0.715062
Flcn	0.636966	0.66441	0.475541	0.666194	0.613492	0.662573
Cops3	0.776934	0.78947	0.546816	0.790729	0.752332	0.791629
Nt5m	0.810489	0.828456	0.692441	0.83203	0.788298	0.82356
Med9	0.814787	0.823557	0.689482	0.824123	0.775591	0.815417
Pemt	0.697072	0.731822	0.5241	0.746651	0.714628	0.745849
Rai1	0.757004	0.755162	0.451562	0.693152	0.530846	0.648611
Srebf1	0.875948	0.88823	0.465603	0.888804	0.849255	0.884981
Tom1l2	0.68813	0.70595	0.382776	0.682295	0.517726	0.682605
Atpaf2	0.796023	0.80573	0.7058	0.80523	0.783133	0.808488
Gid4	0.80146	0.817548	0.643505	0.82147	0.760508	0.82046
Drg2	0.825476	0.83804	0.70093	0.838192	0.731347	0.840221
Alkbh5	0.854314	0.864188	0.681346	0.864133	0.824189	0.864767
Llgl1	0.825684	0.847834	0.666773	0.849214	0.822963	0.848208
Flii	0.764765	0.771283	0.503273	0.733136	0.623389	0.744802
Smcr7	0.738665	0.786274	0.592769	0.782995	0.759048	0.763845
Top3a	0.658695	0.673837	0.477807	0.66784	0.613404	0.670614
Smcr8	0.397999	0.40337	0.28778	0.397875	0.302425	0.402008
Shmt1	0.790358	0.845558	0.693546	0.858623	0.807849	0.862964
Dhrs7b	0.635721	0.660487	0.484008	0.653548	0.589814	0.647129
Tmem11	0.755545	0.765741	0.631914	0.767352	0.726268	0.765901
Gm16515	0.816728	0.83334	0.691132	0.83381	0.791127	0.830908
Gm16516	0.821099	0.828816	0.663564	0.834819	0.792332	0.827835
Map2k3	0.375966	0.388827	0.336548	0.385075	0.270461	0.385241
Usp22	0.445491	0.470728	0.35487	0.467632	0.432075	0.470596
Aldh3a2	0.779377	0.775133	0.573377	0.774647	0.734001	0.781159
Mapk7	0.680655	0.680478	0.245933	0.645313	0.567186	0.612776
B9d1	0.673492	0.714311	0.586065	0.72853	0.678057	0.718654
Grap	0.681363	0.702455	0.59781	0.702844	0.662283	0.704239
Prpsap2	0.805557	0.837363	0.639094	0.833235	0.801054	0.815383
Ulk2	0.756711	0.763986	0.604195	0.766814	0.735806	0.772041
Akap10	0.710725	0.733107	0.583535	0.733344	0.710678	0.735721
Specc1	0.793033	0.826946	0.671097	0.828444	0.79811	0.828418
Adora2b	0.778863	0.813449	0.690084	0.809481	0.773169	0.812364
Zswim7	0.647845	0.677504	0.565473	0.675789	0.641848	0.672671
Ttc19	0.769539	0.803227	0.660463	0.800591	0.761991	0.803886
Ncor1	0.805549	0.823329	0.716692	0.825691	0.806298	0.827039
Pigl	0.732837	0.739761	0.569187	0.744576	0.700155	0.745158
Cenpv	0.757151	0.773487	0.600115	0.767754	0.739941	0.776752
Ubb	0.738174	0.76121	0.655045	0.764831	0.726622	0.759856
Gm1821	0.750635	0.769574	0.637857	0.766796	0.744024	0.764639
Trpv2	0.700937	0.772916	0.642398	0.779104	0.745465	0.778416
2410006H16Rik	0.649707	0.668763	0.539322	0.667346	0.587777	0.663736
Fam211a	0.70791	0.817048	0.693067	0.821421	0.803879	0.807479
Mmgt2	0.811889	0.828366	0.686657	0.833459	0.79793	0.829955
Zfp287	0.716095	0.717543	0.650297	0.717442	0.677749	0.72235
Trim16	0.58392	0.606078	0.380526	0.544375	0.500284	0.558415
Tvp23b	0.808441	0.817734	0.572013	0.826395	0.789381	0.826242
Pmp22	0.230303	0.265069	0.198374	0.259005	0.239239	0.259446
Cox10	0.781422	0.793002	0.626108	0.793182	0.756745	0.790277
2810001G20Rik	0.754106	0.786452	0.654408	0.792309	0.756212	0.795457
Elac2	0.617303	0.738978	0.682594	0.742995	0.727977	0.744534
Map2k4	0.757664	0.769593	0.638194	0.766586	0.726392	0.766643
Zkscan6	0.77234	0.781083	0.547384	0.790553	0.736609	0.788457
Adprm	0.739562	0.74818	0.609921	0.749689	0.701038	0.748147
Sco1	0.821497	0.823283	0.600895	0.813719	0.781167	0.822177
Gas7	0.321246	0.315668	0.0600048	0.0163852	0.00356292	0.0170307
Stx8	0.789624	0.824882	0.668499	0.823357	0.772913	0.819534
Ntn1	0.770605	0.794819	0.695807	0.806723	0.782934	0.811313
Pik3r5	0.0797702	0.254577	0.0114571	0.0820324	0.00140559	0.0276859
Pik3r6	0.111713	0.387176	0.394511	0.456958	0.401385	0.499198
Myh10	0.725261	0.72934	0.538446	0.723912	0.680887	0.723732
Ndel1	0.817889	0.828176	0.673135	0.831209	0.791206	0.82883
Rangrf	0.743669	0.757637	0.642282	0.752247	0.72273	0.754895
Pfas	0.641581	0.656249	0.486834	0.657236	0.609309	0.656072
Ctc1	0.458307	0.619175	0.489661	0.618219	0.604387	0.642509
Aurkb	0.75252	0.839276	0.660011	0.773824	0.668834	0.784471
2310047M10Rik	0.61196	0.636156	0.505269	0.624276	0.562541	0.627708
Tmem107	0.80418	0.820956	0.645228	0.815989	0.780762	0.814274
Vamp2	0.748446	0.796821	0.700239	0.812125	0.73284	0.817693
Per1	0.0223092	0.240963	0.507116	0.204546	0.386971	0.217737
Cntrob	0.815816	0.827223	0.688446	0.826014	0.796285	0.820772
Trappc1	0.807562	0.817948	0.709535	0.821394	0.771899	0.818984
A030009H04Rik	0.759139	0.764817	0.650769	0.768038	0.731572	0.769411
Chd3	0.854763	0.868779	0.674395	0.869733	0.816513	0.870035
Cyb5d1	0.762233	0.773615	0.642644	0.767112	0.714151	0.76737
Lsmd1	0.682482	0.68106	0.555612	0.687364	0.590894	0.692292
Kdm6b	0.326665	0.640114	0.638144	0.632223	0.665327	0.696941
Wrap53	0.642979	0.650582	0.487389	0.660939	0.61252	0.647516
Trp53	0.446669	0.522404	0.304736	0.514588	0.464716	0.523451
Fxr2	0.477496	0.514501	0.456741	0.511056	0.478969	0.510178
Mpdu1	0.770447	0.780899	0.648538	0.781283	0.721993	0.776313
Cd68	0.804924	0.813126	0.620627	0.812953	0.724815	0.813901
Eif4a1	0.572868	0.619683	0.339062	0.617957	0.593472	0.620197
Senp3	0.680679	0.724382	0.570515	0.724807	0.695986	0.724274
Tnfsf12	0.685818	0.713441	0.574599	0.720937	0.688786	0.717274
Polr2a	0.816566	0.824681	0.557059	0.825245	0.765879	0.824668
Zbtb4	0.734626	0.745979	0.648601	0.755023	0.702748	0.741515
Nlgn2	0.40588	0.466259	0.345071	0.495703	0.458037	0.474226
Tmem256	0.792573	0.822157	0.660415	0.821466	0.77299	0.816218
Plscr3	0.675612	0.682243	0.344562	0.685319	0.657603	0.693239
Kctd11	0.600405	0.618351	0.48308	0.624151	0.594653	0.624423
Neurl4	0.780899	0.798154	0.445593	0.800161	0.725146	0.786171
Gps2	0.803994	0.802856	0.599371	0.803681	0.762874	0.802557
Eif5a	0.761649	0.771282	0.642987	0.771494	0.697278	0.771358
Elp5	0.821186	0.830505	0.663477	0.828599	0.794411	0.832982
Ctdnep1	0.773977	0.776839	0.704799	0.773738	0.660007	0.771555
Gabarap	0.791339	0.805306	0.605621	0.80546	0.779937	0.805979
Phf23	0.828767	0.830328	0.674568	0.820017	0.768906	0.824927
Dvl2	0.507658	0.569447	0.454168	0.577227	0.561862	0.568635
Acadvl	0.791043	0.806153	0.689038	0.806804	0.76185	0.808057
Dlg4	0.757792	0.773907	0.678825	0.770624	0.741255	0.77832
Clec10a	0.805119	0.813466	0.690036	0.821448	0.757466	0.822291
Slc16a13	0.740329	0.745528	0.607416	0.748912	0.712564	0.749967
0610010K14Rik	0.823596	0.834674	0.673409	0.839402	0.803723	0.836465
Rnasek	0.512257	0.529876	0.47751	0.532141	0.473738	0.530978
Pelp1	0.792955	0.828035	0.615818	0.826096	0.792518	0.825056
Arrb2	0.67785	0.672023	0.560551	0.669351	0.53588	0.666666
Med11	0.779268	0.78811	0.683152	0.790558	0.768123	0.789042
Cxcl16	0.00588433	0.802062	0.824208	0.806653	0.846355	0.830733
Zmynd15	0.0828567	0.286033	0.170025	0.318806	0.178502	0.299393
Psmb6	0.86377	0.877116	0.690242	0.876598	0.8399	0.87682
Pld2	0.64418	0.656872	0.447248	0.659872	0.631288	0.657697
Mink1	0.0735382	0.118439	0.0875015	0.116	0.10446	0.114208
Slc25a11	0.816212	0.826397	0.69169	0.82639	0.779163	0.826606
Rnf167	0.68685	0.760993	0.57936	0.766886	0.745101	0.76524
Pfn1	0.715435	0.724132	0.604921	0.724416	0.67495	0.724143
Eno3	0.733704	0.800144	0.696051	0.798307	0.766375	0.799343
Spag7	0.798236	0.807228	0.585573	0.807513	0.776722	0.806611
Camta2	0.00985619	0.0200912	0.00838605	0.0342906	0.00393892	0.00613429
Kif1c	0.758207	0.765716	0.49605	0.764146	0.724248	0.766186
Zfp3	0.742561	0.737602	0.612121	0.734453	0.723272	0.740195
Rabep1	0.626579	0.677993	0.502699	0.687556	0.6432	0.692249
Nup88	0.783595	0.804661	0.70983	0.800381	0.767992	0.803386
Rpain	0.652075	0.665345	0.398369	0.654049	0.623986	0.651115
C1qbp	0.504879	0.559188	0.471332	0.559596	0.509721	0.561647
Dhx33	0.829093	0.846141	0.725422	0.846327	0.730644	0.84808
Derl2	0.819504	0.82553	0.60723	0.825176	0.792476	0.831547
Mis12	0.807224	0.81923	0.68817	0.802321	0.771249	0.806004
Nlrp1a	0.7906	0.810161	0.688153	0.810506	0.752212	0.807834
Nlrp1b	0.786198	0.816422	0.660244	0.797401	0.751887	0.814987
Fam64a	0.840371	0.85624	0.69516	0.858183	0.787497	0.848491
4933427D14Rik	0.74655	0.725876	0.646411	0.726306	0.667553	0.704037
Txndc17	0.846378	0.862071	0.611507	0.856908	0.80947	0.854316
Med31	0.62814	0.684062	0.574227	0.690889	0.648389	0.669441
Xaf1	0.737165	0.780028	0.631852	0.802028	0.765243	0.79863
Mybbp1a	0.773499	0.778871	0.457742	0.778187	0.719572	0.778098
Ube2g1	0.837016	0.855683	0.650063	0.857699	0.812473	0.85575
Ankfy1	0.759232	0.816647	0.671495	0.817022	0.790234	0.816197
Cyb5d2	0.792696	0.805743	0.693476	0.811312	0.786473	0.813798
Zzef1	0.816721	0.820717	0.481217	0.811657	0.76241	0.810135
Atp2a3	0.816534	0.83204	0.556862	0.826834	0.796405	0.831512
1200014J11Rik	0.801786	0.817181	0.696744	0.821281	0.806889	0.822443
Gsg2	0.833114	0.844666	0.697787	0.846243	0.805857	0.844719
Emc6	0.715053	0.742171	0.578887	0.740237	0.67138	0.738024
Tax1bp3	0.757005	0.76216	0.640895	0.766463	0.725803	0.763289
Ctns	0.806577	0.81471	0.702236	0.814262	0.75954	0.815997
Shpk	0.790976	0.805181	0.653588	0.798464	0.764834	0.79528
Cluh	0.890339	0.898576	0.440794	0.901307	0.851739	0.89899
Pafah1b1	0.802318	0.813369	0.675782	0.814355	0.793805	0.813688
Mettl16	0.748301	0.7665	0.489359	0.764913	0.731727	0.76599
Mnt	0.733586	0.721045	0.656633	0.730144	0.709766	0.725104
Sgsm2	0.736963	0.758664	0.567896	0.757647	0.728478	0.763368
Tsr1	0.812169	0.828684	0.66996	0.827486	0.788507	0.82625
Srr	0.747908	0.796987	0.678977	0.796502	0.773041	0.81061
Smg6	0.598899	0.606084	0.453533	0.607158	0.580906	0.610239
Ovca2	0.791345	0.815907	0.656495	0.81052	0.780679	0.811457
Dph1	0.76683	0.790326	0.594088	0.783867	0.75132	0.780915
Rpa1	0.858098	0.872684	0.733178	0.87183	0.798503	0.872456
Smyd4	0.713266	0.7499	0.630834	0.751496	0.714952	0.747343
Serpinf1	0.515336	0.49498	0.390363	0.496473	0.492286	0.480881
Wdr81	0.740327	0.754909	0.366422	0.739964	0.66709	0.745578
Mir22hg	0.7258	0.730266	0.652988	0.731124	0.678083	0.718659
Prpf8	0.769795	0.785092	0.48776	0.785878	0.701728	0.78582
Slc43a2	0.740189	0.773191	0.536602	0.773513	0.719789	0.773643
Pitpna	0.70954	0.722506	0.61888	0.723193	0.633586	0.722329
Inpp5k	0.757182	0.775348	0.626303	0.776119	0.756622	0.784818
Myo1c	0.786234	0.794852	0.626554	0.7952	0.755157	0.795005
Crk	0.697368	0.704151	0.537455	0.704429	0.620327	0.705197
Ywhae	0.250201	0.258894	0.209391	0.258024	0.231574	0.260138
Fam101b	0.793455	0.813536	0.676074	0.804302	0.76212	0.791295
Vps53	0.827618	0.831461	0.558034	0.82967	0.805196	0.82767
Fam57a	0.798721	0.817884	0.693152	0.818232	0.758432	0.805864
Gemin4	0.829189	0.846617	0.693912	0.847707	0.78468	0.840422
Glod4	0.541731	0.567256	0.361	0.557309	0.519615	0.551942
Rnmtl1	0.712878	0.731959	0.501963	0.726327	0.691388	0.72539
Nxn	0.711442	0.759347	0.620336	0.759114	0.720927	0.759483
Timm22	0.68167	0.688706	0.536062	0.689401	0.653712	0.688101
Abr	0.304144	0.388473	0.252361	0.408385	0.361415	0.385484
Gosr1	0.790275	0.802145	0.675547	0.803798	0.781305	0.804188
Cpd	0.827211	0.841654	0.735714	0.841322	0.749611	0.841439
Blmh	0.841135	0.858177	0.477796	0.855964	0.844516	0.859481
Ccdc55	0.834619	0.851715	0.621951	0.845801	0.818866	0.85085
Efcab5	0.793527	0.801039	0.663811	0.79529	0.751421	0.790204
Ssh2	0.76279	0.732202	0.619084	0.715362	0.705787	0.73135
Ankrd13b	0.832242	0.872707	0.573025	0.875597	0.847146	0.870462
Git1	0.604857	0.608624	0.576898	0.61163	0.586223	0.607432
Trp53i13	0.762796	0.807157	0.691697	0.81639	0.779244	0.816752
Abhd15	0.765864	0.786248	0.621345	0.784471	0.758568	0.791059
Taok1	0.841724	0.861811	0.722787	0.860706	0.817641	0.861111
Nufip2	0.842843	0.863608	0.733504	0.856389	0.762078	0.865884
Myo18a	0.600645	0.599753	0.457788	0.59904	0.549726	0.602912
Phf12	0.835268	0.853479	0.624511	0.851825	0.816353	0.850039
Dhrs13	0.747884	0.746831	0.685516	0.765527	0.743763	0.747733
Eral1	0.790761	0.84326	0.715473	0.845931	0.789794	0.83947
Fam222b	0.637424	0.655518	0.517372	0.642558	0.553408	0.648948
Traf4	0.75935	0.771308	0.629335	0.77728	0.744108	0.770931
Nek8	0.795204	0.817186	0.682351	0.818239	0.77744	0.819242
Tlcd1	0.802249	0.816081	0.683486	0.809937	0.779001	0.811565
Rpl23a	0.811316	0.813249	0.63253	0.805697	0.69582	0.812463
Rab34	0.673772	0.687702	0.497557	0.687667	0.650657	0.688611
Supt6	0.872088	0.885303	0.498383	0.891234	0.846225	0.882727
Sdf2	0.791875	0.795575	0.686805	0.795612	0.749337	0.79195
2610507B11Rik	0.723788	0.795572	0.528213	0.795546	0.755681	0.794115
Spag5	0.781171	0.790486	0.617189	0.789253	0.759319	0.791021
Aldoc	0.840478	0.852272	0.699286	0.855388	0.765311	0.842449
Pigs	0.69213	0.744156	0.473588	0.736711	0.733258	0.746387
Unc119	0.788381	0.802134	0.622362	0.802813	0.770136	0.80336
Tmem199	0.749418	0.788248	0.60577	0.791057	0.752256	0.785963
Poldip2	0.483862	0.477395	0.383453	0.458657	0.416299	0.462589
Tnfaip1	0.758678	0.765843	0.601504	0.766125	0.691131	0.766202
Ift20	0.740344	0.752752	0.632536	0.758377	0.683224	0.75054
Tmem97	0.528643	0.543248	0.352008	0.542535	0.474757	0.530319
Nlk	0.74477	0.780661	0.590766	0.7787	0.763876	0.790899
Fam58b	0.6243	0.659936	0.579419	0.664191	0.627304	0.661261
Lyrm9	0.487874	0.64589	0.571477	0.668779	0.602659	0.678087
Nos2	0.0942776	0.132965	0.197171	0.521431	0.1438	0.164386
Lgals9	0.287818	0.368654	0.256673	0.386108	0.370917	0.365599
Ksr1	0.724829	0.790178	0.647915	0.799196	0.727591	0.782973
Wsb1	0.836662	0.83707	0.710375	0.836524	0.821524	0.83335
Nf1	0.283211	0.30525	0.209476	0.323907	0.246306	0.284574
Evi2b	0.411241	0.422361	0.347727	0.42052	0.386128	0.422091
Evi2a	0.609768	0.705444	0.566099	0.767095	0.72452	0.753531
Utp6	0.791681	0.805586	0.460382	0.804101	0.764042	0.806847
Suz12	0.705225	0.719075	0.556743	0.718912	0.684763	0.721512
Crlf3	0.467645	0.534217	0.44969	0.536296	0.515917	0.534824
Atad5	0.783265	0.84402	0.573406	0.793166	0.775543	0.810368
Tefm	0.69702	0.730953	0.655771	0.728517	0.684321	0.740266
Rnf135	0.650779	0.754506	0.648111	0.744135	0.726581	0.771569
Rhot1	0.737323	0.743745	0.529629	0.739386	0.634565	0.744237
5730455P16Rik	0.462699	0.489036	0.439843	0.499006	0.452601	0.481322
Zfp207	0.807271	0.812827	0.543051	0.81218	0.775462	0.813035
Psmd11	0.804978	0.820036	0.676357	0.819733	0.792993	0.818736
Cdk5r1	0.786074	0.816077	0.628935	0.800304	0.773421	0.813722
Myo1d	0.351453	0.567726	0.643197	0.682493	0.688749	0.627486
Tmem98	0.797174	0.815681	0.689403	0.82148	0.742205	0.815197
Ccl2	0.710578	0.828514	0.723841	0.827204	0.80446	0.835593
Ccl7	0.497296	0.569109	0.436196	0.558315	0.538066	0.568592
Ccl12	0.614702	0.683451	0.603907	0.693839	0.660892	0.701271
Zfp830	0.816927	0.835543	0.702141	0.839702	0.792892	0.843799
Lig3	0.816789	0.824159	0.708432	0.825067	0.768439	0.825181
Rffl	0.801678	0.856472	0.68978	0.859109	0.749224	0.847063
Rad51d	0.799306	0.813595	0.673092	0.814571	0.772396	0.811996
Nle1	0.769082	0.787882	0.662044	0.787528	0.729132	0.785605
Slfn5	0.764921	0.784807	0.659195	0.779855	0.746719	0.775947
Slfn9	0.112518	0.139348	0.164848	0.192813	0.162692	0.162725
Slfn8	0.542253	0.587961	0.503352	0.604935	0.552172	0.595584
Slfn10-ps	0.379774	0.38647	0.219874	0.369592	0.315026	0.35204
Slfn2	0.13037	0.265509	0.389312	0.425328	0.311584	0.392031
Slfn3	0.170041	0.281416	0.244646	0.319311	0.303762	0.299633
AI662270	0.713003	0.720692	0.525815	0.719911	0.628532	0.72033
Pex12	0.700864	0.751381	0.534974	0.733491	0.700617	0.747726
Ap2b1	0.839732	0.847912	0.638451	0.846679	0.809691	0.844981
Taf15	0.849702	0.852241	0.725439	0.854401	0.811671	0.851217
Ccl5	0.805335	0.819647	0.675124	0.823679	0.787187	0.823336
Ccl9	0.145256	0.168413	0.500118	0.149617	0.0369418	0.0407979
Ccl6	0.729254	0.751196	0.608842	0.74373	0.6929	0.748005
Ccl3	0.736648	0.857059	0.692747	0.851327	0.78312	0.852721
Ccl4	0.223624	0.309971	0.36615	0.343469	0.514963	0.398027
Wfdc17	0.817701	0.835869	0.678977	0.83497	0.80204	0.8408
Heatr6	0.778741	0.786516	0.588867	0.758871	0.636644	0.759979
Ddx52	0.787722	0.796627	0.49143	0.79613	0.759453	0.796942
Synrg	0.757208	0.778787	0.67585	0.776025	0.757815	0.788238
Tada2a	0.705363	0.762948	0.619216	0.759981	0.704993	0.752796
Acaca	0.792213	0.789242	0.626921	0.793414	0.73496	0.791222
Aatf	0.715207	0.727074	0.575455	0.727249	0.678465	0.727083
Mrm1	0.777883	0.825659	0.665502	0.822222	0.781721	0.826628
Dhrs11	0.68097	0.681309	0.547746	0.674449	0.622708	0.684776
Ggnbp2	0.779582	0.793965	0.539919	0.793102	0.760566	0.79647
Pigw	0.61844	0.64405	0.517357	0.646898	0.603633	0.65265
Myo19	0.759047	0.768488	0.520092	0.763875	0.729436	0.761215
Znhit3	0.699077	0.666283	0.625989	0.697801	0.615627	0.772491
Usp32	0.759586	0.783712	0.62969	0.78354	0.755134	0.784983
Appbp2	0.725274	0.76143	0.619049	0.766697	0.730077	0.761469
Ppm1d	0.599242	0.604002	0.425525	0.60719	0.540982	0.610875
Bcas3	0.813603	0.82053	0.695514	0.821882	0.781785	0.817767
Brip1	0.556277	0.595162	0.286692	0.432096	0.383696	0.43613
Ints2	0.819052	0.837176	0.678485	0.835161	0.812803	0.838212
Med13	0.615085	0.61492	0.480454	0.60619	0.541469	0.609663
Rnft1	0.679253	0.687957	0.390391	0.698079	0.664311	0.703867
Rps6kb1	0.803622	0.826735	0.653332	0.826906	0.797546	0.828125
Tubd1	0.670803	0.686919	0.487251	0.68981	0.639301	0.688526
Vmp1	0.706238	0.745343	0.581801	0.744311	0.688072	0.746741
Ptrh2	0.83504	0.850624	0.677798	0.850699	0.804732	0.850945
Cltc	0.7897	0.823583	0.711209	0.822798	0.810199	0.826306
Dhx40	0.819492	0.849609	0.724004	0.851623	0.821019	0.85212
Ypel2	0.730616	0.766471	0.652185	0.766603	0.728963	0.769795
Gdpd1	0.803342	0.854036	0.710494	0.854937	0.810821	0.854675
Smg8	0.630386	0.639406	0.415434	0.63867	0.589702	0.637972
Prr11	0.5144	0.548735	0.382643	0.548384	0.532184	0.545653
Ska2	0.685369	0.699741	0.557971	0.698528	0.632932	0.696806
Trim37	0.785125	0.795214	0.586605	0.793819	0.723309	0.79413
Ppm1e	0.711772	0.761881	0.61548	0.758892	0.743918	0.764838
Rad51c	0.789938	0.826958	0.640887	0.823314	0.779433	0.829973
Mtmr4	0.499556	0.527946	0.38733	0.53361	0.510624	0.53765
Supt4a	0.848406	0.856429	0.69765	0.85665	0.735763	0.85667
Bzrap1	0.765645	0.784543	0.623772	0.786392	0.746836	0.788306
Mks1	0.586999	0.673855	0.568205	0.677276	0.65793	0.697494
Dynll2	0.730043	0.741641	0.620677	0.739804	0.679131	0.743444
Srsf1	0.579334	0.635254	0.468799	0.638114	0.571863	0.643773
Vezf1	0.766828	0.77533	0.600041	0.775387	0.732782	0.775589
Cuedc1	0.634976	0.692586	0.54646	0.683779	0.665102	0.682357
Mrps23	0.600069	0.61658	0.496593	0.619592	0.52724	0.612588
Msi2	0.48147	0.596322	0.490228	0.601854	0.521911	0.605666
Akap1	0.501523	0.516904	0.302056	0.460949	0.358113	0.457969
Scpep1	0.842579	0.862868	0.638132	0.864497	0.824028	0.862044
Coil	0.826797	0.839563	0.687748	0.835663	0.809555	0.838191
Trim25	0.740553	0.748157	0.405896	0.751538	0.718719	0.7465
Dgke	0.726272	0.735128	0.491646	0.725586	0.688953	0.726765
Pctp	0.588437	0.599261	0.472044	0.592502	0.538301	0.591116
Mmd	0.636099	0.632793	0.486453	0.615005	0.547667	0.624384
Stxbp4	0.811549	0.827789	0.669067	0.823804	0.789306	0.833133
Cox11	0.754653	0.743882	0.632224	0.750338	0.691681	0.753953
Utp18	0.670132	0.687032	0.539429	0.693822	0.57271	0.695188
Mbtd1	0.657627	0.675255	0.507263	0.666182	0.643086	0.67189
Nme2	0.728098	0.732117	0.484925	0.727813	0.608359	0.726328
Nme1	0.772614	0.781306	0.532293	0.780363	0.74538	0.781004
Spag9	0.815907	0.829363	0.702858	0.830203	0.755535	0.829327
Tob1	0.308208	0.585251	0.470701	0.558993	0.53656	0.524795
Luc7l3	0.712323	0.716232	0.433302	0.711562	0.673208	0.714732
Ankrd40	0.741493	0.763841	0.669881	0.761464	0.709734	0.763956
Rsad1	0.744949	0.761402	0.51462	0.771191	0.707446	0.756523
Acsf2	0.79801	0.833948	0.708992	0.83866	0.80342	0.835003
Lrrc59	0.856694	0.865848	0.714021	0.865842	0.839825	0.8658
Eme1	0.802441	0.807743	0.677325	0.806177	0.754507	0.806159
Mrpl27	0.827148	0.848745	0.707523	0.850783	0.809262	0.850353
Xylt2	0.675051	0.747939	0.643167	0.796213	0.766063	0.809415
Ppp1r9b	0.743518	0.767616	0.649559	0.769017	0.74538	0.767245
Pdk2	0.685121	0.716954	0.603689	0.721615	0.687094	0.716978
Itga3	0.808139	0.821868	0.624996	0.814503	0.789591	0.827904
Kat7	0.780478	0.80452	0.71313	0.802526	0.780896	0.8032
Slc35b1	0.607037	0.613659	0.463915	0.612833	0.565948	0.614008
Spop	0.818321	0.841647	0.574524	0.840347	0.818838	0.841538
Phb	0.806854	0.826094	0.629687	0.822861	0.768481	0.821146
Zfp652	0.831885	0.845678	0.632723	0.845081	0.812657	0.842101
Abi3	0.581299	0.647566	0.449003	0.602107	0.569546	0.601625
Gngt2	0.624351	0.697832	0.564543	0.705245	0.681671	0.702982
4833417C18Rik	0.773828	0.816522	0.674119	0.81482	0.762703	0.809497
B4galnt2	0.662375	0.67042	0.540538	0.669789	0.62399	0.659402
Snf8	0.762642	0.806256	0.668784	0.806291	0.724635	0.798081
Ube2z	0.808	0.814175	0.685743	0.814304	0.766876	0.812974
Atp5g1	0.773561	0.81255	0.688431	0.810006	0.783761	0.814318
Snx11	0.62489	0.650044	0.488724	0.644713	0.613607	0.643338
Cbx1	0.794244	0.833305	0.651989	0.83916	0.813301	0.833981
Nfe2l1	0.74232	0.763058	0.533765	0.756958	0.713924	0.760305
Copz2	0.714903	0.751282	0.620613	0.75214	0.710704	0.749193
Cdk5rap3	0.737233	0.750447	0.661016	0.755975	0.699226	0.747163
Pnpo	0.809337	0.817946	0.670573	0.810479	0.750232	0.80225
D030028A08Rik	0.767485	0.816663	0.679855	0.811	0.792696	0.816763
Sp2	0.388017	0.452627	0.369909	0.446894	0.410915	0.44984
Scrn2	0.803254	0.8201	0.671935	0.82531	0.79023	0.816871
Mrpl10	0.677721	0.689751	0.513994	0.690912	0.651465	0.687504
Osbpl7	0.813658	0.82171	0.637333	0.818772	0.7714	0.821939
Tbkbp1	0.416586	0.425892	0.397189	0.449023	0.429449	0.433223
Kpnb1	0.887275	0.893077	0.66435	0.893091	0.853488	0.893067
Npepps	0.752388	0.764163	0.515434	0.764464	0.705412	0.75999
Mrpl45	0.867051	0.879377	0.610569	0.879052	0.822177	0.879891
Socs7	0.488789	0.495951	0.360635	0.492728	0.454749	0.498187
Arhgap23	0.81183	0.821152	0.633614	0.823208	0.790628	0.823789
E130012A19Rik	0.204906	0.218352	0.206669	0.253313	0.199806	0.233045
Mllt6	0.0669691	0.182619	0.0943709	0.136795	0.0588545	0.0985492
Cisd3	0.805356	0.814141	0.637152	0.816919	0.780491	0.81328
Pcgf2	0.792961	0.825089	0.607896	0.829545	0.764562	0.828231
Psmb3	0.827813	0.830152	0.522453	0.829026	0.741834	0.825516
Pip4k2b	0.849675	0.859748	0.684841	0.861453	0.824846	0.859425
Cwc25	0.8362	0.847516	0.698934	0.844443	0.792484	0.845057
Rpl23	0.84843	0.854097	0.465155	0.854619	0.805925	0.853675
Lasp1	0.785918	0.805745	0.36989	0.804965	0.765054	0.803869
B230217C12Rik	0.640915	0.807687	0.66842	0.819987	0.79133	0.811944
Plxdc1	0.196145	0.234161	0.221546	0.344119	0.329584	0.277204
Arl5c	0.00363123	0.0165719	0.264059	0.0936612	0.179184	0.0155285
Cacnb1	0.772452	0.791622	0.626759	0.781815	0.750681	0.788128
Rpl19	0.86114	0.86901	0.653223	0.869223	0.82204	0.868532
Stac2	0.541241	0.545145	0.485689	0.550971	0.528657	0.543347
Fbxl20	0.203772	0.601536	0.599272	0.682911	0.711677	0.737998
Med1	0.692169	0.704821	0.600185	0.703877	0.616686	0.704931
Cdk12	0.70352	0.734875	0.525779	0.731866	0.631701	0.726419
Stard3	0.698519	0.731904	0.489655	0.730892	0.70501	0.730767
Pgap3	0.772277	0.800468	0.69632	0.811601	0.767571	0.807116
Mien1	0.633949	0.658705	0.412394	0.657752	0.630009	0.649089
Ormdl3	0.778904	0.797941	0.692441	0.802218	0.762851	0.798987
Psmd3	0.739798	0.75472	0.653825	0.755717	0.696229	0.755287
Csf3	0.654691	0.748589	0.665193	0.782434	0.713265	0.761263
Med24	0.806496	0.784418	0.649792	0.797839	0.782628	0.782884
Thra	0.755903	0.77132	0.640686	0.770521	0.712969	0.77011
Nr1d1	0.484023	0.566547	0.489574	0.576817	0.553235	0.578947
Msl1	0.599069	0.62393	0.527145	0.611829	0.530698	0.615744
Casc3	0.741486	0.758522	0.597125	0.761682	0.711263	0.759819
Wipf2	0.829584	0.851063	0.553047	0.838847	0.775188	0.840317
Cdc6	0.159331	0.128847	0.0718251	0.106981	0.0880895	0.110011
Rara	0.657282	0.700536	0.576314	0.704328	0.662158	0.701852
Top2a	0.880051	0.886279	0.544299	0.874313	0.83515	0.875109
Igfbp4	0.538988	0.523253	0.442083	0.444366	0.274592	0.43953
Smarce1	0.845368	0.861596	0.662507	0.860148	0.817098	0.860538
Krt10	0.761251	0.776128	0.659037	0.783691	0.740888	0.778895
Eif1	0.736068	0.765676	0.672259	0.759106	0.679858	0.770416
Hap1	0.76381	0.783181	0.642466	0.785059	0.749039	0.787926
Jup	0.778287	0.796454	0.625733	0.781746	0.705175	0.792558
Nt5c3l	0.700067	0.709435	0.513452	0.711328	0.680906	0.708656
Klhl11	0.698769	0.712831	0.573413	0.718694	0.664673	0.718683
Acly	0.747978	0.760491	0.620715	0.761179	0.737486	0.760261
Cnp	0.788997	0.829808	0.643162	0.830165	0.806795	0.83795
Dnajc7	0.853629	0.861508	0.579703	0.856357	0.758823	0.859632
Nkiras2	0.822228	0.833426	0.657161	0.83423	0.793528	0.83662
Dhx58	0.673731	0.752567	0.652524	0.800076	0.766497	0.79484
Kat2a	0.783619	0.790587	0.704661	0.778353	0.785924	0.786929
Rab5c	0.845674	0.852959	0.721886	0.852811	0.824165	0.852625
Ghdc	0.802611	0.816041	0.70129	0.806941	0.755186	0.814654
Stat5b	0.809304	0.827302	0.690256	0.829593	0.780748	0.826593
Stat5a	0.822766	0.838249	0.691202	0.837662	0.797146	0.837597
Stat3	0.780574	0.779115	0.621043	0.805068	0.512622	0.820977
Atp6v0a1	0.0495398	0.70488	0.775342	0.812921	0.792998	0.795648
Naglu	0.726529	0.772406	0.653006	0.777507	0.699733	0.772204
Coasy	0.823062	0.830995	0.705791	0.835507	0.799938	0.844118
Mlx	0.740136	0.756462	0.562277	0.756238	0.720724	0.756363
Psmc3ip	0.673691	0.70813	0.495507	0.716404	0.651663	0.692806
Fam134c	0.829392	0.824041	0.699873	0.839822	0.551245	0.806789
Tubg1	0.851896	0.864245	0.706739	0.863318	0.775136	0.863287
Plekhh3	0.733278	0.758428	0.590212	0.748526	0.733162	0.752477
Ccr10	0.758369	0.768914	0.601534	0.77345	0.7142	0.758279
Cntnap1	0.737542	0.756722	0.564245	0.760981	0.698612	0.757549
Ezh1	0.818763	0.831097	0.630138	0.831158	0.797794	0.833924
Vps25	0.648439	0.652118	0.507116	0.651932	0.599822	0.654063
Coa3	0.828236	0.850706	0.617716	0.843392	0.820525	0.841864
Becn1	0.839614	0.84551	0.728492	0.84716	0.804384	0.852949
Psme3	0.327289	0.393747	0.339514	0.399574	0.39528	0.397708
Aoc2	0.798966	0.814128	0.626381	0.798898	0.759153	0.81227
Aarsd1	0.848531	0.863414	0.698438	0.861799	0.76416	0.862608
Ptges3l	0.707192	0.727063	0.544273	0.715581	0.683728	0.727449
Rundc1	0.820458	0.830044	0.615372	0.820239	0.797708	0.820833
Rpl27	0.654162	0.698695	0.553808	0.706046	0.623661	0.696553
Ifi35	0.761441	0.766653	0.632352	0.772725	0.738977	0.770872
Vat1	0.561209	0.568264	0.503494	0.56776	0.517858	0.568318
Rnd2	0.789919	0.807661	0.65575	0.818779	0.77568	0.81423
Brca1	0.819032	0.816731	0.527177	0.788653	0.72689	0.797395
Nbr1	0.761073	0.775409	0.700193	0.781652	0.745275	0.78247
Tmem106a	0.650834	0.836174	0.701841	0.837504	0.812621	0.840469
Dhx8	0.795217	0.807939	0.660594	0.806639	0.777341	0.806823
Dusp3	0.134332	0.181113	0.151113	0.18328	0.18261	0.180858
Mpp3	0.649534	0.71288	0.58701	0.70261	0.684698	0.708613
Cd300lg	0.335346	0.68363	0.534437	0.621444	0.577857	0.564277
Mpp2	0.665546	0.720852	0.595874	0.703062	0.529798	0.535768
Tmem101	0.653028	0.707372	0.595105	0.708549	0.685925	0.704102
Lsm12	0.806115	0.831573	0.615083	0.831254	0.807441	0.833069
G6pc3	0.75727	0.821499	0.620703	0.836037	0.800644	0.834636
Hdac5	0.804672	0.812404	0.604945	0.812129	0.777954	0.814992
BC030867	0.789747	0.824972	0.628321	0.828735	0.793671	0.828241
Tmub2	0.802355	0.820036	0.673845	0.822565	0.795068	0.814227
Atxn7l3	0.766257	0.777832	0.554514	0.770703	0.685742	0.782719
Ubtf	0.813676	0.816211	0.661789	0.81667	0.759991	0.815644
Rundc3a	0.799462	0.809583	0.686563	0.819018	0.782949	0.81573
Slc25a39	0.751553	0.762628	0.669261	0.763994	0.726155	0.761608
Grn	0.616227	0.626531	0.30495	0.626233	0.595578	0.625832
Gpatch8	0.837181	0.852091	0.694479	0.850504	0.819283	0.857411
Fzd2	0.785218	0.796841	0.681593	0.798211	0.763491	0.804226
Ccdc43	0.751429	0.769719	0.475064	0.755391	0.759226	0.776498
Eftud2	0.672383	0.692158	0.486972	0.691484	0.65622	0.692306
Kif18b	0.831048	0.835644	0.653172	0.835027	0.787155	0.832859
Dcakd	0.781739	0.793554	0.495525	0.781156	0.737547	0.800163
Nmt1	0.731212	0.738124	0.6362	0.737956	0.677434	0.738621
Plcd3	0.794774	0.800887	0.627767	0.801317	0.76726	0.804632
Acbd4	0.805349	0.814662	0.643407	0.812426	0.786635	0.812121
Hexim1	0.473854	0.522082	0.373081	0.524034	0.486989	0.52311
Hexim2	0.72544	0.734053	0.599157	0.739172	0.693685	0.741443
Fmnl1	0.749765	0.759291	0.652305	0.759166	0.72728	0.758344
Map3k14	0.749783	0.766432	0.584961	0.757388	0.727888	0.751339
Arhgap27	0.807761	0.821968	0.706567	0.827683	0.701377	0.833531
Plekhm1	0.644915	0.714502	0.320373	0.587056	0.434565	0.599157
Gosr2	0.850017	0.864795	0.642002	0.86506	0.830418	0.865971
Nsf	0.759194	0.773628	0.62564	0.773508	0.744056	0.7741
Arf2	0.745785	0.763604	0.524498	0.760479	0.727845	0.758949
Kansl1	0.757116	0.772594	0.686107	0.774068	0.746002	0.773484
Cdc27	0.79448	0.816717	0.55866	0.816832	0.786562	0.817078
Itgb3	0.749244	0.787124	0.670636	0.790069	0.754364	0.787607
Mettl2	0.826769	0.847839	0.666362	0.84829	0.809696	0.847616
1700052K11Rik	0.795941	0.822478	0.691319	0.817385	0.785789	0.820556
Tlk2	0.772961	0.788693	0.656815	0.790854	0.758482	0.788202
Tanc2	0.822227	0.845207	0.690632	0.849173	0.791124	0.848251
Cyb561	0.801672	0.824316	0.697451	0.825088	0.7869	0.824594
Ace	0.760613	0.776497	0.536418	0.780756	0.75775	0.786526
Dcaf7	0.81595	0.849985	0.72889	0.849247	0.808915	0.849561
Taco1	0.715708	0.741758	0.626086	0.733056	0.724468	0.74524
Map3k3	0.716208	0.767009	0.634737	0.765557	0.726428	0.773646
Limd2	0.809819	0.822046	0.689197	0.817792	0.790027	0.819019
Strada	0.803881	0.820188	0.652848	0.818393	0.778875	0.820179
Ccdc47	0.627731	0.682652	0.399847	0.68136	0.593485	0.715285
Ddx42	0.68409	0.712276	0.585885	0.710474	0.62431	0.714155
Ftsj3	0.716079	0.734364	0.578955	0.733867	0.701183	0.733609
Psmc5	0.731588	0.745084	0.616181	0.745115	0.699853	0.74415
Smarcd2	0.848532	0.848704	0.625881	0.850762	0.825857	0.839711
Tcam1	0.777985	0.793683	0.645581	0.801511	0.761292	0.80211
Icam2	0.812564	0.829634	0.640009	0.824124	0.780738	0.82906
Ern1	0.741979	0.755635	0.645041	0.751263	0.71597	0.755098
Tex2	0.729145	0.788692	0.695951	0.801825	0.716481	0.764516
Milr1	0.414706	0.454946	0.348085	0.450052	0.389023	0.450981
Polg2	0.509175	0.544885	0.47677	0.558394	0.514613	0.552041
Ddx5	0.878319	0.88218	0.662714	0.881494	0.849775	0.881503
Mir3064	0.768932	0.7912	0.656088	0.792568	0.764675	0.793338
Cep95	0.698057	0.701605	0.526533	0.712771	0.681299	0.70329
Smurf2	0.269032	0.290296	0.0984231	0.279089	0.279855	0.27069
Kpna2	0.826444	0.855185	0.737953	0.848369	0.831663	0.853521
Bptf	0.774269	0.785836	0.56711	0.785156	0.684562	0.788222
Nol11	0.849266	0.855325	0.637099	0.855551	0.826061	0.853704
Pitpnc1	0.323616	0.301606	0.247868	0.309139	0.277812	0.306467
Psmd12	0.675956	0.689204	0.387599	0.689351	0.675611	0.68884
Helz	0.836229	0.850806	0.632003	0.848836	0.783049	0.851073
Prkca	0.820964	0.831366	0.702346	0.833663	0.765972	0.831181
Cep112	0.61244	0.637551	0.522563	0.642927	0.613024	0.641568
Rgs9	0.79113	0.798087	0.673269	0.797561	0.765483	0.797865
Gna13	0.802106	0.808768	0.661616	0.806013	0.779141	0.808478
Amz2	0.661936	0.673731	0.477074	0.662676	0.628617	0.665653
Slc16a6	0.758321	0.809542	0.645701	0.81615	0.728968	0.813016
Arsg	0.833053	0.843019	0.597678	0.843682	0.798526	0.837323
Wipi1	0.714852	0.739565	0.598115	0.738908	0.709418	0.737781
Prkar1a	0.836501	0.845321	0.723449	0.845292	0.799246	0.84541
Abca8b	0.7949	0.822492	0.686702	0.824278	0.78206	0.82594
Abca9	0.844276	0.849396	0.678011	0.849561	0.79113	0.84875
Abca6	0.743965	0.752977	0.614609	0.7537	0.694498	0.771758
Abca5	0.815246	0.837842	0.696649	0.838779	0.802934	0.830867
Map2k6	0.780975	0.823421	0.637731	0.82525	0.787349	0.819102
Kcnj2	0.80231	0.84213	0.659713	0.833133	0.755165	0.835329
Slc39a11	0.803986	0.832132	0.661815	0.845208	0.78822	0.84514
Cog1	0.806878	0.845819	0.619628	0.837107	0.819738	0.832209
Fam104a	0.328176	0.435932	0.344572	0.433289	0.406537	0.428309
D11Wsu47e	0.818844	0.837865	0.654919	0.830748	0.79396	0.827994
Cdc42ep4	0.505212	0.509853	0.500845	0.512447	0.526856	0.5051
Rpl38	0.622398	0.631849	0.519443	0.629647	0.54692	0.634959
Ttyh2	0.708131	0.756337	0.569782	0.765242	0.673357	0.768999
Kif19a	0.788458	0.82532	0.694018	0.821771	0.784018	0.82592
Cd300a	0.818296	0.821715	0.615178	0.816754	0.765546	0.812082
Cd300lb	0.0675454	0.765509	0.646487	0.708607	0.75939	0.767066
Cd300ld	0.730419	0.744854	0.527709	0.744877	0.718923	0.742428
AF251705	0.78119	0.813159	0.625287	0.802175	0.765595	0.792786
Cd300lf	0.777131	0.813413	0.634555	0.815598	0.770651	0.81618
Slc9a3r1	0.722695	0.731356	0.55278	0.72974	0.664851	0.729285
Nat9	0.775283	0.790896	0.656997	0.794559	0.748977	0.79137
Tmem104	0.842598	0.854622	0.576365	0.852353	0.814394	0.853889
Fdxr	0.42412	0.42896	0.364693	0.430848	0.400035	0.42361
Fads6	0.580862	0.615196	0.440391	0.612411	0.59035	0.623433
Ict1	0.796131	0.845102	0.662286	0.837014	0.813534	0.847974
Atp5h	0.798609	0.804272	0.568453	0.803915	0.734676	0.803904
Kctd2	0.743681	0.760017	0.636591	0.762085	0.715862	0.765642
Slc16a5	0.805801	0.814631	0.691202	0.819459	0.786792	0.819266
Armc7	0.734779	0.746793	0.502402	0.753108	0.716977	0.747006
Nt5c	0.786648	0.802156	0.639891	0.804619	0.731701	0.782911
Hn1	0.807477	0.832606	0.582379	0.831938	0.799122	0.831632
Sumo2	0.691481	0.728684	0.53723	0.729408	0.682961	0.726554
Nup85	0.755176	0.761314	0.607772	0.757709	0.660222	0.755937
Gga3	0.818526	0.849202	0.572172	0.846035	0.756503	0.840312
Mrps7	0.641166	0.666626	0.489971	0.663845	0.459717	0.659457
Mif4gd	0.737306	0.754723	0.634764	0.758755	0.708747	0.763432
Slc25a19	0.830623	0.845187	0.640433	0.845065	0.750705	0.83993
Grb2	0.826403	0.83529	0.643572	0.83223	0.724816	0.827337
2310067B10Rik	0.841085	0.851815	0.695438	0.85227	0.77503	0.852193
Caskin2	0.769062	0.784275	0.693581	0.782811	0.745892	0.781374
Tsen54	0.705792	0.702802	0.452686	0.703923	0.687968	0.701276
Llgl2	0.781771	0.800997	0.686745	0.80475	0.763528	0.815351
Recql5	0.761108	0.780333	0.592529	0.779756	0.737343	0.779353
Sap30bp	0.815384	0.82013	0.649466	0.81952	0.788591	0.816206
Galk1	0.747721	0.793553	0.687799	0.789814	0.740686	0.795469
H3f3b	0.801449	0.810957	0.612478	0.807024	0.669236	0.806916
Unk	0.555254	0.563757	0.395082	0.563674	0.533638	0.563929
Wbp2	0.694899	0.713921	0.651113	0.716817	0.693917	0.714979
Trim47	0.676009	0.535936	0.395914	0.656608	0.575135	0.686577
Trim65	0.784358	0.802845	0.640511	0.800333	0.755381	0.80026
Mrpl38	0.800128	0.81376	0.668067	0.813447	0.792474	0.813873
Fbf1	0.804992	0.810956	0.642079	0.808861	0.741276	0.807714
Acox1	0.848586	0.854888	0.708782	0.854447	0.822806	0.854877
Ten1	0.755775	0.77741	0.578565	0.77994	0.747729	0.774725
Srp68	0.782975	0.817211	0.601487	0.818483	0.799227	0.815189
Exoc7	0.619979	0.635648	0.500609	0.634559	0.588788	0.63355
Rnf157	0.683661	0.740713	0.573724	0.754306	0.724814	0.74974
Prpsap1	0.842389	0.852458	0.70835	0.851374	0.812822	0.854866
Ube2o	0.829438	0.849664	0.458701	0.833049	0.796675	0.82754
Rhbdf2	0.300227	0.67504	0.448753	0.655404	0.610106	0.606977
1810032O08Rik	0.797466	0.806241	0.691461	0.808979	0.778951	0.807688
Jmjd6	0.573575	0.626747	0.448612	0.638679	0.589526	0.628475
Mettl23	0.763059	0.806772	0.68359	0.802516	0.780328	0.789747
Srsf2	0.0606554	0.206893	0.212495	0.253732	0.205599	0.218149
Mfsd11	0.739574	0.763	0.653386	0.758367	0.658066	0.755733
2810008D09Rik	0.470112	0.485312	0.387432	0.484651	0.471121	0.487749
Sec14l1	0.75844	0.764326	0.612109	0.759573	0.714245	0.758423
2022-09-09	0.868496	0.87446	0.669802	0.874109	0.770766	0.877037
Tnrc6c	0.732011	0.746955	0.482909	0.699812	0.634499	0.691483
Tmc6	0.82334	0.833892	0.569731	0.829665	0.802428	0.833058
Syngr2	0.850026	0.851338	0.640769	0.849406	0.755243	0.852635
Tk1	0.378462	0.790396	0.776551	0.841837	0.835767	0.826423
Afmid	0.662846	0.692924	0.563812	0.70208	0.658982	0.695424
Birc5	0.760123	0.711739	0.521214	0.661615	0.57128	0.711862
Tha1	0.787686	0.829295	0.622535	0.813823	0.788965	0.824742
Socs3	0.81673	0.824676	0.604982	0.824068	0.772804	0.823497
Pgs1	0.78378	0.839947	0.684292	0.848571	0.822263	0.850238
Dnahc17	0.364323	0.384693	0.286684	0.365137	0.327288	0.363669
Cyth1	0.0924023	0.133521	0.0434981	0.0844862	0.0679828	0.0836514
Usp36	0.317873	0.32781	0.305398	0.322543	0.30263	0.326629
Timp2	0.590151	0.735415	0.653789	0.69597	0.576848	0.653432
Lgals3bp	0.742012	0.771347	0.503602	0.744807	0.765962	0.774172
Cant1	0.853112	0.86509	0.584253	0.865736	0.82979	0.862373
Engase	0.766458	0.791609	0.652593	0.797534	0.773782	0.794931
Cbx2	0.558419	0.559965	0.44583	0.559095	0.537898	0.555622
Cbx8	0.810812	0.8245	0.665192	0.827001	0.77788	0.825277
Cbx4	0.832513	0.836443	0.712405	0.836516	0.783168	0.835993
Tbc1d16	0.860516	0.872451	0.515907	0.872366	0.841304	0.873186
Ccdc40	0.756365	0.789358	0.677519	0.801232	0.784253	0.798351
Gaa	0.641966	0.653304	0.404714	0.649375	0.593243	0.651973
Eif4a3	0.769616	0.786024	0.674797	0.789962	0.717489	0.784043
Sgsh	0.558451	0.593361	0.507959	0.587492	0.555705	0.583941
Slc26a11	0.494364	0.527606	0.436379	0.525609	0.464432	0.514144
Endov	0.770305	0.781998	0.645341	0.782252	0.74521	0.773779
Rptor	0.689666	0.698515	0.421625	0.691187	0.657806	0.694223
Chmp6	0.5946	0.63003	0.484874	0.627673	0.582946	0.625897
Baiap2	0.760209	0.776295	0.552613	0.776606	0.745922	0.77607
Aatk	0.799912	0.820264	0.677202	0.820169	0.79104	0.820689
Azi1	0.68457	0.713692	0.548746	0.718874	0.660821	0.719475
Enthd2	0.598162	0.690102	0.439169	0.64684	0.681059	0.673089
1810043H04Rik	0.75004	0.790794	0.675318	0.812055	0.763125	0.797265
Slc38a10	0.832085	0.851632	0.672176	0.854078	0.796807	0.852906
Actg1	0.767277	0.87913	0.689797	0.888968	0.803139	0.88636
2310003H01Rik	0.823427	0.832711	0.647428	0.829463	0.776877	0.831223
Nploc4	0.593984	0.610122	0.38201	0.610238	0.568873	0.609324
Oxld1	0.807536	0.822289	0.671405	0.824435	0.783707	0.817095
Ccdc137	0.663926	0.712528	0.53649	0.717705	0.657998	0.707
Arl16	0.783119	0.789011	0.65207	0.786207	0.763541	0.780473
Hgs	0.847219	0.856053	0.664619	0.859296	0.776292	0.856588
Mrpl12	0.612471	0.620226	0.40545	0.621141	0.586576	0.616585
Slc25a10	0.703596	0.737305	0.472897	0.714781	0.690086	0.811615
Fam195b	0.359837	0.36574	0.329013	0.360884	0.384588	0.390711
P4hb	0.517024	0.522581	0.406274	0.520724	0.424429	0.520854
Arhgdia	0.871896	0.877324	0.613086	0.879746	0.859021	0.876007
Alyref	0.521124	0.525776	0.358381	0.526765	0.489718	0.524294
Anapc11	0.773864	0.782113	0.687922	0.78103	0.73464	0.780328
Pcyt2	0.842458	0.857438	0.708142	0.86084	0.79081	0.859244
Sirt7	0.778192	0.7982	0.692728	0.799816	0.741705	0.798836
Mafg	0.849898	0.86474	0.626454	0.864495	0.819463	0.863788
Pycr1	0.770394	0.797318	0.679967	0.797668	0.767865	0.797911
Aspscr1	0.839434	0.851894	0.70415	0.854265	0.816479	0.851783
Stra13	0.612793	0.589034	0.443299	0.606173	0.516062	0.591947
Lrrc45	0.787761	0.80212	0.674128	0.803698	0.727109	0.803389
Dcxr	0.806608	0.821191	0.695381	0.822064	0.792625	0.820787
Rfng	0.751946	0.772794	0.602667	0.77586	0.745252	0.775207
Gps1	0.815078	0.818061	0.638671	0.822348	0.766043	0.816879
Dus1l	0.652685	0.65644	0.534313	0.657055	0.620593	0.656492
Fasn	0.68212	0.739494	0.546248	0.803256	0.715609	0.827786
Ccdc57	0.798116	0.800761	0.693414	0.823158	0.76461	0.824291
Slc16a3	0.673902	0.724438	0.612042	0.726836	0.70853	0.725472
Csnk1d	0.822648	0.846124	0.663398	0.831799	0.801331	0.852023
Ogfod3	0.718459	0.745857	0.597609	0.74858	0.702478	0.739743
Hexdc	0.801699	0.820012	0.695221	0.820012	0.780975	0.823981
BC017643	0.768652	0.811279	0.711304	0.811508	0.758199	0.811019
Narf	0.768494	0.803221	0.661992	0.805028	0.759757	0.800122
Foxk2	0.715772	0.754127	0.617083	0.757454	0.726151	0.751956
Wdr45b	0.851977	0.859105	0.593152	0.860825	0.813105	0.860843
Fn3krp	0.684008	0.71482	0.606495	0.717077	0.666355	0.718725
[truncated: 8,433 more rows]

## Sheet: posteriorMeans
	D2	D4	D6	D10	D12	D14
Mrpl15	-0.0038357	-0.00404612	-0.00838034	-0.00458089	-0.00375081	-0.00377973
Lypla1	-0.0125042	-0.00159625	-0.00428086	-0.000324278	-0.000473271	0.0011881
Tcea1	0.00305853	0.00368931	-0.00330496	0.00350317	0.00518698	0.00375632
Atp6v1h	-0.0214484	-0.0145894	-0.0205025	-0.013971	-0.0205559	-0.014023
Rb1cc1	-0.00708532	-0.00563979	-0.00816369	-0.00579338	-0.00789887	-0.00554781
St18	-0.00344699	0.00273703	0.00222072	0.00530694	0.00405954	0.00559461
Pcmtd1	0.00140064	0.00377179	0.00470579	0.00397754	0.00529173	0.00508705
Rrs1	0.000106656	0.000322055	0.00528207	0.000375322	-0.000785293	0.000370181
Adhfe1	0.0263754	0.0263641	0.0245004	0.0224895	0.0249658	0.0247707
2610203C22Rik	-0.00231729	0.00312898	0.00133306	0.0017884	-0.00112346	0.00162894
Mybl1	0.00125222	0.0010519	0.00141588	-0.000287115	-0.000299671	-0.000298978
Vcpip1	0.0496978	0.0481092	0.0499153	0.0485908	0.0511642	0.0496994
Sgk3	0.108315	0.0859928	0.0578606	0.0668356	0.0529105	0.0737058
Snhg6	-0.00944512	-0.00412839	-0.0101036	-0.00888817	-0.0127491	0.00540235
Cops5	-0.00103385	-0.000524441	-0.018715	0.000116037	-0.00102756	-0.000514063
Cspp1	0.00135643	0.000733122	-0.00104094	0.000536518	0.000977872	0.000300782
Arfgef1	-0.0168284	-0.00421876	-0.00398867	-0.00418146	-0.00355515	-0.00401578
Slco5a1	0.000166431	-0.00129221	0.00728591	0.000694566	0.00605672	0.00152251
Ncoa2	0.0139921	0.0123491	0.0168447	0.0119383	0.0138788	0.0121729
Tram1	-0.0195536	-0.0204735	-0.0232045	-0.0209154	-0.0216317	-0.0201093
Lactb2	-0.0108565	-0.00644408	-0.00964241	-0.00578934	-0.00429742	-0.00493265
Terf1	-0.00826967	-0.00216409	0.00522993	-0.00141327	-0.00229187	-0.000402709
Rpl7	-0.00262238	-0.00232207	-0.0105848	-0.0023043	-0.00368599	-0.00232364
Rdh10	-0.00521704	-0.0041632	-0.00860186	-0.0046407	-0.00498623	-0.00143943
Stau2	-0.0039701	-0.00370884	-0.00777181	-0.0040108	-0.00787333	-0.00294368
Ube2w	0.0285337	0.0284308	0.0308994	0.0286461	0.0271243	0.0300667
Tceb1	-0.0168887	-0.0172458	-0.0225535	-0.0175948	-0.0217984	-0.0160802
Tmem70	-0.00672462	-0.00577137	-0.0113188	-0.00531174	-0.0099228	-0.0066729
Ly96	0.00760196	0.0064217	0.00256277	0.00564772	0.00557452	0.00600634
Mcm3	-0.0014602	-0.00344273	-0.00369274	-0.00408632	-0.00778008	-0.0042025
Tram2	0.00375922	0.00547484	0.00792681	0.00592749	0.00771775	0.00534997
Gsta3	-0.00671091	0.000873394	-0.00582166	0.000257256	0.00110911	-0.00320425
Ogfrl1	0.0136427	-0.00526599	-0.0156098	-0.0113697	-0.0181923	-0.0108783
Smap1	4.05179e-05	0.0014156	0.00314753	0.00193951	0.000297244	0.0023478
1110058L19Rik	-0.000120079	-0.00254017	-0.00154959	-0.00270276	-0.00297468	-0.00213006
Fam135a	-0.0157265	-0.01239	-0.016449	-0.0118086	-0.0105996	-0.0116441
Lmbrd1	-0.0146353	-0.0134029	-0.0182657	-0.0129384	-0.0127364	-0.0132051
Phf3	8.4385e-05	0.000913716	0.000929703	0.000823983	0.00181388	0.000992418
Ptp4a1	-0.00199044	-0.00139997	0.00168703	-0.00101406	-0.00318215	-0.00158686
Prim2	-0.00329727	-0.00424573	-0.0134435	-0.00508398	-0.00878439	-0.00541489
Rab23	0.00314943	0.00231451	0.0048635	0.00345625	0.0041618	0.00298369
Bag2	-0.0123006	-0.010325	-0.0146198	-0.0106506	-0.010058	-0.0102717
Zfp451	-0.00790933	-0.00553173	-0.0122897	-0.00453291	-0.0010494	-0.00468027
Bend6	0.0582039	0.0109586	0.00771559	0.0176166	0.0143049	0.0153438
Dst	0.047303	0.0445329	0.0572507	0.0487515	0.0674078	0.0560065
Ccdc115	0.01698	-0.00357262	-0.0345384	0.0128342	-0.0223545	-0.0355138
Imp4	-0.0035667	-0.00352531	-0.00669262	-0.00338525	-0.00709513	-0.00353756
Ptpn18	0.00221327	0.0352665	-0.0581882	-0.0114112	-0.124074	-0.115842
Arhgef4	6.89445e-05	-0.00179985	-0.00242547	0.000580863	-0.00531471	0.0032145
Fam168b	-0.00603578	-0.00566052	0.000201316	-0.00547315	-0.00537984	-0.00556031
Plekhb2	-0.0101701	-0.00570984	-0.00337035	-0.00553371	-0.00629906	-0.00559573
Hs6st1	-0.0371117	-0.0246042	-0.0184141	-0.0253894	-0.024147	-0.021598
Uggt1	2.18408e-05	0.00182387	0.0140212	0.00145307	0.00287568	0.00171685
Neurl3	0.252714	0.00868753	-0.000683971	0.0034132	-0.00132471	-0.00259685
Arid5a	0.00172007	-0.00109372	-0.00705216	-0.000207178	0.000165283	-0.00093202
Kansl3	0.0045234	0.0042605	0.010046	0.00438524	0.00641335	0.00424713
Lman2l	-0.00397919	-0.00326018	0.00527152	-0.00414089	-0.00451796	-0.00400862
Cnnm4	0.0178017	0.00581134	0.0124329	0.00427455	0.00569692	0.00321704
Cnnm3	0.00221751	-0.00206479	0.00543117	-0.00108077	-0.00246842	-9.57562e-05
Ankrd23	0.00988817	0.00260199	0.00654127	0.0053791	0.00614748	0.00526154
Ankrd39	0.0254415	0.00965774	0.00830125	0.0111151	0.0111357	0.0108709
Sema4c	-0.0160048	-0.00663808	0.00630504	0.00223113	-0.00827247	-0.0008484
Cox5b	-0.00637576	-0.00491359	-0.01986	-0.004326	-0.00508865	-0.00511368
Actr1b	-0.00150074	0.0032326	0.0141476	0.00408451	0.00382396	0.00195245
Tmem131	0.00582475	0.00339676	0.0235675	0.00606835	0.0134468	0.00564496
Inpp4a	0.012152	0.00661803	0.0167377	0.0070916	0.00670996	0.00866188
Coa5	0.00522967	0.00521277	0.00380521	0.0054335	0.0115962	0.00560828
Unc50	-0.00772313	-0.00711501	-0.00862536	-0.00670088	-0.0084588	-0.00680335
Mgat4a	0.0520327	0.00542413	-0.00578093	-0.00622593	0.00384394	-0.00412764
2010300C02Rik	0.00300036	0.00206681	0.00350308	0.00217323	0.00369513	0.00317211
Tsga10	0.00097438	-0.00107527	-0.00122474	-0.000638804	-0.00143006	-0.00129358
Lipt1	0.0119482	0.0132844	0.0159715	0.0126324	0.0124047	0.0172495
Mitd1	0.0750441	0.0897573	0.076589	0.071604	0.080416	0.0795279
Mrpl30	0.00119906	-0.000431314	-0.016181	-0.000657545	-0.00221253	-0.000741847
Txndc9	0.00462914	0.00311136	-0.00286814	0.00312377	0.00229409	0.00298526
Eif5b	-0.0111398	-0.0101261	-0.0120459	-0.0103829	-0.0147746	-0.0100384
Rev1	0.0187364	0.0175884	0.0247546	0.0181786	0.0194535	0.017708
Chst10	0.0013457	-0.000508479	0.00208706	0.000139748	0.000500735	0.000892034
Pdcl3	-0.00634996	-0.00267569	-0.0123538	-0.00266322	-0.00179949	-0.00238128
Rpl31	-0.00533076	-0.00577474	-0.0135732	-0.0058148	-0.0107457	-0.00556502
Tbc1d8	0.00863313	0.00618951	0.00605856	0.00546142	0.00658097	0.00578909
Cnot11	-0.0151493	-0.0058344	-0.00802396	-0.00423678	-0.00726639	-0.00590476
Rnf149	0.0077572	0.00742273	0.00757841	0.00752825	0.00767295	0.00755061
Creg2	0.00771238	0.00263559	-2.60782e-05	0.00248442	-0.00193589	-0.00195645
Map4k4	-0.0100164	-0.0105037	-0.0116145	-0.0108144	-0.0127312	-0.0106643
Il1r1	-0.00579282	-0.00558355	-0.0138307	-0.00540871	-0.0055916	-0.00572182
Il1rl2	-0.00867799	-0.0088678	-0.0126917	0.00190649	-0.00123553	0.00463946
Il1rl1	0.025878	0.0174196	-0.0189783	-0.0199599	0.0296541	0.0194907
Il18rap	0.0302943	0.0132922	0.0102441	0.0109439	0.0164477	0.014679
Slc9a4	-0.00425115	-0.000921333	-0.0115034	-0.00232746	-0.00291393	-0.00217053
Slc9a2	-0.023158	-0.0183639	-0.019455	-0.0186555	-0.021298	-0.0142127
Mfsd9	0.00651089	0.00445206	0.0091251	0.00399552	0.00156	0.00311442
Mrps9	0.00124198	0.000365273	-0.0051651	9.5743e-05	-0.00283747	0.00028169
Tgfbrap1	-0.00628895	-0.00613865	-0.00336401	-0.0052729	-0.00325344	-0.00515521
AI597479	-0.00202164	-0.00142461	-0.00874522	-0.00154441	-0.00148108	-0.00120829
Nck2	-0.00589168	-0.00156586	0.00657603	0.00581472	0.00664682	0.00130743
Uxs1	0.00102223	0.000824972	-0.00436252	0.000412027	0.000970935	0.000638029
Tpp2	-0.00213649	-0.00192824	-0.014969	-0.00196197	-0.00190055	-0.00188746
Tex30	-0.0162489	-0.0117374	-0.0143069	-0.0125332	-0.0137409	-0.0122924
Kdelc1	-0.00569568	-0.00668966	-0.0109707	-0.0062331	-0.00752004	-0.00608302
Bivm	-0.00403137	-0.00128148	-0.0150339	-0.00245247	-0.00394134	-0.00442672
Ercc5	0.000488264	0.000984541	-0.0117037	-0.00176308	-0.00119896	-0.00247383
Wdr75	0.00124954	0.000756667	-0.00461959	0.000727869	0.00222778	0.000822091
Slc40a1	0.00361819	0.00495493	0.00203662	0.00527033	0.00745463	0.00502613
Slc39a10	-0.0193832	-0.00741582	-0.0148663	-0.00527375	0.00162647	-0.00526348
Nabp1	-0.0917608	-0.0777719	-0.0957143	-0.0898181	-0.0919515	-0.0958235
Myo1b	0.0224566	0.0167558	0.00870654	0.0169213	0.0142013	0.0137907
Stat1	0.15675	0.041011	0.034608	0.0163227	0.014259	0.00947157
Gls	-0.0403443	-0.0388335	-0.0401846	-0.0398131	-0.039373	-0.0389392
Nab1	0.00432773	0.00476383	0.00265202	0.00511901	0.00825277	0.0051335
Tmem194b	-0.00884875	-0.0147899	-0.0132136	-0.0154444	-0.0108449	-0.016812
Mfsd6	0.00297494	-7.46154e-05	0.00644259	-0.00101752	-0.00609309	-0.00283454
Inpp1	-0.00614525	-0.00480199	-0.00320124	-0.00524713	-0.00633398	-0.00583191
Hibch	0.0024941	0.00302952	-0.000969566	0.00279	0.00500016	0.00292415
Pms1	-0.00214511	-0.00464395	-0.00762219	-0.0036028	-0.00486724	-0.00353049
Ormdl1	-0.0277904	-0.0107793	-0.0274573	-0.0111465	-0.0135417	-0.00522676
Osgepl1	-0.00750717	-0.00668324	-0.0195679	-0.00557265	-0.00482295	-0.00505884
Asnsd1	-0.00318057	-0.00408686	-0.0135213	-0.00396209	-0.00924253	-0.00447604
Stk17b	0.000360619	0.0124362	-0.0163472	-0.0298105	-0.0314866	0.0431709
Gtf3c3	0.00257899	0.00343435	-0.00234654	0.00349583	0.00442282	0.00433282
Pgap1	0.00788633	0.00289983	-0.00279223	0.00231526	0.00170427	0.00269662
Ankrd44	0.0203882	0.00983872	0.0182633	0.00939671	0.00792415	0.00709501
Sf3b1	0.00121557	0.00107068	-0.0097496	0.00103318	0.00400962	0.00108409
Coq10b	-0.0206266	-0.0014989	-0.0139963	-0.00742226	-0.00271086	-0.0039283
Hspd1	-0.00665747	-0.0059792	-0.0358487	-0.00635795	-0.007463	-0.00606829
Hspe1	3.22958e-05	-0.000504599	-0.00629951	-0.000513551	-0.0038372	-0.000323439
Mob4	-0.0109044	-0.00130534	-0.0174991	-0.00306851	-0.00804148	-0.000354444
Mars2	-0.0194638	-0.00743714	-0.00670491	-0.00609861	-0.0086566	-0.00631947
Plcl1	-0.000567289	-0.00538175	-0.0289101	-0.0175018	-0.0114059	-0.0151691
Satb2	-0.000267343	-0.000140982	0.00710166	0.00110528	0.00279985	-0.000548667
9130024F11Rik	0.00913452	0.0060822	0.0098065	0.00760732	0.0119441	0.0102512
4930558J18Rik	-0.0112769	-0.00948093	-0.00931282	-0.0091299	-0.00751945	-0.00923953
1700066M21Rik	-0.0155229	-0.00936196	-0.0178616	-0.0112827	-0.0144538	-0.0109565
Tyw5	-0.000111224	-6.55194e-06	-0.00372816	-8.19115e-05	0.00106013	-0.000776236
9430016H08Rik	-0.00373472	-0.00300572	-0.00711539	-0.00314274	-0.00655382	-0.00286701
Kctd18	0.00221628	-0.000117083	-0.00424834	-0.00186774	-0.00375575	-0.00118124
Sgol2	0.011804	0.00795891	0.00290058	0.0045722	0.000273709	0.00537442
Aox1	-0.00446107	0.0104723	3.59657e-05	0.00508373	-0.000679393	0.00162008
Bzw1	-0.00489459	-0.0047065	-0.0218819	-0.00469967	-0.00624893	-0.00470394
Clk1	-0.00486289	-0.00439846	-0.0365061	-0.00440123	-0.00413447	-0.00436812
Ppil3	-0.00864082	-0.00345964	-0.00999249	-0.00295443	-0.00525863	-0.00311747
Nif3l1	-0.00130898	-0.000962035	-0.01551	-0.00149036	-0.00480914	-0.00179236
Orc2	-0.00463477	-0.00398472	-0.0236533	-0.0042437	-0.00547524	-0.00388945
Fam126b	-0.0754073	-0.0354561	0.0181831	0.0741061	0.151863	0.109819
Ndufb3	-0.00361428	-0.00175036	-0.00405259	-0.00199944	-0.00462663	-0.00189474
Cflar	0.0184225	0.0223407	0.020375	0.0200292	0.0260648	0.0279246
Casp8	0.0173569	0.00375326	0.00292365	0.00271838	0.00554578	0.00286855
Trak2	-0.00490252	-0.00282793	-0.000986432	-0.00279067	-0.00277468	-0.00263832
Stradb	0.01614	0.00250099	0.00186455	0.00232544	0.00327455	0.00321386
Tmem237	-0.00142123	0.000299684	0.00166237	-0.000395044	-0.00183475	-8.10026e-05
Als2	-0.00428548	0.000904654	0.00776901	0.00178485	0.00241007	0.00392564
Fzd7	0.023888	0.0161284	0.0276046	0.0155343	0.0163374	0.0174105
Sumo1	-0.00245638	-0.00239246	-0.0136858	-0.00214749	-0.00653444	-0.000107853
Nop58	-0.0068767	-0.00645815	-0.0402961	-0.00744814	-0.00825104	-0.00637204
Bmpr2	0.00634498	0.00463067	0.0062669	0.00559908	0.0123525	0.00621906
Fam117b	-0.00905271	-0.0107293	-0.0107617	-0.0112465	-0.013833	-0.00917281
Wdr12	-0.00573771	-0.00565776	-0.0173032	-0.00578821	-0.00816904	-0.00611553
Carf	-0.00266005	0.00126928	-9.64397e-05	0.000760707	0.00270657	0.000255502
Nbeal1	-0.108611	0.0120246	0.0228897	0.00542773	0.0275163	0.0129476
Cyp20a1	-0.000208605	0.000134088	-0.00586809	8.64091e-05	0.00234106	-0.000137896
Abi2	0.00244757	0.00222676	0.00244484	0.00202882	0.00269916	0.00202568
Raph1	-0.000731696	-0.00122613	0.0155506	-0.00132309	-0.000308314	-0.000966
Cd28	0.0123496	-0.00109144	-0.00878591	-0.00430309	-0.0037974	-0.00551197
Nrp2	0.0524286	0.0514437	0.0565878	0.0525247	0.0544791	0.0524953
Ino80d	0.000532294	0.00176358	0.00859502	0.00140823	0.031362	0.010181
Ndufs1	-0.00279659	-0.00244304	-0.0172097	-0.00252655	-0.00430023	-0.00238689
Eef1b2	-0.00155128	-0.00181131	-0.0116901	-0.00189176	-0.0122226	-0.00182832
Fastkd2	0.000720287	0.000737349	-0.0109824	0.000430311	0.000161563	0.000540006
Klf7	0.00617571	0.00852145	0.0166747	0.00837775	0.00951241	0.0103091
Creb1	0.001921	0.00121152	-0.00560694	0.00117485	0.00122377	0.00141616
Mettl21a	0.00939059	0.00812762	0.005479	0.00813894	0.00800874	0.0077176
2810408I11Rik	-0.00949403	-0.00981596	-0.00965375	-0.0113285	-0.00674262	-0.00932142
Ccnyl1	-0.00858134	-0.00217497	-0.00803655	-0.00162133	-0.00385692	-0.00324059
Fzd5	0.00864789	0.00693416	0.0106191	0.00656823	0.00823359	0.00780014
Plekhm3	0.0754764	0.0525547	0.0906155	0.0903635	0.108255	0.0898388
Idh1	-0.00320804	-0.00276502	-0.0117483	-0.00310124	-0.00371027	-0.0029584
Pikfyve	0.00400507	0.00304716	0.000787988	0.00289579	0.0043562	0.00333448
Map2	-0.00957143	-0.00129735	-0.00563567	-0.00331509	-0.00221841	-0.00203128
Rpe	-0.0108806	-0.00124501	-0.0213116	0.00136898	-0.0011224	0.0165177
Kansl1l	-0.0129159	-0.00399835	-0.00743512	-0.00750191	0.00194925	0.0096349
Acadl	0.00275732	0.000133618	-0.00455877	0.000709225	-0.00610634	0.00029543
Lancl1	0.013992	0.00186335	-0.00604199	-0.00801709	-0.00667294	0.000793481
Bard1	-0.00826997	-0.00907607	-0.00826331	-0.00959751	-0.010438	-0.00891076
Atic	-0.00246758	-0.00269805	-0.00546621	-0.00265674	-0.00318299	-0.00273586
Fn1	0.010238	-0.00345174	0.0026152	-0.00324688	-0.00650899	-0.00559341
Mreg	-0.0163113	-0.0131897	-0.0145791	-0.0114674	-0.00966524	-0.0125608
Pecr	0.0105618	0.000676268	0.000748783	0.0006496	0.000246677	5.54251e-05
Xrcc5	0.0113973	0.00751977	0.0104927	0.0075434	0.00791647	0.00799317
Smarcal1	-0.00308206	-0.00120633	-0.00211189	-0.00192183	-0.000139595	-0.00303906
Rpl37a	-0.00149446	-0.00269863	-0.0115668	-0.0028365	-0.00708492	-0.00298412
Tns1	-8.80291e-05	-0.00029714	0.00291041	0.000856956	0.00127683	-6.1146e-05
Arpc2	-0.00637668	-0.00653651	-0.0154006	-0.00666625	-0.00788345	-0.00652671
Aamp	-0.00177122	-0.00168201	-0.00540624	-0.00187216	-0.00251203	-0.00204791
Pnkd	0.00943036	0.0062831	0.0106391	0.00690443	0.00876176	0.00676343
Tmbim1	0.00166598	0.000968406	0.00915922	0.00133403	0.00453192	0.00164929
Slc11a1	0.00915227	0.00635427	0.00491257	0.00693144	0.0119293	0.00660208
Ctdsp1	-0.012967	-0.0137424	-0.00573513	-0.012466	-0.0154481	-0.0161935
Usp37	-0.00541336	-0.00518835	-0.0143846	-0.00549241	-0.00512709	-0.00519413
Rqcd1	0.0291423	0.0024393	0.00331928	0.00103533	-0.00140661	0.00100175
Zfp142	0.00430837	0.00357181	0.014842	0.00352286	0.0073292	0.00456874
Bcs1l	-0.00137702	-0.00318247	-0.00936643	-0.00308728	-0.0031795	-0.00324905
Rnf25	-0.00266959	-0.00311365	0.0055916	-0.00243848	-0.00237021	-0.00353578
Stk36	0.00898639	0.00993123	0.00801177	0.00982911	0.00994776	0.00993249
Ttll4	-0.0181299	-0.0143909	-0.00964773	-0.0176711	-0.0112177	-0.0133516
Cyp27a1	0.00901947	0.00949253	0.00329308	0.00268149	0.00136447	0.00458847
Wnt6	-0.00236708	0.00122564	0.00624287	0.000584934	0.000352746	0.00094186
Nhej1	-0.00942495	-0.000508115	-0.00110224	0.00145957	0.00316683	0.000941679
Cnppd1	0.0287599	0.0225954	0.0283395	0.0229518	0.0252308	0.0208385
Fam134a	0.00460788	0.00468472	0.0124708	0.00478431	0.00574901	0.00463558
Zfand2b	0.000508309	7.74999e-05	-0.00281689	0.00035274	-0.00220484	-0.000122793
Abcb6	-0.000443123	-0.000766169	0.00950089	-0.000602461	-0.00181351	-0.000514852
Atg9a	-0.00886351	-0.00258172	0.0570218	0.00797231	0.0406537	0.0123141
Ankzf1	0.0179997	0.0153217	0.01319	0.0139289	0.0161456	0.0138719
Glb1l	-0.00124705	0.000674425	-0.000211324	0.000708182	0.00155249	0.000936756
Stk16	-0.00206575	-0.00273272	-0.00385359	-0.00258632	-0.00568031	-0.00257236
Tuba4a	0.00098526	-0.000554747	0.000205742	-0.000371042	0.00527919	-0.000767235
Dnajb2	-0.0052639	0.00157338	0.00707473	0.00146309	0.000263717	0.00169296
Dnpep	0.0084039	0.00573022	0.00180816	0.00598206	0.00746506	0.00584331
Speg	0.00352759	0.00312573	0.0166987	0.00329557	0.00234697	0.00279562
Gmppa	0.00412708	0.00375697	0.0121406	0.0036438	0.00632493	0.00378493
Chpf	-0.0215473	-0.0160914	-0.0107231	-0.0150797	-0.0162961	-0.0154973
Stk11ip	0.0424	0.000305395	0.00208287	-0.000138592	0.00568332	-0.00225114
Pax3	-0.000776433	0.00144864	0.0038258	0.0013051	0.000317311	0.00214507
Farsb	-0.00493648	-0.00498948	-0.0116708	-0.00505536	-0.00525016	-0.00494649
Acsl3	-0.0194431	-0.0183083	-0.023325	-0.0193217	-0.0204192	-0.0191312
Utp14b	0.00266279	0.00212009	-0.00221923	0.00267155	0.00172941	0.00214099
Ap1s3	-6.6922e-05	-0.00485167	-0.010993	-0.00544997	-0.00313036	-0.00392336
Wdfy1	-0.000375938	-0.000559182	-0.00900948	-0.000565977	-1.18705e-05	0.000156566
Mrpl44	-0.000511872	-0.00104962	-0.00504138	-0.000886779	-0.00325543	-0.001452
Cul3	-0.00906219	-0.00829244	-0.00674968	-0.00869739	-0.0122775	-0.00811057
Dock10	0.0175702	0.0172033	0.0203394	0.0172211	0.0196682	0.0174905
Rhbdd1	0.00719024	0.00547213	0.00596921	0.00553718	0.00653349	0.00580076
Mff	-0.00755094	-0.00493816	-0.00753799	-0.00440328	-0.00844108	-0.00488313
Agfg1	-0.0103621	-0.00989506	-0.0132983	-0.00949778	-0.0103382	-0.00946957
Pid1	0.00837591	0.00839307	0.00796171	0.00851942	0.0102616	0.00836959
Dner	-0.014312	-0.012994	-0.0190515	-0.0123538	-0.00949185	-0.0116881
Trip12	-0.00350928	-0.00291312	-0.000703082	-0.00291521	-0.00289924	-0.00291039
Fbxo36	-0.000412093	0.00122235	4.08327e-05	-0.00158846	-0.000926063	-0.000168982
C130026I21Rik	0.00945914	0.0117048	0.00613802	0.0117293	0.0120926	0.0117905
Sp110	0.0667194	0.0522961	0.0522378	0.0486902	0.0502231	0.048873
Sp140	0.00125039	0.00124965	-0.00417755	0.000733064	0.00248783	0.00147216
Sp100	0.0135917	0.00728679	0.016789	0.00156739	0.00633618	0.00564493
A630001G21Rik	0.00357396	0.00569503	0.00663272	0.00473279	0.00575012	0.00478028
Cab39	-0.0485896	-0.0471454	-0.0497098	-0.0468844	-0.0486486	-0.0467244
Itm2c	0.00259118	9.07609e-05	-0.0103137	3.06177e-05	-0.00169941	0.000102834
Psmd1	-0.00137427	-0.0013143	-0.00679355	-0.00131855	-0.00120871	-0.00131641
Armc9	-0.0103756	-0.0131748	-0.0102588	-0.0100193	-0.010933	-0.0142201
Ncl	-0.0105736	-0.00995329	-0.0458534	-0.0103595	-0.0109756	-0.0100942
C130036L24Rik	-0.00961286	-0.0152943	-0.00956822	-0.0116012	-0.0108833	-0.0233312
Ptma	-0.02829	-0.0254141	-0.039354	-0.0263337	-0.0266248	-0.0258974
Pde6d	-0.000189416	0.00262382	-0.00209853	0.00305505	0.00729186	0.00283079
Cops7b	0.00283659	0.00306382	0.000207886	0.00269639	0.0049606	0.00287864
Dis3l2	-0.0132098	-0.0168242	-0.0102055	-0.0116274	-0.0170684	-0.0159297
Eif4e2	-0.00318821	-0.00341273	-0.00816266	-0.00345451	-0.00471658	-0.00337615
Gigyf2	0.00822257	0.00723132	0.0119461	0.00734107	0.00872772	0.00738333
Inpp5d	0.00469617	-0.00911634	0.00714696	-0.0155861	-0.00857014	-0.0213862
Atg16l1	0.000336121	0.000130969	-0.00166608	7.06608e-05	-0.00107347	0.000350638
Dgkd	-0.091121	-0.028941	0.00188505	-0.011125	0.0135117	-0.0118972
Usp40	0.00860058	0.00718468	0.00927505	0.00769848	0.00959208	0.0076746
Ugt1a7c	0.0172612	0.0149763	0.0106203	0.0153912	0.016586	0.0146529
Ugt1a6a	-0.000212612	0.00654188	0.038321	0.00970542	0.00786358	0.00804273
Mroh2a	0.231266	0.154808	0.158913	0.107596	0.147534	0.141485
Hjurp	0.00792536	0.00834765	0.00679572	0.00566249	0.0101462	0.00809846
Glrp1	-0.0135755	-0.00564236	0.00751294	-0.00382808	0.0270715	0.00381592
Arl4c	-0.0267756	-0.00560626	-0.116686	-0.0985806	-0.177409	-0.135463
Sh3bp4	0.0158094	0.0114178	0.0165148	0.0114859	0.0118716	0.0117271
Agap1	0.0779608	0.0754951	0.076254	0.0774357	0.0847446	0.0789876
Cops8	0.00120216	0.00127219	0.00331063	0.00133184	0.00318949	0.00135839
Lrrfip1	-0.0393686	-0.0386468	-0.0423694	-0.041212	-0.0414627	-0.0405424
Ube2f	-0.00409437	-0.00264276	-0.005528	-0.00244037	-0.00304817	-0.00248633
Scly	-0.0010223	-0.00199621	0.00120609	-0.000318039	-0.00806725	-0.00346817
Ilkap	0.000576001	0.000581332	-0.00343793	0.000564449	0.000844326	0.000515853
Hes6	-0.059774	-0.0491658	-0.0434334	-0.0524348	-0.0678272	-0.0589159
Per2	-0.00541934	-0.00311802	-0.00187274	-0.00231607	-5.93019e-05	-0.00204502
Traf3ip1	0.00233991	0.00310418	0.00327312	0.00333176	0.00195351	0.00214001
Asb1	0.000841531	-0.00115122	0.00103654	-0.000924158	0.00119007	-0.000619447
Hdac4	-0.00359619	-0.00177658	0.005444	-0.000555522	0.003019	-0.0019193
Ndufa10	-0.00157007	-0.00156865	-0.00746532	-0.00196087	-0.00208516	-0.00167931
Myeov2	0.00371274	-0.000147108	-0.00233928	-0.00424387	-0.0078058	0.000856774
Gpc1	0.00280535	-0.000177817	-0.00182992	9.73282e-05	-0.000537375	-0.00043281
Dusp28	-0.000398561	0.000956404	0.00142584	-0.0011996	-0.001094	-1.20166e-05
Rnpepl1	0.00634561	0.00301392	0.00774457	0.00357773	0.00825275	0.00323275
Capn10	0.00737263	0.0090358	0.0119788	0.00825514	0.007055	0.00912491
Gpr35	-0.249743	-0.266634	-0.235133	-0.257044	-0.236011	-0.279821
Mterfd2	-0.00638843	-0.00557335	-0.00961738	-0.00572951	-0.00966426	-0.00710426
Pask	0.00494462	0.00427907	0.00464722	0.00373838	0.00394991	0.00346861
Ppp1r7	-0.00919577	-0.00894705	-0.0116127	-0.00951266	-0.0126861	-0.00920965
Hdlbp	0.00111333	0.000957295	0.000166691	0.000963897	0.00227083	0.000954184
2022-09-02	-0.00109532	-0.000300544	-0.0116823	-0.000319607	-0.000101596	-0.000227509
Farp2	0.0159765	0.0152335	0.0159629	0.0129478	0.0186338	0.0144016
Stk25	-0.000192454	-0.00028358	0.00103502	-0.000219225	-0.000363787	-0.000316299
Thap4	-0.00642133	-0.00595439	0.0010765	-0.005133	-0.00973341	-0.00576726
Atg4b	-0.00527452	-0.00171419	9.69403e-05	-0.00135667	0.00243608	-0.00237765
Dtymk	-0.0143627	-0.0176093	-0.0225883	-0.017589	-0.0262628	-0.0252146
Ing5	-0.00246408	-0.00222867	-0.00259347	-0.00223603	-0.0033375	-0.00194689
D2hgdh	0.00730653	0.0109966	0.0131452	0.00814154	0.0106094	0.00933766
Fam174a	6.30607e-05	-0.00226891	0.000836097	0.00076865	-0.00200758	-0.00112959
St8sia4	-0.00422024	-0.00335346	-0.0113189	-0.00509332	-0.00483785	-0.00380216
D1Ertd622e	0.00337163	0.00342276	0.00346657	0.00364552	0.00328262	0.0036675
Ppip5k2	0.000498123	-0.00065288	-0.0229231	-0.000667966	-0.00035201	0.000100465
Gin1	-0.00410001	-0.00225913	-0.00655605	-0.00237317	-0.00236923	-0.00133748
Pam	0.00447753	0.00476465	0.0117381	0.00510733	0.00479372	0.00499543
Pign	-0.00871533	-0.0084538	-0.0203238	-0.00982277	-0.00841195	-0.00765552
2310035C23Rik	0.00395037	0.00240082	2.66564e-05	0.00226007	0.00203176	0.00217377
Tnfrsf11a	-0.00375884	-0.00342187	0.000215272	-0.00370799	-0.00251767	-0.00363924
Zcchc2	0.0126476	0.0177549	0.0264927	0.0167914	0.0209899	0.0214073
Phlpp1	0.0843217	0.110319	0.189232	0.156539	0.16716	0.195523
Bcl2	0.00528793	0.00545404	0.0135714	0.00692433	0.00942636	0.00683155
Kdsr	-0.0111156	-0.0114487	-0.0255354	-0.0137545	-0.014514	-0.013164
Vps4b	-0.00232615	-0.00183952	-0.00604333	-0.00177744	-0.00301502	-0.00182801
Serpinb8	0.00225084	0.00185451	0.00342363	0.00229693	0.000926867	0.00213327
Tsn	-0.00451059	-0.00388891	-0.0131178	-0.00388138	-0.0063595	-0.00369466
Mki67ip	-0.00847305	-0.00796712	-0.0218947	-0.00807261	-0.0115526	-0.00807039
Clasp1	0.0384276	0.0354412	0.0389054	0.0336436	0.0397124	0.0356878
Ralb	-0.005457	-0.00504743	-0.0129599	-0.00494832	-0.00427467	-0.00507648
Tmem185b	-0.000810812	-0.000230759	-0.00274458	-2.20101e-05	-0.000384327	-0.000152357
Epb4.1l5	-0.000789596	0.000334154	-0.0101232	-0.000114506	0.00013348	0.000235356
Ptpn4	-0.00323947	-0.00303797	-0.0129419	-0.00361283	-0.00172057	-0.00372857
Tmem177	0.00971414	0.00901789	0.00693919	0.00846934	0.0100292	0.00775753
Tmem37	-0.00277497	-0.00666472	-0.0293283	-0.0136584	-0.0255265	-0.0203555
Dbi	-0.000751774	-0.0014422	-0.0182435	0.000804078	-0.0132357	-0.000987263
3110009E18Rik	-0.000228936	-0.00114951	0.0028026	0.00056126	-0.00163692	-0.00152831
Steap3	0.00293868	0.00260801	0.0181434	0.00275951	0.00285822	0.00283016
Marco	0.434526	0.361278	0.33471	0.287184	0.298286	0.301612
Insig2	-0.00620452	-0.00551124	-0.00548726	-0.00605836	-0.00721037	-0.00598544
Ccdc93	0.0222305	0.0207697	0.0226181	0.0212579	0.0242582	0.0207443
Ddx18	0.000165498	-0.000560392	-0.00110296	-0.000542472	-0.00389256	-0.00058098
Actr3	-0.00252101	-0.0012708	-0.00208016	-0.00121932	-0.00161649	-0.00112994
Slc35f5	-0.0111859	-0.00782903	-0.0137735	-0.00741985	-0.00722647	-0.00742656
Mgat5	0.0182944	0.0153175	0.0181585	0.0145222	0.0184463	0.0167153
Ccnt2	-0.000845053	0.000635603	0.00737038	0.00209187	0.00373339	0.00335233
Rab3gap1	0.026899	0.0216774	0.0207086	0.0209739	0.0211089	0.0209424
Zranb3	-0.015345	-0.0111459	-0.0134116	-0.018444	-0.01285	-0.0130465
R3hdm1	0.00280718	0.00268916	0.00936933	0.002466	0.00449016	0.00275773
Ubxn4	-0.0020722	-0.00188236	-0.00669136	-0.00168388	-0.00172168	-0.0016917
Mcm6	0.0408742	0.0388823	-0.037684	-0.0532046	-0.0482976	-0.0323098
Dars	-0.00332907	-0.00334299	-0.0229224	-0.00335125	-0.0046537	-0.00329255
Cxcr4	0.00395784	0.0017957	0.000255911	-0.000414145	-0.00239136	0.000322422
Pfkfb2	0.00565041	0.0062674	0.0149782	0.00574137	0.0114299	0.00663545
Yod1	-0.00794069	-0.00137913	0.00177254	0.000515499	0.000738697	0.00286694
Mapkapk2	0.0196158	0.0227604	0.0597008	0.0752925	0.0716852	0.0637076
Dyrk3	0.00804738	0.00643386	0.00407555	0.00450494	0.00296898	0.00265852
Eif2d	0.00499299	0.00177348	0.00244794	0.00123521	0.00660573	0.00101605
Rassf5	-0.00610085	-0.00611849	-0.0158124	-0.00686382	-0.0078032	-0.00715686
Ikbke	0.184533	0.0988825	0.135905	0.132136	0.172582	0.0624118
Srgap2	0.0456486	0.0397284	0.0490158	0.0417094	0.0570586	0.0461612
Fam72a	0.0256985	0.0184943	0.0253786	0.0171643	0.0165561	0.0171824
5430435G22Rik	-0.0655931	-0.00124902	0.000754009	0.0141937	0.0174098	-0.00820721
Slc41a1	-0.00568068	-0.00401773	0.0126946	-0.00112494	0.0105848	0.00270413
Rab7l1	0.00118088	0.000179366	-0.00545464	-0.000573767	-0.00152539	-0.000777424
Nucks1	0.00125835	0.000793102	-0.00539622	0.000516206	-0.00031055	0.000873211
Elk4	0.0169416	0.0176863	0.0212998	0.0136382	0.0201077	0.019485
Mfsd4	0.0153161	0.00718393	0.00533801	0.00635344	0.0120117	0.0072733
Cdk18	-0.0138454	-0.0127534	-0.000552738	-0.0090739	-0.00697961	-0.00990914
Nuak2	0.00514344	0.00563084	0.0085814	0.00578292	0.00803247	0.00565569
Tmcc2	-0.00885283	-0.00472188	-6.94956e-05	-0.00652595	-0.00786472	-0.00591509
Dstyk	0.00111528	0.000278847	0.00644148	0.00059242	0.000475688	0.000719928
Rbbp5	0.000164999	0.000351781	-0.00288184	-0.000387706	-0.00115321	6.02476e-05
Tmem81	0.00766553	-0.00265903	-0.00256884	-0.0034798	0.00161288	-0.00251727
Mdm4	0.00513988	0.00639019	-7.26204e-05	0.00536768	0.00913193	0.00718258
Ppp1r15b	-0.013895	-0.0113783	-0.012179	-0.0115913	-0.0108348	-0.0112822
Snrpe	-0.00566301	-0.00553921	-0.0102822	-0.00579079	-0.00721493	-0.00533079
Zc3h11a	-0.00267058	-0.00203836	-0.00236605	-0.00220892	-0.00179839	-0.00209449
Zbed6	0.00957086	0.00907087	0.00792547	0.0085424	0.0122677	0.00894654
Atp2b4	0.00453248	0.00294242	0.00118003	0.00274483	0.00424322	0.00426762
Btg2	-0.00646518	-0.00654671	-0.0107467	-0.00635369	-0.0068035	-0.00643199
Tmem183a	-0.0125037	-0.011944	-0.0138428	-0.0118411	-0.0129796	-0.0117613
Cyb5r1	-0.00797095	-0.00599636	-0.00283353	-0.00598887	-0.00624161	-0.00602506
Adipor1	-0.0118767	-0.0116322	-0.0136805	-0.011394	-0.0164851	-0.0116232
Klhl12	0.00137181	0.00281563	0.00826668	0.00318841	0.00512875	0.00396526
Rabif	-0.0273684	-0.0272061	-0.0409974	-0.0283434	-0.029101	-0.0276592
Kdm5b	-0.0648184	-0.00845529	0.0283861	-0.00206494	0.0277444	0.0127766
Ppp1r12b	0.191721	0.171608	0.176288	0.18832	0.174109	0.165756
Ube2t	0.00490169	0.00341359	-0.00261655	-0.000971261	-0.00729909	-0.000842764
Ptprv	0.00581375	0.0050871	0.0162674	0.00456626	0.00879146	0.006056
Ptpn7	-0.126818	-0.0233557	-0.020352	-0.0150536	-0.0120279	-0.019431
Arl8a	-0.00168086	-0.000560642	0.00499034	-0.000235073	0.00104628	-0.000447542
Rnpep	0.00947121	0.000798524	0.0121821	0.000990436	-0.00318924	-0.00056421
Timm17a	-0.00482913	-0.00241693	-0.00448253	-0.00217329	-0.00250621	-0.00239795
Ipo9	0.00309738	0.00200788	0.0143163	0.00186077	0.00398496	0.00136041
Nav1	-0.00436438	-0.00306523	0.00683227	-0.00460947	-0.00134379	-0.00229594
Csrp1	-3.92838e-05	-0.000188791	4.35235e-05	-0.000218054	-0.00127734	-0.000509057
Tmem9	0.0025407	0.00156519	0.00378787	0.00164871	0.0017034	0.00181392
Kif21b	0.0284203	0.00548879	0.0134039	0.00555402	0.007875	0.00455879
Camsap2	-0.0518055	-0.0102953	-0.0109686	-0.0103314	-0.0109037	-0.00961686
Ddx59	-0.000289793	-0.000664888	-0.00931007	-0.00235892	-0.00401113	-0.00123834
Kif14	0.00181146	0.00240667	0.0093207	0.0017671	0.00277263	0.00337186
Zfp281	-0.00706358	-0.00014647	-0.00333804	0.000998116	0.00531875	0.00269994
Ptprc	0.0110152	0.010628	0.0072012	0.010567	0.0131631	0.0107918
Nek7	-0.00515663	-0.00606992	-0.019075	-0.00757006	-0.00811621	-0.00619269
2310009B15Rik	-0.00437151	-0.00423973	-0.00551062	-0.00355076	-0.00309967	-0.00404675
Dennd1b	0.00365767	0.00240802	0.00436261	0.00237809	0.00201772	0.00249113
Zbtb41	0.000179533	0.000569201	-0.00612148	0.00145683	0.00159195	0.000780352
Aspm	0.00323855	0.00353433	0.00207745	0.00309696	0.00379783	0.00333798
Cfh	0.0204737	0.0226056	0.018762	0.014842	0.0172961	0.0225577
Cdc73	-0.00524621	-0.00409543	-0.0166278	-0.00396689	-0.00332118	-0.0035185
Glrx2	-0.00161038	-0.00151803	-0.00969474	-0.00136882	-0.00212013	-0.00175012
Trove2	0.00303859	0.00360093	0.00328844	0.00374392	0.00526514	0.00339419
Uchl5	-0.00139182	-0.00356206	-0.0165818	-0.00777371	-0.0147779	-0.00626672
Rgs2	-0.0093216	-0.00713693	-0.0226201	-0.00781649	-0.00726019	-0.0072627
Rgs1	-0.00475973	-0.00428828	-0.004184	-0.00325798	-0.00459178	-0.00459488
Rgs18	0.0117879	0.00598537	0.00514366	0.00456149	0.00230296	0.00375046
Pla2g4a	0.00173822	0.00338289	-0.00129287	0.00369864	0.0117358	0.00445513
Ptgs2	0.00769983	0.00962504	0.0253419	0.00663073	0.0168706	0.0157148
BC003331	-0.0129091	-0.0111571	-0.0166581	-0.0110493	-0.0132777	-0.0107976
Tpr	-0.000490429	7.77311e-05	-0.00192353	5.33093e-05	0.00153295	7.60478e-05
Ivns1abp	-0.0470549	-0.0478862	-0.0524984	-0.0522014	-0.0529257	-0.0491043
Swt1	0.00266247	0.00223848	-0.00137531	0.00224677	0.000232909	0.00207079
Trmt1l	0.015793	0.0154061	0.0241564	0.0120614	0.0120955	0.0130026
Rnf2	-0.0227252	-0.0190425	-0.0261329	-0.0261641	-0.0212091	-0.0189319
Fam129a	0.00703707	0.00561162	0.000154776	0.00655794	0.0204334	0.00611287
Edem3	-0.0113641	-0.00481593	-0.0161722	-0.00595109	-0.00130156	-0.00169
1700025G04Rik	0.0291446	0.011226	0.00710675	0.0084941	0.0116429	0.00558272
Tsen15	-0.00990694	-0.0112675	-0.0116546	-0.0110466	-0.0133915	-0.0103949
Rgl1	-0.0960449	-0.0421903	0.0849772	0.0876787	0.135041	0.0660812
Arpc5	0.000276762	0.000935934	-0.0057702	0.00137686	0.000528223	0.00135166
Ncf2	-0.000848593	-0.000495099	-0.00535053	-0.00061004	-0.000378261	-0.00121332
Smg7	0.0171352	0.0277792	0.0686574	-0.00850895	0.0763535	0.0590108
Lamc2	-0.00121085	0.000246971	0.000911038	0.000536909	0.00184045	0.0034535
Lamc1	-0.0724507	-0.0108381	0.0185868	0.00184673	0.0141711	0.000988095
E330020D12Rik	-0.020482	-0.0178497	-0.0187842	-0.016514	-0.019989	-0.0166843
Shcbp1l	-0.000233245	-0.00462986	0.000123791	-0.0127107	-0.0118285	-0.00947768
Dhx9	-0.00143037	-0.00154742	-0.0121224	-0.00154238	-0.0030126	-0.00153659
Rnasel	0.0294554	0.0133684	-0.00321353	0.00354962	0.00466751	0.00286163
Glul	0.00488405	0.000179094	-0.000387357	-0.000459912	-0.00207661	-0.000209722
Ier5	-0.018641	-0.0087559	-0.0153976	-0.0077522	-0.010136	-0.00871103
Mr1	-0.010147	-0.00648584	-0.0144065	-0.00759708	-0.0078561	-0.00775982
Stx6	-0.00388452	-0.00254741	-0.000722529	-0.00230555	-0.00565194	-0.00223286
Xpr1	-0.0410814	-0.0153416	-0.0187579	-0.0165749	-0.0117958	-0.0120307
Acbd6	-0.0119747	-0.00749579	-0.00705657	-0.00372919	-0.0103334	-0.00579142
Qsox1	0.00620685	0.00649114	0.0198945	0.00925801	0.0095471	0.00901161
Cep350	0.0151032	0.0151777	0.0188297	0.0155086	0.0176398	0.0158337
Tor1aip1	0.0418966	0.031165	0.0340261	0.0303849	0.0311289	0.0310931
Tor1aip2	0.0614661	0.0631404	0.0605909	0.0609126	0.0609515	0.062202
Soat1	-9.45096e-06	0.000222825	-0.00106333	0.000134157	0.00275577	0.00032371
Abl2	-0.0531562	-0.0541004	0.0306134	0.0263362	0.0654609	0.0199069
Tor3a	0.230051	0.0854205	0.0732258	0.0753411	0.0679696	0.0820827
Fam20b	-0.000211419	-7.75759e-05	-0.00501805	-0.000195634	0.00212717	0.000101389
Ralgps2	0.00956258	0.00676959	0.00794286	0.00293189	0.00425687	0.00446331
Rasal2	0.00267287	0.00109744	-0.000584798	0.00120329	0.000682532	0.000602593
2810025M15Rik	-0.000700476	-0.00240684	-0.0150654	-0.00764779	-0.0205519	-0.0121582
Rfwd2	-0.016841	-0.00744416	-0.0124948	-0.00590368	-0.00145425	-0.00435703
Tnn	-0.033374	-0.0238379	-0.0215372	-0.0237486	-0.02207	-0.0250289
Mrps14	0.00143301	0.0010064	-0.0109212	0.000960326	-0.00114869	0.00135459
Cacybp	-0.0272265	-0.0261398	-0.0330486	-0.0261342	-0.0392916	-0.0215757
Rabgap1l	-0.00117726	-0.00779567	-0.00609351	-0.00684889	-0.00788769	-0.00446919
Rc3h1	-0.00189769	-0.00167392	-0.00925455	-0.00145259	-0.00181807	-0.00160633
Zbtb37	0.000604139	0.00168535	0.00367945	0.0011122	0.00652322	0.0019308
Gas5	0.00127177	0.000524598	-0.00522512	0.000361274	-0.00211185	0.00051535
Dars2	-0.0152603	-0.0104837	-0.0236658	-0.0137738	-0.0146426	-0.0128074
Cenpl	0.0123056	0.0106878	0.0125192	0.00793985	0.0012342	0.00752469
Klhl20	0.00012391	-0.000437924	0.00789167	-0.000440826	-0.0018524	2.32796e-05
Prdx6	0.00168483	0.000766155	-0.00224545	0.000876747	-0.00246354	0.000696642
Suco	0.00049934	0.00047256	-0.0032727	0.000357246	0.00169059	0.000806448
Pigc	-0.0100588	-0.00923149	-0.0125155	-0.00885982	-0.00746663	-0.00733602
Mettl13	0.000547481	0.000258644	0.00995412	0.000394104	-0.000194527	0.000313541
Vamp4	0.00323543	0.000542875	-0.00308193	0.00107732	0.00106785	0.00645592
Prrc2c	0.00774537	0.00735271	0.0173071	0.00807068	0.0254705	0.00951535
Gorab	-0.0124699	-0.0103839	-0.00413173	-0.0100329	-0.010624	-0.00806965
Kifap3	-0.00114198	-0.00101105	-0.00602389	-0.00136558	-0.000933164	-0.00127768
Scyl3	-0.00168445	-0.001513	0.00523889	-0.00197217	-0.00321235	-0.00255936
BC055324	0.0123196	0.00204062	-0.0150008	-0.000831084	-0.00210022	-0.00407634
Mettl18	-0.00927226	-0.00940247	-0.0137665	-0.00911863	-0.0110307	-0.00875416
F5	-0.0110728	-0.0110235	-0.0144325	-0.0111022	-0.0102617	-0.0111053
Slc19a2	0.00276876	0.000720506	0.00694223	-0.00246098	-0.00808627	-0.00495948
4930455F23Rik	-0.0227373	-0.00794669	-0.0208081	-0.00941954	-0.0119137	-0.00893826
Blzf1	0.000464605	0.00344874	0.00315605	0.00352229	0.00393236	0.00368897
Nme7	0.00481296	0.0021135	-0.0110907	0.00231721	0.00253084	0.00260138
Sft2d2	0.000891457	0.00153697	0.00640064	0.00164261	0.00428606	0.00190849
Tiprl	-0.00605748	-0.00439088	-0.0130571	-0.00390849	-0.00622204	-0.0043832
Dcaf6	-0.00277161	0.000582235	-0.0010093	0.000925271	0.00135956	0.00103935
Mpc2	-0.00112232	-0.00230387	-0.0235779	0.0062194	-0.0152812	0.0105641
Mpzl1	-0.0138521	-0.000113591	0.00258425	0.00615702	0.00431298	0.00414315
Rcsd1	0.00534685	0.00237408	0.00569226	0.00246278	0.00309814	0.00235528
Creg1	-0.0031472	-0.0033634	-0.0113781	-0.00345599	-0.00999816	-0.00350731
Pou2f1	0.012718	0.0120227	0.0223285	0.0123766	0.020204	0.0106412
Ildr2	0.00471503	-0.00123037	-0.00104231	-0.00126428	-0.00255682	-0.00215295
Tada1	-0.00143067	-0.00198233	-0.0115399	-0.00163846	-0.00214195	-0.00204696
Pogk	-0.0678893	-0.00698827	0.00918712	0.0177971	0.0740655	0.0426407
Fam78b	-0.105451	-0.0795046	-0.0523447	-0.0831281	-0.115482	-0.0225392
Uck2	-0.0165539	-0.013936	-0.0161405	-0.0137118	-0.0135177	-0.01397
Tmco1	-0.0337182	-0.0325161	-0.0371984	-0.0345629	-0.033518	-0.0321011
Aldh9a1	0.00255827	0.00206844	0.0024822	0.00216139	0.00143591	0.00210708
Mgst3	-0.00267494	-0.00290827	-0.00742688	-0.00366579	-0.00566404	-0.00418618
Nuf2	-0.00171787	-0.00092092	-0.0148124	-0.00137566	-0.0119462	-0.00198229
Hsd17b7	-0.00103683	-0.000232932	-0.005142	0.000740789	0.000486294	7.96202e-05
Uap1	0.00612502	0.00425524	0.00482809	0.00330784	0.00326526	0.00676896
Uhmk1	-0.00893141	-0.00731606	-0.0163681	-0.00815834	-0.00621403	-0.00775477
Atf6	0.000222255	0.00146583	0.00271262	0.00211813	0.00663883	0.00207303
Dusp12	-0.00152759	0.000842207	0.00085234	0.00169489	0.00413069	0.00013167
Fcgr2b	-0.0379787	-0.0291088	-0.0415593	-0.0268384	-0.0268668	-0.0253161
Fcgr4	-0.0180105	-0.00885884	-0.00978591	-0.00105851	0.000313576	0.000990396
Fcgr3	-0.00216775	-0.00370071	-0.0111443	-0.00400186	-0.0050856	-0.00425394
Sdhc	-0.00659816	-0.00629686	-0.0101978	-0.00641031	-0.0088625	-0.00637613
Pcp4l1	-0.0205185	0.000375935	0.0171286	0.00881103	0.0162518	0.0095091
Tomm40l	-0.010948	-0.00706181	-0.00525471	-0.00618544	-0.00752868	-0.00706073
Fcer1g	-0.00192281	-0.0011835	-0.00329051	-0.00106576	0.000212108	-0.00120498
Ndufs2	0.0034261	7.88715e-05	0.000730286	0.000657683	-0.000710053	-0.000434241
Adamts4	0.0623933	0.0377443	0.0434397	0.0330938	0.0677248	0.0430062
B4galt3	-0.00654265	-0.00766487	-0.00605329	-0.00833046	-0.00925242	-0.00849905
Ppox	0.00115125	-0.00192081	0.0103243	-0.00162728	-0.00135821	-0.0017281
Usp21	0.00324205	0.00341123	0.0116715	0.00595957	0.00456144	0.00521249
Ufc1	-0.0029343	-0.00212842	-0.00156407	-0.00213787	-0.00382072	-0.00220657
Dedd	0.00224488	0.00300729	0.0827795	-1.90741e-05	0.0138662	0.0141422
Nit1	-0.00317916	0.00174252	0.0215539	0.0122153	0.0172933	0.0134593
Pfdn2	-0.0370236	-0.0346935	-0.0360755	-0.0361334	-0.036573	-0.0340223
Klhdc9	0.0110688	0.00474146	-0.00262459	0.00374916	0.00151873	0.00324658
Arhgap30	0.00173454	-0.000156603	-0.000477282	-9.21847e-05	-0.00183856	-0.000182705
Usf1	0.0653937	0.0639097	0.043433	0.0451649	0.0444115	0.0469076
F11r	-0.032979	0.0207492	-0.0282529	-0.00169466	-0.00892562	-0.0458835
Alyref2	0.00323681	0.000982499	-0.00223307	0.000204991	0.000462944	0.000700532
Cd84	0.00228927	-0.00053748	-0.024924	-0.00536502	-0.0175006	0.00595194
Slamf6	0.00303495	0.0040812	0.00866803	0.00419007	0.00593764	0.00445671
Ncstn	0.00368513	0.00329017	0.0187961	0.00346536	0.00408689	0.00346327
Copa	0.000566021	0.000261251	-0.00165042	0.000271348	0.000756607	0.000250198
Pex19	-0.00530013	-0.00575165	-0.00575283	-0.00592298	-0.00515623	-0.00813808
Dcaf8	0.00614626	0.00669627	0.00873579	0.00640902	0.00701928	0.00633522
Pea15a	-0.000386951	-3.02092e-05	-0.00456755	-4.31572e-05	0.00150791	9.24542e-05
Igsf8	0.00243781	0.00201138	0.0193152	0.00185162	0.00358515	0.00148631
Pigm	9.26212e-06	-0.00178299	0.00277115	0.00251544	0.0035833	0.0055902
Slamf9	-0.000822404	-0.00128326	0.00228162	0.0002856	-0.000777414	-9.01943e-05
Igsf9	-0.00157077	-0.000127281	0.000333105	-0.000429438	0.00232272	0.000240639
Tagln2	-0.00111631	-0.00133148	-0.0143495	-0.00140205	-0.0020825	-0.00146761
Slamf8	0.139089	0.136274	0.0745466	0.0646261	0.0965695	0.146944
Dusp23	0.00409837	0.00149849	0.000888168	0.00139684	0.00100931	0.000449785
Aim2	-0.0135093	-0.0130873	-0.0207071	-0.0133094	-0.0144163	-0.0125586
Pyhin1	-0.0119266	-0.00515728	0.00243606	-0.00625379	-0.0061584	0.00435416
AI607873	0.070451	0.0673854	0.06432	0.0633154	0.0695532	0.066286
Ifi204	0.145909	0.0924853	-0.0991661	-0.202978	-0.150152	-0.15182
Mndal	0.185166	0.0851875	-0.025219	-0.0773549	-0.0731683	-0.0286158
Mnda	-0.00287964	-0.00362193	-0.00663646	-0.0203534	-0.0260293	-0.0303788
Ifi203	0.0429751	0.0183728	-0.0111795	-0.0447123	-0.0374151	-0.00480267
Fh1	0.00404045	0.000224111	-0.0162766	-0.000292178	-0.00493301	-0.000586757
Opn3	0.00201513	-0.00434416	0.00080137	-0.00289219	-0.000730345	-0.00445982
Chml	-0.0201319	-0.0176992	-0.0253302	-0.0201115	-0.020389	-0.0189057
Exo1	0.00195959	-0.0023301	-6.63221e-05	-0.00229139	-0.00285889	-0.00267497
Cep170	0.0286102	0.0277116	0.0294642	0.0276508	0.0291791	0.0279818
Sdccag8	-0.00201443	-0.00323117	-0.0127971	-0.00254917	-0.00079311	-0.0023985
Akt3	0.00881603	0.0028616	0.00115946	0.00206742	0.00473575	0.00368954
Zbtb18	0.00210671	0.00152129	0.00381889	0.00172561	0.00263788	0.00152051
Adss	-0.020862	-0.020243	-0.0282321	-0.0227923	-0.0268342	-0.0206752
Desi2	-0.0158087	-0.0150367	-0.027872	-0.0127745	-0.0171546	-0.014309
Cox20	-0.0240222	-0.0225828	-0.0262244	-0.0211903	-0.0233344	-0.0216328
Hnrnpu	-0.0046789	-0.00402784	-0.00622922	-0.00399613	-0.00513233	-0.00402439
Efcab2	6.37693e-05	0.000790172	-0.00777739	-0.00305218	-0.00111788	-0.000402729
Smyd3	-0.058812	-0.0620515	-0.0665328	-0.0604815	-0.0601027	-0.0611689
Tfb2m	-0.00582726	-0.00603739	-0.0139926	-0.00575237	-0.00814202	-0.00661683
Cnst	-0.00452371	-0.00644522	-0.00455645	-0.0112317	-0.0112711	-0.0113339
Sccpdh	-0.021712	-0.0254558	-0.046784	-0.0170445	-0.0258239	-0.0367334
Ahctf1	-0.00904563	-0.00864081	-0.0121922	-0.00789578	-0.00706086	-0.00720723
Cdc42bpa	0.00397774	0.00388097	0.00474768	0.00637118	0.00705699	0.00491312
Adck3	0.0252443	0.0212122	0.0184112	0.019508	0.0228316	0.0200215
Psen2	0.00583247	0.00481042	0.0164289	0.00483544	0.00486157	0.00515815
Itpkb	0.0277176	0.0292968	0.0371933	0.0314933	0.0320931	0.0321555
Parp1	0.000216858	-0.000291335	0.000457081	-0.000305548	-0.000219793	-0.000381337
Lin9	0.00651568	0.00380629	0.000334892	0.00431561	0.00357851	0.0041458
Acbd3	0.00814252	0.00684751	0.0078619	0.00664267	0.00449004	0.00660638
H3f3a	-0.00926993	-0.00646428	-0.0160027	-0.00571168	-0.0105598	-0.00573802
Sde2	-0.00605907	-0.00427859	-0.0124629	-0.00406475	-0.00571414	-0.0039742
Pycr2	-0.028239	-0.0266792	-0.0290376	-0.0267768	-0.0274109	-0.0272159
Tmem63a	-0.0182121	-0.00218505	0.0401738	-0.00246072	0.00508925	0.00164345
Ephx1	-0.0207056	-0.0198596	-0.019041	-0.0208108	-0.0201479	-0.0222341
Nvl	0.00583665	0.00613549	0.00886597	0.00607105	0.0157568	0.00640026
Cnih4	-0.00193139	-0.0045803	-0.0138249	-0.0110091	-0.0259038	-0.00624459
Wdr26	-0.00542603	-0.00420908	-0.00433173	-0.00412989	-0.00304763	-0.00406492
Lbr	-0.0102565	-0.00968031	-0.0151499	-0.00953247	-0.0100574	-0.0095134
Enah	-0.0239553	-0.0162259	-0.0152812	-0.0180712	-0.0149448	-0.0175259
Srp9	-0.0116443	-0.0113847	-0.026244	-0.0115188	-0.012212	-0.0115388
Degs1	-0.077736	-0.0768047	-0.0773018	-0.0771921	-0.0769198	-0.077164
Fbxo28	-0.00919593	-0.00780345	-0.00985503	-0.00759684	-0.0103569	-0.00754359
Trp53bp2	-0.0140973	-0.0145478	-0.0117547	-0.0143969	-0.0157253	-0.0132953
Capn2	-0.00191356	-0.00284115	-0.00648058	-0.00512286	-0.00619937	-0.00595871
Tlr5	0.00286881	0.00432223	0.00550361	0.00497975	0.00556674	0.00440384
Disp1	-0.00553329	0.000311813	0.0234501	0.00445112	0.00749361	0.00492127
Brox	-0.00495345	-0.00226199	-0.0128944	-0.00292033	-0.00266121	-0.0022377
Aida	0.000744213	0.00123557	0.00186558	0.00131099	-0.000111583	0.00134366
Mia3	-0.000811077	-0.000695011	0.000580636	-0.000663229	-0.000725145	-0.00065021
Taf1a	0.00215745	0.000911007	0.0091513	0.00213813	-0.00111454	0.00234301
Dusp10	-0.0134557	-0.0116611	-0.0123383	-0.0124811	-0.0119476	-0.0108935
Hlx	-0.0961782	-0.0994841	-0.0773922	-0.106259	-0.0995279	-0.107612
Rab3gap2	6.85785e-05	0.000200723	-0.00417419	0.000407787	0.00194172	0.000269097
Iars2	-0.00226271	-0.00147305	-0.00252632	-0.00146778	-0.000665338	-0.00131546
Bpnt1	-0.012836	-0.00693457	-0.00653131	-0.00685366	-0.0090867	-0.00700865
Eprs	-0.00176561	-0.00145042	-0.0170381	-0.0014182	-0.00025174	-0.00141181
Rrp15	-0.00396524	-0.00200374	-0.0280489	-0.00254517	-0.00614326	-0.00298747
Gpatch2	0.00376035	0.00137157	0.00747958	0.000845615	0.00463967	0.000725215
Kctd3	0.00253119	0.00420216	0.0111188	0.00428296	0.0041763	0.00411401
Cenpf	0.00591965	0.00470226	0.00443272	0.00438279	0.0038286	0.00445132
Ptpn14	-0.00141129	0.000492113	-0.00223242	0.00105043	0.000942981	0.00109241
Smyd2	-0.00216969	-0.00237248	-0.00387177	-0.00244952	-0.00302294	-0.00234392
Rps6kc1	0.0107404	0.00608774	0.0112266	0.00515575	0.0102838	0.00616024
Angel2	-0.000964631	-0.000352631	-0.0104431	-0.000588331	-0.00148262	-0.000346893
Vash2	-0.0052174	-0.00256665	-0.00650849	-0.00482598	-0.00523043	-0.00453406
Mfsd7b	-0.0238405	-0.0142379	-0.0145546	-0.0135638	-0.0191673	-0.0135333
Tatdn3	-0.008201	-0.00510156	-0.0110035	-0.00592269	-0.00796813	-0.00546962
Nsl1	0.00370709	0.00309673	0.00332723	0.00288119	0.00134961	0.0028435
Batf3	-0.00984414	-0.0084619	-0.0170051	-0.0074511	-0.0108361	-0.00798033
Atf3	-0.00842349	-0.0058084	-0.0111067	-0.00507776	-0.00416499	-0.00529136
Nenf	-0.00707155	-0.00629281	-0.00574136	-0.00480777	-0.00723233	-0.0061572
Tmem206	-0.0230007	-0.0203821	-0.0219315	-0.0197814	-0.0224962	-0.0208056
Ppp2r5a	-0.00200905	-0.0018429	0.000289372	-0.00115817	-0.00267516	-0.00118616
Dtl	-0.0476182	-0.0544782	-0.0659945	-0.0707845	-0.0689334	-0.0566673
Ints7	-0.00189831	-0.00197984	0.00266007	-0.00180994	-0.000120304	-0.00181968
Lpgat1	-0.0361258	-0.0117215	-0.0166958	-0.0123872	-0.00740866	-0.0102856
Nek2	0.000293014	0.000630253	0.00648218	0.000666825	0.000277013	0.000615377
Slc30a1	0.00266986	0.00561028	0.0136686	0.00599046	0.00592774	0.00637299
Traf5	0.0383554	0.0327877	0.0409199	0.0311406	0.028552	0.0235524
Rcor3	-0.00246907	-0.00128635	-0.00421681	-0.00212193	0.00226965	-0.00256237
Diexf	-0.0030722	-0.00428938	-0.0145334	-0.00449966	-0.00327306	-0.00414084
A130010J15Rik	-0.0152033	-0.0111799	-0.012919	-0.0101104	-0.00641341	-0.00466188
Traf3ip3	-0.00738838	-0.00818741	-0.0243276	-0.00963223	-0.00899492	-0.0169858
Hsd11b1	0.00580399	0.0027838	-0.00164678	0.0025219	0.00158383	0.00405531
Plxna2	0.166681	0.0544973	0.167343	-0.00932088	0.0311092	0.0694693
Cr1l	0.00555248	0.0046057	-0.00301305	0.00577724	0.00560849	0.00476274
Plekhg1	0.0459813	0.0271695	0.040681	0.0430405	0.0478004	0.0388159
Mthfd1l	0.00170811	0.00134181	0.000249319	0.00130733	0.00409503	0.00112013
Zbtb2	-0.0079649	-0.00553038	-0.00543133	-0.00512556	-0.00575545	-0.00528007
1700052N19Rik	-0.00286922	-0.00212945	-0.00431785	-0.00277119	-0.00478817	-0.00344059
Syne1	0.022759	0.0377776	0.057638	0.0787368	0.0778803	0.0582798
Fbxo5	0.0121654	0.00330343	-0.0280008	-0.0206584	-0.0207253	-0.00786315
Mtrf1l	0.00059205	0.000911055	-0.0032283	0.000181194	-0.00318993	0.00161308
Ipcef1	-0.0226945	-0.0164708	-0.0154247	-0.0158463	-0.0106251	-0.0163353
Cnksr3	-0.0111075	-0.00273685	0.00594652	-0.000704311	0.0034928	0.000498368
Ulbp1	0.0226785	0.0149467	0.0012658	0.00294165	0.0157	0.00592218
Lrp11	-0.00425873	-0.00449888	-0.00411812	-0.00350925	-0.0058597	-0.00360674
Pcmt1	-0.00347671	-0.00240685	-0.00676934	-0.00228821	-0.00308896	-0.00225243
Nup43	-0.000995862	-0.00222768	0.00098471	-0.00203446	-0.00289002	-0.00216698
Lats1	-0.00392502	0.00179992	0.00746	0.00193548	0.00435062	0.00232292
Katna1	0.00632401	0.00376826	0.00202632	0.00128668	0.00137228	0.00410287
Ginm1	0.000176051	0.000347909	-0.00746014	4.17305e-05	-0.000373529	0.000518416
Ppil4	-0.00853749	-0.00615239	-0.032435	-0.00793049	-0.0101311	-0.00460984
Tab2	0.00616312	0.00551979	0.01485	0.00539751	0.00710805	0.00540212
Ust	0.0563752	0.0260765	0.0342431	0.0263738	0.024304	0.0292344
Sash1	0.0114009	0.0101047	0.0105749	0.00986525	0.0102458	0.00993607
Stxbp5	-0.0293269	-0.0211117	-0.0198466	-0.02187	-0.0208792	-0.0216082
Adgb	0.00372694	-0.00016611	-0.00964613	-0.00312724	-0.0041976	-0.00436542
Rab32	0.167891	0.0276579	0.0108569	0.00275947	-0.0481835	0.000907992
Shprh	0.00114461	-2.1474e-05	-0.000468335	-0.000327301	8.24689e-05	-8.72501e-05
Fbxo30	0.00265131	0.00324805	-0.00875253	0.00435049	0.00291536	0.00531388
Utrn	0.0161392	0.0141092	0.0246113	0.0147534	0.0115702	0.0170425
Stx11	0.00421021	0.00644089	0.0124233	0.00569281	0.00882949	0.00803584
Sf3b5	-0.0219232	-0.0222945	-0.0307118	-0.0220297	-0.0248208	-0.0222655
Ltv1	-0.089455	-0.00414359	-0.0429876	-0.00386078	-0.0180308	-0.0135084
Phactr2	-0.00596693	-0.00287106	-0.0030793	-0.000907571	-0.00497993	-0.00237833
Fuca2	0.00834373	0.00296868	0.00147392	0.00312398	0.00393713	0.00287295
Pex3	0.00378819	0.00536777	0.00185727	0.00735361	0.00593517	0.0074972
Adat2	-0.0042057	-0.00297635	-0.00231555	-0.00236259	-0.000207332	-0.00378392
Aig1	0.00195387	0.000292536	-0.00647871	0.00338228	-0.00482932	0.00386712
Hivep2	-0.125744	0.0141779	0.0742529	0.0120605	0.130552	0.0600448
Gpr126	-0.0318537	-0.00345967	-0.00763231	-0.00670276	0.0119519	0.00332711
Vta1	-0.00467737	-0.00423213	-0.00199181	-0.00399094	-0.00401773	-0.004106
Cited2	-0.10031	-0.0321483	-0.0136004	-0.0138385	-0.0171705	-0.020794
Heca	-0.00327197	-0.00311449	-0.0112057	-0.00446149	-0.00421319	-0.00478691
Abracl	-0.0119672	-0.00372244	-0.0105389	0.00157859	0.00588937	0.00356952
Reps1	-0.00550598	-0.00510802	0.00633487	-0.00300022	-0.00459921	-0.00493953
Ccdc28a	0.00495469	0.00175166	0.00224556	0.00204549	-0.000761544	0.00166778
Nhsl1	0.012984	0.0101136	0.00859206	0.00777131	0.00874809	0.00992607
Hebp2	0.00619309	0.00460913	0.00648259	0.00563109	0.00624508	0.0048677
D10Bwg1379e	-0.00710915	-0.00788868	-0.00291664	-0.00512611	-0.000129927	-0.00670911
Tnfaip3	-0.0330718	-0.0351878	-0.0426221	-0.0569531	-0.00849318	-0.0282434
Ifngr1	0.0240393	0.0221236	0.0257127	0.0209688	0.024656	0.0218146
Pex7	-0.00909681	-0.0125863	-0.0117453	-0.0104707	-0.00491696	-0.0114335
Map3k5	0.0123219	0.0099921	-0.00975474	-0.00124189	-0.00184636	-0.00520975
Bclaf1	-0.0051406	-0.00510896	-0.0285555	-0.00558086	-0.00559913	-0.00517633
Mtfr2	0.0135527	0.0110455	0.0174078	0.0102323	0.00851007	0.011103
Pde7b	0.000213417	0.000431995	-0.000939146	-0.00124783	-0.00257231	-0.00102927
Ahi1	0.02411	0.0217232	0.023384	0.0206118	0.0270585	0.0195648
Hbs1l	0.000355564	0.000667716	-0.00256453	0.000764233	0.000801864	0.000714744
Sgk1	-0.00306097	-0.00449117	-0.0215893	-0.01748	-0.0240665	-0.0143846
E030030I06Rik	0.0166334	0.00739025	0.0028034	-0.00247956	-0.00107377	-0.00632489
Raet1a	0.0819499	0.0777891	0.0776362	0.0811914	0.076526	0.0780971
Raet1e	-0.0250536	-0.00766345	-0.015173	-0.0108059	-0.0158224	-0.0122728
C920009B18Rik	-0.000394403	0.000517332	0.00603764	0.00229905	0.000404988	0.00179109
Tbpl1	-0.00277578	-0.00321551	-0.00173914	-0.0040737	-0.00541904	-0.0036707
Eya4	0.0207806	0.0203055	0.024758	0.0191045	0.0199829	0.0151197
Rps12	-0.00171513	-0.00189155	-0.00863417	-0.0019282	-0.00434645	-0.00193771
Stx7	-0.00175804	-0.00152723	-0.00685562	-0.00124514	3.74759e-05	-0.00117126
Med23	-0.00454964	-0.00471123	-0.00147847	-0.00551709	0.000953318	-0.00398482
Akap7	-0.00890436	-0.00184099	-0.00563604	-0.00153865	-0.00262628	-0.00290069
Epb4.1l2	-0.00711231	-0.0067679	-0.0145264	-0.00740038	-0.0104092	-0.00736982
L3mbtl3	0.01521	0.0125065	0.0238105	0.00932509	0.0076023	0.0111547
Arhgap18	-0.00903631	-0.00749667	-0.0193219	-0.00270226	-0.00919237	0.000572753
Ptprk	-0.00515299	-0.0116099	-0.00592948	-0.0110544	-0.00628773	-0.00965393
Echdc1	-0.0100069	-0.00685266	-0.00399922	-0.00568129	-0.00510236	-0.00578602
Rnf146	-0.00508016	-0.00472241	-0.0103031	-0.00371517	-0.00235231	-0.00402115
Cenpw	-0.0298684	-0.0337156	-0.0383466	-0.0315675	-0.0292908	-0.0239412
Trmt11	-0.0041236	-0.00440258	-0.0148155	-0.00448361	-0.00785776	-0.00425166
Gm20300	0.0101447	0.00512622	0.00364264	0.0106317	0.00789855	0.0106202
Hint3	-0.0165404	-0.013094	-0.0146711	-0.0137934	-0.0117514	-0.0129444
Ncoa7	0.0127997	0.01047	0.00892512	0.00992856	0.0126259	0.0098094
Hddc2	-0.00242146	-0.00278417	-0.00874783	-0.00485689	-0.00842553	-0.00475543
Zufsp	0.0338107	0.024822	0.0275599	0.01991	0.0215813	0.0287108
Rwdd1	-0.00856465	-0.00562929	-0.0266334	-0.006119	-0.00720223	-0.00514895
Dse	-0.000472643	-2.53137e-05	-0.00689987	-0.000146439	-0.0014737	-9.27972e-05
Tspyl1	0.00581594	0.00426596	0.00206806	0.00454052	0.00509141	0.00411458
Tspyl4	-0.00435429	-0.00355454	-0.00851594	-0.0067168	-0.00528568	-0.00472852
Nt5dc1	-0.0621194	-0.00670613	-0.00161705	-0.00347996	-0.00569631	-0.000657745
Hdac2	-0.00399482	-0.00382418	-0.0118882	-0.00424134	-0.0103977	-0.0041272
Marcks	-0.0256799	-0.0294252	-0.0346856	-0.031871	-0.0394758	-0.0320122
Tube1	-0.00353296	-0.00388344	-0.00399608	-0.00344417	-0.00372719	-0.00392527
Fyn	-0.00688455	-0.00656617	-0.00424714	-0.0063539	-0.00715099	-0.00650881
Traf3ip2	-0.0253999	-0.00168389	0.00782769	0.00414183	0.0083988	0.000854404
Rev3l	0.00267494	0.00356569	-0.0012793	0.00339938	0.00500959	0.00218438
AA474331	0.00225547	0.000697376	0.000274011	0.00101304	-0.000812312	0.00114916
Slc16a10	0.00950628	0.00869188	0.0167635	0.0100401	0.0130358	0.0096221
Rpf2	-0.0229975	-0.0129984	-0.040689	-0.0192158	-0.0220503	-0.0165082
Gtf3c6	-0.000156297	-0.00205619	-0.0200173	-0.012267	-0.00716329	-0.00654696
Cdk19	-0.00277641	-0.0117536	-0.00694667	-0.00507556	-0.0015906	-0.00246922
Cdc40	0.00934196	0.0035472	-0.00864612	0.00309343	0.00132935	0.00030227
Wasf1	0.000866481	-0.000925268	-3.61632e-05	-0.00080463	-0.000863766	-0.000878496
Fig4	0.00114391	0.000686176	-0.00186679	0.000841703	-0.00131798	0.000689281
Zbtb24	0.00801264	0.00190448	0.00142329	0.000179942	-0.000674125	0.00180905
Mical1	0.00465474	0.000876718	-0.000669822	-0.00206366	-0.00424626	-0.00339673
Smpd2	0.00485176	0.000895596	0.00185514	0.00216549	0.00359352	0.00192643
Cd164	-0.0280401	-0.0276641	-0.0316213	-0.0284132	-0.0298356	-0.0270719
Cep57l1	0.00915284	0.00508616	-0.018255	-0.0112735	-0.0138637	-0.00846681
Sesn1	0.00299826	0.00321968	0.00501845	0.00300824	-0.000346803	0.00396665
Foxo3	0.00208911	-0.00171206	-0.00378787	-0.00154748	0.00291505	-0.00213862
Lace1	-0.0029839	0.000780994	-0.0077244	0.000376822	-0.00179344	-8.68782e-06
Snx3	-0.0225413	-0.0231222	-0.0261565	-0.0229015	-0.0236882	-0.0227167
Ostm1	-0.00345545	-0.00208827	-0.0132526	-0.00176513	-0.00383429	-0.00141816
Sec63	-0.00423814	-0.00471392	-0.00765104	-0.00555538	-0.00864381	-0.00461733
Pdss2	-0.00618973	-0.00111532	0.00247387	-0.00644902	-0.00681345	-0.00376436
Bend3	-0.00380466	-0.00788181	0.0145629	-9.97489e-05	0.00534639	-0.00108676
1700021F05Rik	0.00343645	0.0034425	0.0034937	0.00446737	0.00441016	0.00363429
Cd24a	-0.0149031	-0.0186471	-0.0193974	-0.0176794	-0.0206114	-0.0128103
Qrsl1	-0.000749452	-0.00103931	-0.0163098	-0.000541587	-0.00237875	-0.000146331
Rtn4ip1	0.0188958	0.0172947	0.020352	0.0179366	0.0174994	0.0176475
Aim1	0.0790487	0.0773751	0.0761144	0.074624	0.0837628	0.0753912
Atg5	0.00771521	0.00436795	0.00562873	0.00315774	0.00226652	0.00386997
Prdm1	0.001019	-3.94254e-05	0.00199981	-0.000876849	-0.000271485	-0.000761043
Prep	-0.00188571	-0.00100327	0.000134214	-0.000985865	0.000684877	-0.00103216
Hace1	0.0230529	0.0184763	0.0194486	0.0207073	0.021701	0.0214669
Ascc3	0.00489553	0.00431009	-0.000694286	0.00416753	0.00468872	0.00415929
Gp49a	-0.110609	-0.010645	-0.0132324	-0.00614441	0.00374572	0.0061549
Lilrb4	-0.00644184	-0.000359767	-0.00318233	0.000286641	0.00283943	0.00102695
Gopc	-0.0103755	-0.00464401	-0.00784189	-0.00487866	-0.00475239	-0.00257498
Nus1	-0.0396052	-0.0385467	-0.0427222	-0.0385546	-0.0392756	-0.0385753
Mcm9	0.00507659	0.00504763	0.0101388	0.00505267	0.00574527	0.00523724
Asf1a	0.00093184	0.0041571	-0.00132401	0.00341722	-0.000433818	0.00408189
Man1a	0.0113571	0.00717767	0.00723808	0.0087595	0.00669284	0.00799401
D630037F22Rik	-0.0187329	-0.0167037	-0.0357795	-0.0186275	-0.0195571	-0.0193544
Hsf2	0.000712276	0.00483175	0.0130576	0.00657031	0.00970532	0.00945783
Serinc1	-0.0213936	-0.0188784	-0.0274343	-0.0185688	-0.0184798	-0.0184702
Pkib	0.00665533	0.00699706	0.00748442	0.00698702	0.00559421	0.0075467
Gcc2	0.00210728	0.00170966	-0.00737198	0.000277987	0.00331131	0.00218449
Lims1	-0.0652467	-0.0285938	-0.0316672	-0.0266757	-0.0257599	-0.0242699
Ranbp2	-0.000854251	-0.000305621	-0.00276124	-0.000543667	0.00317377	-8.40493e-05
Ccdc138	0.00687587	0.00709678	0.00475293	0.0115236	0.0129367	0.00806099
2022-09-10	0.000294837	0.00346843	-0.024937	-0.00230399	-0.00246545	0.00139325
Sowahc	0.0264335	0.0265764	0.0245212	0.0251089	0.02871	0.0269378
P4ha1	-0.0012838	-0.0021959	-0.00389207	-0.00195986	-0.00328476	-0.00196453
Oit3	0.00165032	0.00157192	-0.00466004	0.00175974	0.00362592	0.00195809
Mcu	-0.000888132	-0.00180635	0.0069245	-0.000173036	0.00246217	-0.00103008
Micu1	-0.00137432	-0.00155386	-0.000362389	-0.00179839	-0.00114867	-0.00202066
Dnajb12	0.00496999	0.00432165	0.00925286	0.00388281	0.00497791	0.00423512
Ddit4	-0.167896	-0.13687	-0.1836	-0.15873	-0.17385	-0.130228
Anapc16	-0.0110297	-0.0122259	-0.0195735	-0.0124467	-0.0135497	-0.0129471
Ascc1	-0.00660861	-0.00307255	-0.00484351	-0.00343351	-0.00632211	-0.0020068
Chst3	0.00287969	0.00558469	0.00953362	0.00712416	0.00918868	0.00746945
Psap	0.00392616	0.00121735	0.0138927	0.00111268	0.000424215	0.000898903
4632428N05Rik	-0.101347	-0.128874	-0.124927	-0.134587	-0.128863	-0.168691
Slc29a3	-0.004054	-0.00506663	-0.00525929	-0.0045742	-0.00460193	-0.00475432
Unc5b	0.00633761	0.00284331	0.00147979	0.0046316	0.00549551	0.0019489
Sgpl1	0.00381789	0.0032834	-0.00223345	0.00316274	0.00318545	0.00327465
Pald1	-0.000747775	-0.00251928	-0.00121374	-0.00261638	-0.00392035	-0.00307227
Eif4ebp2	-0.00599298	-0.00481669	-0.00217368	-0.00405622	-0.00274206	-0.0046225
Lrrc20	0.000166689	0.00172155	0.0111707	0.00448493	0.0109665	0.00684922
Ppa1	-0.00236113	-0.000907208	-0.00311021	-0.000844751	-0.00180147	-0.000914158
Sar1a	-0.000391403	-0.000872518	-0.0084672	-0.00105128	-0.000328057	-0.000830019
Tysnd1	-0.00228379	-0.00425455	-0.00454724	-0.00369806	-0.0089191	-0.00393179
Aifm2	-0.0214994	-0.0242645	-0.0253287	-0.0240303	-0.0278375	-0.0254461
Hk1	-0.0151021	-0.0145558	-0.0117561	-0.0154366	-0.0164362	-0.0165368
Supv3l1	-0.00702747	-0.0041211	-0.000445118	-0.00433333	-0.0051995	-0.00574567
Vps26a	-0.00224598	-0.00174998	-0.00716034	-0.0016202	-0.00150484	-0.00159905
Srgn	-0.0336126	-0.0158298	-0.0216549	-0.0115488	-0.0145397	-0.007651
2510003E04Rik	-0.00403052	-0.00522324	-0.0127367	-0.00506329	-0.00583617	-0.00510615
Ddx21	-0.0015576	-0.000935686	-0.00924417	-0.000950225	-7.94365e-05	-0.000913709
Ddx50	-0.00852396	-0.0078169	-0.0133624	-0.00800509	-0.0106903	-0.00685969
Ccar1	-0.0238322	-0.0105917	-0.0139954	-0.010087	-0.00839893	-0.00932781
Slc25a16	-0.00554623	-0.00514373	-0.0116284	-0.00504357	-0.00534142	-0.00497715
Dna2	0.0036543	0.00149957	-0.0179446	0.000283613	-0.0015989	5.07929e-05
Rufy2	0.0158652	0.0111763	0.0106755	0.0117852	0.0128515	0.0147838
Hnrnph3	0.00260094	0.00222644	0.00193485	0.000518088	-0.00154858	0.000901297
Herc4	-0.0134189	-0.00347996	-0.0257643	0.000594113	-0.00326783	-0.000538224
Sirt1	0.000539076	0.00112708	-0.00277102	0.00104698	0.00273499	0.00117641
Dnajc12	-0.00365378	-0.00309161	-0.00885739	-0.00262358	-0.00412361	-0.00418717
Reep3	-0.0202008	-0.00359814	-0.00608665	-1.12955e-05	-0.00263472	-0.000586668
Jmjd1c	-0.00527182	-0.00178983	-0.0130568	-0.0019992	0.00310252	-0.00165654
Nrbf2	-0.0267006	-0.0276081	-0.0195633	-0.0120089	-0.0141102	-0.0143292
Ado	-0.0220429	-0.0210189	-0.0252373	-0.0208805	-0.0280093	-0.0202624
Zfp365	-0.00682159	-0.00927205	-0.0150397	-0.00844728	-0.00968703	-0.00800091
Arid5b	0.0136337	0.0152566	0.0169726	0.00719985	0.0292446	0.0181433
Cdk1	-0.00454892	-0.00370513	-0.0201017	-0.00384059	-0.00508549	-0.00390091
Ccdc6	-0.00255395	-0.00445531	0.006616	-0.00372725	0.0080114	-7.92238e-05
Tfam	-0.00991188	-0.00963742	-0.0206358	-0.0119671	-0.0149642	-0.00867772
Ube2d1	-0.0112693	-0.00524122	-0.00429706	-0.0051492	-0.00681503	-0.00536784
Cisd1	-0.00169162	-0.00289249	-0.00101022	-0.0037171	-0.00663784	-0.00360662
Ipmk	-0.0166204	-0.0163952	-0.0177654	-0.0164227	-0.0198279	-0.0162473
Zwint	-0.00951977	-0.00458174	-0.00913859	-0.00592757	-0.00912765	-0.00485145
Bcr	-0.00668355	-0.00470589	-0.000514323	-0.00406847	-0.0045776	-0.00555623
Specc1l	0.0106792	0.00905812	0.00397227	0.009262	0.0122615	0.00817733
Gucd1	0.0095034	0.00426325	0.00680712	0.00438153	0.00413214	0.00436299
Snrpd3	-0.00757327	-0.00666793	-0.0146276	-0.00677097	-0.0115195	-0.00649759
Cabin1	0.0270489	0.030468	0.0649738	0.0270685	0.0830874	0.0733072
Ddt	-0.450371	-0.216214	-0.0306571	0.0567959	0.0820135	0.0246227
Gstt3	-0.00826655	-0.00426375	-0.00661183	-0.00460932	-0.00455766	-0.00694841
Gstt2	0.00759969	0.00219977	-0.000935594	0.00361085	0.00450332	0.00493685
Mif	-0.00777341	-0.00775618	-0.00573728	-0.00756578	-0.0114964	-0.00825866
Smarcb1	0.00292728	0.00279589	0.0191981	0.00366723	0.00346108	0.00349778
Chchd10	-0.00183789	-0.0070207	0.00556974	0.00332317	-0.0137836	-0.00862423
Zfp280b	-0.00258863	-0.00412773	0.00312777	-0.0041106	-0.0035193	-0.00363928
Prmt2	-0.00540559	0.00280847	0.00689873	0.000451579	0.00362606	0.0020818
Dip2a	0.00535854	0.00585032	0.0175001	0.00529342	0.00691266	0.00526835
Pcnt	0.00291961	0.00283429	0.00750669	0.00273531	0.00370515	0.00297159
Ybey	-0.00317763	-0.000111851	-0.00529723	-0.000203885	-0.000300896	-0.000644644
Mcm3ap	0.00269138	0.00207128	0.00622747	0.00215559	0.00208724	0.00214807
Lss	0.0361269	0.0352835	0.0434053	0.0420563	0.0431779	0.0298338
Slc19a1	-0.00819966	-0.00774872	-0.0111038	-0.00761053	-0.00869735	-0.00762638
Col18a1	0.0248484	0.0044019	0.00407418	0.00227647	0.0152897	0.00344059
Pofut2	0.0288075	0.0121817	0.0251303	0.0134599	0.0221428	0.0138833
Adarb1	0.00261586	-0.0045691	-0.00606373	-0.00301663	-0.00492295	-0.00406811
Fam207a	-0.0142875	-0.00913178	-0.00754507	-0.00737058	-0.0194949	-0.0108651
Itgb2	-0.0293335	-0.0277696	-0.0248631	-0.0265552	-0.02619	-0.0282432
Pttg1ip	0.00206348	-0.000228655	-0.00593628	0.000286445	-0.000577268	4.95408e-05
Sumo3	-0.00971326	-0.00953238	-0.0117773	-0.00958782	-0.0103673	-0.00951368
Ube2g2	-0.00239249	-0.00185877	-0.00635396	-0.00131822	-0.00291919	-0.00165822
Lrrc3	0.00299846	0.000683688	0.0140719	0.00575078	0.00405432	0.00434462
Trpm2	0.0139963	0.00931651	0.0249115	0.014612	0.0151594	0.0108077
1810043G02Rik	0.0117007	0.00750809	0.0152932	0.00849081	0.00767003	0.00887911
Pfkl	0.00201926	0.00173455	0.00813215	0.002144	0.00524389	0.00216468
Dnmt3l	0.0106278	0.0095435	0.00985633	0.0100285	0.0109452	0.00908693
Icosl	0.0366079	0.0419366	0.0506305	0.030448	0.0429434	0.0390411
D10Jhu81e	0.00196535	0.000112674	-0.0108163	0.00272577	-0.00321739	0.00115032
Pwp2	0.00506836	0.00522584	0.0106932	0.00535939	0.00662052	0.00520161
Trappc10	0.00857006	0.0091781	0.0221621	0.0108224	0.0129063	0.0100153
Agpat3	-0.0151946	-0.00778846	-0.00790796	-0.00813508	-0.00430341	-0.00747909
Rrp1	0.00287398	0.00209383	0.00144594	0.00225313	0.00202044	0.00213972
Cstb	-0.00481138	-0.00317239	-0.00966461	-0.00321418	-0.00728354	-0.00290329
Pdxk	-0.00854165	-0.0108111	-0.013625	-0.0104743	-0.0109526	-0.0107691
Ilvbl	-0.0080453	-0.00529373	-0.019331	-0.00638705	-0.00807838	-0.00762196
2610008E11Rik	0.00186647	0.00126208	-0.0027294	-0.000629539	0.00118941	0.00308167
Ppap2c	-0.0248181	-0.0209988	-0.0163589	-0.0170993	-0.0186847	-0.0184153
Mier2	0.0088613	0.00715586	0.0103614	0.00774427	0.00895301	0.00839366
Shc2	0.00725401	0.00637868	0.0133697	0.00726951	0.00894707	0.00629543
Tpgs1	-0.0100404	-0.0164273	-0.0143291	-0.0134227	-0.026829	-0.0257513
Cdc34	-0.00412356	-0.00370525	-0.00376933	-0.00349267	-0.00556264	-0.0036003
Bsg	-0.00263966	-0.00403911	-0.0133774	-0.00261089	-0.00755327	-0.0053945
Polrmt	-0.000501593	-0.0154374	0.0267478	0.00426758	0.000598916	-0.0138665
Rnf126	-0.0234886	-0.0122431	0.00957931	-0.00444571	-0.00682892	-0.00840263
Ptbp1	-0.00310086	-0.00324237	-0.00671438	-0.00319978	-0.00146366	-0.00330742
BC005764	0.00921255	0.00745731	0.0122599	0.00716569	0.00667875	0.00679444
Med16	0.00211728	0.000687977	0.0103437	0.000801074	-0.000227276	-0.000470421
R3hdm4	0.00471929	0.00268306	0.00156023	0.00440416	0.0023759	0.00362695
Arid3a	-0.0095073	-0.0097921	-0.00568245	-0.00800322	-0.00536432	-0.00998965
Wdr18	-0.0103923	-0.0119522	-0.0167382	-0.0117353	-0.0140234	-0.0124935
Tmem259	-0.0118635	-0.0117096	-0.00735985	-0.0110608	-0.0135411	-0.0114458
Abca7	0.0272431	0.0174815	0.0248498	0.015054	0.0179109	0.0164441
Hmha1	0.00289858	0.00141349	0.00894953	0.000891144	0.00271184	5.98062e-05
Polr2e	-0.00143554	-0.00197033	-0.00307588	-0.00203258	-0.00457897	-0.00290092
Gpx4	-0.00131407	-0.00194001	-0.0162312	-0.00188467	-0.00180739	-0.00184638
Sbno2	-0.00249136	-0.00211952	0.0035887	-0.00207591	-0.000928159	-0.00216251
Stk11	0.000981274	0.000638233	0.00720677	0.000924487	0.000863323	0.00138398
Dos	-0.00475487	-0.00284462	0.00364929	-0.00278814	8.29243e-05	-0.000666486
Atp5d	-0.0120514	-0.0112968	-0.0142339	-0.0111476	-0.0121253	-0.0115073
Midn	-0.029208	-0.00889866	-0.00385658	-0.00663799	-0.00757039	-0.0145861
Cirbp	0.0222926	0.0176474	0.0189343	0.0164244	0.00902108	0.0105668
1600002K03Rik	0.00541814	0.00469799	0.000280019	0.00105562	-0.000239095	5.17711e-05
Mum1	-0.00359913	-0.00605283	0.00567269	-0.0060317	-0.00444677	-0.00479829
Ndufs7	0.00122061	0.00028915	-0.00183965	0.000691837	-0.000344382	0.000301615
Gamt	0.00312756	0.00790943	0.00931586	0.00857417	0.00699054	0.00825783
Dazap1	-0.0101389	-0.00874017	-0.00858402	-0.00857233	-0.00808547	-0.00882913
Rps15	0.00135556	0.000187941	-0.00471141	0.000156216	-0.001331	0.000101566
2310011J03Rik	-0.00340361	-0.00366024	-0.00302251	-0.00264318	-0.0057533	-0.00375423
Pcsk4	0.00206295	-0.00180257	0.0089681	-0.00202735	-0.00034398	-0.00298501
Reep6	0.00495336	0.000716557	0.00794567	0.0014071	0.00155172	-5.1465e-05
Adamtsl5	0.00504962	0.00408963	0.00799319	0.0035057	0.00610911	0.0050285
Mex3d	-0.00472985	-0.00307216	0.00264956	-0.00257999	-0.0035629	-0.0030147
Mbd3	-0.00250094	-0.00186499	0.00134143	-0.00185072	-0.00182868	-0.00187102
Uqcr11	0.000139724	-0.00155547	-0.0132288	-0.00311478	-0.00955006	-0.00966292
Tcf3	-0.00494043	-0.0128765	-0.00895768	-0.0101439	-0.0146703	-0.0157588
Rexo1	0.0130824	0.00987323	0.0309375	0.00816387	0.0122012	0.00931861
Klf16	-0.00737426	-0.00687017	-0.0102155	-0.00630511	-0.00663417	-0.00637312
Fam108a	0.00203927	0.000387824	0.0022236	0.00100102	-0.00178406	0.000413206
Adat3	-0.00613722	-0.00223526	-0.000238602	-0.00154165	-0.00116591	-0.00197679
Scamp4	0.00184423	0.000739558	0.0113037	0.000305781	0.000928162	0.000509737
Csnk1g2	0.0027269	-0.0023869	0.00872904	0.00297874	-0.00691937	-0.012605
Btbd2	-0.000595598	0.000219216	3.4184e-06	-0.00181315	-0.00559051	-0.0100625
Mknk2	-0.00817019	-0.0114959	-0.0197895	-0.0103325	-0.009277	-0.0109526
Mob3a	0.00102186	0.00145797	-0.000312886	0.00107648	0.00295701	0.000928455
Ap3d1	0.0011752	0.000885117	0.0121867	0.00533432	0.014263	0.001938
Dot1l	-0.024009	-0.0473998	0.116999	0.0866848	0.198636	0.0637371
Plekhj1	-0.00378528	-0.00198017	-0.00517318	-0.00164457	-0.000698108	-0.00192333
Sf3a2	-0.00188833	-0.00136215	0.0217482	-0.00110161	0.000889274	-0.000919111
Lsm7	0.000616135	-0.000244798	-0.00956556	-0.000790515	-0.000981783	-2.51132e-05
Sppl2b	-0.013137	-0.0104432	-0.0117788	-0.0103578	-0.0126271	-0.0101415
Timm13	0.00184138	0.000704058	0.00554748	0.000870199	-0.000965989	0.000697388
Lmnb2	0.0151757	0.0154768	0.018353	0.0153363	0.0183392	0.0152902
Gadd45b	0.00329354	0.0113926	0.0213742	0.015166	0.0170398	0.0151281
Gng7	-1.34622e-05	-0.00323454	-0.00514042	-0.00543715	-0.00619641	-0.00441617
Slc39a3	-0.0126285	-0.00870377	-0.00896638	-0.0074847	-0.0104187	-0.00824714
Sgta	0.00352473	0.00303126	0.00867371	0.00373082	0.00531847	0.00281969
Thop1	-0.0246348	-0.00855443	-0.00521083	-0.00761722	-0.00854496	-0.010064
Map2k2	-0.00224315	-0.00128585	0.00138135	-0.000499209	-0.00374128	-0.000925359
Zbtb7a	-0.00181386	-0.000713935	0.00481829	-0.00054382	0.00156201	-0.000777602
Pias4	-0.0379462	-0.0501414	-0.00620499	-0.0396118	-0.0843175	-0.0381466
Eef2	0.000854574	0.000937607	0.0100499	0.00101002	0.00512319	0.000923706
Dapk3	-0.000704258	-0.000319189	0.00419111	-0.000247674	-0.00036481	-0.000796514
Mrpl54	0.000284107	0.000168866	-0.00248188	0.000365657	-0.00553888	-0.00011978
Apba3	0.000424433	-0.000745637	0.0110536	0.00151938	0.00189289	0.000108667
Pip5k1c	0.0137075	0.014667	0.0275342	0.0131704	0.0182875	0.015069
Cactin	-0.0043896	-0.00390598	-0.00111439	-0.00402838	-0.00452579	-0.00427862
Hmg20b	-0.00731423	-0.00465086	-0.00132904	-0.00509388	-0.00640401	-0.00478335
Mfsd12	0.028683	0.0274245	0.0433694	0.0305651	0.0301933	0.0268
4930404N11Rik	-0.000494449	0.000159733	0.0136815	0.000565896	0.00241828	-0.00124542
Fzr1	-0.000691517	-0.00234424	0.0110559	-0.00225379	0.000659554	-0.00721878
Dohh	-0.0144045	-0.0110441	-0.0169178	-0.0105788	-0.0101288	-0.0115365
Nfic	-0.00639846	-0.00545229	9.89701e-05	-0.00529555	-0.00533704	-0.00549659
Ncln	0.00314765	0.00295647	0.0197892	0.00290165	0.00444902	0.00294949
Gna15	0.00219023	-0.00132155	-0.000483297	0.000424293	-0.00177189	-0.000947001
Gna11	0.00790602	0.00609596	0.0203654	0.00778522	0.0052641	0.00585462
Aes	-0.0113345	-0.0113979	-0.0085379	-0.0106253	-0.0119592	-0.0112214
Tle6	0.0066338	0.0128599	0.012033	0.00646732	0.00786869	0.00714374
BC025920	0.0105468	-4.49361e-05	0.00795049	0.00279988	0.0020862	0.000400318
Sirt6	-0.0076707	-0.00554117	-0.000139056	-0.0050939	-0.00359424	-0.00465534
Ankrd24	-0.0166383	-0.00306968	-0.0010739	-0.00248323	-0.00188686	-0.00451303
Zfp873	-0.000141055	-0.00134298	0.00073746	-0.0018855	-0.000531213	-0.00148912
Zfp938	0.00466546	0.00500473	0.00018394	0.000347255	0.000438673	0.00510837
1190007I07Rik	-0.00619808	-0.00629759	-0.00623056	-0.00443309	-0.0042798	-0.00487312
Hcfc2	-0.00578681	-0.00573307	-0.0102207	-0.0051839	-0.00456627	-0.00543056
Nfyb	-0.00672617	-0.00833407	-0.0084985	-0.00802433	-0.0111802	-0.00901578
Txnrd1	0.034011	0.0337782	0.035488	0.0340535	0.0343827	0.033874
Eid3	0.0570097	0.0509072	0.050559	0.0443096	0.0567549	0.0558008
Chst11	-0.0857677	-0.0106982	0.00158684	0.0126835	0.0137653	-5.0812e-05
Slc41a2	-0.0200026	-0.00779924	-0.0112591	-0.00588427	5.87634e-05	-0.00234348
D10Wsu102e	-0.0525542	-0.0511091	-0.0530077	-0.0500162	-0.0500043	-0.0505417
Aldh1l2	0.00547682	0.00360733	0.00179225	0.0039364	0.00334499	0.00209732
A230046K03Rik	-0.00619111	-0.00369634	-0.0131524	-0.00407932	-0.00269734	-0.00183392
Appl2	-0.00546952	0.0039511	-0.00809716	-0.00165407	-0.00767645	-0.00244945
Nuak1	0.0229114	0.0135325	0.0112681	0.00369305	0.0110622	0.0068219
Ckap4	-0.0158001	-0.00868956	-0.00494707	-0.008661	-0.00930095	-0.00868418
Tcp11l2	-0.00964432	-0.00763188	-0.0165141	-0.00797082	-0.00924143	-0.00928823
Polr3b	0.0234394	0.0164442	0.0134986	0.0185695	0.0171214	0.0178451
Ric8b	-0.0305461	-0.0172711	-0.0164708	-0.0211283	-0.0242916	-0.0139886
AI597468	-0.005449	-0.00268001	-0.00245522	-0.00284571	-0.00288498	-0.00121012
Cry1	-0.0161068	-0.00869194	-0.00885627	-0.00694623	-0.00381708	-0.00483294
Pwp1	-0.00574174	-0.00491828	-0.00979338	-0.00518977	-0.00439107	-0.00505879
Prdm4	-0.00148839	-0.00221552	0.00558097	-0.00052871	-0.00505352	-0.00218578
D10Wsu52e	0.00514486	0.00376895	-0.00421416	0.00368409	0.00408723	0.00365266
Fbxo7	0.0274022	-0.00115634	-0.000998878	0.00578512	-0.00628851	0.00259659
1810014B01Rik	-0.0037273	-0.00234492	-0.00932163	-0.00478844	0.000924117	-0.00508667
Hsp90b1	-0.00772755	-0.00744249	-0.0348792	-0.00788608	-0.0104903	-0.00763621
Nt5dc3	-0.11632	-0.0313959	-0.0144446	-0.0435831	-0.0079929	-0.0283802
Igf1	0.000761395	0.000208619	-0.00694336	0.000158041	0.000157713	0.000173378
Parpbp	-0.000119557	-0.000510138	-0.00560427	-0.000502076	0.000521539	-0.000363938
Nup37	0.00239102	0.00050575	-0.00846148	0.000637891	-0.000220369	0.00207573
Ccdc53	0.0063154	0.00719117	0.00542204	0.00716235	0.00564813	0.00722489
Dram1	0.00457839	0.00402557	0.00713473	0.00594718	0.0060933	0.0048454
Gnptab	-0.00802932	-0.00758638	-0.00664665	-0.00764466	-0.00737796	-0.00751055
Chpt1	-0.0234083	-0.00665895	-0.00883071	-0.00697995	-0.00564748	-0.00262352
Arl1	-0.000835698	0.000783591	0.00157757	0.0011011	0.000952858	0.00103579
Utp20	-0.00543147	-0.00483426	-0.0121171	-0.0049748	-0.00521659	-0.00491644
Gas2l3	0.00820742	0.00849385	0.0149036	0.00823569	0.0104742	0.00872212
Scyl2	-7.50721e-05	-0.0012494	-0.00204569	-0.00146714	-0.00443477	-0.00144629
Actr6	-0.000986335	-0.00161375	-0.00162062	-0.000817113	-0.00357788	-0.000863583
Uhrf1bp1l	-0.0112042	-0.00615514	-0.00483236	-0.0045424	-0.0061163	-0.00392006
Apaf1	0.00616422	0.00474529	0.00577181	0.00500533	0.00439029	0.0050039
Ikbip	0.00768719	0.00924901	0.0124403	0.00980519	0.0135163	0.0131618
Slc25a3	-0.0082033	-0.00813455	-0.00701301	-0.00793319	-0.0166177	-0.0079892
Tmpo	-0.0108678	-0.0102797	-0.0133705	-0.010341	-0.022632	-0.0104612
Nedd1	0.000784874	0.000560683	-0.00313143	0.000913701	-0.00114002	0.00093971
Cdk17	-0.0189614	-0.0163008	-0.0244681	-0.0169651	-0.0166979	-0.0169857
Elk3	-0.0151884	-0.0145204	-0.019265	-0.0159341	-0.0178452	-0.0157077
Lta4h	-0.00488597	-0.00640943	-0.0157329	-0.00588012	-0.00611198	-0.00559663
Snrpf	-0.0118202	-0.0174755	-0.019446	-0.00558224	-0.0165172	-0.0162798
Metap2	-0.0107327	-0.00965945	-0.0262116	-0.0103894	-0.0131273	-0.00968606
Vezt	-0.00247817	-0.00111961	-0.0069308	-0.00112126	-0.00136935	-0.000745482
Fgd6	0.00357334	-0.00238118	0.00923993	-0.00172461	0.00337935	-0.00156479
Nr2c1	0.00191691	0.00159934	0.00618431	0.00258354	0.00614077	0.00225084
Ndufa12	-0.0216234	-0.00941014	-0.00880047	-0.00626764	-0.0089301	-0.00433546
Tmcc3	-0.0144036	-0.0123082	-0.0179516	-0.0127596	-0.0115715	-0.0116993
4932415G12Rik	0.00297897	-0.00132778	-0.00330006	-0.00156875	0.00509519	0.00249776
Ccdc41	-0.0154768	-0.0146423	-0.0195776	-0.0151598	-0.0177679	-0.0153352
Plxnc1	0.00565327	-0.00646347	-0.0163205	-0.00641468	-0.0197175	-0.00329112
Cradd	-0.00653035	-0.00363509	-0.0170408	-0.0155219	-0.0195699	-0.0215546
Mrpl42	0.00562666	0.00154489	-0.00488329	0.000326579	0.00108538	0.000988252
Ube2n	0.00297739	0.00137996	-0.00349809	0.00258804	0.00302886	0.00397358
Nudt4	-0.014829	-0.012598	-0.0143904	-0.0106835	-0.0122381	-0.0138296
Eea1	-0.0379469	-0.00705763	-0.00790804	-0.00403771	-0.000931088	0.000131355
Btg1	0.0215756	0.00705136	0.00584327	0.00713199	-0.000329077	0.00683398
Atp2b1	-0.0238683	-0.0193944	-0.0248461	-0.0190294	-0.0200404	-0.0194778
Poc1b	-0.0122528	-0.0135275	-0.00636177	-0.0115409	-0.0130415	-0.00872437
Galnt4	0.106423	0.0925345	0.0672587	0.0783883	0.0808503	0.0718647
Dusp6	-0.0147416	-0.013799	-0.0155899	-0.014142	-0.0154817	-0.014038
Kitl	0.0103654	0.0109785	0.00788186	0.00997039	0.0137335	0.012267
Tmtc3	0.00677405	0.00805992	0.00407603	0.00798759	0.0113151	0.00787931
Cep290	0.00231297	0.0017631	0.000971568	0.00124293	0.00396436	0.00202677
4930430F08Rik	-0.0134634	-0.0139608	-0.0217729	-0.0148133	-0.015478	-0.0144704
Tmtc2	-0.00623362	-0.00495169	-0.00738349	-0.00569634	-0.00301907	-0.00500989
Mettl25	-0.000298947	0.000968366	-0.0115005	0.000601946	-0.000766007	0.00101932
Ccdc59	-0.0491652	-0.0360913	-0.0405385	-0.0352225	-0.0386036	-0.0380258
Ppp1r12a	-0.00178099	-0.00105673	-0.0116307	-0.000977472	0.000849898	-0.00114387
E2f7	0.0138393	0.00746091	0.00599819	0.00669857	0.00543419	0.00646947
Zdhhc17	-0.0271349	-0.0104217	-0.0517118	-0.047874	-0.0859846	0.0134079
Osbpl8	-0.0715882	-0.00497544	-0.00542519	-0.00451344	0.000295959	2.23694e-05
Bbs10	0.0271239	0.0152421	0.0255416	0.0238138	0.0232769	0.0249942
Nap1l1	-0.0251941	-0.0249957	-0.031526	-0.0252669	-0.0279531	-0.0249784
Phlda1	-0.0204494	-0.00548462	-0.0117451	-0.00670614	-0.00834575	-0.00687975
Krr1	-0.0105141	-0.0106612	-0.0207568	-0.0109757	-0.0118455	-0.0111196
Glipr1	0.000905601	0.00328794	-0.000203899	0.00546522	0.00774907	0.00549476
Atxn7l3b	-0.0105926	-0.00974368	-0.0150875	-0.00983893	-0.0106964	-0.0092239
Tbc1d15	-0.0060869	-0.00262822	-0.0147477	-0.00254186	-0.00258925	-0.00247955
Rab21	0.00326523	0.00476129	0.0061066	0.00569196	0.00691607	0.00534124
Tmem19	0.00245391	0.00224188	0.00275667	0.0034769	0.00275403	0.00282917
Thap2	0.00658823	0.00307855	0.0018788	0.00392186	0.00269303	0.00149674
Zfc3h1	-0.00364073	-0.000217258	0.00286975	-0.00130694	-0.000736137	-0.000119362
Cnot2	0.000218774	0.000427311	-0.0122716	0.00159211	-0.000353936	0.00133311
Rab3ip	0.0102418	0.00449604	0.0101878	0.00707052	0.00896734	0.00410233
4933412E12Rik	-0.00107834	0.00331631	0.00837734	-0.00139015	0.00237698	0.00294471
Cct2	-0.00258482	-0.00251311	-0.007095	-0.00252797	-0.00680126	-0.00247774
Frs2	0.00709523	0.00508395	0.00771296	0.00328811	0.0076802	0.00599404
Yeats4	-0.000852119	-0.000114941	-0.00533294	0.000546949	-0.00197508	-0.000786214
Lyz2	0.00243192	0.00111153	-0.0182527	0.00135693	0.00114638	0.000966099
Cpsf6	-0.00622076	-0.00500068	-0.00238311	-0.00486739	-0.00373083	-0.00410427
Mdm2	0.0109024	0.0117345	0.0139954	0.01063	0.0131026	0.0113754
Slc35e3	-0.00126758	-0.00226575	-0.00346614	-0.00152868	-0.00325754	-0.00228576
Nup107	-1.43694e-05	-0.00128434	-0.000913527	-0.00122031	-0.00489822	-0.000620225
Rap1b	-0.0108433	-0.00985177	-0.0173181	-0.00963769	-0.010659	-0.0097749
Mdm1	-0.0299897	-0.00990469	-0.0120118	-0.00874916	-0.0112847	-0.00979253
Dyrk2	0.0406208	0.0466941	0.0675407	0.0465172	0.0588161	0.0574367
Cand1	-0.00455956	-0.00476107	-0.00506252	-0.00483185	-0.00496349	-0.00466127
Helb	0.00267184	-0.0059749	-0.0204479	-0.0100288	-0.00537426	-0.00826122
Irak3	0.0054044	0.00375884	0.0109439	0.00330075	0.00453351	0.00389452
Tmbim4	-0.0170743	-0.00928606	-0.019949	-0.00916966	-0.0068124	-0.00833123
Llph	-0.0109436	-0.0108331	-0.013261	-0.0110734	-0.0150782	-0.010892
Hmga2	-0.100207	-0.0262922	-0.0336458	-0.0245641	-0.0266484	-0.0290988
Lemd3	-0.00463365	0.000895649	0.0104575	0.00260433	0.00169315	0.00532797
Tbc1d30	0.000684186	0.000687637	-0.000642329	0.000732965	5.17955e-05	0.00187379
Gns	0.0105597	0.00902564	0.0206916	0.00937064	0.0115414	0.00952458
Rassf3	-0.00709387	-0.00945786	-0.0119619	-0.00934991	-0.0168334	-0.0086941
Tbk1	0.0266807	0.0184498	0.0171422	0.0182006	0.0214639	0.0197081
Xpot	0.00276579	0.00275885	0.00513119	0.00270179	0.00342919	0.00283782
BC048403	-0.00225962	-0.00132115	0.000643617	-0.0009052	2.22502e-05	-0.00110277
Tmem5	-0.00448986	-0.00299701	-0.00609111	-0.00244534	-0.00487831	-0.00257055
Ppm1h	0.0137331	0.0129164	0.0209851	0.0132046	0.0104729	0.0138666
Mon2	-0.00532732	-0.00283927	0.000668669	-0.00282311	-0.00110817	-0.0027392
Usp15	-0.00426595	-0.00325884	-0.00897145	-0.00288381	-0.00546507	-0.00295521
Xrcc6bp1	-0.00580576	-0.00525571	-0.00156014	-0.00402232	-0.00526421	-0.00542969
Ctdsp2	0.00937414	-0.00250428	-0.00342272	-0.00173499	-0.00347441	-0.0085225
Tsfm	0.00973009	0.00786323	0.00938865	0.00776578	0.00664111	0.00762988
Mettl1	0.00577949	0.00501789	0.00852882	0.00505629	0.00678358	0.00486261
Cdk4	-0.00251271	-0.00245333	-0.0139771	-0.00245415	-0.00422225	-0.00247968
Tspan31	-0.0169174	-0.015001	-0.0184266	-0.015576	-0.0191599	-0.0140892
Os9	-0.00245073	-0.00196478	-0.00203778	-0.00201071	-0.00115846	-0.00201014
B4galnt1	-0.00255594	-0.00226325	0.00677294	-0.00227306	-0.00237818	-0.00235124
Arhgef25	0.00362571	0.00483463	0.00478342	0.00409592	0.00619527	0.00488228
Dtx3	-0.000662262	-0.000214768	0.0206636	0.00111902	0.000893032	-0.000169806
Pip4k2c	-0.00420028	-0.00201915	0.00583076	-0.000918908	-0.00118547	-0.00153965
Kif5a	-0.00477588	-0.00270891	-0.00211783	-0.00426075	-0.00478279	-0.0027666
Dctn2	0.00333636	0.00140935	0.00462393	0.00256536	0.00236932	0.00229923
Mbd6	0.00626058	0.00353782	0.0104041	0.00328909	0.00734912	0.00392973
Ddit3	-0.0151907	-0.00665209	-0.00773615	-0.00804841	-0.00816165	-0.00814421
Mars	0.00388393	0.00310354	0.0125096	0.00330185	0.00781708	0.00308118
Arhgap9	0.00348652	0.0021587	0.0159616	0.00249136	0.00205312	0.00120509
R3hdm2	0.0348384	0.0316809	0.0411385	0.0346183	0.034636	0.032826
Shmt2	-0.0031875	-0.00277436	0.00328054	-0.00279521	-0.00253096	-0.00286845
Lrp1	0.019115	0.00203474	0.0474704	0.00198392	0.023597	0.0109327
Stat6	-0.0139093	-0.0137195	-0.0132971	-0.0141369	-0.0162097	-0.0144153
Nab2	-0.0140206	0.00539008	0.0193214	0.0124509	0.0219198	0.0123856
Tmem194	0.00205451	0.00199986	0.000847569	0.00205043	0.00403582	0.00164256
Zbtb39	0.00214243	0.00311282	0.00781074	0.00214709	0.00697178	0.00344162
Prim1	-0.00117631	-0.00127602	-0.00707388	-0.00160387	-0.0027466	-0.00150071
Naca	-0.00168981	-0.00256937	-0.0552911	-0.00208678	-0.00406927	-0.00227027
Ptges3	-0.0166032	-0.0147442	-0.0193123	-0.0144646	-0.0168613	-0.0144791
Atp5b	-0.00730521	-0.0070385	-0.0121536	-0.00702518	-0.00810765	-0.00705014
Baz2a	0.0191587	0.0178429	0.024374	0.0172792	0.0266863	0.0189764
Rbms2	-0.00492986	-0.0055785	0.00289175	-0.00421451	-0.00538787	-0.00419972
Gls2	-0.00169766	0.00376382	0.00140839	0.00357664	0.00195878	0.00280991
Spryd4	0.00598721	0.00415266	0.00418428	0.00442144	0.00583451	0.00399417
Timeless	0.0268388	0.00267784	-0.00504437	0.000916836	-0.00566072	-0.00216156
Stat2	0.268348	0.228354	0.218799	0.214002	0.222299	0.238924
Pan2	0.0147796	0.0114179	0.0203387	0.0108963	0.0131867	0.0122765
Cnpy2	-0.00464599	-0.00196248	-0.00864172	-0.00171879	-0.00119477	-0.00214718
Cs	0.00190984	0.000977923	0.00927529	0.00134456	0.00481011	0.00146517
Coq10a	-0.0091968	-0.00933096	-0.00791595	-0.0068114	-0.0093196	-0.00873202
Ankrd52	0.0142625	0.0115118	0.0275038	0.0155516	0.0212372	0.0158646
Nabp2	-0.00717082	-0.00642169	-0.00608253	-0.00629292	-0.00750062	-0.00615746
Rnf41	-0.019009	-0.0348404	-0.0136118	-0.0170799	-0.0106037	-0.0236747
Smarcc2	0.0123531	0.00708964	0.0117201	0.00672227	0.0123161	0.00796844
Myl6	-0.00184976	-0.000433004	-0.000413492	-6.72754e-05	-0.00237555	-0.000426503
Myl6b	0.00746265	0.00175005	-0.0012336	-7.70708e-05	0.00494345	0.000741426
Esyt1	0.0049976	0.00166519	0.00915827	0.00120203	0.00267024	-3.51396e-05
Zc3h10	-0.0123977	-0.0047919	0.00691421	-0.00421622	-0.00262042	-0.0059757
Rpl41	-0.00238693	-0.00342328	-0.00656706	-0.00314259	-0.0040072	-0.0033427
Pa2g4	-0.00299158	-0.00303729	-0.0053497	-0.00306125	-0.00472127	-0.00303991
Rps26	-0.0160509	-0.0173483	-0.0273741	-0.0164565	-0.0225359	-0.0172428
Suox	-0.00256523	0.000564615	0.00215524	0.000827957	-0.000396598	5.51448e-05
Rab5b	0.00869433	0.00598498	0.0184989	0.00654961	0.00588798	0.0064009
Cdk2	0.000276336	-0.000793654	-0.0121711	-0.00086392	-8.98675e-05	-0.000593379
Dgka	0.00452437	0.00398138	0.00750164	0.00313088	0.00456233	0.00341845
Wibg	0.0126651	0.0068012	0.00157626	0.00706563	0.0073726	0.00670153
Mmp19	-0.00192644	-0.000111253	0.00146293	-0.000736259	-0.00263359	-0.000333801
Tmem198b	-0.00279829	-0.00379341	-0.000144595	-0.00348016	-0.00415173	-0.00497472
Dnajc14	0.00253728	0.00260132	-0.00429684	0.00261115	0.00357917	0.00255642
Ormdl2	-0.0128532	-0.0070245	-0.0229672	-0.012	-0.0303939	-0.0200217
Sarnp	-0.00715426	-0.0066443	-0.01376	-0.00760433	-0.00873286	-0.00581111
Cd63	-0.00454328	-0.00452626	-0.0093557	-0.00443824	-0.009368	-0.00450103
Bloc1s1	-0.00625799	0.00495971	0.00221269	0.00392446	-0.00114603	-0.000327974
Pisd-ps1	0.0021891	0.00234916	0.0188404	0.00181383	0.0034517	0.00227013
Sfi1	0.0137751	0.0120428	0.0165662	0.0125113	0.0143609	0.0119765
Eif4enif1	0.00317754	0.00026016	0.00115992	0.000476847	0.00281437	0.000331064
Drg1	-0.00883407	-0.00949278	-0.0383225	-0.00935291	-0.00936234	-0.00839379
Patz1	-0.000415865	-0.000891853	0.00784009	-0.000371814	-0.00042586	-0.00135658
Limk2	0.00773668	0.00730239	0.0180137	0.00736768	0.0102096	0.00777773
Rnf185	-0.00920045	0.00225023	0.00623548	0.00189601	0.00410944	0.00208631
Inpp5j	0.0207084	0.0170369	-0.000165062	0.00155536	0.00168795	0.00485564
Selm	-0.0155388	-0.0139866	-0.0154225	-0.0133179	-0.0171784	-0.0160271
Smtn	-0.0016837	-0.00425301	-0.000404374	-0.00370322	-0.00373156	-0.00454943
Tug1	-0.0094346	0.00160529	-0.00174132	0.00390651	0.014106	0.00516732
Morc2a	-0.000230463	-0.00227743	0.00119032	-0.00173512	-0.00732557	-0.00241873
Osbp2	0.00758361	0.0111602	0.0169613	0.010127	0.0109396	0.0130931
Dusp18	0.000422939	0.00211427	0.00558326	0.00198279	0.00182175	0.00284579
Slc35e4	-0.0277314	-0.0148599	-0.00918519	0.00462082	-0.00376577	-0.0124078
Tcn2	0.00225761	0.00311436	0.0089964	-0.00122382	0.00148395	0.00172405
Pes1	-0.00808008	-0.00757035	-0.0101104	-0.00741244	-0.0137134	-0.00754372
Mtfp1	0.0137387	-0.00191064	-0.0142738	-0.00624123	-0.0118808	-0.00492944
Rnf215	0.00425134	0.00149673	-0.00111213	-0.00112208	-0.00415725	-0.00592522
Ccdc157	-0.00542108	-0.00467277	-0.00821294	-0.00376242	-0.00389643	-0.00310028
Sf3a1	0.0030251	0.00203989	0.0126609	0.00185123	0.00277043	0.00208822
Tbc1d10a	-0.00660617	-0.00718892	-0.0115845	-0.00376972	-0.003008	-0.00642622
Gatsl3	-0.0135387	-0.0127508	-0.008904	-0.0107193	-0.0138753	-0.0111777
Osm	-0.0539862	-0.0325652	-0.0607467	-0.0627454	-0.0566537	-0.0458524
Mtmr3	0.00804937	0.00412037	0.0112603	0.00420835	0.00341707	0.00360368
Ascc2	-0.00630462	-0.0077984	-0.00815479	-0.0070609	-0.00505932	-0.00771031
Uqcr10	-0.0103162	-0.00948404	-0.0144651	-0.00974412	-0.0164945	-0.00910847
Zmat5	0.00497446	-0.00109542	-0.00458277	-0.00374145	-0.0061075	-0.00404123
Nf2	-0.00300429	-0.00176335	-0.0044959	-0.00184753	-0.0007647	-0.0018403
Nipsnap1	0.00573769	0.00285744	0.00223748	0.00259079	0.00187201	0.00233475
Thoc5	0.00150778	0.00112311	0.0089541	0.00107965	-0.000523218	0.00103866
Ap1b1	0.000767179	-0.00167178	0.00554807	-0.00192887	-0.00228384	-0.00202828
Gas2l1	-0.00149199	-0.00218508	0.005254	-0.0021661	-0.000750677	-0.00217535
Ewsr1	0.00371092	0.00333196	0.00348341	0.00335379	0.00483021	0.00332157
Rhbdd3	-0.000929104	0.000125734	-0.00370436	-0.000116135	-0.000240458	-0.00110242
Kremen1	-0.000672083	0.00182511	0.00240084	0.00235428	0.00919476	0.00191734
Znrf3	-0.000656185	-0.000521345	-0.00437374	-0.00094435	-0.000602577	0.000348455
Xbp1	0.00383671	0.0038694	0.0161034	0.00405084	0.00395622	0.00402923
Ccdc117	-0.0825123	-0.0786557	-0.0816598	-0.0831095	-0.0829554	-0.0819268
Mrps24	-0.0670609	-0.0442357	-0.0715539	-0.0277245	-0.0695876	-0.0549248
Urgcp	-0.00846812	-0.00365624	-0.000957192	-0.00506275	0.000110919	-0.00552778
2210015D19Rik	0.00494609	0.00638061	0.0104481	0.00761966	0.00682929	0.00832638
Dbnl	-0.00494996	-0.00150917	0.0014486	-0.0012685	-0.000416024	-0.00134196
Polm	-0.0151681	-0.00982448	-0.00998631	-0.0100941	-0.00902373	-0.00979109
Pold2	-0.0156647	-0.0135321	-0.0135215	-0.0136163	-0.0180419	-0.013529
Ykt6	-0.00448274	-0.00430936	-0.00357061	-0.00412233	-0.00424614	-0.00438696
Nudcd3	0.000821005	-0.000155183	-0.000862613	-0.000537659	-0.00557064	-0.000844898
Ddx56	0.000204059	-0.000419184	0.00283965	2.4308e-05	-0.00162699	-0.000283577
Tmed4	-0.00586898	-0.00176141	-0.00316225	-0.00221014	-0.00273022	-0.00205639
Ogdh	0.000447659	-0.000116793	0.0158513	-6.93658e-05	0.00135603	0.000234849
Zmiz2	0.0341417	-0.0204998	0.0913312	-0.0149828	0.0141525	-0.00759476
Ppia	-0.00589016	-0.00462781	-0.0312233	-0.00465398	-0.00873452	-0.00516309
H2afv	-0.00198827	-0.00656411	-0.00618082	-0.00641375	-0.0110725	-0.00779122
Purb	-0.00575361	-0.00258262	-0.00545063	-0.00271064	0.0013498	-0.00154039
Myo1g	-0.00114202	-0.0029356	-0.0128493	-0.0038666	-0.00667799	-0.00439488
Gm11974	0.00298228	-0.000987897	-0.00863343	-0.00158354	-0.00933047	-0.00430848
Ccm2	0.00759581	0.0071482	0.00170376	0.00669652	0.00906899	0.00641992
Tbrg4	-0.00290364	-0.00476226	0.012995	-0.00272175	-0.00796775	-0.00452954
Tns3	-0.00375566	-0.000657861	0.020249	0.00495359	0.0299589	0.0101157
Hus1	-0.00973085	-0.00453158	-0.00843271	-0.00410148	-0.00444255	-0.00356357
Upp1	-0.0249676	-0.0329547	-0.0249246	-0.0237561	-0.0208682	-0.0243081
Abca13	-0.0042515	-0.00293624	-0.00593919	-0.00465092	-0.00215256	-0.00356418
Ikzf1	0.0188351	0.0150992	0.0239798	0.0208643	0.0304295	0.023502
Fignl1	-0.00985644	-0.00717043	-0.0160228	-0.010012	-0.0128415	-0.00840437
Fbxo48	0.0190957	0.0174963	0.0174781	0.0185229	0.0236808	0.0179846
Plek	-0.213756	-0.0156792	-0.0114414	-0.000202709	0.00756277	0.0119854
Ppp3r1	-0.0175858	-0.0144007	-0.0199983	-0.0120209	-0.0158088	-0.0102824
Pno1	2.74952e-05	-0.00135034	-0.0124253	-0.000607553	-0.00332863	-0.000709988
Wdr92	-0.000564487	-0.0023224	-0.00803143	-0.00249183	-0.00195276	-0.00261515
C1d	-0.00495949	-0.00488775	-0.00892262	-0.00494161	-0.00767607	-0.00456314
Etaa1	0.0255063	0.00845335	-0.00541111	0.005182	0.00639976	0.0109851
Meis1	-0.00473755	-0.00695544	0.00172903	-0.00717887	-0.00660473	-0.00778325
Spred2	-0.00531804	-0.00162822	0.00556947	-0.00160974	0.000850953	-0.00277321
Actr2	-0.00139126	-0.000828119	-0.0191189	-0.000886188	-0.00011526	-0.000707318
Rab1	-0.00949503	-0.00882255	-0.0127918	-0.00877988	-0.00803299	-0.00857574
Cep68	-0.000327587	-0.000326604	-0.00627545	-0.00193586	-0.00183275	-0.000887829
Slc1a4	-0.00927146	-0.00543006	0.00266392	-0.00441979	-0.00397005	-0.00289776
Sertad2	0.000155591	5.32159e-05	0.00984643	4.70022e-05	0.00426194	0.00243262
Aftph	0.00969128	0.00873681	0.00894237	0.00894535	0.00937594	0.00847179
Lgalsl	0.00365959	0.00740049	0.00554934	0.0182857	0.0195295	0.0237891
Peli1	0.00780894	0.00698004	0.0043013	0.00708168	0.00838448	0.0074676
Vps54	-0.000325817	-0.0011115	0.000328948	-0.000871695	-0.00161493	-0.000919479
Ugp2	-0.000547405	-0.000943071	-0.011894	-0.000981574	-0.000444319	-0.000145019
Mdh1	0.00141133	0.000422057	-0.00566811	0.000413197	-0.00218079	0.00013011
Wdpcp	0.00514297	0.00479123	0.00842227	0.00607006	0.00701306	0.00587882
Ehbp1	0.00974523	0.00878003	0.00812183	0.00739374	0.00682642	0.00792695
Tmem17	-0.00465566	-0.00793251	-0.0131259	-0.00721339	-0.0112396	-0.00905823
B3gnt2	-0.00318666	-0.00235948	-0.000996599	-0.000566768	4.27546e-05	-6.63674e-05
Commd1	-0.00308718	0.0132685	-0.0276266	0.000793443	-0.00666116	0.010844
Cct4	-0.00432445	-0.00384483	-0.0131093	-0.00389027	-0.00675033	-0.0037936
Xpo1	-0.00873346	-0.00695838	-0.0155015	-0.00792673	-0.00721056	-0.00646865
Usp34	0.00314016	0.0044472	0.0116502	0.00421888	0.0175153	0.00652559
Ahsa2	-0.00101707	0.00205103	-0.000277343	-0.000639708	-0.00351565	-0.00557275
0610010F05Rik	0.00321465	0.00253903	0.00666563	0.0029382	0.00598808	0.00487938
Pex13	-0.0070188	-0.0067757	-0.00874374	-0.00663433	-0.00809787	-0.00738415
Pus10	0.00190854	0.000654749	0.00104138	-3.28288e-06	-0.00103199	0.000271898
Rel	-0.00163445	-0.00449888	-0.0116185	-0.00418142	-0.00691269	-0.00453813
Papolg	-0.00710744	-0.00488092	-0.00784968	-0.00467643	-0.00246035	-0.00353312
Fancl	-0.00919007	-0.0124251	-0.0189035	-0.0142714	-0.0165651	-0.00799844
Vrk2	0.00934516	0.011055	0.00487376	0.00887455	0.0125743	0.0096012
Pnpt1	-0.000930652	0.000387602	0.00115456	-4.18492e-05	-0.0055744	0.00210691
Smek2	-0.00324137	-0.00170688	-0.0181672	-0.00198806	-0.00197453	-0.00107888
Ccdc104	-0.00678526	-0.00198776	-0.00907796	-0.00023111	0.000186664	0.00217555
Ccdc88a	-0.00396481	0.00235905	0.00378133	0.00946551	0.0164497	0.0150335
Prorsd1	-0.000508544	-0.00109693	-0.00874852	-0.00133031	-0.00223441	-0.00153481
Mtif2	0.00236048	0.00172293	0.00339509	0.00136831	0.000565131	0.00143282
Rps27a	-0.00631539	-0.0051648	-0.0159545	-0.00525455	-0.00948838	-0.00506068
Rtn4	-0.00641152	-0.0041192	-0.00382831	-0.00404758	-0.00505945	-0.00403724
Eml6	0.0152852	0.0156058	0.0132585	0.0149115	0.0124456	0.0132797
Sptbn1	-0.0062883	-0.00596336	-0.00465909	-0.00609874	-0.00429461	-0.00575338
Psme4	-0.00128749	-0.00427041	-0.00035096	-0.00516325	-0.00418116	-0.0030099
Erlec1	0.00259369	0.00266824	0.00350369	0.00224662	0.00524058	0.00264479
Asb3	0.00730618	0.00251134	-0.00495212	0.00282787	0.0023259	0.00263819
Chac2	-0.00330381	0.00126054	0.0026032	0.00244793	-0.00216841	0.00129197
Bod1	-0.00579556	-0.00706163	-0.00903783	-0.00719657	-0.00694643	-0.00738784
Cpeb4	-0.102683	-0.023527	0.12297	0.101664	0.172553	0.0817834
Snrnp25	0.00619655	0.00205192	0.00262105	0.0027963	-0.00382629	0.00165053
Mpg	-0.00245233	-0.00223592	0.00138976	-0.00178161	-0.00467202	-0.00304295
Nprl3	0.0040067	0.00389812	0.00732208	0.00388873	0.00493836	0.00481068
Sh3pxd2b	-0.000819637	-0.00250106	0.0108101	-0.00292921	-0.00354954	-0.0022231
Ubtd2	0.017706	0.00883119	0.00748021	0.00728763	0.00837016	0.0108655
Stk10	-0.0270876	-0.0252849	-0.0251792	-0.0243926	-0.0269332	-0.0253415
Fbxw11	-0.026376	-0.0092844	-0.00366867	-0.00761422	0.00648979	-0.000907404
Npm1	-0.00659413	-0.00588263	-0.0573886	-0.00656667	-0.0073294	-0.00584497
Lcp2	-0.00280578	-0.00243239	-0.00460925	-0.00231707	-0.0021647	-0.0018729
Dock2	0.000516696	0.000270575	0.0122797	0.000184938	-0.0026628	0.000119106
Spdl1	0.00734285	0.00808917	0.0114333	0.008029	0.00904894	0.00829703
Pank3	0.00235722	0.00267631	0.000263887	0.00301586	0.00543511	0.00302473
Rars	-0.00463383	-0.00289363	-0.0083842	-0.00285076	-0.00394993	-0.00284002
Mat2b	0.00237613	0.000247537	-0.000494093	0.000229928	-0.00170687	0.000125185
Hmmr	-0.00350885	-0.00267029	-0.00974093	-0.0032246	-0.00570912	-0.00301431
Nudcd2	-0.0102501	-0.00632983	-0.0250847	-0.00802358	-0.00859501	-0.0063042
Ccng1	0.00575513	0.000652797	-0.00365667	0.00101142	0.0015525	0.00119762
Pttg1	-0.00207629	-0.00222681	-0.00842171	-0.00212242	-0.00313373	-0.00213315
Slu7	-0.000295558	-0.000416895	-0.00651044	-0.00029739	-0.00109084	-0.000379888
Pwwp2a	0.0135565	0.000644645	0.00440229	0.00206281	-0.00118644	0.00246905
Ttc1	-0.00333894	-0.00113778	-0.0299947	-0.00221027	-0.00429245	-0.0018381
Ublcp1	0.00124753	0.000549168	-0.0133057	0.00114079	-0.00108319	0.00572202
Rnf145	0.0127838	0.0141731	0.0185113	0.0127912	0.0142685	0.014088
Clint1	-0.00319914	-0.00273759	-0.00574013	-0.00281391	-0.00198321	-0.00276387
Lsm11	0.00189984	-0.00136428	0.000283641	-0.00133167	-0.00225847	-0.00101969
Thg1l	-0.0121651	-0.00333651	-0.00730006	-0.00332686	-0.00411379	-0.00193486
Cyfip2	0.0588309	0.0562831	0.0620141	0.0519441	0.0594679	0.0559504
Med7	-0.00419728	-0.00414937	-0.0163577	-0.00406883	-0.00594051	-0.00363471
Havcr2	0.010417	0.00732306	0.00560701	0.00722192	0.0064149	0.00599821
Gnb2l1	-0.00188602	-0.00200169	-0.0168477	-0.00198191	-0.00304747	-0.00206264
Snord96a	-0.00199741	-0.000661949	-0.00397951	-7.14524e-05	0.00169398	-0.000665316
Trim41	0.00268013	0.00299013	0.00486645	0.00339688	0.00475387	0.00312609
Irgm1	0.0635453	0.0462748	0.0444737	0.035372	0.0370016	0.0429414
9930111J21Rik1	0.0914764	0.0949832	0.0888932	0.0843868	0.100686	0.0909681
Ifi47	0.150125	0.0896576	0.121826	0.12259	0.13932	0.0973309
Zfp62	0.00844348	0.00788987	0.0101082	0.00826202	0.00838685	0.00762366
Mgat1	-0.000474405	-0.00258642	0.0117093	-0.00187443	-0.0042859	-0.00311551
Cnot6	0.00387045	0.00263783	0.00788803	0.00251772	0.00293905	0.00255477
Mapk9	0.00286127	0.000413354	0.00380409	-8.14215e-05	-0.000161596	0.000243418
Rnf130	0.000136243	-0.00117579	-0.0143897	-0.0014356	-0.00750992	-0.00286619
Tbc1d9b	-0.00233635	-0.000945299	-0.00172997	-0.000821138	-1.93113e-05	-0.000983632
3010026O09Rik	0.00543411	-3.25454e-05	0.00885722	0.00127861	-0.000838778	-0.000650879
Sqstm1	0.028733	0.0283929	0.0315056	0.0297631	0.030553	0.0289398
Mgat4b	0.00232038	0.00269717	0.0352376	0.00356405	0.00311585	0.00251991
Ltc4s	0.000927331	0.00258274	0.00891358	0.00235309	0.00342876	0.00321799
Maml1	0.00946512	0.00703361	0.0240622	0.00823635	0.0106302	0.00877847
Canx	-0.00422906	-0.00338252	-0.0186476	-0.00338866	-0.00285303	-0.00335811
Hnrnph1	-0.0100697	-0.00847157	-0.0188938	-0.00846321	-0.00968706	-0.0084869
Rufy1	0.0436352	0.0153918	0.0172894	0.0149604	0.013216	0.0184541
Clk4	-0.0316227	-0.031254	-0.0312186	-0.0313454	-0.0349902	-0.0292379
Col23a1	0.0118727	0.0107446	0.0106686	0.0100804	0.00914287	0.0104598
Agxt2l2	-0.00344584	-0.00222942	0.00351398	-0.000970205	-0.00274368	-0.00183803
Hnrnpab	-0.060397	-0.0416757	-0.0434571	-0.0340807	-0.0655861	-0.0475173
Nhp2	-0.00885453	-0.00918425	-0.0293691	-0.0096572	-0.0140858	-0.0102509
Rmnd5b	0.0218325	0.00471436	0.00240634	0.00523458	-0.00175823	0.00454059
N4bp3	-0.00102247	-0.00174915	-8.74964e-05	-0.00153535	-0.00239487	0.00017316
D930048N14Rik	0.00340404	0.00254532	-0.0104197	-0.00905515	-0.00941254	-0.00983265
0610009B22Rik	-0.00466707	-0.00328783	-0.00294357	-0.00353775	-0.00385023	-0.00350779
Sec24a	-0.0139107	-0.00762201	-0.00529835	-0.0078749	-0.00679449	-0.00611971
Sar1b	-0.00140759	-0.00601401	-0.00887705	0.00569068	0.00274709	0.0046699
Phf15	0.00176109	0.0021404	0.012355	0.00210836	0.00281755	0.00218816
Cdkn2aipnl	-0.0488529	-0.0500103	-0.0527788	-0.049213	-0.0554333	-0.0525354
Ube2b	-0.00383222	-0.00356736	-0.00390312	-0.0029201	-0.00716504	-0.00300998
Cdkl3	-0.0134247	-0.00799911	-0.00461991	-0.00605988	-0.00523791	-0.00540906
Ppp2ca	-0.00571722	-0.0047113	-0.0121112	-0.00464607	-0.00737627	-0.00466208
Skp1a	-0.00167933	-0.00180554	-0.0154471	-0.00244174	-0.00565624	-0.0022213
Vdac1	4.39165e-05	-0.000351056	-0.00520775	-0.000347098	-0.00167424	-0.000334071
9530068E07Rik	-0.000413522	-0.000643698	0.00353058	-0.00060706	-0.000535664	-0.000646826
Hspa4	-0.00906066	-0.00861218	-0.012332	-0.00853121	-0.011001	-0.00848691
Zcchc10	-0.00276629	-0.00118202	-0.00974927	-0.00282349	-0.00234785	-0.00081423
Aff4	-0.0102639	-0.00331569	-0.00769147	-0.00194482	0.000609341	-0.000990502
Uqcrq	-0.0127659	-0.0130435	-0.0229749	-0.0132793	-0.0135759	-0.0129971
2022-09-08	0.0198332	0.00649797	0.00155905	0.00373373	0.00600906	0.00413802
Kif3a	0.00399211	0.00280298	0.000333041	0.00262177	0.00227975	0.00298885
Rad50	0.00136055	0.000920949	-0.000900006	-1.67691e-05	-0.00104699	4.90727e-05
Irf1	0.169193	0.0550694	0.0401706	-0.00998752	0.0746054	0.064253
Slc22a5	0.00346167	0.00443447	0.00337365	0.00735601	0.00517614	0.00681742
Slc22a21	-0.00572185	-0.00223459	-0.0037796	-0.0030217	-0.00270433	-0.00294255
Slc22a4	0.000706613	-0.000440537	0.000248289	-0.000164668	-0.00161958	0.000137768
P4ha2	-0.0133701	-0.0184009	-0.0178801	-0.0134898	-0.00619737	-0.0125836
Fnip1	-0.0168831	-0.00570478	-0.00869802	-0.00640429	0.0144129	0.00287144
Rapgef6	-0.00537836	-0.00688199	-0.00936057	-0.00143845	-0.00225251	-0.00167381
Cdc42se2	-0.00382407	-0.00406295	-0.0108009	-0.00420994	-0.00481109	-0.00403227
Lyrm7	0.0165233	0.0107663	0.00486989	0.0086313	0.0124689	0.0119573
Hint1	-0.00822379	-0.00646624	-0.0132479	-0.00657128	-0.0123378	-0.00672494
Tnip1	0.0476053	0.04055	0.0514899	0.0405648	0.0434121	0.0391422
Anxa6	0.00654434	0.00683611	0.0072258	0.00696794	0.00828859	0.00654624
Gm2a	0.00188912	0.000142238	-0.00388944	-0.00273747	-0.000436206	-0.00346564
Slc36a2	0.0192024	0.0178478	0.0215391	0.0165598	0.0220636	0.0178504
Slc36a1	0.0110239	0.0102396	0.0267732	0.0103069	0.0120494	0.0115503
Atox1	0.00410897	0.000504597	-0.001317	8.79766e-05	-0.000889048	-6.23228e-05
G3bp1	0.000667866	0.000926959	0.00248213	0.000937881	0.00100082	0.000921306
Fam114a2	0.00613163	0.00572303	-0.0016503	0.00530141	0.00609516	0.00510177
Mfap3	0.00394964	0.00367717	-0.0040632	0.00358609	0.00663666	0.00341401
Galnt10	0.00695682	0.00635773	0.00872667	0.00745841	0.00570026	0.00583322
Sap30l	-0.198099	-0.169433	-0.16326	-0.135739	-0.198876	-0.171998
Larp1	0.0273367	0.0265098	0.0350285	0.0278823	0.0309531	0.02791
Cnot8	-0.003568	-0.00439218	-0.0130672	-0.00464265	-0.00285142	-0.00465772
Gemin5	0.00047	0.000412686	-1.06917e-05	0.000415575	0.00252436	0.000387013
Mrpl22	-0.000129941	0.000592967	-0.00924606	-0.000544319	-0.00319277	-0.000632568
Gm12250	0.245139	0.225662	0.232587	0.194401	0.210486	0.245935
Igtp	0.0842886	0.0617864	0.0604775	0.055006	0.058226	0.0510084
Irgm2	0.455538	0.214657	0.218754	0.0165359	0.216535	0.21163
Zfp692	-4.92728e-05	-0.000425164	0.00705767	-0.000606519	-0.00186318	-0.00175183
Zfp672	-0.00561372	-0.00453647	-0.00678356	-0.00574487	-0.00337471	-0.00460926
Sh3bp5l	0.00123133	0.00066371	-0.00238769	0.00020257	-0.000605233	0.000614658
Zfp39	-0.000304552	0.000510692	0.00120848	0.000733458	0.00138253	0.00119811
Rnf187	-0.0068147	-0.00793212	-0.00366511	-0.00783103	-0.0162002	-0.00882463
Hist3h2a	-9.49744e-05	-3.64504e-05	0.00354571	0.000559647	-0.00147444	7.29812e-05
Trim11	0.0118073	0.0118535	0.0145017	0.011402	0.0119563	0.0124217
Iba57	0.000170244	0.0016498	0.00298006	0.00184311	-0.00133141	0.00205732
Guk1	0.00619291	0.00384262	-0.00685479	0.00290039	0.000691765	9.54076e-05
2610507I01Rik	-0.00265092	-0.00164944	-0.00465999	-0.00211108	-0.00157645	-0.00261178
Mrpl55	0.00755056	0.00521553	-0.0249499	-0.00180341	-0.0150842	-0.0146141
2310033P09Rik	-0.00149979	-0.00252036	0.00297545	-0.00312562	-0.00697418	-0.00353613
Arf1	-0.00384238	-0.00361712	-0.0131864	-0.00362649	-0.00404661	-0.00363051
Snap47	-0.0010367	-0.00178338	-0.00848324	-0.000720374	-0.00318109	-0.00227442
Jmjd4	-0.00283055	-0.00450053	0.00397221	-0.00250768	-0.00475121	-0.00234616
Zfp867	-0.00260083	-0.00319008	-0.00311652	-0.00253835	-0.00195671	-0.00243828
Zkscan17	0.00345104	0.00359273	0.022034	0.00373092	0.00611097	-0.00013429
4933439C10Rik	0.00271974	0.00173137	-5.88027e-05	0.00093523	0.00184545	0.00289783
Nlrp3	0.001477	0.000444908	0.00049161	0.000113948	0.00263034	0.000886007
Mprip	0.0103716	0.00639219	0.0111497	0.0064026	0.00946505	0.0063515
Flcn	0.0118272	0.0097701	0.0173894	0.00948578	0.0120302	0.010068
Cops3	-0.0040834	-0.00377463	-0.0137186	-0.00359604	-0.0043231	-0.0034772
Nt5m	0.00184112	-0.000484826	0.00145795	0.00025071	-0.00120043	-0.00149771
Med9	-0.000448144	-0.00122786	-0.00147154	-0.0011022	-0.00272623	-0.00270201
Pemt	-0.0144452	-0.00950914	-0.0214046	-0.00552199	-0.00629645	-0.00578608
Rai1	-0.0105744	-0.00171545	0.0321892	0.00834969	0.0381298	0.0166167
Srebf1	0.000414429	-0.000121085	0.0280771	-0.0001953	0.00134299	-0.00107441
Tom1l2	0.00701173	0.00501837	0.0372587	0.0087461	0.034025	0.00862364
Atpaf2	0.00250923	0.00283202	-0.00130317	0.00300695	0.00109909	0.00241678
Gid4	0.00273055	0.0021756	0.00635136	0.00153109	0.00422638	0.00174044
Drg2	0.00217058	0.00180158	-0.00531249	0.00178501	0.00751582	0.00151043
Alkbh5	0.000396068	0.000364888	0.00444644	0.000371182	0.000841768	0.000290503
Llgl1	-0.00205196	-0.000825728	0.00610338	-0.000617613	0.000517376	-0.000760974
Flii	0.00249321	0.00249042	0.0192662	0.00796744	0.0150585	0.00586677
Smcr7	0.00834218	0.00197222	0.0114881	0.00261757	0.00109288	0.00698292
Top3a	0.0101756	0.009504	0.0180953	0.0106139	0.0129635	0.00998837
Smcr8	0.0228807	0.0227725	0.0284841	0.0237171	0.0316594	0.0229453
Shmt1	0.00626254	0.00150797	-0.00452192	-0.000314546	0.00167164	-0.00119219
Dhrs7b	-0.0121926	-0.0099351	-0.0177992	-0.0111222	-0.0153089	-0.0123195
Tmem11	-0.00432085	-0.00461812	-0.0051204	-0.00437164	-0.00510406	-0.00459513
Gm16515	0.000972346	0.000513238	0.00167806	0.000415596	0.00129477	0.0009261
Gm16516	0.00022055	-0.000997583	0.00491299	0.000185296	-0.000965604	-0.00118868
Map2k3	-0.0262137	-0.0253242	-0.0254113	-0.0258248	-0.0352929	-0.025889
Usp22	0.0219233	0.0198847	0.0235785	0.0204827	0.0216523	0.0198969
Aldh3a2	-0.00104291	-0.0047493	-0.012012	-0.00490844	-0.00552268	-0.00376069
Mapk7	0.00674247	0.0075545	0.0620076	0.0133767	0.0265319	0.0212116
B9d1	0.0181425	0.0113793	0.0125944	0.00707157	0.0119855	0.0100209
Grap	0.00937048	0.00819721	0.00638989	0.00811371	0.00890998	0.00785837
Prpsap2	0.00482746	2.13815e-05	-0.00794301	-0.000604415	-0.000634133	-0.00450167
Ulk2	-0.00416125	-0.00566032	-0.0090212	-0.00506526	-0.00437482	-0.00395355
Akap10	-0.00710874	-0.00591272	-0.00845875	-0.00589261	-0.00464066	-0.00555114
Specc1	-0.00405723	-0.00192426	-0.0042268	-0.00173672	-0.00100932	-0.00173925
Adora2b	-0.00460178	-0.000553339	0.00119618	-0.00152617	-0.00170947	-0.00082444
Zswim7	0.0144964	0.0114094	0.0111035	0.0119339	0.0121226	0.01272
Ttc19	0.00602275	0.00299751	-0.00709331	0.0035021	0.00395118	0.00289003
Ncor1	-0.00303535	-0.00254823	-0.000261572	-0.00212226	0.00354353	-0.00196856
Pigl	0.00580624	0.00754966	0.0128072	0.00644763	0.00825135	0.00627999
Cenpv	0.00463298	0.0043472	0.00987475	0.00571238	0.00423196	0.00367383
Ubb	0.00749055	0.00604475	0.00291239	0.0050408	0.00587593	0.00630974
Gm1821	-0.00543371	-0.00488572	-0.00593285	-0.00561093	-0.00313842	-0.00628265
Trpv2	-0.0120584	-0.00539518	0.0114906	-0.00446136	-0.00525324	-0.00453761
2410006H16Rik	-0.0115556	-0.0103029	-0.0128458	-0.0105528	-0.0163864	-0.0111953
Fam211a	0.0161741	0.00176375	0.00259978	0.000945479	-0.00172277	0.00332151
Mmgt2	0.00174487	-0.00119375	0.00234028	0.000700897	0.000470551	-0.000951468
Zfp287	0.00684312	0.00950555	0.000107292	0.00966619	0.0100447	0.0082847
Trim16	-0.0150189	-0.0122585	-0.0355749	-0.0287431	-0.030679	-0.022392
Tvp23b	0.00288424	0.00403818	-0.0166189	-0.00254804	-0.0029892	0.00218292
Pmp22	-0.033926	-0.0309016	-0.0335659	-0.0317937	-0.0324877	-0.0317006
Cox10	-0.00311409	-0.00317719	-0.00673223	-0.00314721	-0.00336771	-0.00361221
2810001G20Rik	-0.00733215	-0.00380132	-0.00439879	-0.00243908	-0.00282667	-0.00162284
Elac2	-0.018448	-0.00626536	0.000863224	-0.00577581	-0.00429271	-0.00556213
Map2k4	-0.00426627	-0.00400708	-0.00420647	-0.00445671	-0.0049481	-0.00443605
Zkscan6	-0.00393283	-0.00463419	-0.016108	-0.00276589	-0.0061804	-0.00326261
Adprm	-0.00512048	-0.00623542	-0.00771515	-0.00592897	-0.00787282	-0.0062033
Sco1	0.00171047	-0.00177385	-0.0117791	-0.00391875	-0.00290414	0.00587581
Gas7	0.0279365	0.0290594	0.0788526	0.0926681	0.134575	0.110811
Stx8	-0.00409283	-0.000729244	-0.00399866	-0.000993123	-0.00294653	-0.00166695
Ntn1	-0.00554153	-0.0041022	0.00194402	-0.00165828	0.000436342	-0.000735732
Pik3r5	0.0650488	0.036349	0.118475	0.0671205	0.164184	0.0798377
Pik3r6	0.119968	0.0538713	0.0422908	0.0311229	0.0442378	0.0225874
Myh10	0.00537184	0.00602086	0.0127872	0.00692387	0.00786147	0.0069627
Ndel1	-0.00127788	-0.0014974	-0.00363403	-0.00100895	-0.00150969	-0.00140264
Rangrf	0.00512205	0.00510794	0.00366608	0.0063966	0.00523028	0.00562121
Pfas	0.00955228	0.00896035	0.014256	0.00883126	0.0105016	0.00898824
Ctc1	0.0389541	0.0141809	0.0196377	0.0147944	0.0132396	0.0103829
Aurkb	0.012165	0.00194479	0.00847095	-0.00896153	-0.0169183	-0.00663481
2310047M10Rik	-0.0162389	-0.0136258	-0.0177782	-0.0166833	-0.0213368	-0.0154571
Tmem107	-0.000725925	-0.000484383	-0.00616753	-0.00147127	-0.0014959	-0.00181506
Vamp2	-0.0104901	-0.0046028	4.42012e-05	-0.00178628	0.0110776	0.00323086
Per1	-0.171302	-0.0688856	-0.00785128	-0.103173	-0.0337837	-0.0792002
Cntrob	-0.000142001	-0.000670093	-0.0016548	-0.000889286	0.00112725	-0.00196291
Trappc1	-0.00175024	-0.00214521	0.00175338	-0.00159413	-0.00314135	-0.00197614
A030009H04Rik	-0.00327444	-0.00580518	-0.00370945	-0.0050539	-0.00523045	-0.00472033
Chd3	-0.000669611	-0.000264	0.00561399	-0.000136712	0.00186927	-9.69974e-05
Cyb5d1	0.00307516	0.00387227	0.00482534	0.00524362	0.00768796	0.00515531
Lsmd1	-0.00847237	-0.0109101	-0.0123759	-0.00967048	-0.0182828	-0.00868368
Kdm6b	-0.0972434	-0.0199127	-0.00789008	-0.0256964	-0.010925	-0.00748786
Wrap53	-0.0109596	-0.0115102	-0.016799	-0.00969631	-0.0123952	-0.0123722
Trp53	0.0240939	0.015987	0.030455	0.0169757	0.0202516	0.0158805
Fxr2	-0.0188564	-0.0159163	-0.0126813	-0.0165546	-0.0172157	-0.0165868
Mpdu1	-0.00342328	-0.00357623	-0.00422616	-0.00351201	-0.00590939	-0.00435848
Cd68	0.00265765	0.00259267	0.00810172	0.00261017	0.00639093	0.00247394
Eif4a1	-0.0112608	-0.00873438	-0.0231868	-0.00889262	-0.00943516	-0.00868092
Senp3	-0.00881308	-0.00579616	-0.00910964	-0.00574805	-0.00571682	-0.00581072
Tnfsf12	0.0120894	0.00979451	0.0116421	0.00794429	0.00799587	0.00877329
Polr2a	0.00254535	0.00246661	0.0145451	0.00240352	0.00467786	0.00246794
Zbtb4	-0.00600801	-0.00664854	-0.00251567	-0.00470501	-0.00787464	-0.00792335
Nlgn2	0.0493987	0.035297	0.0423777	0.0266772	0.031668	0.032752
Tmem256	0.00380819	0.00118922	-0.00620606	0.00131105	0.0032064	0.00228993
Plscr3	0.0133283	0.0138043	0.0514885	0.0132069	0.0142426	0.0109684
Kctd11	-0.024705	-0.0243715	-0.0274585	-0.0219362	-0.0218353	-0.0216878
Neurl4	0.00444503	0.00317107	0.0266685	0.0027257	0.0087106	0.00490703
Gps2	-0.000138328	-0.0031381	-0.0103028	-0.00299461	-0.00383246	-0.00322278
Eif5a	-0.00355679	-0.00336998	-0.00431916	-0.00335024	-0.00591816	-0.00336242
Elp5	0.00125022	0.00152823	0.00464508	0.00185592	0.00161633	0.00117649
Ctdnep1	-0.00340529	-0.00417836	0.00271939	-0.00462697	-0.0116403	-0.00493403
Gabarap	0.00325555	0.00282066	0.00866923	0.00280411	0.00209776	0.00273752
Phf23	-0.00159544	0.0012579	0.00389495	0.00296818	0.00406996	0.0019702
Dvl2	0.0238939	0.0165722	0.018897	0.0152711	0.0139192	0.0168336
Acadvl	0.00345226	0.00298508	-0.0048843	0.00288059	0.00391547	0.00269822
Dlg4	-0.00499267	-0.00453743	0.000665574	-0.00541359	-0.0042305	-0.00375615
Clec10a	0.000448789	0.00234427	-0.00114015	-0.000298321	-0.00514707	-9.4536e-05
Slc16a13	0.00478773	0.00646489	0.00758637	0.00577936	0.00597568	0.00557745
0610010K14Rik	-0.000775407	-0.0011444	0.00451289	-0.00031609	0.001071	-0.000834658
Rnasek	-0.0179177	-0.0169487	-0.0118762	-0.0166377	-0.0197985	-0.0168521
Pelp1	0.00416391	0.00164221	0.00905416	0.00193464	0.00206829	0.00207744
Arrb2	-0.00582632	-0.0083311	-0.00989792	-0.00867839	-0.0172895	-0.00917666
Med11	0.00334762	0.00376741	0.000355553	0.00337424	0.00160706	0.0035837
Cxcl16	0.220045	0.0159873	0.0108763	0.0141767	0.00661908	0.00905754
Zmynd15	0.179177	0.0675945	0.126043	0.0616093	0.134049	0.0599867
Psmb6	0.000510624	0.000109592	-0.00463473	0.000169135	-0.00060872	0.000146918
Pld2	0.0115114	0.0111963	0.0205893	0.0107009	0.0108067	0.011035
Mink1	0.0609881	0.0539044	0.0575176	0.0546384	0.0564076	0.0552808
Slc25a11	-0.00183904	-0.00177821	-0.00159795	-0.00177976	-0.00284179	-0.00175078
Rnf167	0.0147078	0.00547234	0.0121284	0.00446476	0.00306681	0.00479013
Pfn1	-0.00526619	-0.00512257	-0.00464818	-0.00508987	-0.00646946	-0.00512004
Eno3	0.010866	0.0027116	-0.000183239	0.00305314	0.00274659	0.00285558
Spag7	-0.00262034	-0.00281816	-0.0109079	-0.00278067	-0.00261294	-0.00291929
Camta2	0.105484	0.0971111	0.120886	0.0935004	0.129129	0.11753
Kif1c	0.00458811	0.00457929	0.0170914	0.00478274	0.00572309	0.00451823
Zfp3	-0.00289948	-0.00903907	-0.00873675	-0.0103217	-0.00431561	-0.00829718
Rabep1	-0.0127365	-0.0087718	-0.0143991	-0.007297	-0.00902253	-0.00668491
Nup88	-0.00363204	-0.00257434	0.00211876	-0.00321717	-0.00302952	-0.00272278
Rpain	-0.0125811	-0.0119496	-0.0321743	-0.0145569	-0.0150979	-0.0151821
C1qbp	-0.0167248	-0.0125969	-0.012952	-0.0125594	-0.0145527	-0.0123135
Dhx33	-0.00200088	-0.00125747	-0.000455232	-0.00123109	-0.00758788	-0.00100044
Derl2	-0.00159836	-0.0021255	-0.00977877	-0.00222441	-0.00191766	-0.00122229
Mis12	-0.00117981	-0.00093262	-0.000735003	-0.00405264	-0.0028411	-0.00299621
Nlrp1a	0.00252118	0.00173805	0.000993101	0.00165978	0.00457394	0.00215664
Nlrp1b	-0.00466205	-0.000937175	0.00474253	0.00402399	0.00572202	-0.000938371
Fam64a	0.00114863	0.00090742	0.00337947	5.04751e-05	-0.0034122	-0.00158598
4933427D14Rik	9.78087e-05	0.0070478	0.001451	0.00704125	0.0114039	0.0136205
Txndc17	-0.000555866	0.000337468	-0.0107137	-0.000509962	-0.00194171	-0.00088937
Med31	0.0205906	0.0113407	0.0112646	0.00954831	0.0124291	0.0162944
Xaf1	0.0109102	0.00520827	0.00750807	-7.42008e-05	0.00112248	0.000978739
Mybbp1a	0.00389013	0.00393374	0.020038	0.00400001	0.00613141	0.00400826
Ube2g1	-0.00115403	0.000261491	-0.00714396	-4.5096e-05	0.00110486	0.000257693
Ankfy1	0.00614853	0.00236728	0.00391895	0.00232255	0.00180557	0.00241596
Cyb5d2	-0.00180832	-0.00261072	0.000133259	-0.0013888	0.000531568	-0.000844411
Zzef1	0.00117824	0.00226981	0.0225136	0.00353656	0.0057115	0.00374026
Atp2a3	0.00240987	0.00165907	0.0149299	0.00243142	0.00220364	0.00172407
1200014J11Rik	0.00310172	0.00284127	-0.00413027	0.00212906	-0.00130154	0.00194706
Gsg2	-0.000299605	0.000524347	-0.00162178	-0.000182988	0.000622341	-0.000435182
Emc6	-0.00734788	-0.00541292	-0.00970847	-0.00568232	-0.00906909	-0.00598837
Tax1bp3	-0.00340947	-0.00569809	-0.00473083	-0.00473668	-0.0056637	-0.00543286
Ctns	0.00131705	0.00207322	-0.000456814	0.0021675	0.00406643	0.00186184
Shpk	9.13642e-06	-0.00094802	-0.00485237	-0.00251849	-0.00233016	-0.00331777
Cluh	0.000663957	0.000419795	0.0292863	3.42647e-05	0.002318	0.000388224
Pafah1b1	0.00298881	0.00279109	-0.00728223	0.00266351	0.00153518	0.0027671
Mettl16	-0.00563248	-0.00468979	-0.0180863	-0.00489346	-0.00532636	-0.00475077
Mnt	-0.0044243	-0.0086407	0.00125009	-0.00666886	-0.00504258	-0.00752042
Sgsm2	0.00683435	0.00544549	0.0121863	0.00571936	0.00502677	0.00464457
Tsr1	-0.00231285	-0.00162727	-0.00388029	-0.00178416	-0.00219012	-0.00195924
Srr	0.0100837	0.0030226	-0.00383997	0.00331257	0.00100992	-0.000113771
Smg6	0.0138798	0.014553	0.0190634	0.0143767	0.013833	0.0136169
Ovca2	0.00270339	0.000961058	0.00471747	0.00203258	0.00112711	0.00182564
Dph1	-0.00454909	-0.00275579	-0.0101233	-0.00390038	-0.00369082	-0.00441005
Rpa1	0.00120312	-0.000277718	-0.000890074	-0.000375567	-0.00317053	-0.000301487
Smyd4	0.00976317	0.00590999	0.00527801	0.00563272	0.00607274	0.0064995
Serpinf1	-0.0194321	-0.026625	-0.0277671	-0.026134	-0.0213876	-0.034293
Wdr81	0.0062645	0.00510101	0.0335762	0.00712644	0.0122052	0.00633238
Mir22hg	0.00540309	0.00751594	0.000546733	0.00725888	0.0105862	0.0107766
Prpf8	0.00454753	0.00388991	0.0187893	0.00380997	0.00779825	0.00382074
Slc43a2	0.00701686	0.00442284	0.0147267	0.00437386	0.00646949	0.00436617
Pitpna	-0.00607806	-0.0056666	-0.00477447	-0.00558781	-0.0096397	-0.00569717
Inpp5k	0.00525153	0.00455448	0.00665264	0.00448573	0.00187334	0.00287964
Myo1c	-0.00303998	-0.00315592	-0.0064537	-0.00311441	-0.00369174	-0.00314018
Crk	-0.00704299	-0.00725479	-0.012164	-0.00721975	-0.0115241	-0.00711951
Ywhae	-0.0270279	-0.0266726	-0.0273698	-0.026826	-0.0277551	-0.0265186
Fam101b	0.00350061	0.000470712	0.00291865	-0.00169185	-0.00336876	-0.00544722
Vps53	0.000931815	0.00195038	0.0146746	0.00219286	0.00139064	0.00256532
Fam57a	0.000513553	-0.00149344	-0.000123388	-0.000411152	0.00447324	0.00267802
Gemin4	-0.000941142	-0.000213342	-0.00228811	4.54625e-05	-0.00292163	-0.00114456
Glod4	-0.0163971	-0.0140935	-0.0254545	-0.0155321	-0.0172169	-0.0167481
Rnmtl1	-0.00793493	-0.00668653	-0.0183052	-0.00772831	-0.00820387	-0.00788873
Nxn	0.0107939	0.00519107	0.00718617	0.00526304	0.00588794	0.00518739
Timm22	-0.00844007	-0.00929093	-0.0128692	-0.00917171	-0.00959793	-0.00941122
Abr	0.0341213	0.0242723	0.0334148	0.0217594	0.0259399	0.024672
Gosr1	0.00306516	0.0030027	0.00235649	0.00274157	0.000943933	0.00268155
Cpd	0.00196127	0.00149573	-0.000640087	0.00153205	0.00559426	0.00152007
Blmh	-0.00249779	-0.00157368	-0.0235991	-0.00185933	0.000484827	-0.00139677
Ccdc55	0.00109474	0.000195735	-0.00956605	-0.000852678	0.000237117	3.85669e-05
Efcab5	-0.00186315	0.00131161	0.00350317	0.00264079	0.00454952	0.0040217
Ssh2	0.0129231	-0.00746122	-0.00754921	-0.0131223	-0.00691232	-0.00762842
Ankrd13b	-0.00381716	-0.000305976	0.016311	0.000523906	0.000250352	-0.000607643
Git1	-0.0116757	-0.0125262	0.00120364	-0.0118972	-0.0119171	-0.0129909
Trp53i13	-0.00780498	-0.00241885	0.00207736	-0.000416942	-0.000989274	-0.000352545
Abhd15	-0.00467515	-0.00363511	-0.00781395	-0.0040763	-0.00250714	-0.00267491
Taok1	-0.00117397	-0.00023064	-0.000825537	-0.000370151	0.00132482	-0.000317177
Nufip2	-0.00138104	-0.000246401	0.00123843	-0.00143748	0.00611032	3.74984e-05
Myo18a	0.0114828	0.0129019	0.016723	0.0131537	0.0149388	0.0124087
Phf12	0.00135782	0.000428238	0.00926971	0.000659641	0.000910073	0.00091836
Dhrs13	-0.00492421	-0.00806683	0.00383511	-0.00405154	-0.00186546	-0.00781421
Eral1	0.00561393	0.000353383	-0.00137857	-9.20161e-05	-0.00313355	0.000977311
Fam222b	0.011784	0.0104375	0.014781	0.01277	0.0194255	0.0115646
Traf4	-0.00434189	-0.00475246	-0.0061619	-0.0036139	-0.00347705	-0.0048914
Nek8	-0.00212077	-0.000935086	0.00209094	-0.000758392	0.00213812	-0.000531265
Tlcd1	-0.000235294	-0.000742864	-0.00143072	-0.00208307	-0.00117151	-0.00169032
Rpl23a	-0.00150822	-0.00240422	-0.00762908	-0.00342219	-0.00880431	-0.00249277
Rab34	-0.00926487	-0.00877954	-0.0157783	-0.00881622	-0.00951151	-0.00864569
Supt6	0.00110443	0.000537509	0.0230162	-0.0003759	0.00163353	0.000827766
Sdf2	-0.00138162	-0.00313139	-8.96647e-05	-0.00313478	-0.00440318	-0.00384974
2610507B11Rik	0.00814118	0.00321368	0.0152776	0.00321615	0.00437913	0.00338482
Spag5	0.00328352	0.00328463	0.00717062	0.00348474	0.00296262	0.00321728
Aldoc	0.000878236	-0.000411328	-0.00288949	0.000516189	0.00550957	-0.00230861
Pigs	0.0108865	0.0058882	0.0209495	0.00708017	0.00358323	0.00558567
Unc119	-0.00314783	-0.002904	-0.0076218	-0.00279065	-0.00244351	-0.00270747
Tmem199	-0.00657722	-0.00349577	-0.0088832	-0.00304917	-0.00371959	-0.00382326
Poldip2	-0.0171495	-0.0188934	-0.0208477	-0.0238255	-0.023937	-0.0215628
Tnfaip1	-0.00413941	-0.00439989	-0.00811325	-0.00436894	-0.00765116	-0.00435675
Ift20	-0.00545984	-0.00567725	-0.00522931	-0.00462357	-0.0098244	-0.00612346
Tmem97	-0.0164582	-0.0154507	-0.0261186	-0.0155421	-0.0204312	-0.0178886
Nlk	-0.00750647	-0.00418866	-0.0106722	-0.00463874	-0.00166077	-0.0024077
Fam58b	0.0153962	0.011835	0.00741191	0.0110736	0.0119048	0.0116835
Lyrm9	0.0525676	0.0167183	0.0138636	0.0113723	0.0208118	0.00919453
Nos2	0.473246	0.23373	0.156861	-0.0187355	0.215667	0.206846
Lgals9	0.0468556	0.0324002	0.0399422	0.0292514	0.0298085	0.0332973
Ksr1	0.0125508	0.00188386	0.00565829	-0.000889194	0.00790781	0.00355301
Wsb1	-0.000626719	0.00157164	-0.0031526	0.00166411	-0.000727302	0.00233439
Nf1	0.0362329	0.0336485	0.0407649	0.0307899	0.0423844	0.0393748
Evi2b	-0.0227973	-0.0223063	-0.0225345	-0.0227618	-0.023781	-0.0225053
Evi2a	-0.0244881	-0.011408	-0.0130498	0.000457512	-0.00316928	-0.00249912
Utp6	-0.00402128	-0.00339261	-0.022004	-0.00358102	-0.00470463	-0.00321606
Suz12	-0.00648711	-0.00605413	-0.00969764	-0.0060957	-0.00641731	-0.00574976
Crlf3	0.0243733	0.0173765	0.0173106	0.0170824	0.0166779	0.0173126
Atad5	0.00971195	0.00207247	-0.0153105	-0.00780285	-0.00394939	-0.00312116
Tefm	0.0112406	0.00776655	0.000421327	0.00843192	0.00947365	0.00585657
Rnf135	0.0249653	0.00564661	0.00476326	0.00847384	0.00512614	0.00153856
Rhot1	-0.00544709	-0.00564865	-0.0149579	-0.00629967	-0.0128449	-0.00557763
5730455P16Rik	0.0267611	0.0241269	0.018602	0.021962	0.0258527	0.0272494
Zfp207	-0.00242544	-0.00278709	-0.0143618	-0.00285996	-0.00344329	-0.00276133
Psmd11	-0.00255479	-0.00204776	-0.00312816	-0.00208365	-0.00106872	-0.00222236
Cdk5r1	0.00579872	2.9516e-05	-0.00919073	-0.00412494	-0.00212426	-0.00042047
Myo1d	-0.0659012	-0.0283675	-0.000120619	-0.00399563	0.00040241	-0.0133669
Tmem98	-0.00390997	-0.00396415	-0.00202441	0.00162098	0.00814352	0.00271851
Ccl2	-0.0157911	-0.00183233	0.000239916	-0.00206996	-0.00103638	-0.000831377
Ccl7	-0.037958	-0.0229884	-0.0301523	-0.0268369	-0.0247522	-0.022437
Ccl12	0.0301489	0.0162575	0.00907222	0.0126274	0.0135093	0.0104483
Zfp830	-0.00224937	0.00155956	-0.0015695	0.000752376	-0.00202116	3.03095e-05
Lig3	0.00145159	0.00194249	0.00017676	0.00181846	0.00360649	0.00180305
Rffl	-0.00581541	-2.52243e-05	-0.00475428	0.000367183	0.00815588	-0.00137432
Rad51d	-0.0018496	-0.00180802	-0.00283347	-0.00163259	-0.00244998	-0.00210577
Nle1	0.0042769	0.00333908	0.00299554	0.00338517	0.00558193	0.00368305
Slfn5	-0.00365662	-0.00298949	-0.00340978	-0.00422861	-0.00392673	-0.0053224
Slfn9	0.0748875	0.0752595	0.0538184	0.052715	0.0587093	0.0585393
Slfn8	0.0266372	0.0206404	0.0173248	0.0160716	0.0214029	0.0183009
Slfn10-ps	0.0295016	0.0292545	0.0451122	0.0324636	0.0417527	0.0370022
Slfn2	0.103661	0.0768444	-0.0363847	-0.0326459	-0.060045	-0.0444888
Slfn3	0.0703598	0.0514824	0.048656	0.0406715	0.0421597	0.0454524
AI662270	-0.00630073	-0.00647843	-0.0137936	-0.0065655	-0.0114239	-0.00651272
Pex12	-0.0105327	-0.00443978	-0.0157026	-0.00803579	-0.00762142	-0.00513547
Ap2b1	0.00103441	0.00106152	0.00741329	0.00121256	0.00157626	0.00146904
Taf15	-0.000622602	0.000807048	0.000197344	0.000519037	0.00120669	0.000952784
Ccl5	0.00102339	-0.00200729	0.00295928	0.000509994	0.000709788	0.000559993
Ccl9	-0.056651	-0.0541361	0.000805366	0.0593481	0.107251	0.141855
Ccl6	-0.00709629	-0.00556288	-0.00854955	-0.00729432	-0.00981526	-0.00620038
Ccl3	-0.0156067	0.0011421	-0.0050264	-0.000498572	0.00564442	-0.000292184
Ccl4	-0.08276	-0.0671161	-0.0322218	-0.0532176	-0.00156357	-0.0350848
Wfdc17	0.00144798	0.000686911	0.00310876	0.000865831	-0.00105524	-0.000164848
Heatr6	0.00180348	0.00187913	0.0113906	0.00611388	0.015685	0.0057444
Ddx52	-0.00373976	-0.00364294	-0.0188556	-0.00370593	-0.00443475	-0.00360414
Synrg	-0.00573133	-0.00451865	0.00612517	-0.00542356	-0.00305194	-0.00309578
Tada2a	0.0103355	0.00411293	0.00696261	0.00458515	0.00728994	0.00585655
Acaca	0.000573477	0.00386516	0.00718045	0.00320798	0.00559903	0.00350643
Aatf	-0.00649478	-0.00626784	-0.00910165	-0.00624521	-0.00772109	-0.0062691
Mrm1	0.00606887	0.000255054	0.00446036	0.000951727	0.00169108	-0.00259248
Dhrs11	0.00841516	0.0118133	0.0141881	0.0137058	0.0162852	0.010635
Ggnbp2	-0.00402861	-0.00352758	-0.0143368	-0.00366695	-0.00382681	-0.00318296
Pigw	-0.0167524	-0.0146995	-0.0163702	-0.014015	-0.0159513	-0.0125518
Myo19	0.00433419	0.00448216	0.0164945	0.00524341	0.0055441	0.00565775
Znhit3	-0.00768071	-0.0199726	-0.00367274	-0.0112222	-0.0204454	0.0138232
Usp32	-0.0051073	-0.00367199	-0.00627701	-0.00371379	-0.0029788	-0.00348495
Appbp2	-0.00744306	-0.00472886	-0.00655376	-0.00395173	-0.00442718	-0.00475352
Ppm1d	-0.014405	-0.0152603	-0.0235766	-0.0147234	-0.0195723	-0.0140187
Bcas3	-8.86697e-05	-0.00145186	-0.000367872	-0.00121758	-0.00182289	-0.00203155
Brip1	-0.00987761	-0.00310911	-0.0458386	-0.0386845	-0.0442717	-0.0357276
Ints2	-0.00194864	-0.00113789	-0.00376692	-0.0014486	0.000651503	-0.000992666
Med13	0.00995889	0.0114999	0.0151458	0.0131212	0.0161244	0.0122465
Rnft1	-0.01047	-0.0109894	-0.0292203	-0.00899944	-0.0102364	-0.00804269
Rps6kb1	-0.00306165	-0.00182613	-0.00549841	-0.00180022	-0.00141229	-0.00163225
Tubd1	-0.0111279	-0.0104036	-0.0197363	-0.00984335	-0.0128145	-0.0100881
Vmp1	-0.0082924	-0.00534933	-0.00941327	-0.00548146	-0.00764356	-0.00513888
Ptrh2	0.00111867	-0.000332339	-0.00428263	-0.000330273	0.0015004	-0.000280992
Cltc	-0.00368059	-0.00211118	-0.00102728	-0.00221955	0.000474297	-0.00183306
Dhx40	0.00254478	0.00062892	-0.000345888	0.000340594	-0.000282068	0.000262806
Ypel2	0.00884189	0.005014	0.00351421	0.00503872	0.0054114	0.00433405
Gdpd1	-0.00468236	-0.000323567	0.00231105	-0.000184949	-0.00120346	-0.000233864
Smg8	0.0111374	0.0109816	0.0218618	0.0110907	0.0132274	0.0111841
Prr11	0.0208921	0.0173677	0.0251356	0.0175449	0.0165844	0.0181533
Ska2	-0.00890654	-0.00852358	-0.0114569	-0.00874955	-0.0124828	-0.00905173
Trim37	-0.00332666	-0.00327497	-0.010618	-0.00345483	-0.00653725	-0.00341155
Ppm1e	-0.0124322	-0.00534734	-0.00862787	-0.00619641	-0.00232906	-0.00473468
Rad51c	0.00505664	0.000890564	-0.00777823	-0.00127823	-0.00279975	0.000201922
Mtmr4	0.0212956	0.0190687	0.0237487	0.0180511	0.0179243	0.0172908
Supt4a	0.000358247	-0.00015944	-0.00347622	-7.99684e-05	-0.00822358	-8.40466e-05
Bzrap1	0.00467078	0.00380714	0.00733496	0.00347599	0.00406722	0.00309287
Mks1	0.0261362	0.0122106	0.0116563	0.0117587	0.00966989	0.00729488
Dynll2	-0.00555161	-0.00534348	-0.0052826	-0.00566963	-0.0077982	-0.00510029
Srsf1	-0.013925	-0.00937585	-0.0153751	-0.0089933	-0.0120051	-0.00836587
Vezf1	-0.00374019	-0.00407064	-0.00846506	-0.00407142	-0.00489757	-0.00403695
Cuedc1	0.0164277	0.00889618	0.0132928	0.0107676	0.00863425	0.0111553
Mrps23	-0.0122261	-0.011305	-0.013631	-0.0109055	-0.0168467	-0.0119844
Msi2	-0.0328157	-0.015133	-0.0180254	-0.014164	-0.0220398	-0.0134975
Akap1	0.0161693	0.0143692	0.0338573	0.0229132	0.0339185	0.0234015
Scpep1	0.00161304	0.000675028	0.0081836	0.000402603	0.00125229	0.000767668
Coil	-0.00042932	-0.000462471	0.00301307	-0.0011859	0.000284072	-0.000682966
Trim25	0.00592908	0.00589228	0.0252839	0.00542432	0.00641781	0.006144
Dgke	0.00592602	0.00651357	0.0200559	0.00841151	0.00905585	0.00806337
Pctp	-0.0138839	-0.0137455	-0.0169161	-0.0150474	-0.0176991	-0.0152777
Mmd	-0.00926326	-0.011609	-0.0171131	-0.01606	-0.0194435	-0.0131601
Stxbp4	0.00206179	-0.000661862	-0.00406622	-0.00154353	-0.00108783	0.000404564
Cox11	-0.00175004	-0.00742593	-0.00528719	-0.00592281	-0.00903928	-0.005203
Utp18	-0.00891395	-0.00811857	-0.0120527	-0.00724623	-0.0149525	-0.00706404
Mbtd1	-0.0100169	-0.00899171	-0.0146457	-0.011042	-0.00939484	-0.00949992
Nme2	-0.00565723	-0.00577002	-0.0178786	-0.00631773	-0.0134761	-0.00654102
Nme1	-0.00394072	-0.00385478	-0.0140782	-0.00397214	-0.00440865	-0.00389053
Spag9	0.00210436	0.00177998	0.00141473	0.00167338	0.00479188	0.00178321
Tob1	-0.0881414	-0.0179707	-0.0318307	-0.0252571	-0.026823	-0.0362485
Luc7l3	-0.00618082	-0.00661848	-0.0211521	-0.00731665	-0.00819705	-0.0067964
Ankrd40	-0.00567489	-0.00442269	-0.000288073	-0.00477931	-0.00629103	-0.00440563
Rsad1	0.00605345	0.00524157	0.0192191	0.00308584	0.00872542	0.00621825
Acsf2	-0.00394581	-0.000547957	0.000372095	0.000347046	0.000186207	-0.000375294
Lrrc59	-0.000834823	-0.000755502	0.00363856	-0.000756169	-0.000155754	-0.000760208
Eme1	-0.00102826	-0.00235446	-0.00225656	-0.00262492	-0.00424829	-0.00262816
Mrpl27	-0.00157837	0.000425965	-0.00118313	9.46512e-05	-0.00079321	0.00016619
Xylt2	-0.0202845	-0.0113076	0.0111573	-0.0013276	0.00756875	0.00546522
Ppp1r9b	-0.00551769	-0.0042387	-0.00301408	-0.00406331	-0.00314786	-0.00433144
Pdk2	-0.0145321	-0.0106631	-0.00940683	-0.00934134	-0.00985213	-0.0108251
Itga3	0.00143927	-0.00113974	0.00962442	-0.00342933	-0.000733722	0.000461454
Kat7	-0.00409187	-0.00277994	0.00218548	-0.00306378	-0.00138978	-0.00293751
Slc35b1	-0.0122059	-0.0125449	-0.0168936	-0.0126936	-0.0143639	-0.0124409
Spop	-0.00293947	-0.0017048	-0.0128152	-0.00185863	-0.000810711	-0.00171603
Phb	-0.00264162	-0.00153819	-0.00760452	-0.00202923	-0.00381736	-0.00225916
Zfp652	0.000372325	8.33811e-05	0.00828138	0.000170841	-0.000529543	0.000699445
Abi3	0.0183838	0.00769132	0.0228312	0.0176391	0.0175832	0.0176166
Gngt2	0.0167858	0.00871375	0.0108452	0.00747585	0.0067541	0.0078226
4833417C18Rik	-0.00724863	8.86353e-05	0.00316178	0.000361617	0.00426754	0.00172315
B4galnt2	0.0101651	0.0110325	0.0132016	0.0111882	0.0135747	0.0140907
Snf8	-0.00602695	-0.00204363	-0.00363061	-0.00197348	-0.00685809	-0.00325678
Ube2z	-0.00186748	-0.00233622	-0.00146228	-0.0023182	-0.00344185	-0.00250231
Atp5g1	0.00505972	0.00225339	0.00176264	0.00263834	0.00178316	0.00199245
Snx11	0.0130071	0.0108939	0.0164748	0.011904	0.0119426	0.0121977
Cbx1	0.00498844	0.00184288	-0.008326	0.000924512	0.000226214	0.00178371
Nfe2l1	0.0053115	0.00405839	0.0132298	0.00489026	0.0058725	0.00445069
Copz2	-0.0109535	-0.00632707	-0.00764543	-0.00613878	-0.007679	-0.0068768
Cdk5rap3	-0.00569732	-0.00543384	-0.000550935	-0.00458799	-0.00720998	-0.00615842
Pnpo	0.000931026	-0.000867108	-0.00349081	-0.00207597	-0.00521441	-0.00371058
D030028A08Rik	-0.00706	-0.000743225	-0.00232913	-0.00196257	0.00128347	-0.000702463
Sp2	0.0346122	0.0258284	0.0275631	0.027099	0.0291658	0.0263487
Scrn2	-0.00131074	0.00178947	-0.0033527	0.000586785	-0.000127318	-0.0018863
Mrpl10	-0.00818393	-0.00785206	-0.0133622	-0.00769507	-0.008656	-0.00826359
Osbpl7	0.000552108	0.00150292	0.0071111	0.00202137	0.00333265	0.00145611
Tbkbp1	-0.0247046	-0.0278099	-0.0179749	-0.0214412	-0.0214088	-0.0241978
Kpnb1	-9.83763e-05	-0.000154948	0.0073298	-0.000153495	-0.000736791	-0.000155716
Npepps	0.00481021	0.00443623	0.0151829	0.00437729	0.00684535	0.00498794
Mrpl45	-0.000377803	-5.70781e-05	-0.0113822	-9.94616e-05	0.00212338	4.18652e-06
Socs7	0.0206067	0.02087	0.0258949	0.0217708	0.0229013	0.0203538
Arhgap23	4.49678e-05	0.00134963	0.00764371	0.000950804	0.000683249	0.000831638
E130012A19Rik	-0.0538188	-0.057601	-0.0461666	-0.0447462	-0.0557354	-0.0486742
Mllt6	0.0735238	0.0452682	0.0645648	0.0528882	0.0833724	0.0631096
Cisd3	0.00160648	0.00218881	0.00666871	0.00171214	0.00190931	0.00232714
Pcgf2	0.00394149	0.000894696	0.010837	-0.000109408	0.00442209	0.000207063
Psmb3	-0.00115588	-0.0020044	-0.0185263	-0.00222003	-0.00753361	-0.00268951
Pip4k2b	-0.000648445	0.000414284	-0.00431319	0.000173019	-0.000599694	0.000496905
Cwc25	0.000392352	8.42885e-05	-0.00165023	-0.000411925	-0.0020043	-0.000305474
Rpl23	-0.00186114	-0.00182439	-0.022067	-0.00176399	-0.00339447	-0.00187248
Lasp1	0.00482037	0.00362813	0.0318334	0.00372542	0.00526461	0.00384617
B230217C12Rik	0.0401672	0.00192807	-0.00953997	-0.000812651	-0.0035944	0.00131094
Plxdc1	0.0715378	0.0740276	0.0524307	0.0338719	0.0347415	0.0488463
Arl5c	0.240882	0.201279	0.0538816	0.130093	0.0871408	0.196043
Cacnb1	0.00334566	0.00251309	0.00731934	0.00467744	0.00368255	0.00319038
Rpl19	-0.000835755	-0.00074859	-0.00696584	-0.000719918	-0.00179293	-0.000797315
Stac2	-0.0257149	-0.0301341	-0.0199209	-0.0275905	-0.0252242	-0.031227
Fbxl20	0.173236	0.0347411	0.0239801	0.0135131	0.00340761	-0.000167342
Med1	0.00725783	0.00683928	0.0060247	0.00696895	0.0114055	0.00682722
Cdk12	0.00792527	0.00534884	0.0148008	0.00580494	0.012469	0.00651009
Stard3	0.0090597	0.0064277	0.0177617	0.0065751	0.0062938	0.00658582
Pgap3	0.00537237	0.003002	-0.00131602	0.000582148	0.00233472	0.0016038
Mien1	-0.012956	-0.0107571	-0.0248315	-0.0109181	-0.0112506	-0.0126718
Ormdl3	-0.00401671	-0.00323256	0.00279558	-0.00242619	-0.00306799	-0.00301455
Psmd3	-0.00515311	-0.00463367	-0.00116623	-0.00451492	-0.00662775	-0.00456448
Csf3	0.0422415	0.010203	0.00310009	-0.00253687	0.0123765	0.00574954
Med24	0.000816566	-0.00493554	-0.00470212	-0.00271553	-0.00030616	-0.00546698
Thra	0.00465716	0.00437468	0.00496733	0.00455066	0.00748993	0.00460868
Nr1d1	-0.0365673	-0.0229841	-0.0193513	-0.0199881	-0.0194574	-0.0191443
Msl1	-0.0129584	-0.0109382	-0.0109491	-0.0131271	-0.01793	-0.0121086
Casc3	0.00560618	0.00491001	0.00812877	0.00446274	0.00613534	0.00473206
Wipf2	0.00122794	-0.000851172	0.0170013	0.00137588	0.00510191	0.00115012
Cdc6	-0.0536653	-0.060703	-0.0728717	-0.0709616	-0.0770947	-0.066407
Rara	-0.0132256	-0.00885586	-0.00954457	-0.00815405	-0.00956835	-0.00858918
Top2a	0.00108464	0.000422514	-0.0168921	-0.00116112	-0.00195732	-0.00108015
Igfbp4	-0.0107139	-0.0128204	-0.0169333	-0.0249548	-0.0445349	-0.0277235
Smarce1	-0.000672682	1.40682e-05	-0.00594355	-0.000192221	-0.00100396	-0.00012863
Krt10	0.00450221	0.00500432	0.00321851	0.00300932	0.00476849	0.00425565
Eif1	-0.00652409	-0.00459514	0.00852559	-0.00547595	-0.00921719	-0.0039781
Hap1	-0.00467873	-0.00392301	-0.00537753	-0.00354698	-0.00369898	-0.00289483
Jup	0.00214539	0.00127964	0.00817089	0.0043196	0.0105016	0.00198745
Nt5c3l	-0.00759493	-0.00779677	-0.0150262	-0.00748688	-0.00748961	-0.00795593
Klhl11	0.00889312	0.00891981	0.0109662	0.00769135	0.0106721	0.00768918
Acly	-0.00442291	-0.00410209	-0.00533085	-0.00402121	-0.00331913	-0.0041376
Cnp	0.00667268	-0.00150464	-0.00787878	-0.0014473	0.000364436	7.55455e-05
Dnajc7	-0.000863395	-0.000641232	-0.0140721	-0.00136525	-0.0066182	-0.000946063
Nkiras2	0.0003289	0.000948344	-0.0056124	-0.000747299	0.00120272	-0.000260261
Dhx58	0.0199965	0.00864488	0.0043417	-0.00103953	-0.000412407	-4.53021e-05
Kat2a	-0.00328594	-0.00361503	0.00158746	-0.00658049	0.00515204	-0.00410338
Rab5c	-0.000641069	-0.000899242	-0.00025582	-0.000917701	-0.000388061	-0.000938082
Ghdc	-0.00111501	-0.00119234	0.00139992	-0.00310212	-0.00459443	-0.00143763
Stat5b	0.00222326	0.00144983	0.00184976	0.00106999	0.00249361	0.00155352
Stat5a	-0.000254456	-0.000161541	0.00198703	-0.00026554	-0.000879208	-0.000273902
Stat3	-0.00737295	-0.0112385	0.0168427	-0.00578138	0.0370755	0.00259522
Atp6v0a1	-0.141806	-0.0223253	-0.00609101	-0.00174382	-0.00433058	-0.00431393
Naglu	-0.00980305	-0.00508781	0.00987622	-0.00431698	-0.00954926	-0.00513437
Coasy	0.00101297	0.00178557	0.000544611	0.000993129	0.000655475	-0.00143975
Mlx	0.00567467	0.00502456	0.0113564	0.00506048	0.00538968	0.0050398
Psmc3ip	-0.0120396	-0.00796568	-0.0201918	-0.00609941	-0.0124351	-0.0111662
Fam134c	0.00262426	0.00579863	0.00677177	0.000197491	-0.0331539	-0.00484626
Tubg1	-0.000585709	-0.000248762	0.00327197	-0.000364042	-0.00463644	-0.000368946
Plekhh3	0.00680365	0.00478177	0.00990312	0.0068835	0.00345854	0.00587326
Ccr10	0.00287844	0.00447665	0.0111614	0.00307645	0.00902114	0.0071339
Cntnap1	0.00662208	0.00553442	0.0132024	0.00470609	0.00884975	0.00537168
Ezh1	0.00139419	0.00133053	0.00794551	0.00133219	0.00113943	0.000849475
Vps25	-0.00877727	-0.00936733	-0.0126668	-0.00943162	-0.0112498	-0.00910313
Coa3	0.00174221	3.48601e-05	0.00986564	0.00123937	-0.00143948	0.00146259
Becn1	0.000450098	0.00129027	-0.000729913	0.00102205	-0.00228176	0.000189365
Psme3	-0.0267327	-0.0216011	-0.0208198	-0.020585	-0.0194283	-0.0209533
Aoc2	-0.000245666	-9.00034e-05	0.00871769	0.00355015	0.00409746	0.000186118
Aarsd1	0.000678016	0.000157861	-0.00354258	-5.30053e-05	-0.00555346	5.26722e-05
Ptges3l	-0.00968635	-0.00833953	-0.0178204	-0.0117762	-0.0109902	-0.00805976
Rundc1	-0.000357808	0.000599119	0.00966864	0.00236821	0.000442491	0.00220613
Rpl27	-0.0113589	-0.00763665	-0.0110383	-0.00653198	-0.0118498	-0.0079899
Ifi35	0.00353975	0.00525214	0.00551457	0.00402769	0.00400122	0.00434033
Vat1	-0.0119056	-0.0118715	-0.00828375	-0.0119613	-0.0137118	-0.0118867
Rnd2	0.00273219	0.00262382	-0.00552816	-0.000562295	-0.00223485	0.00102169
Brca1	0.00388969	-0.0012383	-0.0184049	-0.00561667	-0.00876089	-0.00384868
Nbr1	0.00483114	0.0047196	-0.00439716	0.00366629	0.00410368	0.00357016
Tmem106a	0.0253034	0.00166699	0.00430876	0.00147108	0.0010576	0.000962856
Dhx8	-0.00279516	-0.00248667	-0.00378382	-0.00266916	-0.0020944	-0.00263651
Dusp3	-0.0392538	-0.0350348	-0.0353556	-0.0346307	-0.0340375	-0.0350425
Mpp3	-0.0222587	-0.00983311	-0.0123146	-0.0134359	-0.00941237	-0.0111007
Cd300lg	0.113747	-0.0108226	-0.0311416	-0.0256734	-0.0328649	-0.0463294
Mpp2	-0.00553824	0.0131849	-0.00157231	0.00568298	-0.0453032	-0.0789093
Tmem101	0.015521	0.00870245	0.00821346	0.00857909	0.00702238	0.009521
Lsm12	-0.00325193	-0.00153559	-0.00959366	-0.00158569	-0.000153338	-0.00130454
G6pc3	0.00949207	0.00227099	0.010007	-0.000276893	-0.00345876	7.90868e-05
Hdac5	0.00215536	0.00258065	0.00938015	0.00265189	0.00261789	0.00222483
BC030867	0.00465854	0.00160582	0.00825966	0.00093075	0.00120838	0.00104542
Tmub2	-0.0025631	-0.00182578	0.00513567	-0.00142616	-0.000465093	-0.00311319
Atxn7l3	0.00432641	0.00394907	0.0138517	0.00507591	0.00998175	0.00320222
Ubtf	-0.000976562	-0.00237203	-0.00444559	-0.00232353	-0.00409028	-0.00245764
Rundc3a	0.000589467	0.00213528	0.000838704	-0.000107562	0.000298408	0.000687383
Slc25a39	-0.00443199	-0.00422069	-0.000335732	-0.0040559	-0.00458967	-0.00441344
Grn	0.0105828	0.0101446	0.0297713	0.0101784	0.0111363	0.0102184
Gpatch8	0.00150675	-0.000857136	0.00311072	-0.00122331	0.000821743	-5.40487e-05
Fzd2	-0.0016832	-0.00296217	-0.000789675	-0.00265497	-0.00242928	-0.00114504
Ccdc43	-0.00575703	-0.00458311	-0.0212648	-0.00757864	-0.00190635	-0.0035656
Eftud2	0.00746511	0.00655809	0.0139327	0.00663683	0.00731334	0.00654343
Kif18b	-0.000325766	-0.00152745	0.00783012	-0.00164247	-0.00301004	-0.00203386
Dcakd	0.00363689	0.00324802	0.0216905	0.0055081	0.00673063	0.00204048
Nmt1	0.00499183	0.0051438	0.00305475	0.0051708	0.00727304	0.00508326
Plcd3	0.00119022	0.00287773	0.00748843	0.00283051	0.00261251	0.00217976
Acbd4	0.000279994	0.00155703	0.00629772	0.002012	0.000475288	0.00207043
Hexim1	-0.0198422	-0.0159617	-0.0219164	-0.0157042	-0.0172298	-0.0158187
Hexim2	0.00703875	0.0090518	0.0101691	0.00757537	0.00979726	0.0069143
Fmnl1	-0.00444039	-0.00461375	-0.00162413	-0.00463021	-0.00473454	-0.00477985
Map3k14	-0.00450042	-0.00371337	-0.0101234	-0.00530202	-0.00471421	-0.0067871
Arhgap27	0.00216217	-0.00397557	-0.0015264	0.000947055	0.0133642	-8.34653e-05
Plekhm1	0.00751173	-0.00479692	0.0473805	0.0169397	0.0417516	0.0136029
Gosr2	0.000924135	0.000459907	-0.00849478	0.000430013	0.000525279	0.000311406
Nsf	-0.00434726	-0.00388228	-0.00563926	-0.00390251	-0.00350384	-0.00382447
Arf2	-0.0057964	-0.00485087	-0.0159145	-0.00533801	-0.00547281	-0.0055681
Kansl1	-0.00484302	-0.00434095	0.00159722	-0.00412694	-0.00353934	-0.00419344
Cdc27	-0.00378183	-0.00261452	-0.013492	-0.00260135	-0.00249602	-0.00256968
Itgb3	-0.00757652	-0.0035308	-0.00212973	-0.00294662	-0.00316117	-0.00344818
Mettl2	-0.0018301	-0.000710636	0.0060212	-0.000644828	-0.0010254	-0.000746469
1700052K11Rik	0.00199421	-0.000253663	0.000452971	0.000953476	-0.000684634	0.000203473
Tlk2	0.00394433	0.0034513	0.00345195	0.00315357	0.00289432	0.00356194
Tanc2	0.00209977	0.000776231	-0.00367503	0.000137211	0.00248712	0.000334476
Cyb561	0.00145267	0.00025694	6.23298e-05	8.67634e-05	0.00058679	0.000199912
Ace	0.00555472	0.00514615	0.0191091	0.00426518	0.00260967	0.00291013
Dcaf7	0.00323088	0.00115428	0.000274675	0.00124254	-0.00304121	0.0012025
Taco1	0.00844879	0.00630147	0.00516106	0.00878615	0.00356465	0.00565951
Map3k3	0.00906212	0.00449669	0.00558185	0.00474931	0.00518253	0.0034925
Limd2	0.00189234	0.00169604	0.00165265	0.00235718	0.00142261	0.0021123
Strada	0.00235056	0.00174458	0.00515536	0.00203444	0.00242448	0.00174172
Ccdc47	-0.0145235	-0.00843647	-0.0273285	-0.00865805	-0.0156076	-0.00333402
Ddx42	-0.00819807	-0.00644812	-0.00800525	-0.00669517	-0.0109743	-0.00618708
Ftsj3	-0.00560975	-0.00487855	-0.00781805	-0.00493221	-0.00519451	-0.00496398
Psmc5	-0.00515242	-0.00472016	-0.00522094	-0.00471614	-0.00580972	-0.00484811
Smarcd2	0.00102214	-0.000937378	0.0102255	-0.000659646	0.000418503	-0.00295827
Tcam1	-0.00358349	-0.00351674	-0.00536663	-0.00189853	-0.00277722	-0.00181027
Icam2	0.000661504	0.000134641	0.00708465	0.00119457	0.00225747	0.000207993
Ern1	-0.00551283	-0.00530007	-0.00285512	-0.00629675	-0.00597785	-0.00541341
Tex2	-0.00882956	-0.00244976	0.00157039	0.000244363	-0.00721103	-0.00678344
Milr1	-0.025622	-0.02155	-0.0255534	-0.0223571	-0.0264419	-0.0221217
Polg2	-0.044644	-0.0376511	-0.0283771	-0.0312398	-0.0375088	-0.0337746
Ddx5	-0.000380042	0.000341764	-0.0075154	0.000418163	0.000544043	0.000412083
Mir3064	-0.00442421	-0.00315817	-0.00418085	-0.00284086	-0.00151733	-0.00266036
Cep95	0.00793445	0.00967276	0.0150023	0.00734675	0.00749978	0.00928396
Smurf2	-0.0552629	-0.0485904	-0.0809947	-0.0529079	-0.0492461	-0.0564174
Kpna2	-0.0037823	0.000775843	-0.00103246	0.00218351	-0.000133753	0.0010003
Bptf	0.00424929	0.0038698	0.0126797	0.00395486	0.0097958	0.00354454
Nol11	0.000710776	0.00106436	-0.00969608	0.0010347	0.000783252	0.00132163
Pitpnc1	-0.0391493	-0.0514991	-0.0449025	-0.0456365	-0.0494596	-0.045509
Psmd12	-0.00836141	-0.00780939	-0.0237477	-0.00778937	-0.00670306	-0.00785539
Helz	0.00104521	0.000417682	0.00881485	0.000735453	0.00375768	0.000393349
Prkca	0.000442938	0.000845859	0.000564468	0.000419213	0.00402031	0.000874153
Cep112	-0.0242731	-0.0215131	-0.021195	-0.0195431	-0.0194181	-0.0199898
Rgs9	-0.00236758	-0.0030193	-0.00187179	-0.00314095	-0.00280739	-0.00306172
Gna13	-0.00180017	-0.0024176	-0.00384532	-0.00294092	-0.00196411	-0.00245952
Amz2	-0.0104452	-0.010397	-0.0202203	-0.0129263	-0.0129642	-0.0119746
Slc16a6	-0.00715523	-0.00184946	-0.0064225	-0.000539596	-0.00729055	-0.00122639
Arsg	0.000144923	0.000469399	0.0118739	0.000328428	0.00195368	0.0014054
Wipi1	0.00996081	0.00779737	0.0105291	0.0080219	0.00719398	0.00837042
Prkar1a	-0.00130756	-0.00124633	0.000117778	-0.00124979	-0.00214729	-0.00123655
Abca8b	-0.00291476	-0.000561322	0.00164813	-0.000226855	0.00162217	0.000220582
Abca9	0.00107472	-0.000698354	-0.00443233	-0.000673014	-0.00280059	-0.000782917
Abca6	-0.00525595	-0.00714565	-0.0093031	-0.00684939	-0.0121201	-0.00152802
Abca5	0.00140219	-0.000529158	-0.00145819	-0.000195636	-8.44496e-05	0.00140507
Map2k6	0.00647609	0.000783605	-0.00841464	0.000499779	-0.0012292	-0.00170704
Kcnj2	0.00385894	-0.000414909	-0.00703621	0.00117946	0.00621679	0.000801579
Slc39a11	0.00385593	0.00193296	-0.00634435	-0.00180823	0.00247902	-0.0002347
Cog1	-0.00405412	-0.000364926	0.0113535	-0.00172416	0.000379898	-0.00266988
Fam104a	-0.040868	-0.0257196	-0.0295951	-0.0263746	-0.0277378	-0.0272293
D11Wsu47e	-0.00108318	8.23236e-05	-0.00554661	-0.00117512	-0.00133243	-0.00164293
Cdc42ep4	-0.0207181	-0.0226301	-0.00889835	-0.0224308	-0.01491	-0.0246962
Rpl38	-0.0109897	-0.0109068	-0.0117759	-0.0111573	-0.0156459	-0.0103757
Ttyh2	0.00989513	0.00529061	0.0122829	0.00400287	0.0104352	0.00344864
Kif19a	0.00424668	0.000479431	0.000883666	0.00116565	0.00136614	0.00034356
Cd300a	2.72891e-05	-0.00177654	-0.00900675	-0.00243059	-0.0041397	-0.00325231
Cd300lb	-0.159944	-0.00631374	-0.0290475	0.0233091	0.0109352	0.010183
Cd300ld	-0.00627885	-0.00574389	-0.0144552	-0.00574536	-0.00500184	-0.00614337
AF251705	0.00301087	-0.000672201	0.00854361	0.00184397	0.00249412	0.0041911
Cd300lf	0.0054592	0.00188108	0.00733628	0.00147444	0.0029651	0.0013243
Slc9a3r1	-0.00580758	-0.00583773	-0.0112864	-0.00606326	-0.00884006	-0.00610428
Nat9	-0.00314946	-0.00321595	-0.00388673	-0.00242091	-0.0041105	-0.00310236
Tmem104	-0.00085566	-0.00100299	0.0147248	0.000536223	0.00128564	0.000269944
Fdxr	-0.0278678	-0.0290796	-0.0267433	-0.0287942	-0.0298145	-0.0315563
Fads6	-0.0206045	-0.0163471	-0.0250306	-0.017462	-0.0159413	-0.0145149
Ict1	0.00598029	-0.000366888	-0.00613319	-0.00207537	-7.53641e-05	0.000454829
Atp5h	-0.00271977	-0.00306548	-0.0123528	-0.0031101	-0.00602678	-0.0031113
Kctd2	-0.00589218	-0.0056545	-0.00514219	-0.00525413	-0.00677106	-0.00447589
Slc16a5	0.000653754	-0.00141421	0.000802369	-0.000309052	0.00010927	-0.000354804
Armc7	0.00673886	0.00686171	0.0197655	0.00559118	0.00663056	0.00679375
Nt5c	-0.00247095	-0.00180675	-0.0057678	-0.00117827	-0.00603345	-0.00538464
Hn1	0.0032292	0.00177568	0.0119294	0.00189228	0.00212394	0.00192783
Sumo2	-0.0107354	-0.00694043	-0.01499	-0.00678561	-0.00894499	-0.00734603
Nup85	-0.00403847	-0.00426776	-0.00755297	-0.00470287	-0.00987553	-0.00499211
Gga3	0.00252448	-0.000455644	0.0150131	3.74555e-05	0.00676712	0.000976303
Mrps7	-0.010936	-0.00874232	-0.0180848	-0.00911291	-0.0268009	-0.00966225
Mif4gd	-0.00633873	-0.005792	-0.00487326	-0.00504701	-0.00678124	-0.00419204
Slc25a19	-0.000974752	-0.000668928	0.00851434	-0.000125542	0.00714775	-0.0016675
Grb2	0.00128007	0.00124901	0.00746275	0.00169313	0.00770061	0.00234278
2310067B10Rik	-0.000200026	2.71209e-05	0.00249034	-0.000401483	0.00407511	-4.3613e-05
Caskin2	-0.00430191	-0.00389487	0.0033333	-0.00419178	-0.00443692	-0.00442894
Tsen54	-0.00702362	-0.00945599	-0.0230925	-0.00925111	-0.00731717	-0.00981548
Llgl2	-0.00386336	-0.0031523	0.00268939	-0.00237567	-0.00304713	-8.38161e-05
Recql5	0.0049654	0.00397384	0.0099809	0.00406831	0.00501822	0.00412735
Sap30bp	-0.000926576	-0.00194788	-0.00559285	-0.00203716	-0.00154245	-0.00266758
Galk1	0.00694762	0.00305527	0.00102908	0.00362139	0.00490059	0.00274522
H3f3b	-0.00280759	-0.00253973	-0.0093199	-0.0029835	-0.0100341	-0.00300924
Unk	0.0168713	0.0170365	0.0242857	0.0171305	0.0175228	0.0169498
Wbp2	-0.00834154	-0.00750072	0.00269093	-0.00699762	-0.00640801	-0.00734432
Trim47	0.00505668	0.0491228	0.0397243	0.0105951	-0.0360493	-0.0145659
Trim65	0.00318483	0.00235639	0.00594292	0.00279731	0.0039345	0.00279917
Mrpl38	0.00279389	0.00239907	0.00342791	0.00244006	0.000582542	0.00238986
Fbf1	0.00153039	0.00237229	0.0061914	0.00268232	0.00578978	0.00284751
Acox1	0.000156805	-0.000575726	0.00242717	-0.000653237	0.000915766	-0.000585779
Ten1	-0.00552874	-0.00418187	-0.0114226	-0.00374	-0.00365563	-0.00468474
Srp68	-0.00459284	-0.00246289	-0.00994751	-0.00229207	-0.000617066	-0.00271225
Exoc7	0.0120494	0.0112929	0.0141269	0.0115062	0.0130821	0.0116903
Rnf157	0.0167801	0.00779328	0.013748	0.00470709	0.00462139	0.00583318
Prpsap1	-0.000927149	0.000458391	0.00147377	0.000659035	0.000839026	0.000115247
Ube2o	0.00186801	-0.00013694	0.0268679	0.00254837	0.00362853	0.00337198
Rhbdf2	0.0693228	0.00523336	0.0325011	0.00928138	0.01469	0.0167112
1810032O08Rik	-0.00146194	-0.00253704	-0.00028255	-0.00199694	-0.00115539	-0.00225816
Jmjd6	-0.016364	-0.0112932	-0.0184816	-0.00955801	-0.0124245	-0.0110697
Mettl23	0.00648089	0.000690834	0.000807166	0.00163945	-0.000575051	0.00473824
Srsf2	-0.0630627	-0.0406774	-0.037725	-0.0335591	-0.0391048	-0.0376685
Mfsd11	-0.00591595	-0.00429042	-0.0031725	-0.00494432	-0.0109531	-0.00536572
2810008D09Rik	-0.0268375	-0.0264768	-0.0272462	-0.0272387	-0.0242114	-0.0257422
Sec14l1	-0.00337596	-0.00415201	-0.00682658	-0.00485039	-0.00582858	-0.0050452
2022-09-09	4.1265e-05	-0.000379338	0.00745512	-0.000422492	-0.00567897	-4.09577e-05
Tnrc6c	0.00287666	0.00151587	0.0216134	0.0101598	0.0154947	0.0123871
Tmc6	0.00110228	0.00126833	0.014279	0.00197897	0.00122149	0.00138631
Syngr2	-0.000325363	-0.00147542	0.0104833	-0.0017778	-0.00685101	-0.00130156
Tk1	0.076551	0.00667919	-0.00137544	-0.00200431	-0.00421927	0.000996092
Afmid	0.0156128	0.0121035	0.0135325	0.00973083	0.0122456	0.0115255
Birc5	0.00339423	-0.00553328	-0.015637	-0.0168907	-0.0201529	-0.00552893
Tha1	-0.00633586	-0.00089575	0.0101999	0.00299573	0.00103505	0.000378846
Socs3	0.000574637	0.00153377	0.0104649	0.0016154	0.00360421	0.00171786
Pgs1	-0.00648794	-0.00200482	0.00593397	-0.000748978	-9.42523e-05	-0.00046117
Dnahc17	0.0884318	0.0800117	0.0959756	0.0942175	0.110761	0.0932252
Cyth1	-0.0777244	-0.0652972	-0.0993124	-0.0890098	-0.0954294	-0.0853133
Usp36	-0.0308666	-0.0309959	-0.0255796	-0.0329797	-0.0317788	-0.0307895
Timp2	0.0373351	-0.00460434	-0.00531556	-0.0110591	-0.0263102	-0.0214828
Lgals3bp	0.0133769	0.00886453	0.0287986	-0.0182808	-0.00396101	-0.00693413
Cant1	0.000254938	7.37216e-05	0.0140147	-0.000146702	0.000418906	-0.000746403
Engase	0.00534817	0.0036526	0.00473499	0.00260441	0.000593186	0.00305086
Cbx2	-0.0198705	-0.0225775	-0.0241637	-0.0233361	-0.021139	-0.0246762
Cbx8	5.97378e-05	-0.000507809	0.00423884	2.72208e-05	-0.0021468	0.000469024
Cbx4	0.00110547	-0.000824944	0.00067901	-0.000825699	-0.00267793	-0.000894261
Tbc1d16	-0.00121453	-0.000912454	0.0217879	-0.000917946	-0.00119335	-0.000772894
Ccdc40	-0.00815136	-0.00441786	0.00357857	-0.00159206	0.00217403	-0.00235716
Gaa	0.0103918	0.00988225	0.0235211	0.0104415	0.0131452	0.0100439
Eif4a3	-0.00398745	-0.00335441	-0.00189665	-0.00281842	-0.00599083	-0.00363683
Sgsh	-0.0294094	-0.0225815	-0.0199821	-0.0256175	-0.0254584	-0.0266261
Slc26a11	-0.0495377	-0.0388958	-0.0400382	-0.0392839	-0.054014	-0.0441974
Endov	-0.0030068	-0.00346169	-0.0046259	-0.00340559	-0.00372948	-0.00527373
Rptor	0.00775649	0.00752186	0.0225513	0.00872117	0.00911869	0.00807421
Chmp6	-0.0148052	-0.0115914	-0.0158563	-0.0119802	-0.0136771	-0.0122688
Baiap2	0.00499421	0.00433062	0.0132226	0.00429037	0.00408567	0.00437053
Aatk	-0.00172957	-0.000804235	-0.00247346	-0.000831699	0.00019444	-0.000723081
Azi1	0.0110643	0.00842687	0.013707	0.00743873	0.0111087	0.00731667
Enthd2	0.0225712	0.00737832	0.0289589	0.0176143	0.00416981	0.0106085
1810043H04Rik	0.00871471	0.0043382	-0.00481014	-0.000339717	0.00275274	0.00296613
Slc38a10	0.00185156	0.000997215	0.00498439	0.000634544	0.00263245	0.000840572
Actg1	-0.0104086	-0.00109088	0.00727639	0.000228962	0.00454188	-5.76187e-05
2310003H01Rik	0.00022415	0.000932602	0.00643517	0.00146541	0.00327702	0.00116089
Nploc4	0.0119985	0.0111452	0.0221155	0.0111301	0.0126564	0.0112427
Oxld1	0.000382406	0.000732823	0.00329099	-1.13707e-05	-0.00108197	-0.00179309
Ccdc137	-0.0113368	-0.00690185	-0.0130907	-0.00600788	-0.00949298	-0.00773432
Arl16	-0.00119571	-0.00311597	-0.00428377	-0.00372143	-0.00155672	-0.00510042
Hgs	0.000277699	0.000523884	0.00609212	-5.54604e-06	0.00443962	0.000449184
Mrpl12	-0.0105452	-0.0104096	-0.0198668	-0.0102874	-0.011281	-0.0110452
Slc25a10	0.00921111	0.00591159	0.0224182	0.0106572	0.0083212	-0.0105168
Fam195b	0.0477295	0.0522656	0.0392449	0.0615924	0.0372106	0.0400684
P4hb	-0.0127274	-0.0126194	-0.0158515	-0.0128273	-0.0177281	-0.0128083
Arhgdia	-0.000592814	-0.000777743	0.0119374	-0.000516837	0.000149579	-0.00101306
Alyref	-0.0153345	-0.0155075	-0.0224577	-0.0153545	-0.0167225	-0.0158152
Anapc11	-0.00333264	-0.00384125	0.000906693	-0.00404196	-0.00517476	-0.00415108
Pcyt2	-0.000862388	-0.000458602	0.00212529	2.65136e-05	0.00317794	-0.000204897
Sirt7	-0.00409125	-0.00308745	5.09331e-05	-0.00284152	-0.00505487	-0.00299467
Mafg	-0.000799158	-0.000277091	0.00997549	-0.000310796	0.00159419	-0.0004071
Pycr1	-0.00481856	-0.00258495	-0.00112327	-0.00255138	-0.00159721	-0.00250369
Aspscr1	-0.000581395	-0.000429185	0.00206705	-7.51515e-05	-0.000325139	-0.000456511
Stra13	-0.0107969	-0.0173727	-0.0224571	-0.0139364	-0.024015	-0.0170701
Lrrc45	0.00326568	0.00287721	0.00253994	0.00263289	0.00665607	0.00268672
Dcxr	0.00186622	-0.00147535	-0.000863843	0.0023606	-9.66645e-05	-0.00171263
Rfng	0.0057713	0.00466444	0.00900926	0.00411342	0.00361045	0.00422134
Gps1	-0.00130873	-0.0023236	-0.00661991	-0.00170929	-0.003841	-0.00252787
Dus1l	0.0084398	0.00915055	0.0100168	0.00907429	0.00966772	0.00915817
Fasn	-0.0173085	-0.013612	0.0254473	-0.00208008	0.0169807	0.000488
Ccdc57	-0.00390805	0.00530669	-0.00175225	-9.33917e-05	0.00372912	-0.000282105
Slc16a3	-0.00921526	-0.00579113	-0.00549803	-0.00546249	-0.00429976	-0.005623
Csnk1d	-0.00261893	-0.00138149	0.00611901	0.00499851	-0.00218731	-0.000604862
Ogfod3	-0.0085535	-0.00609678	-0.00937924	-0.00548069	-0.00767731	-0.00750738
Hexdc	0.00123842	-0.00120375	0.000162478	0.000820846	0.00128108	-0.000103832
BC017643	-0.00582288	-0.00238303	0.000911713	-0.00235032	-0.00416693	-0.0024208
Narf	0.00565742	0.00211457	0.00374739	0.00169471	0.00339761	0.00272488
Foxk2	-0.00781632	-0.00490759	-0.00631852	-0.00441689	-0.00442485	-0.00525428
Wdr45b	0.00055724	0.000949787	-0.0137387	0.000704537	0.00220993	0.00070298
Fn3krp	0.0123686	0.00919899	0.0075761	0.00873441	0.0114652	0.00822516
[truncated: 8,433 more rows]
